# Supplementary material for: Complementary Activity of ETV5, RBPJ, and TCF3 Drives Formative Transition from Naive Pluripotency
Source: Cell Stem Cell. 2019 May 2;24(5):785–801.e7. doi: 10.1016/j.stem.2019.03.017 (PMC6509416; doi:10.1016/j.stem.2019.03.017)
Supplement: Table S1. Differentially Expressed Genes in Rbpj Mutants and Intersection with Genes Repressed by RBPJ and TCF3, Related to Figures 2 and S4 [file mmc2.xlsx]

## Sheet: 2i_UP_RbpJ_KO
ensemblids	names	biotype	mean	log2FC [ER-dKO.CH-p5/Control.2i-p5]	padj [ER-dKO.CH-p5/Control.2i-p5]	log2FC [ETR-tKO.N-p5/Control.2i-p5]	padj [ETR-tKO.N-p5/Control.2i-p5]	log2FC [RbpJ-KO.N-16h/Control.N-16h]	padj [RbpJ-KO.N-16h/Control.N-16h]	log2FC [Etv5-KO.N-16h/Control.N-16h]	padj [Etv5-KO.N-16h/Control.N-16h]	log2FC [RbpJ-KO.2i/Control.2i]	padj [RbpJ-KO.2i/Control.2i]	log2FC [Etv5-KO.2i/Control.2i]	padj [Etv5-KO.2i/Control.2i]	Control.2i.31	Control.2i.32	Control.2i.33	Control.2i-p5.1	Control.2i-p5.2	Control.2i-p5.3	Control.CH-p2.4	Control.CH-p2.5	Control.CH-p2.6	Control.N-16h.22	Control.N-16h.23	Control.N-16h.24	Control.N-72h.7	Control.N-72h.8	Control.N-72h.9	ER-dKO.CH-p5.10	ER-dKO.CH-p5.11	ER-dKO.CH-p5.12	ETR-tKO.N-p5.13	ETR-tKO.N-p5.14	ETR-tKO.N-p5.15	Etv5-KO.2i.25	Etv5-KO.2i.26	Etv5-KO.2i.27	Etv5-KO.N-16h.17	Etv5-KO.N-16h.18	RbpJ-KO.2i.28	RbpJ-KO.2i.29	RbpJ-KO.2i.30	RbpJ-KO.N-16h.19	RbpJ-KO.N-16h.20	RbpJ-KO.N-16h.21
ENSMUSG00000101009	1700108F19Rik	processed_transcript	90.17	4.779	4.632e-30	6.436	6.247e-55	5.498	2.632e-47	2.547	1.148e-08	5.131	7.328e-31	1.093	0.06594	0	0	0	0	0	0	0	0	0	0	0	0	0.2	0.1	0.1	1.2	1.9	2.1	6.7	4.7	5.6	0	0.1	0.1	0.3	0.3	1.6	1.7	1.3	2.6	2.7	1.9
ENSMUSG00000019429	Ffar3	protein_coding	89.7	0.3447	0.5773	1.148	0.01564	3.765	6.488e-21	4.899	1.293e-31	3.835	2.739e-20	4.49	6.91e-29	0.1	0.3	0.3	0.2	0.1	0.3	0	0	0.3	0.1	0.1	0.1	0	0	0	0.4	0.3	0.2	0.3	1	0.5	6.4	7.2	6.9	7	7	4.6	4	4	4.3	2	1.9
ENSMUSG00000034777	Vax2	protein_coding	125.4	0.9481	0.01976	1.011	0.01168	3.988	1.917e-32	3.993	6.724e-28	3.149	2.976e-17	1.383	0.0007369	1	0.4	0.4	1.2	1.3	0.5	0.1	0.1	0	0.6	0.5	1.3	0.1	0	0.1	1.7	2	2.3	1	2.9	2.5	2.2	1.5	1.9	14.8	17.9	7.9	6.1	7.3	14.3	15.7	15.7
ENSMUSG00000006205	Htra1	protein_coding	387.7	-0.08065	0.8608	3.968	7.526e-55	2.931	1.432e-35	2.266	9.892e-18	3.074	1.14e-33	0.3071	0.3903	1	0.9	1.5	1	0.9	0.5	1.2	0.7	0.5	2.1	1.9	1.6	2.6	2.5	5	0.7	0.9	0.6	13.7	14.1	13	1.3	1.5	1.4	8.4	11.1	9.5	9.1	12.1	13.8	14.6	17.7
ENSMUSG00000036158	Prickle1	protein_coding	970.1	3.878	3.894e-91	5.347	1.297e-174	5.29	3.372e-168	0.4904	0.09482	2.881	3.329e-48	1.134	1.053e-07	1.2	0.6	0.6	0.9	0.9	0.7	6.1	6.8	6	0.4	0.4	0.4	5.5	7.7	9	12.8	13.2	13.7	43.7	33.3	35	1.8	1.9	1.8	0.4	0.7	7.3	5.8	6.2	16.6	16.5	19.1
ENSMUSG00000024521	Pmaip1	protein_coding	1014	5.036	2.018e-162	4.118	3.378e-108	2.029	1.092e-31	0.1347	0.6722	2.737	4.222e-37	0.3889	0.1795	0.8	0.6	0.6	1.1	1.7	1.3	16.7	13.1	21	2.4	2.4	3.6	41.2	45.1	42.2	48.8	44.4	53.6	25.7	26.2	25	1	0.9	0.8	3	3.1	3.9	4.9	5.7	10.1	10.8	14
ENSMUSG00000086007	1700057H21Rik	lincRNA	22.93	2.836	1.595e-08	0.2449	0.7586	1.522	0.003749	0.8116	0.1933	2.678	5.573e-07	-0.5741	0.4297	0.1	0.4	0.7	0.8	0.1	0.3	0.1	0.1	0	1.5	0.8	0.2	0.1	0	0.1	5	3.1	3.4	0.6	0.5	0.4	0.2	0.1	0.3	1.3	2.2	3.5	3.8	2.4	2.8	3.4	2.7
ENSMUSG00000024526	Cidea	protein_coding	265.2	4.389	2.129e-75	3.737	2.311e-54	3.71	8.23e-47	1.478	3.079e-06	2.638	6.084e-32	1.633	1.328e-12	3.4	2.6	3.2	0.7	2	1.2	0.3	0.3	0.4	0.5	0.4	0.6	0.1	0.1	0.1	34.6	27.6	32	16	22.3	21.1	8.9	11.1	8.9	1.2	1.8	16.9	18	23.9	9	7.4	6.2
ENSMUSG00000040483	Xaf1	protein_coding	213	3.078	7.637e-14	3.35	1.789e-16	3.981	2.447e-20	3.541	2.65e-14	2.54	5.239e-09	1.476	0.001217	0.5	0.5	0.4	0.3	0.5	0.3	0.2	0.2	0.1	0	0	0.1	0	0.1	0.1	5	4.6	3.9	1.4	8.1	7.2	1.5	1.8	1.5	1.2	1.1	3.1	3	4.7	1.4	1.4	1.9
ENSMUSG00000020805	Slc13a5	protein_coding	126.3	1.971	6.963e-06	3.947	5.341e-22	4.11	4.659e-22	4.593	2.188e-24	2.532	1.77e-08	1.377	0.003958	0.3	0.1	0.1	0.2	0.2	0.1	0.2	0.2	0.1	0.1	0	0	0.4	0.2	1	1	0.9	0.8	1.7	5.3	4.7	0.5	0.6	0.5	2.4	2.2	1	1.1	1.5	1.3	1.2	2.1
ENSMUSG00000102064	Gm28625	lincRNA	34.53	1.471	0.0004728	0.3506	0.5493	2.285	1.216e-12	-0.334	0.552	2.451	6.303e-12	-0.9384	0.04189	3.2	3.4	3	2.2	1.2	1.5	2.4	4.5	3.9	2.8	4	4.4	5.5	5.6	7.3	4.5	6.5	4.7	3.3	1	2.1	2.1	1.3	1.3	2.9	2.8	21.8	21	18.3	21.3	24.1	14.9
ENSMUSG00000025969	Nrp2	protein_coding	1815	2.991	3.484e-82	2.922	1.698e-78	4.228	2.743e-160	2.786	5.741e-56	2.361	2.658e-49	0.3455	0.08285	2.2	1.8	1.5	1.8	1.8	1.7	1.8	2	1.2	0.8	0.7	0.5	0.1	0.1	0.1	15.5	14	14.6	11.3	15.9	14.8	2.5	2.3	2.3	4.9	4.8	10.2	8.9	10.2	13.8	12.7	13.5
ENSMUSG00000031509	1700016D06Rik	protein_coding	44.27	1.842	1.909e-05	2.756	1.381e-11	3.765	7.128e-16	4.1	8.223e-18	2.312	1.521e-08	2.742	1.056e-12	0.5	0.4	0.1	0.3	0.2	0.3	0	0	0	0	0	0	0	0	0	1.1	1.3	0.7	1.2	3.1	2.1	2.8	3.9	3.2	1.2	1.4	2	2.6	2.6	1	1.2	0.8
ENSMUSG00000019851	Perp	protein_coding	301.4	0.9214	0.0001248	3.742	1.747e-69	2.126	1.688e-22	0.7095	0.01185	2.224	4.796e-21	0.1723	0.6327	1	1.1	1.4	1.3	1.7	1.7	13	10.8	10.6	1.1	0.9	1.4	8.3	9.7	9.3	2.9	3.1	3.3	33.3	18.4	17.6	1.3	1.1	1.4	1.9	1.8	5	6.5	5.1	4.7	5.3	5.5
ENSMUSG00000075707	Dio3	protein_coding	198.6	-0.8523	0.01574	-1.099	0.001362	0.4931	0.409	4.528	5.3e-36	2.211	6.075e-11	4.486	2.522e-47	0.6	0.5	2	1.8	2.5	1.9	0.8	0.9	0.7	0.1	0.2	0.2	1.7	2	1.2	1.1	1.2	1.1	1.3	0.7	0.7	24	26.6	20.9	7.3	5	5	3.2	5.3	0.4	0.2	0.1
ENSMUSG00000042401	Crtac1	protein_coding	123.7	1.667	3.267e-08	3.679	5.97e-39	2.047	2.174e-12	2.639	4.659e-18	2.169	2.326e-11	-0.4771	0.2777	0.5	0.2	0.4	0.7	0.6	0.5	0.3	0.2	0.1	0.5	0.5	0.5	0.1	0.1	0.1	2.1	1.9	2.4	5.5	10.6	11	0.3	0.1	0.4	3.5	3.3	2	1.9	1.9	2.6	2.1	1.8
ENSMUSG00000095180	Rhox5	protein_coding	1616	2.105	1.394e-35	3.641	3.92e-107	1.21	2.246e-12	-0.07755	0.815	2.163	2.225e-33	-0.113	0.687	14.6	13.2	10.7	22.8	25.9	32.5	21.6	22.8	19.6	62.5	69.9	63.3	10.5	11.8	19.8	139.9	99.6	122.8	401.4	320.2	349.5	12.4	12	12.2	60.6	63.3	55.5	59.3	68.1	177.3	135.4	147.1
ENSMUSG00000085794	Vax2os	antisense	99.09	0.8129	0.009068	0.1708	0.6888	3.466	1.67e-34	3.374	2.449e-28	2.16	2.248e-13	1.173	0.0001698	0.4	0.3	0.4	0.5	0.4	0.4	0	0	0	0.1	0.1	0.2	0	0.1	0	0.8	0.9	0.6	0.4	0.6	0.5	0.9	0.8	0.6	1.6	1.9	1.8	1.4	1.5	1.6	1.5	2.4
ENSMUSG00000017724	Etv4	protein_coding	2368	7.312	1.132e-288	7.377	1.033e-293	1.151	4.715e-21	0.7655	7.176e-08	2.158	6.842e-45	1.912	1.21e-36	1.5	1.4	1.3	0.2	0.4	0.3	16.6	15	18	31.6	27.6	37.4	9.5	9.8	11.9	68.2	61.6	65.5	68.1	69.4	67	6	4.8	6	51.4	59.3	8	5.8	6.5	70	69.8	76.3
ENSMUSG00000085662	Gm16220	antisense	29.88	4.056	3.717e-18	3.401	7.482e-13	0.6985	0.1469	0.3158	0.5923	2.129	0.0001117	1.891	0.0002886	0.3	0.2	0	0	0.4	0.1	0.2	0.2	0.4	4.2	4.7	2.7	0.1	0	0.1	9.8	7.7	5.8	3.2	5.4	5.8	1.8	0.6	2.2	5	5.3	2.2	1.8	1.7	7.3	5.9	6.7
ENSMUSG00000047786	Lix1	protein_coding	201.7	1.085	5.196e-06	2.701	2.016e-35	1.812	1.585e-17	2.052	1.34e-19	2.088	1.097e-24	0.74	0.001134	1.8	1.8	1.2	0.8	0.6	0.7	0.6	0.6	0.4	0.7	0.7	0.7	0.1	0.2	0.1	1.3	1.6	1.6	3.5	5.6	5	2.6	2.9	2.8	3.2	2.8	6.6	6.5	8.5	2	2.6	2.9
ENSMUSG00000004891	Nes	protein_coding	1648	1.168	7.478e-09	1.583	6.396e-16	3.526	4.18e-76	-0.3451	0.2457	2.081	8.905e-26	-1.458	2.076e-12	4.2	3.3	1.3	3	2.9	3.2	10.5	8.9	8.6	1.4	1.5	1.1	37.6	48	40.4	7.3	7	6.6	9	9.7	9.3	1.1	1.3	0.8	1	1	12.6	13.2	13.9	16.1	15.4	17.7
ENSMUSG00000039936	Pik3cd	protein_coding	535.8	0.7901	8.541e-05	1.224	1.325e-10	2.172	4.175e-33	-0.08574	0.8143	2.068	5.337e-24	0.07687	0.8215	0.9	0.8	0.6	1.9	2	2.4	3.8	2.7	1.7	2.6	2.1	2.3	1.8	2	2.2	4.1	3.4	3.7	6.3	4.4	4.5	0.8	0.8	0.8	2	2.4	3.6	2.9	3.6	10.4	10.7	11.9
ENSMUSG00000040289	Hey1	protein_coding	175.1	1.395	7.667e-12	1.061	3.661e-07	4.054	1.694e-47	2.544	4.358e-16	2.037	4.484e-18	0.587	0.03507	0.7	0.6	0.6	1.9	2.1	2.7	0.9	0.9	0.8	0.1	0.1	0.1	0.6	1	1.1	6.5	6.1	5.7	3.7	5.2	5.7	1.2	1.2	0.8	0.8	0.6	3.2	3	2.6	2	2	2.2
ENSMUSG00000078509	Pramef17	protein_coding	52.14	2.695	9.16e-10	3.157	2.388e-13	1.972	6.187e-06	3.277	1.471e-14	2.006	4.731e-06	2.361	6.636e-09	0.6	0.3	0.4	0.1	0.3	0.1	0.2	0	0.2	0.3	0.2	0.1	0	0	0	1	1.7	1.8	1	2.9	2.5	2.2	2.4	3.7	2.7	2.9	1.9	2.1	2.3	1.1	1.1	0.9
ENSMUSG00000022265	Ank	protein_coding	331.5	1.475	1.982e-13	2.619	4.786e-42	1.573	5.216e-15	1.451	5.313e-11	1.985	1.659e-22	1.536	4.758e-14	1.3	1.4	1.5	1.6	2	0.9	2.5	1.7	1.8	1.3	1	0.8	3.4	3.7	3.3	3.8	4.4	4.4	7.4	10.3	10.6	4.1	4	4.2	3	2.9	6.6	5.2	5.4	2.9	3.5	3.2
ENSMUSG00000055322	Tns1	protein_coding	596.3	2.858	1.755e-29	3.24	5.444e-38	2.249	7.362e-20	2.943	3.134e-28	1.974	1.032e-14	1.786	1.453e-12	0.5	0.4	1.2	0.2	0.3	0.2	0.5	0.4	0.3	0.3	0.3	0.6	0.2	0.2	0.2	1.9	1.7	1.9	2.4	2.6	2.3	2.6	2.3	2.1	3.2	3.6	3	2.5	2.4	2.2	1.9	2
ENSMUSG00000046318	Ccbe1	protein_coding	154.9	2.568	7.837e-37	-0.2307	0.4485	3.129	1.22e-18	0.7384	0.1747	1.943	9.294e-25	-0.6341	0.004419	0.8	0.7	0.7	0.3	0.3	0.2	0.1	0	0	0	0	0	0.1	0.1	0.1	1.8	1.8	1.9	0.2	0.3	0.3	0.6	0.4	0.4	0	0	3.2	2.5	2.8	0.2	0.2	0.2
ENSMUSG00000057182	Scn3a	protein_coding	329.5	1.936	5.498e-14	2.566	1.939e-24	1.798	5.168e-13	2.732	2.79e-25	1.928	4.829e-14	2.592	1.719e-26	0.3	0.3	0.8	0.2	0.2	0.3	0.2	0.1	0.1	0.3	0.2	0.4	0	0	0	1	1.1	0.9	1.8	1.4	1.5	2.9	2.8	2.6	2.4	2.2	1.6	1.8	1.8	1.2	1.3	1
ENSMUSG00000044788	Fads6	protein_coding	120.1	0.542	0.03633	1.423	2.283e-10	1.643	5.996e-12	1.791	8.259e-13	1.898	5.962e-16	1.758	1.674e-14	0.4	0.3	0.3	0.3	0.6	0.3	0.5	0.5	0.5	0.2	0.2	0.2	0.7	0.8	0.6	0.6	0.5	0.7	1.2	1	1.2	1.2	1.2	1	0.8	0.7	1.2	1	1.6	0.6	0.7	0.7
ENSMUSG00000112267	AC153382.1	lincRNA	38.93	1.389	0.005083	1.363	0.005789	1.598	0.001166	1.263	0.01918	1.888	0.0004483	1.596	0.001958	0.7	0.5	0	0.5	0.5	1.2	0.5	0.2	0.5	0.7	0.4	1.6	0	0	0.2	1.6	1.6	3.9	2.1	2.5	2.3	1.8	1.5	2	2	3	3	1.2	2.6	2.7	3.8	2.9
ENSMUSG00000031503	Col4a2	protein_coding	894.2	1.206	0.05607	3.288	1.912e-09	2.258	0.000144	0.3717	0.6817	1.844	0.005236	-0.3575	0.6596	1	0.8	3.5	0.5	0.4	0.3	2.1	2.2	3.9	0.9	0.8	3.1	6.9	8.6	23.1	1.5	1.5	1.2	7.6	11.5	10.1	1	1.5	1.3	2.1	2.4	4.4	3.8	20.9	4.6	6.8	27.3
ENSMUSG00000032591	Mst1	protein_coding	56.14	0.7668	0.05891	2.615	7.122e-15	2.351	5.178e-12	2.735	8.545e-15	1.825	1.45e-07	1.777	9.062e-08	0.5	0.4	0.8	0.2	0.5	0.2	0.1	0	0	0.2	0.2	0.3	0.2	0.1	0.2	0.6	0.5	0.6	1.8	2.7	2.3	2.1	2	1.4	2	1.4	2.3	1.8	1.7	1.6	1	1.1
ENSMUSG00000056602	Fry	protein_coding	978.8	0.8906	0.005717	1.259	3.566e-05	3.133	1.431e-27	0.9816	0.006991	1.801	5.74e-09	0.4329	0.2539	1	0.7	0.4	0.8	0.8	0.7	0.3	0.2	0.2	0.4	0.4	0.3	0.2	0.2	0.1	1.2	1.9	1.5	1	2.6	2.4	1.1	1	0.9	0.6	0.8	3	2.6	2.6	3.4	3.6	3.8
ENSMUSG00000021765	Fst	protein_coding	272.4	1.669	9.915e-10	2.197	1.266e-16	1.584	9.858e-09	1.867	2.241e-10	1.789	3.53e-11	0.2368	0.5248	3	2.3	2.5	2.4	1	0.8	10.1	8.9	13.6	1	1	1.1	2.1	3.1	1.4	5.1	4.5	4.1	8	5.6	6.4	3.1	2.7	3.6	4.2	4	9.9	8.6	10.6	2.7	3	4.3
ENSMUSG00000078508	Gm13128	protein_coding	120	3.455	1.338e-23	3.861	1.687e-29	2.32	3.291e-13	3.493	9.224e-27	1.783	2.715e-08	2.29	2.307e-14	1.4	1.4	0.6	0.2	0.4	0.2	0.1	0.1	0	0.6	0.4	0.3	0	0	0	3.6	4.1	4.3	2.7	6.5	6.9	5.7	7.2	6.4	5.6	6.2	4.9	4.1	4.5	2.4	2.4	2.5
ENSMUSG00000022206	Npr3	protein_coding	183.1	-0.4537	0.1796	1.379	3.141e-07	2.501	5.077e-26	1.182	3.34e-05	1.778	3.43e-13	0.4535	0.1232	1.1	1	0.5	0.2	0.4	0.2	0.2	0.2	0.3	0.4	0.4	0.3	0.7	0.9	0.6	0.2	0.2	0.3	0.6	1	0.8	1.2	1.4	1.2	0.7	1	2.9	3.3	3.7	2.2	2.3	2.3
ENSMUSG00000032068	Plet1	protein_coding	122.8	3.186	2.6e-34	2.168	1.199e-15	1.559	2.957e-14	1.039	1.161e-05	1.764	1.242e-12	0.6205	0.02985	0.8	1	0.9	0.4	0.6	0.4	0.3	0.2	0	2.5	2.4	1.9	0.4	0.5	0.3	4.9	4.7	4.6	1.7	2.7	2.6	1.5	1.3	1.5	4.8	4.9	2.6	2.9	4.1	6.6	6.7	7.4
ENSMUSG00000040650	Cyp2b23	protein_coding	69.4	1.996	1.073e-09	1.606	2.249e-06	1.47	2.548e-09	0.004779	0.9945	1.752	3.108e-12	-0.8111	0.006053	1.4	1.2	0.8	0.4	0.3	0	0.7	0.6	0.8	1	0.8	0.9	0.5	0.5	0.5	1.2	1	1	0.9	0.8	0.6	0.6	0.6	0.7	0.9	0.9	4.9	4.1	3.4	2.3	2.8	2.5
ENSMUSG00000076994	Mir466b-3	miRNA	6.492	1.35	0.03597	1.433	0.02356	0.09098	0.9468	1.14	0.1254	1.751	0.02253	0.9824	0.1944	0.4	0	0	4.5	1.3	2.9	2	3.6	2.7	0.4	1.2	0	0	2.2	0.9	8.3	8.2	9.6	6.4	10.7	11.4	2.3	0.8	1.8	4	1	5	4.7	1.6	0.9	0.7	0
ENSMUSG00000078202	Nrarp	protein_coding	179.5	2.745	3.391e-37	2.964	2.235e-43	4.413	1.727e-75	0.5806	0.1284	1.739	7.231e-14	-0.5971	0.03757	0.8	0.6	1.8	0.7	0.9	0.9	2	1.6	1.5	0.2	0.2	0.3	2	2	1.8	6	6.2	6.5	7.4	6.8	7.6	0.6	0.5	0.6	0.3	0.4	3.4	3	2.8	5.8	4.8	6.1
ENSMUSG00000022438	Parvb	protein_coding	142.7	1.622	2.625e-11	2.033	1.263e-17	0.7724	0.0001391	0.01103	0.9778	1.716	2.865e-12	-0.07822	0.8499	0.4	0.4	0.3	0.2	0.4	0.3	0.7	0.6	0.4	1.7	2.1	2.3	1	1.2	1.2	1.2	1	1	1.4	1.7	1.2	0.4	0.4	0.2	2.3	1.9	1.2	1.1	1.3	3.5	3.4	3.7
ENSMUSG00000031502	Col4a1	protein_coding	2049	1.263	0.04426	3.626	2.804e-11	2.137	0.0003946	0.3095	0.7442	1.701	0.01282	-0.6746	0.354	2.2	1.8	7.7	0.7	0.8	0.6	3.5	3.3	8.4	1.8	1.7	7	13.6	16.2	41.4	2.8	2.8	2.7	21.1	27.2	26.1	1.7	2.2	2.1	4.3	4.8	8	7.4	41	9.7	12.4	53.4
ENSMUSG00000049382	Krt8	protein_coding	688.1	1.083	5.368e-06	1.44	3.604e-10	2.545	1.65e-31	2.375	6.036e-23	1.698	8.126e-13	0.1548	0.6566	2.6	2.5	3.5	3.1	2.7	2.8	56	54.4	34	2.1	2.3	2.3	46.8	57	55.1	5.5	7	6	6.7	9.2	8.2	3.5	3.1	2.8	12	12.5	7.2	7.1	13.9	13.5	10.7	17
ENSMUSG00000005892	Trh	protein_coding	14150	3.424	1.047e-72	2.768	1.058e-47	4.243	1.366e-110	1.232	7.501e-08	1.69	3.982e-17	-1.992	4.144e-24	137.5	101	47.2	149.2	127.4	134.9	408	337.1	360.6	34	33.1	24	28.9	32.3	34.3	1600.5	1582.4	1518.4	1128.7	896.7	922.8	25.6	23.2	20.6	73	71.8	317.1	300.9	339.1	634.5	594.3	644
ENSMUSG00000069808	Fam57a	protein_coding	292.4	2.076	1.796e-25	1.564	1.272e-14	1.198	3.482e-08	0.9897	4.527e-05	1.688	1.926e-15	1.295	1.208e-09	0.8	0.7	0.8	0.9	1	0.8	1.6	1.4	1.3	0.4	0.6	0.6	1.4	1.7	1.5	3.9	3.9	3.7	1.9	3.3	2.8	2.4	1.7	1.9	1	1.1	3.4	2.3	2.3	1.2	1.3	1.3
ENSMUSG00000032446	Eomes	protein_coding	494.8	2.126	2.904e-20	1.876	5.129e-16	1.007	9.827e-05	1.072	0.0001232	1.685	2.302e-12	-0.2616	0.414	2.8	2.6	5.4	1.8	2.7	2.5	2.1	1.7	1.7	1.6	1.2	1.5	0.4	0.5	0.6	11.1	10.1	11.4	5.6	11.7	10	3.2	2.7	2.7	2.7	3.5	13.3	11.3	10.3	2.7	2.9	3.3
ENSMUSG00000021456	Fbp2	protein_coding	64.96	-0.9699	0.01411	1.164	0.001022	1.335	7.557e-05	2.115	2.936e-10	1.678	2.723e-06	2.326	7.852e-13	1.1	0.6	0.8	0.8	1.1	0.5	0.1	0	0.1	0.8	0.7	1.4	0.2	0.3	0.2	0.3	0.4	0.4	2.3	1.6	1.7	3.5	4.9	5.5	4.6	4.5	3.4	2.3	3.1	3	2.6	1.8
ENSMUSG00000041653	Pnpla3	protein_coding	369.5	1.284	2.283e-11	0.7372	0.0002868	1.388	2.186e-12	1.336	8.238e-10	1.677	2.159e-17	1.144	1.298e-08	2	1.5	2.1	2.4	2.2	2.4	1.2	1.2	1.3	1	1.1	1.4	0.7	0.8	1.5	5.8	5.4	6.2	3.3	4.7	3.8	4.3	4.4	3.9	2.9	3.3	6.2	5.7	6.5	2.8	3	3.7
ENSMUSG00000075602	Ly6a	protein_coding	124.3	1.882	3.988e-05	-0.1876	0.814	1.554	0.001873	6.326	4.883e-61	1.672	1.943e-06	5.172	1.042e-68	0.8	0.7	0.6	0.1	0	0.2	0.1	0.1	0.2	0	0.1	0.1	0	0	0	0.8	0.6	0.6	0.2	0	0	30.5	33.2	24.9	14.2	11.6	2.1	2.1	3	0.3	0.1	0.7
ENSMUSG00000076966	Mir466b-2	miRNA	10.36	0.7448	0.1907	0.8636	0.1159	-0.07986	0.9491	0.1535	0.8807	1.655	0.01506	1.037	0.1149	0.4	1.4	1.9	5.5	6.8	9.2	2	4.1	1.8	1.4	2.2	1	1	1.5	0.3	13.2	9.7	15.6	10.8	16.7	15	2	5.2	3.3	1.8	1.7	5.9	7.2	4.3	0.9	2.6	0.6
ENSMUSG00000070141	Mir494	miRNA	8.521	0.76	0.2808	1.307	0.03676	1.042	0.1413	-0.2514	0.7984	1.646	0.02109	0.463	0.5682	2	1	0	3.2	1.8	0.5	2.9	3.4	2.5	3	2.6	1.4	8	8.5	4.1	5.8	2.4	2.9	5.5	6.8	5.4	2.8	3.8	0.6	2.8	0.6	10.5	6.5	4.6	8.1	4.3	5.9
ENSMUSG00000065022	AF357341	snoRNA	13.04	-0.02096	0.9824	0.6848	0.2396	0.1429	0.887	-0.1428	0.874	1.631	0.009354	-0.01682	0.9874	2.8	2	0	4.8	4.1	8.5	4.4	10.3	6.7	6.5	7.8	3.2	11.7	17.7	9.4	8.3	4.2	5.4	8.4	13.8	9.4	1.8	2.6	2.3	4.3	6.2	11.9	6.9	9.9	4.1	11.2	5.3
ENSMUSG00000020788	Atp2a3	protein_coding	170.7	1.672	3.408e-12	2.565	1.462e-28	1.331	6.199e-10	1.366	4.453e-09	1.627	9.404e-13	0.02809	0.9466	0.7	0.4	0.9	0.3	0.3	0.4	0.9	0.8	0.9	0.7	0.7	0.5	2	2.2	2.1	1.1	1	1.3	1.7	2.7	2	0.7	0.6	0.6	1.7	1.7	2	1.8	2.1	1.6	1.6	1.9
ENSMUSG00000105178	Mir376a	miRNA	6.142	0.07739	0.9432	1.044	0.1442	0.9591	0.2563	0.6608	0.4412	1.613	0.0456	0.3681	0.6878	1.5	0.4	0	4	0.7	2.3	2.4	2.8	6.4	2.1	2.7	0	5.9	2.7	1.7	2.7	3	1.8	6.9	7.9	5.4	1.2	3.8	0.4	1.7	5.6	13.1	1	7.1	5.6	6.2	2.9
ENSMUSG00000031099	Smarca1	protein_coding	554.8	3.023	6.026e-35	3.453	9.66e-46	1.785	7.27e-14	-0.4902	0.1393	1.588	4.373e-10	0.2374	0.4888	1.4	1.7	0.4	0.6	0.5	0.5	4.9	4.4	3.6	1.8	1.6	0.9	6.8	8.8	6.5	4.8	4.9	4.9	5.6	7.2	7.1	1.6	1.6	1.2	0.9	1	3.8	4.1	3.8	4.8	5.5	5.2
ENSMUSG00000024998	Plce1	protein_coding	292.7	0.7076	0.0001807	0.824	8.748e-06	1.101	4.808e-12	0.6799	0.0002842	1.584	2.106e-20	2.041	3.801e-36	0.4	0.4	0.3	0.3	0.3	0.2	0.9	0.8	0.6	0.6	0.5	0.5	0.3	0.4	0.3	0.5	0.4	0.4	0.4	0.5	0.5	1.6	1.6	1.4	0.8	0.9	1	1	1.3	1	1.2	1.2
ENSMUSG00000003418	St8sia6	protein_coding	350.5	3.04	7.11e-43	-0.2416	0.4452	1.415	1.46e-09	-1.72	9.075e-10	1.579	1.493e-11	-2.273	1.86e-21	1.9	1.4	0.9	0.8	1	0.7	1	0.9	0.5	0.7	0.9	0.6	0.1	0.2	0.1	7	7	8.2	0.5	0.9	0.8	0.3	0.3	0.2	0.2	0.2	4.9	4.3	4.1	2.1	2.1	2
ENSMUSG00000113623	AC122357.2	transcribed_processed_pseudogene	43.87	0.3888	0.4288	0.7437	0.08121	1.287	0.0009548	-1.08	0.01921	1.576	0.0002009	-1.45	0.001214	0.6	0.5	0.6	1.1	0.7	0.4	0.2	0.3	0.1	1	1	0.5	0.3	0.3	0.2	1	1.1	0.7	0.7	1.5	1.5	0.2	0.1	0.1	0.3	0.4	1.8	1.7	2	1.9	2.4	2.2
ENSMUSG00000086391	1700042O10Rik	antisense	28.89	1.582	0.0009762	0.1912	0.7939	0.705	0.1907	0.634	0.2478	1.554	0.002566	1.935	1.758e-05	0.5	0.4	0.6	0.4	0	0.5	0.1	0.1	0.3	0.8	1.7	1.1	0	0	0	0.8	1.5	1.2	0.4	0.3	0.4	3.2	1.5	2	1.9	2.2	1.8	2.1	1.2	2.9	1.7	1.6
ENSMUSG00000025431	Crisp1	protein_coding	28.57	-0.2971	0.7233	0.02041	0.9874	1.286	0.0233	-0.1118	0.9068	1.549	0.01097	-0.005828	0.9969	0.8	0.7	0.3	0	0.1	0.3	0.1	0	0	1.3	1.4	0.3	0	0	0	0.1	0.2	0	0.1	0	0.3	0.5	0.8	0.5	1	1	1.6	2.6	2.4	2.8	3.6	2.3
ENSMUSG00000007872	Id3	protein_coding	767	3.629	5.557e-100	3.961	1.886e-119	1.728	2.299e-26	1.227	4.098e-11	1.539	9.356e-19	-0.7847	4.183e-05	6.5	5.6	5.9	3.5	3.8	2.2	14.2	11.7	9.1	6.8	7.9	5.7	1	0.8	0.7	39.8	41.1	42.7	56.4	52.1	47.7	3.9	3	3.5	15.3	17.2	21.6	17.1	15.2	25.4	21.9	21.8
ENSMUSG00000072900	Mir540	miRNA	20.02	0.831	0.1271	1.116	0.0293	0.5477	0.4118	-0.2032	0.8044	1.53	0.009732	0.4025	0.5612	3.6	5.7	0	9.5	4.5	7.7	23.2	18.7	10.7	12.3	12.6	2.4	13.7	14.4	13.3	12.3	14.2	15.8	20.6	19.2	13.3	9.2	5.3	3.6	7.5	8.1	14.5	9.8	21.3	20.5	12.6	10.5
ENSMUSG00000106653	Mir299a	miRNA	15.5	0.7172	0.2366	1.044	0.06148	0.7953	0.2179	-0.0157	0.9877	1.53	0.01599	-0.06041	0.9494	4.9	2.3	2.5	8.6	5.6	3.8	13	16.8	2.3	7.7	10.9	2.5	11.4	17.2	13.4	10.2	6.9	15.4	9.3	15.1	17.5	4.3	2.6	3.5	4.2	9.9	12.9	14.2	13.9	14	13.4	15.1
ENSMUSG00000045330	4933402E13Rik	protein_coding	42.1	1.611	0.0003691	0.5601	0.3149	1.787	1.299e-05	-0.05484	0.9481	1.53	0.0007003	-0.649	0.2019	1.1	0.7	0.2	0.4	0.2	0.2	0.8	0.9	0.8	0.6	0.6	0.3	0.1	0.1	0.1	0.7	0.8	1	0.2	0.5	0.4	0.3	0.6	0.3	0.3	0.6	1.5	2.4	3.1	1.5	2.2	2.3
ENSMUSG00000020122	Egfr	protein_coding	499.1	2.556	1.639e-34	3.081	3.003e-50	1.524	1.502e-13	1.368	2.928e-09	1.529	6.371e-12	1.58	2.173e-13	0.6	0.4	0.7	0.5	0.5	0.3	1.9	1.6	1.5	0.7	0.7	0.7	1.6	1.8	1.8	2.6	2.7	2.8	2.7	4.7	4.3	1.8	1.6	1.5	1.7	2.1	1.3	1.7	1.8	1.9	1.9	2.5
ENSMUSG00000042228	Lyn	protein_coding	345.9	1.13	2.878e-05	1.194	7.246e-06	2.112	5.837e-17	1.235	3.169e-05	1.501	4.03e-08	0.6649	0.02643	2.3	1.9	1.8	1.6	2.1	1.5	1.2	1.2	0.4	1.9	1.3	1.8	0.7	0.9	1	3.9	3.8	4	2.1	5.2	5	3.5	3.1	3.3	4.1	4.2	6.1	5.5	6.5	7.1	8.5	7.6
ENSMUSG00000040536	Necab1	protein_coding	259.5	1.368	6.788e-11	1.885	1.993e-20	1.012	1.494e-07	2.15	3.205e-28	1.495	5.248e-14	1.034	2.767e-07	1.3	1.3	0.7	0.7	0.7	0.5	0.3	0.3	0.2	1.5	1.5	1.4	0	0.1	0	1.5	1.8	1.4	1.8	2.6	2.6	2.4	2.7	2.2	6.2	7.1	3.3	3.4	3.4	2.9	2.7	3.2
ENSMUSG00000070644	Etnk2	protein_coding	364.2	0.8157	1.745e-06	0.85	5.275e-07	2.327	4.274e-52	1.789	2.121e-25	1.494	4.08e-19	0.4284	0.02766	1.9	1.5	2.1	1.9	1.7	1.8	1.6	2	1.6	1.4	1.3	1.7	0.7	0.9	0.8	3.2	3.2	3.4	2.8	3.9	3.2	2.6	2.2	2.5	4.8	5.7	6.2	4.5	4.9	8.2	7.1	7.5
ENSMUSG00000030560	Ctsc	protein_coding	427.5	1.238	2.822e-09	-2.092	2.29e-21	1.588	7.57e-14	0.6678	0.01209	1.483	1.162e-12	0.7078	0.001621	3.4	2.4	1.6	2	1.8	1.2	2.6	2.8	2.3	0.6	0.8	0.7	3.2	3.6	4.9	4.4	3.9	3.9	0.4	0.3	0.4	4.3	4.4	4.1	1	1.4	6.8	7.5	7.7	2	2.1	2.7
ENSMUSG00000030257	Srgap3	protein_coding	188.4	0.6243	0.01254	1.33	3.415e-09	1.418	3.319e-08	1.696	1.967e-10	1.457	3.33e-09	1.522	1.13e-10	0.4	0.4	0.4	0.5	0.6	0.7	0.8	0.5	0.6	0.1	0.1	0.2	0.5	0.7	0.6	0.9	0.9	1	2.1	1.3	1.1	1.2	1.1	1.1	0.5	0.6	1.4	1	1	0.5	0.4	0.4
ENSMUSG00000000730	Dnmt3l	protein_coding	6463	2.41	6.781e-57	2.283	3.035e-51	0.3552	0.07321	0.9173	4.022e-07	1.441	3.049e-19	0.8899	7.516e-08	20.1	16	14.2	29.7	32	18.2	70.9	55.4	56.7	126.1	130.2	101.2	8.2	8	8.2	143.3	142.4	150.2	115.8	145.8	137.3	35.3	27.5	32.1	210.6	249	50.3	45.7	44.1	153	153.9	152.2
ENSMUSG00000027562	Car2	protein_coding	1474	1.761	5.97e-23	2.587	1.564e-49	0.7094	0.0001059	-0.03027	0.9328	1.44	7.543e-16	1.063	3.867e-09	7.8	5.5	9.3	2.3	4	3.6	34.8	33.8	35.3	34.5	32.1	45.9	10.4	13.9	15.5	10.9	12	12.5	24.3	18.7	20.3	18	15	14	35.2	38.7	19.4	20.3	21.6	56.6	63.1	65.8
ENSMUSG00000070136	Mir496a	miRNA	13.12	1.396	0.01804	1.962	0.0004051	0.1598	0.8814	-0.1872	0.8436	1.439	0.03686	-0.4846	0.5304	2.6	3.4	0	0	1.3	3.5	11.4	12.8	4.6	6.1	6.9	2	10.6	9.9	9.5	11.8	3.8	7.5	7.4	19.4	10.1	2	1.2	1.5	3.7	4.8	14.4	7.9	7.8	4.4	6.7	7
ENSMUSG00000028527	Ak4	protein_coding	3402	1.637	1.056e-34	1.118	1.679e-16	0.9485	1.666e-11	1.591	3.253e-26	1.437	3.702e-26	1.789	1.035e-41	26.5	23.1	16.1	12.6	13.9	12.6	14	13.5	11.8	8.1	8.1	7.3	6.8	7.9	9.3	38.7	42.1	42.6	23.3	33.4	29	81.4	77.4	73.5	23.4	24.5	62.6	58.1	60.8	15	14.7	16.1
ENSMUSG00000027955	Fam198b	protein_coding	351.7	0.6212	0.1478	1.414	0.0001404	1.728	4.223e-06	0.3355	0.5591	1.436	0.0003707	0.02895	0.9655	2	1.4	0.5	0.8	0.9	0.4	1.1	0.8	1.1	0.5	0.7	0.3	0.9	0.7	1.2	1.1	1.2	1.1	1.5	2.3	2.3	1.2	1.6	1.4	0.5	0.7	4	4	4	1.7	1.8	1.9
ENSMUSG00000047735	Samd9l	protein_coding	147.6	0.4345	0.2636	1.465	2.861e-06	1.619	5.854e-08	1.33	7.544e-05	1.423	1.327e-05	0.8758	0.008997	0.7	0.6	0.9	0.3	0.3	0.6	0.4	0.7	0.4	0.5	0.4	1.2	0	0.1	0	0.6	0.6	0.5	1.5	0.9	1.2	1.5	1.3	1.3	2.1	1.8	1.6	2.3	2.2	2.3	2.6	2.1
ENSMUSG00000079355	Ackr4	protein_coding	89.21	0.3473	0.2562	1.319	5.761e-08	4.372	3.373e-36	0.2904	0.6957	1.423	3.165e-08	0.5489	0.05763	0.7	0.5	0.3	0.5	0.6	0.6	0.2	0.3	0.5	0	0	0	0.1	0	0	0.7	0.8	0.7	1.8	1.2	1.4	1	0.7	0.7	0	0	1.5	1.5	1.5	0.9	0.7	0.7
ENSMUSG00000032999	Nlrp4f	protein_coding	451.7	2.435	1.016e-33	1.869	5.237e-20	1.54	1.254e-14	0.8165	0.0006916	1.415	6.558e-11	0.4609	0.06502	2.3	2	2	1.7	2.2	1.5	1.3	1.4	1.7	2.9	3	3.9	0.2	0.2	0.2	10.6	9.4	10.6	5.3	7.9	7.3	3.3	3.1	2.5	5.1	6.6	4.5	5.4	7.4	7.9	9.3	12
ENSMUSG00000083657	Gm12245	processed_pseudogene	8.086	-0.781	0.2238	-1.23	0.04254	0.889	0.2196	0.2849	0.7545	1.412	0.04663	-0.2058	0.8158	0.7	0.2	0.9	1.3	1.1	1.4	0.9	1.4	0.6	0.5	0.6	0.4	1.2	0.8	0.6	0.5	0.6	0.8	0.2	0.6	0.5	0.6	0.4	0.3	0.7	0.7	3.6	1.4	1	1.1	1	1.4
ENSMUSG00000021696	Elovl7	protein_coding	80.94	1.235	0.0002883	1.105	0.001423	1.706	3.281e-07	1.619	5.807e-06	1.387	1.333e-05	0.6633	0.052	0.6	0.5	0.7	0.2	0.3	0.1	0.3	0.4	0.3	0.2	0.1	0.1	0.4	0.7	0.6	0.4	0.6	0.6	0.3	0.5	0.5	0.8	1.4	0.7	0.6	0.3	1.6	1.6	1.7	0.4	0.4	0.6
ENSMUSG00000035064	Eef2k	protein_coding	685.5	2.119	2.151e-47	1.334	7.367e-19	1.935	1.386e-37	1.004	1.492e-08	1.386	2.167e-20	0.6029	0.0001935	3.4	2.6	2	1.9	1.8	1.4	3.3	2.9	2.9	1	0.8	0.8	1.9	2.6	2.4	8	7.3	6.9	4.3	4.2	4.3	4.5	4.4	3.8	1.6	1.9	8.3	6.9	6.6	3.4	3.4	3.3
ENSMUSG00000032796	Lama1	protein_coding	2246	1.287	0.03045	-1.219	0.04017	1.975	0.0007102	0.7655	0.2953	1.378	0.04948	0.9896	0.1232	4.8	4.3	5.2	6	5.8	7.3	1.2	0.9	3	1	0.9	4.5	8.8	10.2	31.4	22	18	19.3	1.9	2	2.1	12.4	12.6	9.8	4.3	4.2	16.2	12	20.7	5	5.7	29.2
ENSMUSG00000032667	Pon2	protein_coding	169.5	0.8339	0.0005901	0.4556	0.0934	1.11	5.978e-08	0.2694	0.3691	1.371	5.337e-09	0.575	0.02691	0.5	0.3	0.3	0.3	0.4	0.4	1.7	1.4	1.7	0.7	0.7	1.2	0.8	1.1	1	0.6	0.7	0.6	0.5	0.5	0.5	0.6	0.6	0.6	1	1.1	1	1.1	1.1	1.5	1.9	2.4
ENSMUSG00000061517	Sox21	protein_coding	165.3	-1.186	0.000173	3.295	1.633e-36	2.132	8.927e-18	1.335	3.479e-06	1.369	6.421e-07	-1.055	0.0002574	1.1	1.1	1.8	0.5	0.6	0.5	0	0.1	0.2	0.8	0.8	1	0	0	0.1	0.2	0.2	0.2	3.6	6.8	6.3	0.6	0.5	0.6	2.1	2.4	4	2.6	3.4	3.1	4.3	4.6
ENSMUSG00000072568	Fam84b	protein_coding	207.8	1.229	0.0001169	1.293	4.365e-05	1.535	6.89e-09	-0.4897	0.1885	1.362	4.275e-06	-1.263	4.415e-05	0.6	0.6	0.2	0.1	0.2	0.2	3.2	3.1	2.7	0.7	0.6	0.5	5.4	6.5	5.2	0.5	0.5	0.4	0.8	0.3	0.4	0.2	0.2	0.2	0.3	0.5	1.6	1.4	1.1	1.8	1.7	1.7
ENSMUSG00000017144	Rnd3	protein_coding	376	0.2289	0.3573	0.2817	0.2383	1.249	3.35e-14	0.2949	0.2074	1.36	9.695e-14	0.2337	0.3259	1.8	1.5	1.1	1.2	1.1	0.8	4	3.9	4.3	2.9	2.9	2.5	8.2	9.4	8	1.3	1	1.2	1.6	0.9	1.1	1.9	1.9	1.7	3.1	3.8	4	4	4.1	6.2	6.6	7.4
ENSMUSG00000027947	Il6ra	protein_coding	234.9	2.292	1.025e-33	-0.6808	0.002222	2.339	1.817e-23	2.211	9.593e-19	1.358	2.167e-11	-0.03537	0.9199	1.1	0.9	0.9	0.6	1	0.7	0.3	0.4	0.2	0.1	0.1	0.1	0	0	0	4.3	3.7	4.2	0.3	0.6	0.5	1	0.9	1	0.6	0.5	2.9	2.5	2.3	0.7	0.6	0.6
ENSMUSG00000071604	Fam189a2	protein_coding	91.28	2.698	4.455e-18	2.231	1.465e-12	1.906	1.381e-05	2.79	1.855e-11	1.354	0.0002572	2.254	1.853e-12	0.7	0.5	0.5	0.4	1	0.4	0.5	0.5	0.3	0.1	0	0	0.1	0.2	0.1	4.5	4	4.6	2.2	3.7	3.5	3.5	2.8	3.1	0.7	0.6	1.5	1.6	1.7	0.2	0.6	0.2
ENSMUSG00000019883	Echdc1	protein_coding	410	0.2158	0.3279	0.5944	0.001099	1.775	5.726e-28	0.1103	0.7186	1.348	1.636e-14	-0.3242	0.1346	2.7	2.6	1.5	1.9	3.3	2.6	5	4.7	4.5	2	2	2.6	4.3	5	5.2	3.1	3.1	3	3.5	4.5	4.1	1.9	1.8	1.9	2.2	2.6	5	6.6	6.8	7.4	7.7	8.2
ENSMUSG00000050737	Ptges	protein_coding	253.4	-1.405	1.338e-08	-0.3889	0.1778	1.938	3.42e-18	1.61	1.308e-10	1.347	4.439e-08	1.389	4.332e-09	2	1.7	1.3	1.3	1.9	1.4	0.6	0.6	0.6	1.4	1.3	2.2	0.3	0.3	0.4	0.7	0.6	0.5	0.7	1.4	1.4	4.4	5.5	3.9	5.8	4.8	4.4	4.6	4.4	6	6.4	7.3
ENSMUSG00000032060	Cryab	protein_coding	41.28	-0.5562	0.3726	4.512e-05	1	1.719	0.0007851	0.7048	0.2768	1.34	0.02703	0.6792	0.2614	0.7	0.6	0.8	0.7	0.5	0.8	0.2	0.6	0.7	0.5	0.3	0.9	1.2	1	2.6	0.5	0.5	0.3	0.6	0.8	0.6	1	1.9	0.9	0.7	1.4	1.3	1.5	3.5	0.9	1.9	4.3
ENSMUSG00000041261	Car8	protein_coding	132.7	0.6299	0.006638	0.2277	0.425	2.12	4.272e-19	3.002	5.3e-36	1.337	6.396e-09	2.582	2.102e-36	1	0.7	0.5	0.8	1	1	0.4	0.3	0.2	0.1	0.3	0.3	0	0	0.1	1.4	1.6	1.6	1	1.3	1.2	4.7	4.7	4.7	2.2	2.2	2.2	1.9	1.9	1.2	1.3	1.1
ENSMUSG00000038305	Spats2l	protein_coding	229.7	1.137	1.548e-08	0.4269	0.06571	1.716	8.124e-13	2.152	1.206e-18	1.329	8.658e-11	1.724	4.017e-19	1	0.8	1	0.7	0.8	0.9	0.8	0.6	0.6	0.1	0.1	0.2	0.3	0.3	0.2	1.6	1.7	1.9	0.8	1.3	1.1	3.4	3.2	2.6	0.6	0.7	2.3	2.4	2.2	0.4	0.5	0.5
ENSMUSG00000021190	Lgmn	protein_coding	1200	0.7922	1.524e-07	0.5922	0.0001299	1.486	2.825e-24	1.06	2.443e-10	1.326	1.171e-18	0.5709	0.0004672	15.3	12.5	9.6	15.2	16.8	16.9	10.6	9.9	10.8	8.6	8.3	8	20.2	23.2	35.6	29.5	27.6	28.3	24.6	24.8	24.8	20.2	19.2	17.6	17	18.1	32.1	31.6	33.1	23.5	22.4	25
ENSMUSG00000042357	Gjb5	protein_coding	82.73	0.5254	0.1671	1.638	1.918e-07	1.46	0.0004201	3.103	7.397e-17	1.324	0.001148	2.989	1.883e-19	0.6	0.5	0.2	1.6	1.7	1	1.2	1	0.3	0.2	0.1	0.2	1.8	1.3	2	2.2	2.2	2	4.7	4.9	4.8	5	5.7	3.9	2.4	2	1.1	1.2	1.9	0.4	0.5	1
ENSMUSG00000000732	Icosl	protein_coding	442.2	1.973	4.771e-28	2.332	3.616e-39	0.4993	0.01262	0.9741	4.956e-07	1.32	2.133e-11	0.8172	5.806e-05	1.4	1.1	0.8	1.5	1.3	1.1	2.3	2.1	1.8	4.6	4.6	4	1.4	1.5	1.5	5.9	4.7	5	4.9	8.2	7	2.4	2.1	1.9	7.9	9.9	3.4	2.9	2.8	6.5	6	6.4
ENSMUSG00000037033	Clca3b	protein_coding	106.7	0.8415	0.001618	1.213	1.639e-06	0.9779	1.883e-05	-1.838	3.888e-12	1.317	1.798e-07	-2.385	7.287e-17	0.9	0.9	0.7	0.5	0.8	0.5	0.8	1	0.4	1.8	1.7	1.7	0.3	0.2	0.3	1.1	1	1.4	1.5	1.5	1.5	0.1	0.2	0.2	0.4	0.5	2.5	2.4	2	3.1	4.4	2.9
ENSMUSG00000076435	Acsf2	protein_coding	341.6	1.134	2.068e-07	-0.4774	0.05569	1.761	2.026e-16	1.298	1.079e-07	1.316	7.832e-09	0.2128	0.4817	3.8	2.5	2.2	3	4.2	2.8	1.7	1.3	1.6	1.9	1.6	1.8	1.5	2.1	1.8	7.9	6.2	8.3	1.6	2.7	2.9	3.7	3.6	2.8	4.7	4.3	7.7	6.6	7.9	6.6	5.4	6.8
ENSMUSG00000059991	Nptx2	protein_coding	1219	2.023	1.668e-34	1.685	3.791e-24	1.622	1.328e-21	1.662	9.449e-19	1.313	8.01e-14	-0.3724	0.07231	10.4	8.4	16	10.9	13.3	9.8	7.5	5.9	7.8	6	6	6.2	8.3	8.9	8.6	48.4	50	43.4	41.7	33.9	36.2	8.7	9.7	7.7	18.1	21.3	34.1	23.5	28.4	18.5	17.1	21.6
ENSMUSG00000034271	Jdp2	protein_coding	129.9	0.8221	0.001599	1.595	1.935e-11	2.235	8.011e-25	1.762	2.193e-13	1.311	1.731e-09	0.065	0.8507	2.2	2.1	2	0.7	1.1	0.6	1.4	1.6	2	0.7	0.8	0.6	3.6	3.2	2.9	1.6	1.6	1.1	1.9	3	2.6	1.9	2.3	2.4	2.5	2.4	4.5	5.3	6.1	3.5	3.5	3.4
ENSMUSG00000042367	Gjb3	protein_coding	1433	0.3114	0.0671	0.216	0.2331	2.182	5.325e-40	3.846	3.895e-112	1.304	2.902e-18	1.834	2.548e-37	22.4	17.8	20.1	31.8	36.5	39.8	8.5	6.6	5.8	1.6	1.4	2.2	1	1.1	1.5	46.3	45.9	42.5	38.5	46.3	41.3	78	73.8	67	26.9	24.5	53	45.2	52.8	7.3	6.8	9.7
ENSMUSG00000072949	Acot1	protein_coding	259.5	0.5085	0.01831	0.5124	0.01696	1.423	2.083e-13	-0.9041	0.0002778	1.297	1.51e-10	-0.08283	0.7916	1.5	1.5	2.5	1.9	2.2	1.6	3.6	4.1	3.7	1.4	1.1	1	3.6	3.3	4	3.1	2.4	2.7	2.9	2.9	2.4	2	1.7	1.2	0.6	0.6	4.5	4	4.5	3	2.8	3.8
ENSMUSG00000098061	Gm26945	lincRNA	203.6	1.197	2.366e-05	1.461	1.074e-07	0.7709	0.01062	-0.2956	0.4668	1.291	1.698e-05	-0.4104	0.2499	2.3	2.3	0.4	1.6	1.7	1.7	6	4.5	4.2	3.7	3.9	2.6	8.8	7.4	6.5	4.1	3.9	4	3.5	5.4	5.6	1.6	1.4	1.1	2.2	3.3	3.8	5.1	5.4	5.6	5.2	7
ENSMUSG00000055027	Smyd1	protein_coding	581.6	1.268	1.633e-05	2.915	7.445e-27	0.3485	0.3668	0.286	0.4859	1.286	1.304e-05	0.7043	0.0227	2.6	2.4	1.9	0.7	0.8	0.5	0.3	0.2	0.2	10.9	11.3	8.4	0.2	0.3	0.2	1.7	1.7	1.8	2.1	8.4	6.7	4.1	3.8	3.9	12	14	5.7	5.3	6.9	12.8	13.5	13.1
ENSMUSG00000094927	Gm24761	miRNA	39.37	1.393	6.193e-05	1.448	2.571e-05	1.207	0.007412	0.9809	0.04069	1.283	0.01023	1.088	0.01611	2.7	4.4	0	12.9	8	17.2	10.3	8.7	7.4	3.6	3.2	1.2	2.5	0.5	2.6	36.4	33.6	35.9	26.3	38.5	45.9	8.9	6.7	7.3	7.4	4.7	7.7	10.6	7.9	7.2	7.9	6.7
ENSMUSG00000028167	Bdh2	protein_coding	212.2	0.1857	0.5951	0.08891	0.8211	1.209	3.446e-07	0.3916	0.2264	1.282	1.74e-06	-0.6559	0.02689	1.1	0.8	0.9	0.9	1.4	1	1.7	1.2	2	2	2.2	3.6	0.6	0.5	0.6	1.4	1.1	1.3	0.9	1.5	1.2	0.7	0.6	0.5	3.3	3.6	1.9	2.3	2.8	5.9	6	6.5
ENSMUSG00000035900	Gramd4	protein_coding	319.7	2.082	1.728e-46	1.655	1.097e-28	0.3489	0.03849	0.9334	1.361e-10	1.276	2.62e-16	1.54	4.226e-26	0.8	0.8	0.8	0.9	0.7	0.7	3.4	3.4	2.9	1.2	1.3	1.6	3.8	4.2	3.9	3.3	3.3	3.4	2.1	2.8	2.6	2.4	2.4	2.4	2.7	2.5	2.3	1.9	1.8	1.8	1.8	1.6
ENSMUSG00000021268	Meg3	lincRNA	3109	0.9288	2.287e-05	1.269	1.637e-09	0.8569	0.0001834	0.1519	0.6813	1.274	8.852e-09	-0.2352	0.4122	3.5	2.9	2.1	3.6	3.6	3.2	10	9	6.9	4.8	4.7	2.4	19.7	17.9	13.5	7	6.2	7	6.6	9.9	9.2	2.8	2.3	2.1	4.3	4.5	7.9	5.8	7.5	7.5	7.7	6.9
ENSMUSG00000080411	Mir1193	miRNA	27.05	0.3569	0.5606	0.8212	0.107	0.4971	0.4477	-0.08904	0.9194	1.273	0.03085	-0.1921	0.7942	3.4	4.9	0	5.3	8.4	3.6	22.4	11.6	10.7	7.5	7.8	2.9	23.1	13.9	14.9	8.8	6.7	7.7	9.3	16.8	7.6	3.8	3	2.4	4.9	6.5	15.4	5.7	10.4	7.3	9.6	11.2
ENSMUSG00000092035	Peg10	protein_coding	14350	4.123	5.337e-45	3.668	6.885e-36	0.2764	0.5883	0.4239	0.3498	1.266	0.000275	2.638	2.403e-18	8	6.6	6.1	11.2	11.2	12.3	236.2	209.4	238.9	38.3	35.9	57.2	14.4	17.5	25.7	282	181.2	270.2	93.2	222.2	209.4	70.3	32.1	45.3	42.2	78.7	18.3	15.3	19.8	46.7	50.3	64.2
ENSMUSG00000092569	Gm20544	processed_transcript	21.87	0.7017	0.1578	0.267	0.6608	1.144	0.02248	0.6809	0.2397	1.266	0.03158	0.1259	0.8691	0.6	0.6	0	0.5	2.1	1.4	1.3	1.4	0.6	0.7	0.7	0.8	0.8	0.4	0.6	2.7	1.5	2.9	1.4	2	1.7	0.7	0.5	0.6	1.3	1.3	1.2	1.9	1.5	1.7	2.9	0.9
ENSMUSG00000077925	Mir453	miRNA	39.87	0.6175	0.1692	1.579	2.863e-05	0.82	0.05501	0.1165	0.865	1.256	0.008624	0.4005	0.4545	4.6	10.1	0	13.3	8	7.2	40	24.1	38.6	9.7	16.4	10.1	42.9	37.4	30.1	13.2	14.6	16.7	20.5	38.9	32.5	8.5	10.3	8.3	10.4	16.2	16.8	16	19	25.2	24.4	18.9
ENSMUSG00000038756	Ttll6	protein_coding	119.7	-1.518	3.023e-08	2.143	4.293e-20	1.527	2.358e-10	2.66	6.33e-28	1.253	1.058e-06	0.8594	0.000883	0.9	0.7	1	0.7	0.7	0.6	0.1	0.1	0.2	0.5	0.5	0.4	0.2	0.1	0.2	0.2	0.2	0.2	3.5	2.7	2.9	1.7	1.5	1.3	3.4	3.5	2	2	1.9	1.7	1.9	0.9
ENSMUSG00000037188	Grhl3	protein_coding	806.9	1.028	9.089e-12	1.427	2.462e-22	1.045	4.338e-11	0.4086	0.0447	1.251	3.541e-15	0.1649	0.4435	8.2	5.8	4.8	11.4	11.1	12.8	4.8	4.2	3.3	3.9	4.1	5	0.9	1	1	26.2	23.7	23.1	33.6	31.7	31.2	8.1	7.8	5.9	5.8	5.6	17.1	15.3	14.4	8.3	9.9	8.7
ENSMUSG00000034981	Parm1	protein_coding	295.8	1.253	1.969e-11	2.249	1.243e-36	0.9446	6.439e-06	2.298	4.536e-33	1.251	1.456e-11	3.317	2.956e-90	0.9	0.8	1.3	0.6	0.9	0.5	1	1.1	0.7	0.4	0.5	0.4	1.5	1.6	1.6	1.7	1.8	1.6	3	3.8	3.4	10.3	10.8	8.6	2.1	2.2	2.1	2.3	2.5	0.8	0.8	0.8
ENSMUSG00000070072	Mir433	miRNA	53.31	0.9319	0.03322	1.392	0.0006364	0.6486	0.1982	-0.2603	0.6851	1.25	0.01505	0.4227	0.4519	5.6	6.4	1.3	8.8	9.8	8.3	30.4	19.8	20.9	14	19.8	9.2	36.4	26.2	18.9	24.4	15.5	16.1	16.2	40.7	23	6.3	11.8	4.7	9.3	14.2	17.7	14.5	11.5	26.2	28.5	16.9
ENSMUSG00000048070	Pirt	protein_coding	166.4	0.5764	0.05135	1.777	1.148e-12	0.8029	0.0005664	0.1339	0.7268	1.249	1.399e-06	-0.7105	0.01295	0.9	0.5	0.9	0.6	0.4	0.3	0.1	0.2	0.2	2.8	2.5	3.4	0.3	0.3	0.2	0.7	0.7	0.6	1.2	1.7	1.9	0.4	0.4	0.5	3.3	3.2	2	1.7	1.8	5.5	5.2	4.5
ENSMUSG00000008206	Cers4	protein_coding	532.4	1.359	7.028e-16	1.122	5.224e-11	0.8432	7.604e-07	0.6744	0.0005274	1.242	1.805e-12	-0.7054	0.0002299	1	0.7	0.6	0.7	0.8	0.6	3.3	2.6	2.3	1.1	1.2	1	3.4	4.1	3.7	2	1.7	1.9	1.9	1.5	1.3	0.4	0.5	0.5	1.7	1.9	1.9	1.8	2	2.1	2.1	1.8
ENSMUSG00000026604	Ptpn14	protein_coding	2445	2.168	9.19e-71	2.667	1.906e-107	1.334	8.669e-27	0.5383	0.000463	1.239	4.998e-22	-0.09113	0.632	3.2	2.5	3.2	2.7	3.2	2.3	7.6	7.1	6.4	2.2	2.2	2.6	11.1	13	12.6	13.2	11.5	12.5	15.5	18.8	18.4	3.1	2.8	2.5	3.4	3.4	8.2	6.7	6.4	6.2	5.8	5.9
ENSMUSG00000039043	Arpin	protein_coding	150.2	-0.4144	0.1256	0.4465	0.08402	1.589	1.26e-13	1.218	4e-07	1.235	1.801e-08	0.6704	0.003736	2.7	2.3	1.6	1.5	1.8	1.1	2.1	1.8	1.5	0.9	1	1.3	3.2	4	3.5	1.2	0.9	1.1	1.7	2.3	2	3.3	4.1	3.6	2.3	2.7	4.9	4.8	6.6	3.3	2.8	3.8
ENSMUSG00000097391	Mirg	lincRNA	2267	0.732	0.0004626	1.397	5.861e-13	0.7401	0.0006413	-0.06709	0.8659	1.235	2.596e-09	0.2077	0.4443	6.5	4.9	2.9	8.4	7.3	6.5	17.9	14.9	13.3	9.6	10.1	6.3	24.6	23.1	19.7	13.3	11.8	12.2	15.7	23.2	20.9	6.5	5.5	4.8	7.6	8.9	11.2	11	12.8	15.6	13.9	14.6
ENSMUSG00000001333	Sync	protein_coding	99.36	0.3043	0.4214	0.3899	0.2758	1.077	0.001074	1.831	7.321e-09	1.225	0.0001223	1.766	4.681e-10	1.5	1	0.4	1.1	1	0.9	0.7	0.5	0.7	0.5	0.4	0.5	0.3	0.3	0.2	1.2	1.3	1.3	0.8	1.8	1.4	4.4	3.6	3.4	1.5	2	2.3	2.8	2.6	0.8	1.1	1.1
ENSMUSG00000097451	Rian	processed_transcript	12390	0.9757	5.428e-07	1.332	1.351e-12	0.8999	8.309e-06	0.02471	0.9523	1.225	5.858e-10	-0.01596	0.9647	13.3	11.7	6.2	13.6	13.9	11.8	45	40.7	35	17.7	17.7	11	68.1	72.9	59.4	26.5	25.8	26.3	26.4	37.6	37.1	11.7	9.9	9.3	14.7	16.6	24.3	24	26.5	28.3	29.2	30.4
ENSMUSG00000104933	Mir466e	miRNA	21.27	2.204	1.166e-07	1.978	2.546e-06	0.21	0.8141	0.09931	0.9101	1.22	0.03158	0.4829	0.4147	4.1	4.9	3.7	3.2	7.2	6.1	2.9	7.5	6.9	2.4	4.6	4.7	1.4	2.9	1.4	25.5	37.1	30.5	22	33	24.8	5.8	10.8	3.8	4.9	3.2	11.6	11.1	12.7	5.5	5	3
ENSMUSG00000040694	Apobec2	protein_coding	759.7	0.6021	0.02892	0.7213	0.006521	2.492	4.438e-25	0.3306	0.3785	1.216	5.27e-06	-1.347	1.474e-07	30.9	21.3	12.3	26.8	27.4	23.6	3.4	2.1	2	10	9.6	4.4	0.3	0.4	0.3	38.1	42.5	39.3	30.5	51.4	48.9	8.3	9.1	7.3	9.8	10.6	53.5	51.4	52.3	48.8	47.3	49.9
ENSMUSG00000083307	AA414768	processed_pseudogene	132.2	2.552	7.295e-20	2.145	3.22e-14	1.734	1.829e-09	0.9016	0.009827	1.211	0.0001254	-0.7671	0.02075	3.6	2.8	2.4	1.9	2.6	0.9	1.4	0.8	1.1	1.3	1.5	1.6	0.1	0.2	0.1	12.1	9.9	12.5	5.2	10.5	10.1	1.8	1.8	1.5	2.4	3.2	8.1	6.9	6.6	4.5	5.4	5.7
ENSMUSG00000113566	AC124426.3	lincRNA	136.6	2.346	3.948e-19	1.41	3.114e-07	1.399	5.018e-08	0.3915	0.2775	1.203	2.406e-05	0.2145	0.5618	4.1	4.3	1.1	1.8	2.2	1.6	0.1	0.2	0.1	3.4	3.2	3.5	0	0	0	10	10.3	9.5	4.3	6.1	4.9	3.4	3.9	4.9	3.4	5.5	7.7	7.4	9.7	8.9	9.1	9.5
ENSMUSG00000102657	Gm37899	TEC	477	0.9486	0.001093	1.466	8.166e-08	0.6516	0.04718	-0.5379	0.1408	1.192	0.0001062	-0.39	0.2744	1.3	1.2	0.2	1	1.1	1	2.8	2.7	2.2	2	2.2	1.2	5.6	4.6	3.2	2.3	1.9	2	2.4	3.2	3.5	0.8	0.6	0.7	1	1.4	2.2	2.4	2.4	2.7	3	2.9
ENSMUSG00000046774	8030474K03Rik	protein_coding	213.3	-1.059	4.19e-07	0.246	0.3318	1.34	1.446e-12	-0.1205	0.729	1.188	3.255e-08	-0.6553	0.005646	3.1	2.6	1.7	3.2	3.4	3.8	5.7	4	4.6	3.9	3.8	4.4	3	2.9	2.7	2.1	1.5	1.4	4.8	3.7	4	1.7	1.9	1.4	3.9	3.5	4.8	5.7	7.6	10.3	9.7	11.3
ENSMUSG00000060519	Tor3a	protein_coding	1075	3.018	5.192e-125	3.672	4.662e-186	0.5348	1.248e-05	1.308	2.524e-26	1.185	2.437e-19	0.6818	5.249e-07	2.6	2.4	4	1.7	2	1.9	5.7	5.1	5.3	9.3	9.9	12.1	8.8	9.1	9.2	15.4	15.8	16.5	25	26.2	24.1	4.9	4.3	4.3	25.1	27	6.9	6.2	6.2	15.1	14	16.3
ENSMUSG00000050271	Prag1	protein_coding	282.5	-0.07874	0.8139	1.84	1.449e-20	1.24	5.639e-09	2.084	6.436e-22	1.181	4.434e-08	1.206	5.183e-09	0.9	0.6	0.4	0.5	0.7	0.5	1.3	1	0.8	0.4	0.4	0.3	1.8	1.9	1.9	0.5	0.6	0.6	1.8	2.3	2.3	1.6	1.7	1.5	1.4	1.7	1.8	1.4	1.5	0.8	0.9	0.9
ENSMUSG00000057963	Itpk1	protein_coding	2386	1.264	1.376e-23	1.039	3.484e-16	1.377	2.855e-28	0.7322	7.22e-07	1.177	1.32e-19	-0.3206	0.03508	22.2	16.6	18.7	16.2	17.6	14.3	19.5	18.9	16.9	20.6	19.8	24.8	8.3	10.8	8.9	40	36.7	39.9	29.9	36.3	33.4	16.9	15.2	13.8	36.4	36.3	49.7	38.2	43.7	56.7	53	61.3
ENSMUSG00000025481	Urah	protein_coding	121.8	0.849	3.745e-05	1.42	2.255e-13	0.9283	4.164e-06	0.6648	0.003578	1.175	4.341e-06	1.026	2.37e-05	1.2	1.1	0.3	2.4	2.9	1.7	2.4	2.6	2.5	2.4	2.1	1.9	6	5.8	5.9	4.2	4.7	3.7	7.2	6	5.8	2.4	2.1	2	3.3	3.6	2.4	2.4	2.4	4	4.3	4.2
ENSMUSG00000039960	Rhou	protein_coding	197.8	0.8856	8.559e-07	0.939	1.615e-07	0.7483	1.707e-05	-0.04151	0.9033	1.171	2.056e-09	0.5147	0.01572	0.9	0.8	0.6	0.8	1.3	1.1	4.6	3.5	3.2	1.4	1.3	1.3	4	4.6	4.2	2.2	1.9	1.9	2.1	2.1	2.1	1.4	1	1.1	1.2	1.4	1.7	1.9	2	2.2	2.2	2.5
ENSMUSG00000086567	Gm2830	processed_pseudogene	64.08	-0.8743	0.01305	0.6108	0.08652	0.848	0.01827	0.7584	0.0474	1.17	0.00109	0.7884	0.02551	5	3.5	8.9	3.5	6.6	5.6	3.6	3.9	3.9	2.8	4.1	5.9	5.1	3.1	3.2	3.3	2.5	2.7	6.6	10.2	8.6	8.7	10.9	8.3	8.4	6.6	12.8	10.1	14.1	6.4	8.6	9
ENSMUSG00000024027	Glp1r	protein_coding	48.5	1.335	0.0004985	2.487	1.767e-12	0.9474	0.02253	0.7471	0.09733	1.167	0.01507	-0.2357	0.6899	0.2	0.3	1.3	0.6	0.5	0.6	2.2	1.7	1.2	0.6	0.6	0.6	1.6	1.7	1.5	1.2	1.5	2	3.8	3.3	3.8	0.3	0.4	0.4	0.9	1.2	1.1	1	1	1.4	0.7	1.6
ENSMUSG00000026003	Acadl	protein_coding	162	1.273	1.316e-07	1.028	2.959e-05	1.179	3.747e-06	0.5777	0.06683	1.166	3.914e-05	0.3517	0.2912	1.6	1.2	0.9	1.8	2.9	2.3	3.7	4	4.3	1.4	1.5	1.3	3.7	4.9	4.1	5.8	5.3	6.6	3	5.9	6	1.6	1.7	1.8	2.1	2.1	2.3	3.6	3.2	3.9	2.7	3.1
ENSMUSG00000045934	Mtmr11	protein_coding	153.6	-0.09582	0.8106	0.5796	0.03832	1.38	1.378e-08	1.09	7.709e-05	1.165	9.759e-05	0.2786	0.446	0.6	0.6	0.4	1.1	1.1	1	1.3	1.4	1.2	1.2	1.1	1.4	2.7	2.9	3.3	1.1	0.9	1	0.9	2.1	1.9	0.9	0.5	0.7	2.4	2.9	1.4	1.3	1.4	3	3.2	3.5
ENSMUSG00000033590	Myo5c	protein_coding	556.4	0.1926	0.304	0.8383	1.14e-08	1.805	3.954e-42	0.493	0.003988	1.153	1.84e-16	-0.3801	0.0184	2.6	2.2	1.9	1.2	1.4	0.9	1.3	1.2	1.6	1.3	1.3	1.5	1.4	1.4	1.4	1.3	1.4	1.3	2	2.3	2	1.6	1.9	1.6	1.9	1.9	4.3	5.3	5.5	4.4	5	5
ENSMUSG00000052157	Gm650	processed_pseudogene	86.26	4.556	4.757e-22	4.001	3.555e-17	0.9914	0.05173	0.9377	0.07736	1.133	0.04684	1.388	0.003291	1.5	1	0.4	0	0.1	0	0.2	0.1	0	2.4	2.5	0.7	0.1	0.2	0.1	4.9	4	4.7	1.7	3.5	3.7	3.2	2.8	3.1	3.7	4.5	3.2	3.1	1.2	5.2	5	2.1
ENSMUSG00000068762	Gstm6	protein_coding	135.3	0.4883	0.04424	-0.001152	1	1.296	1.221e-07	0.537	0.08673	1.119	1.917e-05	0.04236	0.9205	1.5	1.7	0.9	3.3	4.6	4.3	2.5	1.6	1.9	1.1	1.1	0.5	2.1	1.2	1.8	6.3	5.4	5.7	3.9	4.2	4.3	1.6	1.5	1.4	1.2	1.5	3.7	3.1	3.1	2.5	2.6	2.1
ENSMUSG00000066607	6030419C18Rik	protein_coding	113	0.2806	0.4939	1.163	0.0001797	1.31	3.487e-05	1.391	3.729e-05	1.113	0.001174	0.8781	0.007655	1.2	1	2.7	0.8	1.2	1.3	2	2.2	1.8	0.6	0.8	1	0.5	0.6	0.2	1.3	1.6	1.4	3.3	2.4	2.3	3.4	2.7	2.4	2.2	2.4	4.2	2.6	3.4	2.2	2.1	2.1
ENSMUSG00000113161	AC132237.1	TEC	160.5	0.4118	0.2486	0.5744	0.0832	0.2235	0.6315	-0.8125	0.0185	1.108	0.0008085	-0.5963	0.08829	1	1.4	0.3	0.8	1.1	0.8	0.8	1.1	0.6	2.3	2.7	2.2	0.7	0.9	0.4	1	1.3	1.4	1.2	1.7	1.2	0.5	0.6	0.7	1.4	1.2	2.4	1.8	2.3	3	3.2	2.3
ENSMUSG00000021226	Acot2	protein_coding	126.1	-0.6174	0.02427	0.2841	0.357	1.265	2.217e-07	0.09497	0.8407	1.106	5.429e-05	0.6626	0.01763	1	1.4	1.6	1.5	2.1	1.5	2.9	2.5	2.7	1.1	0.9	1.5	4.7	5.3	4.6	1.2	1	1	2.6	2.1	1.6	2.1	2.3	1.8	1.5	1	2.5	2.5	3.6	2.7	2.6	3.5
ENSMUSG00000086587	Gm11837	antisense	53.9	0.4185	0.2409	0.3507	0.3462	0.5609	0.1521	1.591	2.368e-07	1.105	0.001626	1.257	4.998e-05	1.4	1.2	1.1	1.9	1.2	1.9	2.8	2.6	1.8	1.2	1.1	1.1	1.3	0.5	1	1.9	2.5	2.3	2.1	2.1	2.3	2.7	3.4	3.4	3.1	4.2	3.8	2	3	1.4	2.1	1.6
ENSMUSG00000096751	Gm28373	processed_transcript	57.11	1.509	3.95e-05	1.325	0.0003784	1.884	3.592e-08	1.307	0.0008445	1.101	0.008438	-0.2817	0.5687	0.7	1	0	0.2	0.3	0.6	0.5	0.3	0.4	0.4	0.4	0.5	0.3	0.2	0.3	1.1	1	1.3	0.9	0.8	1.3	0.5	0.7	0.4	1	1.3	1.7	1.3	1.4	2	1.7	1.6
ENSMUSG00000060675	Pla2g16	protein_coding	328.1	1.312	8.079e-10	1.532	2.743e-13	1.399	1.316e-11	0.9668	5.464e-05	1.097	1.901e-06	0.5813	0.01656	1.4	1	1	1.1	1.2	0.7	1.4	1.2	1.3	1.1	1	1.6	2.3	2.1	2.1	2.4	2.2	2.8	2.2	3.3	3.2	1.7	1.9	1.5	2.2	2.6	2.4	2.7	2.4	3.8	3.2	2.8
ENSMUSG00000027317	Ppp1r14d	protein_coding	73.04	1.238	0.0006847	1.179	0.001255	1.231	0.00141	0.5929	0.2163	1.096	0.008961	1.382	0.0001259	3.3	2.4	1.8	2.6	2.4	1.3	0.9	0.5	0.8	1.3	1.3	1.2	1	0.8	0.9	5.1	3.9	6.4	2.2	6.4	6.2	6.5	8.6	6.9	2.4	1.6	4.9	5.8	7	2.4	3.3	4.3
ENSMUSG00000057706	Mex3b	protein_coding	178.2	0.998	1.576e-05	0.129	0.7097	0.655	0.006962	1.382	3.548e-10	1.096	8.262e-08	1.729	1.332e-20	2.3	1.8	1.8	0.7	0.7	0.6	1.1	1.2	0.8	0.9	0.7	0.8	1.5	1.6	1.4	1.3	1.5	1.3	0.7	0.8	0.7	7.4	7	6.1	1.9	2.4	5.8	3.7	3.9	1.2	1.4	1.2
ENSMUSG00000041329	Atp1b2	protein_coding	120.5	0.5077	0.08345	1.251	7.251e-07	1.712	2.305e-15	1.529	1.434e-10	1.096	1.889e-05	0.09589	0.7961	0.9	0.7	0.8	0.5	0.6	0.3	0.5	0.4	0.3	0.9	0.7	0.7	1	1.2	1.3	0.7	0.6	0.7	0.8	1.3	1.4	0.8	1	0.8	2.4	2.4	1.9	1.5	1.7	2.6	2.7	2.6
ENSMUSG00000097134	1110002J07Rik	lincRNA	353.1	0.4014	0.0486	0.8804	1.066e-06	1.293	1.456e-13	1.689	1.678e-19	1.091	7.359e-09	1.185	4.434e-11	3.9	3.1	4.2	3.8	3.6	4.5	3.6	3.9	2	2.6	3.3	3.6	0.1	0.1	0.1	5.8	4.6	5.4	6.2	8.1	7.9	8.3	8.8	8.4	10.4	10.5	8.7	7.9	7.3	7.6	7.7	8.3
ENSMUSG00000027189	Trim44	protein_coding	2293	1.088	5.574e-15	1.289	5.914e-21	0.7156	4.455e-07	0.4154	0.01587	1.09	1.218e-14	-0.2928	0.08057	10.3	9.2	5.8	5.2	5.8	4.2	20.4	18.3	16	21.8	21	19.2	12.9	15.4	13.8	10.7	11	10.9	11.2	13.4	13	6.9	7.6	6.5	27.9	27.6	18.2	19.1	18.3	33.5	32.5	36.4
ENSMUSG00000027210	Meis2	protein_coding	914.2	-0.945	0.01365	-0.5775	0.1623	1.085	0.006291	0.9173	0.0363	1.089	0.01089	0.6911	0.097	3	2.3	1.3	3	3.1	2.9	4.1	4	3.7	2.4	2.4	1.7	0.1	0	0.1	1.3	1.5	1.5	0.6	2.7	2.4	3.9	3.6	3.6	3.8	5.2	4.8	4.7	5.5	4.8	5.1	5
ENSMUSG00000032290	Ptpn9	protein_coding	418.5	1.765	1.741e-35	1.927	3.875e-42	1.202	3.932e-20	0.4769	0.003434	1.082	1.629e-13	0.739	5.679e-07	1.8	1.7	1.8	1.4	0.9	1.5	4.4	4.1	3.8	2.1	1.9	2.2	4.3	5.6	5	4.7	4.2	4.4	4.5	5.1	5.1	3	3.2	2.8	3.1	2.8	4.4	3.5	3.6	4.4	4.9	5.2
ENSMUSG00000023963	Cyp39a1	protein_coding	57.52	0.4871	0.2332	-0.03266	0.9595	1.328	0.0005197	0.421	0.428	1.08	0.01173	0.1138	0.8407	0.7	0.4	0.2	0.5	0.8	0.9	1	0.9	0.5	0.2	0.3	0.3	1	0.9	1.1	1.2	1	1.1	0.4	1	0.9	0.5	0.7	0.5	0.3	0.4	1.2	1	1.1	0.9	0.4	0.8
ENSMUSG00000026029	Casp8	protein_coding	64.46	0.4084	0.276	0.5847	0.09661	0.9646	1.952e-05	-0.5152	0.08504	1.079	1.577e-05	0.2308	0.4618	0.9	0.7	0.9	0.1	0.4	0.2	1	1.1	1.1	0.8	0.8	0.8	0.9	1	1.1	0.4	0.3	0.3	0.4	0.4	0.4	1	0.9	0.8	0.6	0.5	1.6	1.7	1.7	1.6	1.4	1.9
ENSMUSG00000030739	Myh14	protein_coding	601.5	1.065	2.264e-13	1.23	9.351e-18	1.099	2.112e-14	0.9649	1.973e-09	1.073	2.345e-12	0.07306	0.7533	2.2	2	1.4	2.1	2.2	1.9	2.3	2	2.2	1.8	2.2	1.7	3.5	4.7	4	4.4	4	4.5	4.1	5.3	5.1	2.2	1.9	2	3.7	4	4.4	3.7	4.3	4.6	4	4
ENSMUSG00000095798	Gm26298	miRNA	29	1.488	0.0001318	0.02831	0.9723	0.3428	0.6066	1.149	0.008598	1.072	0.01876	2.069	4.782e-09	8.6	7.8	3.9	6	7.1	2.9	0	0	0.6	3.8	4.7	2.9	0	0	0.2	13.9	17.3	15.7	4.6	5.8	5.6	31.3	39.3	30.9	11.2	7.8	20.1	13.4	16.9	5.7	7	2.5
ENSMUSG00000019960	Dusp6	protein_coding	1529	2.779	1.554e-98	3.245	6.561e-135	0.4427	0.0006139	-0.0008379	0.9983	1.063	1.879e-14	-1.717	1.123e-30	3.8	2.6	3.9	1.9	2.6	2.3	33.7	33.4	29	29.3	27.6	27.8	31.7	33.6	31	16.7	14.5	17.1	22.6	22.5	21.7	1.2	0.9	0.9	26.7	29.9	7.7	7.4	6.3	36.7	35.7	43
ENSMUSG00000021559	Dapk1	protein_coding	2458	0.7444	4.054e-10	1.595	4.757e-45	0.2646	0.06872	0.688	2.038e-07	1.063	9.312e-19	0.068	0.7095	7.8	6.3	8.6	7.9	9.9	6.9	12.3	10.9	13.1	18.7	18.9	18.1	18.5	22.1	19.6	14.1	13.2	14.1	23.4	26	25.8	8.2	7.6	7.6	29	31.2	15.6	15.5	16	21.4	20.6	25
ENSMUSG00000031112	Stk26	protein_coding	389	2.675	5.692e-70	1.51	1.02e-21	1.092	3.588e-11	0.6222	0.001355	1.062	1.301e-10	-0.3559	0.06916	1.4	1.2	0.6	1	0.9	1	7.3	6.7	7.4	0.7	0.7	0.7	5.5	6.6	6	6.2	6	6.5	2.6	2.8	2.9	0.8	1.1	0.9	1.1	1.1	2.4	2.7	2.4	1.4	1.6	1.6
ENSMUSG00000063296	Tmem117	protein_coding	128.2	-0.484	0.1	0.1423	0.6986	2.256	6.337e-12	1.265	0.001131	1.061	0.0002307	0.6093	0.03936	2.3	2.1	1.3	2.8	2.8	3	0.4	0.3	0.2	0.1	0.2	0.1	0.3	0.1	0.2	2	2.1	2	2	3.7	3.9	2.5	3.7	3.2	0.4	0.3	4.3	4	4.5	0.7	1	0.7
ENSMUSG00000073207	Ccdc160	protein_coding	498.5	1.016	8.921e-07	1.849	2.916e-21	1.168	2.892e-09	0.1361	0.6902	1.058	1.327e-06	0.6309	0.005269	8.1	5.1	5.5	6.9	4.4	6	6	6.9	5.6	11.7	11.6	14.9	8.1	8.8	8.9	12.7	11.3	11.4	14.9	24	25.1	10.6	10.4	8.7	12.6	15.4	10.6	14.6	14.8	26.6	28.4	32.2
ENSMUSG00000000402	Egfl6	protein_coding	200	2.089	8.011e-18	1.276	4.998e-07	1.57	9.717e-11	1.758	2.102e-11	1.055	0.000123	-0.0461	0.9151	2.8	2	1.4	1.4	1.6	1.1	0.8	0.8	1	1.8	1.5	1.3	0.2	0.1	0.2	6	6.6	5.6	1.9	4.2	4.1	2.2	1.9	2.1	5.1	5.9	4.2	4.7	4.7	4.2	4.9	5.2
ENSMUSG00000055675	Kbtbd11	protein_coding	313.5	-0.5731	0.02161	1.198	2.812e-08	0.3443	0.1998	1.775	2.172e-17	1.052	5.621e-06	1.229	9.5e-09	0.8	0.5	0.7	0.4	0.7	0.6	0.7	0.4	0.4	1.2	1.5	1.5	4.9	5.5	4.8	0.4	0.4	0.4	1	1.5	1.5	1.4	1.9	1.7	5.3	4.7	1.6	1.1	1.7	2.1	1.6	1.7
ENSMUSG00000016028	Celsr1	protein_coding	1689	1.176	3.431e-14	1.283	6.326e-17	1.046	3.868e-11	0.7665	2.889e-05	1.045	1.06e-10	0.5469	0.001471	4.5	3.6	5.2	3.3	3.4	3.1	4.7	4.2	4.4	2.9	2.5	3.1	7.3	8.5	8	7.2	7.4	7.8	5.5	9.4	9.2	7	6.6	5.8	4.8	5	10.9	8.2	8.5	5.7	5.7	6.4
ENSMUSG00000032494	Tdgf1	protein_coding	5995	1.373	4.424e-28	0.9991	3.165e-15	0.5775	2.625e-05	0.4849	0.002057	1.039	4.024e-15	-0.1697	0.3238	37.8	33.2	29.2	56.8	63.1	51.8	87.3	68.5	78.8	103.8	109.6	112.4	39.4	39.9	38.5	146.4	142.7	159.9	92.3	126.9	126.5	31.6	29.7	28	149	157.1	56.5	70.3	81.3	159	155.1	174.1
ENSMUSG00000098202	B830012L14Rik	lincRNA	122.1	0.9736	0.002286	1.538	2.56e-07	0.5391	0.1466	-0.3621	0.397	1.032	0.003955	-0.4032	0.3108	0.7	0.6	0.3	0.6	0.5	0.5	1.3	1.1	0.9	1	1	0.9	2.5	1.9	1.4	1.3	1	0.9	0.9	2.2	1.7	0.4	0.6	0.3	0.6	0.8	1	1.1	1.4	1.6	1.4	1.2
ENSMUSG00000052133	Sema5b	protein_coding	470.4	0.9518	0.0002123	1.206	1.16e-06	1.417	5.22e-10	0.5456	0.06355	1.031	3.704e-05	-2.404	3.725e-26	3.9	2.9	3.6	0.7	0.7	0.4	0.5	0.3	0.1	2.7	2.7	2.3	0.3	0.5	0.2	0.9	1.3	1.3	1.4	1.6	1.2	0.7	0.6	0.6	3.2	4.5	8.6	6.4	6.8	7.6	6.1	7.6
ENSMUSG00000040761	Spen	protein_coding	2656	1.403	3.019e-19	1.241	2.681e-15	1.165	2.153e-13	0.3824	0.06787	1.028	5.197e-10	-0.2326	0.2568	7.5	5.4	4.1	3.3	3.7	3.9	6.3	5.6	4.6	6.1	5.9	6.4	2.7	2.9	2.7	10	9.3	10	6.8	10.1	9.3	5.1	4.6	4.8	7.9	8.1	13.3	9.9	12	13.4	12.8	15.5
ENSMUSG00000095147	Mir3070a	miRNA	61.45	0.8237	0.04263	1.286	0.0006099	0.9223	0.02472	-0.268	0.6504	1.023	0.03579	-0.1065	0.8646	14.7	12.2	0	12.2	15.9	16.9	48.8	42.3	26.7	22.7	22.2	9.3	69.6	52.7	39	24.4	26.4	35.8	32.6	45.6	44.1	10.9	13.9	6.3	16.9	12.5	17.3	24.8	29.5	39.9	35.5	34.8
ENSMUSG00000001555	Fkbp10	protein_coding	302.8	-0.472	0.0226	1.581	2.427e-20	0.481	0.009311	-0.5294	0.008481	1.021	5.623e-08	-1.458	1.299e-13	1.9	1.6	2.2	1.5	2.1	1.5	4.7	5	5.9	3.8	3.5	4.3	11.8	12.8	11.1	1.1	1.3	1.3	5.6	5	5	0.7	0.6	0.7	2.4	2.9	4.8	3.1	3.7	4.9	5.1	6.3
ENSMUSG00000073406	H2-Bl	polymorphic_pseudogene	145.6	-1.361	1.075e-08	-0.3138	0.2734	1.887	9.926e-18	0.6644	0.01898	1.015	9.568e-05	0.2893	0.3453	3.1	1.8	2	2.6	3.1	3.6	4.6	3.7	2.9	2.1	1.9	1.4	4	4.8	5.1	1.2	1.3	1.1	3	2.6	1.9	3.2	3.3	2.2	2.8	3	5.1	4.2	5.3	6.9	6.6	7.2
ENSMUSG00000035829	Ppp1r26	protein_coding	316.7	0.9152	6.409e-06	0.9988	5.698e-07	1.548	2.436e-14	0.575	0.02751	1.013	4.074e-06	-0.04742	0.8911	1.6	1.2	0.7	1.6	1.6	1.5	3	2.7	3.3	0.6	0.5	0.9	3.6	5.1	4	3.3	2.8	2.9	3.2	3.3	3.1	1.3	1.3	1.1	0.9	1.1	2.9	2.2	2.7	1.9	1.7	2.4
ENSMUSG00000086228	Ubap1l	protein_coding	131.4	1.049	0.000192	0.8655	0.00292	0.6093	0.02151	0.5888	0.03779	1.008	0.0004501	0.3606	0.2625	1.3	1	1.1	1	0.5	0.6	1.2	1	1.9	3.5	2.6	3.5	1.7	2.1	1.8	1.8	1.3	1.2	1.4	1	1.3	1.8	1.5	1.1	5	4.8	2.3	2.1	2.8	4.6	4.5	5.6
ENSMUSG00000043924	Ncmap	protein_coding	52.85	0.4899	0.1883	1.316	2.314e-05	1.912	9.573e-09	0.8649	0.03792	1.004	0.007321	1.326	2.78e-05	1	0.7	0.3	0.5	0.8	0.8	0.1	0.2	0.2	0.3	0.2	0.3	0.1	0.1	0.1	1	1	1.2	1.2	2.5	2.1	2.2	1.8	1.9	0.5	0.5	1.5	1.6	1.6	1	1.1	1.1
ENSMUSG00000035407	Kank4	protein_coding	574.6	0.9677	1.501e-05	1.52	7.497e-13	1.4	3.594e-11	1.392	2.953e-09	0.9978	1.577e-05	0.4979	0.0428	5	4.3	4.2	2.1	2.3	1.7	0.2	0.3	0.1	3.4	2.8	2.8	0.3	0.3	0.4	3.8	4	4.4	3.3	7.8	7	6.5	6.5	6.3	7.9	8.6	10.4	7.7	9.5	8.7	7.8	8.2
ENSMUSG00000023935	Spats1	protein_coding	55.74	0.8696	0.006235	1.174	0.0001087	1.382	5.995e-06	1.377	1.972e-05	0.9929	0.005087	0.7358	0.02752	1.5	1.4	0.4	0.9	1.3	1.3	1.3	0.8	0.5	0.6	1.2	0.7	1.9	2	2	2.3	2.1	2.6	2.6	2.8	3.2	2.1	2.2	2.3	1.9	2.7	2.6	2.9	2.5	2.2	2	2.8
ENSMUSG00000069793	Slfn9	protein_coding	1513	1.823	8.799e-18	1.068	1.298e-06	0.7811	0.0009914	-0.05645	0.898	0.9863	3.309e-05	-0.591	0.01611	12	10.1	4.1	4.1	4.1	3.7	2.6	2.2	2.5	13	12.3	10.5	2.7	2.4	2.3	14.3	14.2	15.4	6.9	9.6	9.1	5.3	5.1	7	9.3	13.7	16.7	19	17.9	19.3	22.1	21.2
ENSMUSG00000040713	Creg1	protein_coding	273.7	0.7701	0.0009739	0.5671	0.01972	1.396	1.146e-09	1.429	9.762e-09	0.9849	8.176e-05	1.32	4.854e-09	4	3.3	1.5	3.3	4	3.8	4.3	3.1	2.9	1.9	1.7	1.1	2.5	2.4	3.1	6.4	6	7	5.1	6.3	5.4	8.8	8.4	6.9	4	4.9	6.5	6.2	6.3	4	3.4	5.6
ENSMUSG00000039224	D1Pas1	protein_coding	371.3	1.482	9.713e-12	1.308	2.609e-09	0.4217	0.09672	-0.05315	0.8965	0.9847	2.796e-05	-1.157	4.219e-07	3.1	2.5	1.3	1.6	1.4	1.2	2.4	2.1	1.5	9.2	10.7	7.9	0.8	0.5	0.9	3.9	3.9	4.3	2.6	4	4.2	1.1	1.2	0.9	9.1	9	4.8	4.7	5.2	12.4	11.6	13.5
ENSMUSG00000040616	Tmem51	protein_coding	133.5	0.5617	0.00214	-0.3656	0.07443	1.97	1.278e-19	1.055	4.114e-05	0.9818	1.832e-07	0.4506	0.02656	2.7	2.7	2.7	3.4	3.5	3.2	1.6	1.4	0.8	0.4	0.5	0.6	2	1.9	2.1	5.5	4.7	4.7	2.1	2.9	2.9	3.7	4	3.4	1.1	1.1	5.4	5.2	5.6	2.1	2.2	2.1
ENSMUSG00000048497	Mmgt2	protein_coding	122.6	1.216	6.678e-07	0.9061	0.0003906	0.9648	4.972e-05	1.13	5.181e-06	0.9787	0.0001986	0.6172	0.01898	0.6	0.5	1.1	0.3	0.5	0.5	1.5	1.3	0.9	0.6	0.6	0.6	1	1.1	1.1	1.2	1	1	0.7	1	0.8	1.1	1.1	0.8	1.3	1.4	1.4	1.1	1.4	1.1	1.2	1.3
ENSMUSG00000032231	Anxa2	protein_coding	534.5	1.219	8.888e-08	2.234	5.163e-25	1.175	2.689e-07	2.916	3.417e-36	0.9759	0.00027	2.126	6.328e-21	1.4	1.1	1.5	2.3	2.6	1.5	5.7	4.5	3.9	2.1	2.4	2.7	4.6	5.2	7.9	5.4	4.8	5	10.2	11.3	9.8	6.3	6.6	5.3	20.4	18.8	2.4	2.1	3.4	4.4	5	7.2
ENSMUSG00000031910	Has3	protein_coding	149.2	0.6825	0.002825	1.744	1.516e-17	1.928	1.675e-16	0.09138	0.8544	0.9719	0.0001819	-0.007012	0.9883	0.6	0.5	0.4	0.8	0.9	1.2	0.4	0.3	0.2	0.2	0.2	0.2	0.4	0.4	0.3	1.5	1.8	1.3	3.5	3.3	2.9	0.6	0.5	0.5	0.2	0.3	1.1	1	1	0.8	0.9	0.9
ENSMUSG00000020598	Nrcam	protein_coding	262.8	1.954	5.257e-23	1.622	5.164e-16	0.1817	0.7457	-0.3837	0.394	0.9701	2.333e-05	-0.6471	0.006663	0.5	0.5	0.7	0.6	0.7	0.4	1.2	1	1.1	0.1	0.1	0	0.3	0.4	0.4	2.1	2.3	2.2	1.4	1.9	1.9	0.4	0.3	0.4	0	0	1.2	1.1	1	0	0.1	0.1
ENSMUSG00000022548	Apod	protein_coding	238.4	1.916	5.845e-12	1.286	7.904e-06	1.83	6.719e-11	0.9652	0.004309	0.9685	0.003283	0.2635	0.4927	4.2	3.8	1.6	1.7	2	1.8	0.9	0.4	0.8	1.6	2.1	0.7	0.1	0	0.1	7.4	7.2	8	3.4	5.3	5.6	4.2	4.4	3.5	3.2	2.9	6.5	7.6	6.2	5.3	6.6	5.3
ENSMUSG00000000731	Aire	protein_coding	548.6	1.707	1.017e-13	2.352	7.706e-26	0.5535	0.04317	0.5415	0.06444	0.9654	0.0004658	-0.835	0.00217	1.6	1.4	1.8	3	2.3	1.6	2.3	1.8	1.8	9.6	9.2	6	0.7	0.5	0.6	8.4	6.9	8	8.3	14.2	14.4	1.1	0.8	0.7	10.8	14	3.9	3.1	2.4	12.7	13.2	10.9
ENSMUSG00000075012	Fjx1	protein_coding	432	1.865	7.802e-22	2.252	8.157e-32	0.6762	0.0002838	-0.07993	0.8081	0.9598	3.197e-06	-0.6281	0.0039	2.4	1.8	1.9	1.3	1.3	0.8	11.2	13.3	10.2	7.9	6.7	7.2	3.4	3.4	3.5	4	4.3	4.2	5.4	5.7	5.4	1.2	1.4	1.3	6.4	7.4	5.9	3.3	3.3	11.9	11.7	11.5
ENSMUSG00000044626	Liph	protein_coding	595.7	1.793	3.776e-22	0.5693	0.006404	0.6752	0.0009217	0.9612	5.608e-06	0.9596	4.634e-06	1.309	9.196e-12	3.9	3.3	1.8	3.4	2.8	2.5	2.8	2.5	2	7.6	7.6	4.8	1.5	1.2	1.3	12.2	9.1	9.6	4.7	4	4.3	8.8	8.1	7	12.2	14.5	6	6	6.6	11	10.3	11.2
ENSMUSG00000068735	Trp53i11	protein_coding	417.5	0.6515	0.01184	3.542	2.947e-60	1.552	3.145e-14	0.3134	0.2995	0.9575	0.000421	-0.8708	0.001605	1	0.5	0.7	0.8	0.6	0.8	2.8	3.4	2.5	1.7	1.6	1.9	21.4	21.7	23.5	1.1	1.3	1.1	10.7	8	8.4	0.5	0.4	0.3	1.7	2.5	1.8	1	1.5	5.2	4.7	5.5
ENSMUSG00000035245	Eogt	protein_coding	363.8	1.661	1.407e-20	1.53	1.363e-17	1.72	1.308e-18	1.396	1.221e-10	0.9541	4.082e-06	1.258	2.974e-11	1.7	1.3	1.4	1.4	1.6	2.3	4.7	4.2	3.4	0.5	0.6	0.6	1.9	2.6	2.3	5.9	5.5	6.1	5.6	5.7	4.6	3.3	3.7	3.7	1.5	1.6	2.5	2.8	3.4	1.7	1.6	2.5
ENSMUSG00000031990	Jam3	protein_coding	1140	0.9397	4.74e-12	0.1703	0.3313	1.62	1.203e-34	1.289	4.38e-18	0.9518	9.192e-12	0.4351	0.003981	15.9	13.2	10.3	8.6	10.7	9.5	6.9	7	6.5	6.6	6.6	6	6.6	8.4	6.7	19	18.9	18	8.9	12.6	11.2	19	18.3	17	15.2	16.5	25	25	27.8	18.5	18.9	22.5
ENSMUSG00000022528	Hes1	protein_coding	451.5	0.7009	1.615e-05	0.3814	0.03111	2.853	1.013e-68	0.7966	0.0001383	0.9509	6.396e-09	-0.4511	0.01198	9.1	6.8	12.2	7.1	8.6	6.8	6.7	7.3	6.6	1.5	1.3	1.8	6.8	7	6.5	11.3	13.1	12.5	8.5	10.9	10.1	7	6.8	5.9	2.7	2.6	20	15.8	17.4	11.8	11.2	11.1
ENSMUSG00000021194	Chga	protein_coding	115.4	-0.2725	0.4182	0.7188	0.008238	0.424	0.2049	1.21	9.079e-06	0.9475	0.002325	0.7835	0.007175	0.7	1	0.8	1.5	1.1	1.3	1.3	1.8	1.6	1	1.3	1.7	1.3	2.3	1.1	1	1	1.2	2.7	1.8	2	1.7	1.6	1.5	3.1	3.5	1.5	1.7	2.1	1.9	2	1.6
ENSMUSG00000030222	Rerg	protein_coding	61.28	2.021	8.181e-13	1.506	2.438e-07	2.222	2.112e-14	0.9159	0.01256	0.9458	0.00437	-2.737	8.536e-16	1.1	0.8	0.5	0.5	0.5	0.5	0.5	0.4	0.3	0.3	0.2	0.4	0.1	0	0	2.2	2	2.5	1.8	1.6	1.3	0.1	0.1	0.1	0.5	0.5	1.3	1.5	2	1.6	1.2	1.5
ENSMUSG00000033491	Prss35	protein_coding	431.2	0.816	0.000119	1.102	6.116e-08	1.755	2.816e-18	1.765	1.067e-15	0.9418	9.564e-06	0.9751	1.339e-06	6.7	5.9	5	2.5	3	1.9	0.7	0.4	0.6	1.4	1.4	1.1	0.7	0.8	1.3	4.4	4.1	4.6	3.9	6.6	5.7	11.9	12.8	10.7	4.6	4.5	11.3	11.5	11.7	4.5	4.2	4.9
ENSMUSG00000026829	Gbgt1	protein_coding	70.15	-0.09088	0.8556	-0.7112	0.04315	1.826	1.885e-08	1.247	0.0008179	0.9384	0.02013	1.26	0.0001708	2.2	1.4	0.7	3.2	2.7	2.2	1	0.6	0.4	0.7	0.8	1.1	0.2	0.4	0.5	3.4	2.2	1.8	1.7	1.3	1.7	4.3	4	3.6	2.4	1.8	3.4	2.3	3.7	2.9	3.2	3.4
ENSMUSG00000073758	Sh3d21	protein_coding	93.86	1.404	4.628e-08	1.734	4.575e-12	0.6182	0.03639	0.9316	0.0007992	0.9354	0.001944	1.303	3.956e-07	0.9	0.6	0.5	0.4	0.6	0.8	1.9	1.1	0.9	0.7	0.8	0.8	1.3	1.5	1.4	1.8	1.5	2.1	2.3	2.1	2.4	1.9	2	1.6	1.6	1.4	1.1	1.4	1.7	1.2	1.1	1.2
ENSMUSG00000064325	Hhip	protein_coding	244.2	-1.004	0.001741	2.36	2.631e-17	1.033	0.0009935	2.318	1.747e-14	0.9337	0.007209	2.58	6.302e-21	0.7	0.6	0.3	0.3	0.6	0.3	0	0	0	0.4	0.4	0.4	0.1	0.1	0	0.2	0.2	0.1	1.5	2.6	2.5	4	4.1	3.5	2.4	2	1	1.1	1.5	0.7	1	0.8
ENSMUSG00000022489	Pde1b	protein_coding	171.5	0.009592	0.9857	2.969	2.185e-34	1.123	1.268e-05	0.7181	0.01756	0.9243	0.001349	0.0148	0.975	1.8	1.6	1.4	1	1.1	0.6	0.8	0.7	0.5	1.5	1.4	0.7	1.5	2.4	1.8	0.7	1.2	0.9	6.9	8	8.3	1.8	1.7	1.4	2.2	1.9	3.8	2.6	3.2	2.4	2.9	3
ENSMUSG00000073802	Cdkn2b	protein_coding	86.47	-1.009	9.204e-05	0.8326	0.0008768	0.4287	0.1934	-0.6318	0.04962	0.9238	0.004303	0.09147	0.8351	1.2	1.4	1.1	2.5	3.6	3.3	2.4	2.8	2.3	2.6	2.1	1.7	2	1.6	1.9	1.3	1.7	1.5	7.3	4.9	4.8	1.5	1.1	1.5	1.3	1.4	3.1	1.8	2.7	3.5	2.5	2.7
ENSMUSG00000029401	Rilpl2	protein_coding	148.6	0.8872	1.501e-05	-0.1394	0.636	1.383	2.501e-11	0.6921	0.005935	0.9227	3.894e-05	0.06141	0.8531	1.3	1.5	0.9	1.2	1.3	1.5	1.6	1.2	1.7	0.6	0.7	0.7	0.8	1.1	1	2.3	2.4	2.7	0.9	1.3	1.4	1.4	1.3	1.3	1	1.2	3	2	2.6	2	1.7	1.6
ENSMUSG00000042428	Mgat3	protein_coding	677.2	1.192	7.667e-12	1.33	1.025e-14	1.399	3.464e-17	0.9676	4.505e-07	0.9212	4.615e-07	0.07932	0.7661	5.7	4.6	3.8	2.3	2.5	2.6	2.2	1.9	1.7	4.3	4.3	4.3	2.8	2.7	3	5.8	5.5	6.1	4.1	8.1	7	5.3	5.2	4.7	8.3	8.9	9.4	8.4	9.8	10.8	10.9	13.1
ENSMUSG00000031750	Il34	protein_coding	103.3	0.2529	0.4402	0.8781	0.0006099	1.628	8.874e-11	1.368	6.289e-07	0.9181	0.0004412	1.43	2.509e-10	2.3	2.2	1.6	1.1	1.2	1.4	0.7	0.5	0.7	0.7	0.6	0.7	0.3	0.4	0.6	1.3	1.6	1.5	1.6	2.9	2.5	6.3	6	5.1	1.9	1.6	4.7	4.1	3.5	2.2	1.8	2.1
ENSMUSG00000028145	Them4	protein_coding	58.44	0.5456	0.144	0.06174	0.9126	1.179	0.0001383	-0.069	0.9092	0.9149	0.01173	-0.3621	0.3595	0.7	0.7	0.2	0.3	0.4	0.3	0.5	0.3	0.6	0.4	0.4	0.4	0.5	0.7	0.6	0.5	0.5	0.4	0.5	0.3	0.2	0.5	0.5	0.3	0.4	0.4	1.2	1.1	1	0.7	1.1	1.3
ENSMUSG00000021871	Pnp	protein_coding	2757	1.678	4.269e-68	1.63	4.266e-64	1.011	1.1e-26	0.736	1.223e-11	0.914	7.274e-19	0.225	0.06514	15.9	14.2	11.2	13	15.3	13.5	29.7	26.3	26.4	37.6	39.1	41.9	17.8	18.9	19.7	43.1	46.2	46	38.9	46.2	45.9	16.9	16.8	15.7	67.2	65.2	26	24.7	29.1	82.4	76.2	81.4
ENSMUSG00000032122	Slc37a2	protein_coding	155.1	-0.1811	0.6265	-0.05032	0.9112	0.7243	0.01751	0.8147	0.009101	0.9127	0.002872	1.886	8.105e-14	0.9	0.6	0.4	0.8	0.9	0.4	0.6	0.5	0.5	0.5	0.5	0.4	0.7	0.9	0.9	0.7	0.6	0.5	0.5	0.8	0.8	2.5	2.9	2.4	0.8	0.8	1.4	1.3	1.2	0.7	0.6	1
ENSMUSG00000024313	Mep1b	protein_coding	246.4	0.195	0.5022	-1.467	9.541e-11	1.611	3.285e-14	1.518	7.243e-11	0.9103	4.577e-05	0.4552	0.05399	7.2	6.1	5.4	2.7	2.9	2.7	1.1	1.4	2.1	1.1	1.4	2	0.2	0.1	0.2	3.8	2.5	3.3	0.7	1.2	1.1	9.5	8.3	8.2	4.6	4.2	10.5	13.3	12	4.2	4.5	5.3
ENSMUSG00000060538	Tmem219	protein_coding	170.1	0.8314	2.595e-06	0.745	3.397e-05	1.324	2.099e-15	0.1494	0.602	0.9085	2.213e-06	-0.3257	0.1471	2.3	1.8	2	2.3	2.5	1.9	2.7	2.3	2.5	1.7	1.9	1.7	2.8	2.8	2.9	4.2	3.6	4.3	3.4	4.2	3.8	2	1.6	1.3	2.1	1.9	3.9	3.9	3.9	4.9	4.1	4.7
ENSMUSG00000031103	Elf4	protein_coding	269.7	0.2145	0.4671	0.7862	0.0005854	2	2.245e-22	0.9441	0.0001465	0.9021	6.964e-05	-0.3769	0.1324	2.8	2.2	2.3	0.9	1	0.7	1.5	0.9	0.7	0.6	0.8	0.6	0.4	0.4	0.5	0.9	1.1	1	1.4	1.6	1.5	2.2	1.9	1.4	1.2	1.5	5	4.4	4.5	2.5	2.8	3.1
ENSMUSG00000022257	Laptm4b	protein_coding	1161	0.8819	1.598e-09	0.1366	0.4903	0.5977	0.0001089	-0.164	0.4662	0.902	6.021e-09	0.3958	0.01928	13.2	10.7	9.8	13.1	13.8	11.8	41.3	39.2	40.5	17.3	16.5	16	55.4	65.9	65.6	26.2	23.9	21.8	18.1	12.3	12.1	15.5	16.3	13.3	13.6	16	19.1	21	23.9	24	23.6	28.3
ENSMUSG00000056737	Capg	protein_coding	365.3	0.7571	0.0005205	2.026	8.948e-25	1.275	4.064e-10	1.486	1.553e-11	0.8949	0.0002566	0.3268	0.2323	2.2	1.8	2.2	2.7	3.7	2.3	5.5	3.8	4.9	2.4	2.5	3.3	11.1	12.5	11.3	5	5.6	4.4	16.8	9.5	10.3	2.8	2.6	2.2	8.2	7.7	3.8	4	3.7	6.3	7.1	7.1
ENSMUSG00000026437	Cdk18	protein_coding	230.1	0.3054	0.2499	0.3739	0.1408	1.411	5.852e-12	0.8674	0.0003259	0.8946	0.0001074	-0.8503	0.0001717	2.2	1.7	1.6	1.1	1.4	1	2	1.5	1.9	1.1	1	1.3	1.8	1.9	2.1	1.7	1.3	1.3	1.9	1.3	1.4	1.3	1	0.8	2.1	2.2	4.4	2.9	3.4	3	3	3.5
ENSMUSG00000029153	Ociad2	protein_coding	73.68	0.7122	0.02491	0.329	0.3782	0.8127	0.01128	1.715	4.974e-09	0.8938	0.009147	0.3891	0.2771	1	1	0.7	0.5	1	0.6	0.8	0.4	0.5	0.5	0.8	0.8	0.3	0.4	0.4	1.1	1.4	1.1	0.6	1.2	1	1.3	1.2	1.2	2.5	2.5	1.9	1.8	1.6	1.5	1.3	1
ENSMUSG00000062077	Trim54	protein_coding	65.11	0.5406	0.1046	0.09222	0.8433	0.6483	0.05419	-0.312	0.4671	0.8925	0.01117	-0.5482	0.1229	1.7	1.6	1.4	1.6	1.4	1.5	1.1	0.6	0.7	1.7	2	1.2	1.3	1.6	1.9	2.5	2.3	1.9	1.3	2.1	1.5	1	1	1.2	1.4	1.3	2.4	2.5	4.2	2.6	2.1	3.3
ENSMUSG00000047485	Klhl34	protein_coding	39.5	0.1114	0.8508	0.7403	0.07411	1.698	7.885e-07	1.626	1.018e-05	0.8906	0.03412	-0.3272	0.4671	1.1	0.9	1	0.3	0.5	0.3	0.3	0.2	0.2	0.4	0.4	0.5	0.1	0	0.1	0.6	0.3	0.6	0.7	0.9	0.6	0.8	0.7	0.8	1.5	1.3	2.6	1.6	1.6	1.8	1.1	1.6
ENSMUSG00000057193	Slc44a2	protein_coding	1067	0.8848	1.075e-09	0.762	1.894e-07	0.7807	2.191e-07	0.5673	0.001173	0.8905	6.596e-09	0.4283	0.009515	3.5	2.9	3.2	3.6	4	3.3	6.4	5.5	4.8	2.6	2.5	2.8	5.1	5.6	6	6.8	6.4	7	4.8	7.2	6.5	4.7	4.6	3.7	3.6	4.1	6.1	5.7	6.3	4	4.3	5.2
ENSMUSG00000027533	Fabp5	protein_coding	406.1	1.009	3.997e-06	1.882	4.732e-20	0.00921	0.986	-0.08415	0.8309	0.8901	0.0002534	1.526	3.896e-13	1.8	1.5	1.4	1.4	1.5	1.4	7.4	7.1	9.6	2.8	3	2.2	12.3	13.7	12.4	3.3	3.1	2.5	7.7	4.1	4.6	4.6	5.5	4.1	2.3	2.8	2.4	3.1	3.5	2.8	2.5	2.9
ENSMUSG00000003134	Tbc1d8	protein_coding	509.9	0.06207	0.7955	0.6001	0.0001302	0.8458	5.463e-07	1.498	9.03e-19	0.8898	4.068e-08	1.331	4.586e-19	3.1	2.7	3.3	3.2	3.9	3.6	2.3	2.6	1.9	1.1	1	1.3	3.4	3.2	3.8	3.8	3.7	3.7	4.4	6.5	5.5	8	8.4	6.5	3.4	3.3	6.5	5	5.4	2.2	1.9	2.1
ENSMUSG00000032315	Cyp1a1	protein_coding	151.7	2.488	3.24e-22	2.91	2.111e-30	0.8948	0.139	1.116	0.03382	0.8892	0.003002	1.525	1.322e-09	2	1.3	1.6	0.6	0.9	0.7	0.9	1.2	1.3	0	0	0	0.3	0.4	0.5	3.7	5.4	4.5	7.9	5.6	4.8	5.6	4.9	3.9	0.1	0.1	2.8	3.1	3.2	0.1	0	0.1
ENSMUSG00000022094	Slc39a14	protein_coding	1652	2.58	3.947e-120	3.221	4.783e-188	0.5585	2.617e-07	0.2367	0.09059	0.8869	2.552e-11	-0.5551	0.0001127	0.9	0.8	1	1.4	1.2	1.3	6.1	5.1	5.2	8.1	7.7	7.9	8.7	9.4	8.9	7.8	7.6	8.1	13.2	12.2	11.3	0.7	0.5	0.6	9	9.7	1.5	1.5	1.8	11.2	11.2	12.6
ENSMUSG00000025085	Ablim1	protein_coding	237.4	0.01808	0.9559	-1.712	8.886e-20	1.677	8.216e-17	0.6485	0.01117	0.8781	6.141e-06	-0.4762	0.02149	1.5	1.1	0.9	1.1	1	0.9	0.3	0.3	0.2	0.2	0.2	0.1	0.4	0.6	0.5	1	1	0.9	0.3	0.2	0.3	0.9	0.9	0.8	0.3	0.3	2.2	2.2	2.2	0.6	0.5	0.7
ENSMUSG00000070643	Sox13	protein_coding	1113	1.185	1.637e-17	1.114	1.203e-15	0.897	4.235e-10	0.3015	0.1157	0.8773	8.219e-09	0.04917	0.8351	6.5	5.2	6.9	7.5	7.8	8	11.9	10.4	9.8	7.8	6.7	6.9	2.7	3.1	3.2	18.2	17.3	18.2	16.8	17.7	16.6	7.5	5.6	5.9	8.1	9.5	14.7	9.5	10	13.3	13.2	13.6
ENSMUSG00000018648	Dusp14	protein_coding	293.7	0.4408	0.04596	0.03017	0.9322	2.198	1.564e-31	2.276	1.023e-28	0.8768	1.634e-05	0.4404	0.04096	7.1	5.3	7.7	2.8	3.9	3.5	6.2	5.8	3.9	1.5	1.8	1.9	1.6	2.5	2.3	4.9	4.7	4.5	2.7	4.4	3.4	9.7	8.5	8.5	8.2	9.1	13	11	12.6	8.5	8.2	7.7
ENSMUSG00000052852	Reep1	protein_coding	275.7	0.6236	0.008213	1.123	2.202e-07	0.8175	0.0003699	1.324	6.776e-09	0.8767	0.0001254	1.732	1.555e-18	2.7	2.2	1.4	0.9	1.2	1	2.3	2.5	2.3	1	1	1	1.6	2.1	2	1.6	1.7	1.6	1.5	3	2.6	7.8	7.1	7.7	2.6	2.6	3.8	4.3	4.1	1.7	1.7	2.1
ENSMUSG00000073018	Gm1070	lincRNA	205.1	1.39	4.042e-12	1.427	8.918e-13	0.6544	0.002061	1.29	3.373e-10	0.8755	0.000123	1.345	1.434e-11	1.8	1.3	2.2	1.6	1.4	1.3	0.6	0.5	0.5	2.5	1.9	2.6	0.2	0.3	0.4	4.2	3.5	3.9	3.1	4.6	4.2	5.1	4.1	4.1	5.8	5.9	3.4	3	3.3	3.7	3.3	4.1
ENSMUSG00000025964	Adam23	protein_coding	5030	2.434	1.24e-94	2.23	1.802e-79	0.555	2.074e-05	0.8194	3.302e-09	0.8699	1.052e-11	0.07259	0.6985	5.4	4.4	4.4	3.3	3.8	3.1	8.9	7.7	7.9	12.4	12	11.5	8	7.2	7	19	17.8	19.2	12.5	18.5	17.6	5.5	4.8	4.7	20.5	22.2	9	7.9	9.2	17.6	18.2	17.3
ENSMUSG00000025608	Podxl	protein_coding	1038	2.272	1.352e-29	3.112	1.175e-55	0.7561	0.0003332	1.141	1.689e-07	0.8644	0.0003684	0.7703	0.0007682	1.3	0.9	0.7	1	0.9	0.9	14.3	12.5	10.8	4.6	4.2	2.8	26.6	30.5	33.8	5.3	4.6	4.3	8.9	8.5	8.4	1.7	1.9	1.8	8.1	9.6	1.6	1.4	2.7	6.5	6.2	7.2
ENSMUSG00000002006	Pdzd4	protein_coding	2833	1.853	5.497e-71	2.369	2.017e-116	0.1884	0.1887	0.1471	0.3549	0.8589	1.961e-13	-0.4619	0.0002239	7.7	6.4	6.7	9.5	11.1	10.4	18.5	17	22.9	34.4	34	34	46.7	53.7	50.3	38.8	38.1	36.6	54	55.6	53.2	5.5	4.6	5	36.5	39.2	15.1	11.4	11.8	40.3	37.1	39.3
ENSMUSG00000046280	She	protein_coding	344.8	0.1181	0.6794	1.221	7.858e-11	1.172	2.132e-09	2.198	1.424e-28	0.8566	1.585e-05	1.138	3.543e-10	2.3	1.8	1.9	1	1	0.8	1.4	1.4	1	0.6	0.5	0.6	0.4	0.6	0.4	0.9	0.9	1.3	1.7	2.7	2.3	4.6	4.4	4.5	2.6	2.8	4.3	3.4	3.4	1.5	1.2	1.2
ENSMUSG00000061186	Sfmbt2	protein_coding	4568	2.424	4.836e-69	2.028	1.776e-48	1.219	6.341e-17	0.8231	1.185e-06	0.8539	3.255e-08	0.3719	0.02824	10.7	8.6	6.3	11.6	12.1	14.3	14.9	13.4	10.9	4.7	4.5	4	3.1	3.9	4	70.1	67.9	70.6	47.4	56.1	54.5	12.4	11.4	9.8	7.8	7.8	16.9	16.4	13.8	10.3	10.6	10.1
ENSMUSG00000039633	Lonrf1	protein_coding	268.9	0.2869	0.2127	0.3515	0.111	0.884	4.367e-06	1.609	5.644e-17	0.853	1.747e-05	0.9265	5.379e-07	2.8	2.1	2.3	1.5	1.5	1.8	2.1	1.5	1.3	1.6	1.3	1.3	2.2	2.6	2.7	1.8	2	2.2	1.6	2.3	2.3	4.7	4.4	4.9	4.4	4.4	5.3	3.6	4.6	2.5	2.6	2.8
ENSMUSG00000021848	Otx2	protein_coding	1228	1.388	1.565e-27	1.68	2.623e-40	-0.5258	5.32e-05	-0.4074	0.006429	0.8487	1.861e-09	1.532	5.207e-33	4.6	4	3.4	3.7	4.3	4.2	10.5	9.4	12.9	27.6	26.8	23	29.8	30.1	30.6	11	11.3	10.4	14	12.3	13.8	11.7	13	11.3	17.5	21.4	7.3	6.5	8.5	18	16.4	19.2
ENSMUSG00000041642	Kif21b	protein_coding	441.4	-0.1823	0.4396	0.4305	0.02757	0.5509	0.003157	0.7916	2.822e-05	0.8448	6.439e-06	0.2307	0.3019	0.9	0.7	0.7	0.5	0.8	0.5	1.5	1.4	1.5	0.9	0.9	0.9	4.8	5.6	5.2	0.6	0.5	0.5	0.6	1	0.9	1	1	0.7	1.5	1.6	1.3	1.3	1.5	1.3	1.3	1.4
ENSMUSG00000022658	Tagln3	protein_coding	135	0.6129	0.005675	0.6119	0.005628	1.634	9.192e-12	1.459	1.651e-08	0.8439	0.0005062	0.5249	0.0305	4.5	3.6	2.6	4	5.4	4.6	3.1	1.8	3.4	1.1	0.9	1	1.1	1	1.8	7	6.8	8.1	7.4	7.6	6.8	6	4.8	5.5	2.9	2.6	6.7	6.7	7.1	3.4	2.8	3.2
ENSMUSG00000029761	Cald1	protein_coding	2718	-0.4976	0.001921	0.1159	0.5782	0.9357	5.22e-10	1.296	1.64e-15	0.8399	8.394e-08	0.663	2.276e-05	8.9	7.7	6.4	5.3	6.9	5.5	7.9	6.3	5.6	5.2	5.2	5.3	11.2	14.1	11.8	4.5	3.7	4.3	5.2	7.4	6.7	12.2	13.3	11.4	12.5	13.6	11.8	15.1	14.9	9.7	10.3	10.4
ENSMUSG00000022261	Sdc2	protein_coding	250.9	0.5765	0.002369	-0.777	4.86e-05	0.8198	1.98e-05	0.2689	0.307	0.8355	1.648e-05	-0.006152	0.9866	3.3	2.9	1.9	2.4	2.7	2.4	3.5	3	2.6	1.7	1.7	1.1	4.3	5.7	4	3.9	3.8	3.6	1.6	1.3	1.4	2.6	3	2.7	1.7	1.9	5	5	5.2	2.9	2.8	2.3
ENSMUSG00000019891	Dcbld1	protein_coding	928.6	1.664	1.116e-28	1.976	1.676e-40	0.7603	2.985e-06	1.679	1.745e-24	0.8345	3.273e-07	0.5708	0.0005809	4.3	3.2	5.2	2.1	2.7	2.5	2.7	2.1	1.9	2	2.3	2.4	1.2	1.6	1.5	7.8	7.5	8.4	8.1	10.9	10.6	6.4	6.5	5.8	7.2	7.4	8.4	7.1	7	4	3.5	3.9
ENSMUSG00000105207	Gm42927	processed_pseudogene	543.5	0.735	0.002891	0.918	0.0001105	0.2713	0.4214	-0.5809	0.04378	0.8339	0.001769	-0.3188	0.2802	5.9	4.9	1.5	2.9	3.4	2.9	4.1	3.1	2.9	9.6	9.1	7.4	2.9	2.8	2.8	4.4	5.8	5.3	5.2	6.4	6.1	3.4	3.5	3.2	5.5	6	7.2	7.4	8.4	10.1	11.6	9.9
ENSMUSG00000114031	AC116589.12	processed_pseudogene	79.76	1.159	3.581e-05	1.338	1.126e-06	0.4167	0.1962	0.2331	0.5341	0.8332	0.01085	0.08037	0.8523	3.1	2.2	1	2.4	1.2	1.8	1.5	1.4	2.5	4.7	4.1	4.7	1.5	1	0.9	3.4	4.3	4.4	4.5	5	4.3	2.8	1.9	2.7	5	5.6	4.6	3.7	4.6	5.9	6	6.1
ENSMUSG00000006056	Calcoco2	protein_coding	2771	-0.6168	9.055e-05	1.061	4.804e-13	1.563	2.836e-27	3.407	1.477e-107	0.8323	8.352e-08	2.039	8.256e-48	71.7	57.1	41.1	26	26.6	21.9	2.2	1.8	1.1	18.2	18.8	19.2	0.3	0.3	0.4	15.7	16.7	15.7	44.8	58.2	53.8	242.4	252.1	222.5	193.3	223	93.8	108.1	105.3	58.1	59.2	51.3
ENSMUSG00000059883	Irak4	protein_coding	166.3	0.5181	0.119	0.6931	0.02641	1.17	0.0001105	0.4834	0.219	0.832	0.02057	0.0519	0.917	1.2	1.3	0.9	1.1	1.3	1.1	0.9	0.8	0.3	0.8	0.8	0.8	0.3	0.2	0.4	1.5	1.8	1.8	1	2.5	2.4	1.5	1.2	1	1.2	1.1	2.2	2	2.2	2.1	1.7	1.8
ENSMUSG00000098112	Bin2	protein_coding	490.2	-0.3019	0.07152	-1.392	4.292e-22	0.9958	2.65e-11	0.2065	0.354	0.8257	2.566e-07	-0.05105	0.8351	7.8	6	6.3	14.2	12.5	12.4	3.7	3.6	4.9	5	5	5.6	2.4	2.7	3	12	9.8	9.7	4.7	5.4	4.6	7.6	6.7	5.4	5.5	6.4	12.1	11.7	12.6	11.2	9.2	10.8
ENSMUSG00000019852	Arfgef3	protein_coding	319.4	-0.08127	0.7723	0.3605	0.08024	1.227	6.849e-12	0.1031	0.7544	0.8252	3.17e-05	-0.8689	6.859e-06	0.9	0.6	0.5	0.8	0.6	0.8	1.1	1	1.1	0.5	0.5	0.4	1.2	1.6	1.3	0.7	0.7	0.6	0.9	1	1	0.3	0.4	0.5	0.5	0.5	1.1	1.4	1.3	1.1	1.1	1
ENSMUSG00000026547	Tagln2	protein_coding	4077	1.849	2.836e-56	1.947	1.778e-62	0.9141	5.785e-14	0.6404	6.136e-06	0.8227	1.021e-10	-0.3361	0.01738	48	40.2	34.6	38.2	41.9	32.7	46.9	43.6	39	52.1	54.5	53.3	80.5	91.2	92.4	132.9	140.7	137.6	121.4	169.2	149.9	34.2	34.6	29	82.9	84.2	72.1	69.4	78.4	97.3	96.2	109.8
ENSMUSG00000033356	Pus7l	protein_coding	258.1	0.7753	6.144e-06	1.174	7.542e-13	1.202	3.292e-16	-0.3378	0.1023	0.8223	1.025e-06	-0.6599	0.0001343	3	2.8	2.4	1.9	1.5	1.5	2.2	2.7	2.6	2.7	2.8	2.3	2	2.8	2.5	2.6	2.9	2.8	3.2	3.9	3.9	1.8	1.7	1.7	1.8	2.3	4.3	5.5	4.8	6.3	5.4	6.6
ENSMUSG00000030353	Tead4	protein_coding	567.9	0.7762	0.0002027	0.4072	0.07562	1.828	9.848e-20	1.892	9.27e-18	0.8193	0.0002808	-0.1158	0.6985	8	5.8	7.2	5.3	7.4	5.3	1.4	1.6	0.9	1.6	1.7	1.9	0.8	0.7	1.3	10.6	9.9	10.6	5.5	9.9	8.7	6.4	6.9	6	6.5	7	13.1	11.7	12.9	5.7	6.5	7
ENSMUSG00000022475	Hdac7	protein_coding	216.3	-0.0348	0.9406	-0.3472	0.2973	1.484	3.297e-07	1.507	1.512e-06	0.8183	0.01192	0.3383	0.3241	2	1.2	3	1.4	1.8	1.8	0.7	0.6	0.4	0.3	0.3	0.4	0.8	0.8	0.8	1.6	1.7	1.5	0.8	1.7	1.4	2.8	2.5	2.3	1.1	0.9	4.9	2.6	3.4	1.1	0.8	1
ENSMUSG00000023043	Krt18	protein_coding	675.1	0.7047	0.007664	1.171	1.757e-06	1.15	2.633e-06	1.06	8.797e-05	0.8147	0.006932	-0.2171	0.5377	3.7	2.2	2	3	3.7	2.2	61.7	54.8	39.8	3.1	3	3.6	98.2	115.5	108.5	5	5.1	4.8	6.6	8	6.2	2.8	2.1	2.1	6.9	6.8	3.4	4.1	7.1	6.1	6.5	9.5
ENSMUSG00000020799	Tekt1	protein_coding	142.9	0.6379	0.005175	-0.2083	0.4673	1.339	3.011e-09	1.447	1.858e-09	0.8137	0.00186	0.7928	0.000887	3.4	2.3	2.1	3.9	4.4	4	1.7	1.5	0.8	1.4	1.6	1.8	0.2	0.2	0.3	7.5	6.1	5.8	2.9	3.8	4	5.6	4.6	4	4.4	4.6	4.7	4.6	5.1	5	3.9	3.5
ENSMUSG00000060499	Rpl10l	protein_coding	1860	1.505	3.276e-08	1.09	9.542e-05	0.6293	0.05768	-0.5271	0.149	0.8118	0.01549	-0.8639	0.003679	110.3	85.7	47.3	35.8	34.6	19.2	30.5	23.9	15.3	99.5	99.7	63.6	7	6.7	4.5	95.4	84.2	87.9	52.6	73.6	71.7	42.3	50.4	37.5	62.2	57.5	155.6	149.2	136.1	145.5	131.3	138.7
ENSMUSG00000020420	Zfp607a	protein_coding	371.9	1.567	9.551e-22	0.8555	7.515e-07	1.362	2.2e-17	0.1061	0.7213	0.8104	4.878e-06	-1.114	5.372e-11	3.9	3.9	2.3	1.9	1.9	1.7	2.2	2.4	1.5	1.9	2	2.2	1.2	1.3	1.2	5.5	5.4	5.7	2.7	4.1	3.4	1.6	1.5	1.6	2	2.3	6.1	6	6.3	5	5.1	5.7
ENSMUSG00000028042	Zbtb7b	protein_coding	785.7	0.9651	3.992e-14	0.9125	9.285e-13	0.531	0.0003562	1.459	5.318e-25	0.8072	1.067e-08	0.6786	9.708e-07	3.8	2.9	3.5	4.5	4.8	4.7	5	4.5	4.7	2.5	2.3	1.8	6	6.2	6.9	9.4	8.9	9.2	8.8	8.8	8.9	6.3	5.4	4.6	5.7	6.6	6.6	5.6	5.7	3.6	2.9	3.1
ENSMUSG00000046000	Naa11	protein_coding	303	0.8323	4.13e-06	1.215	2.287e-12	0.7249	1.055e-06	0.1251	0.5977	0.8051	8.46e-07	-0.491	0.004496	3.8	3.5	2.1	1.2	1.1	1	1.7	1.1	1.3	4.9	5	4.8	1.6	1.4	1.6	2	1.9	2.1	2.3	2.8	2.8	2.4	2.4	2.2	5.1	5.7	5.3	6.5	5.6	7.7	8.2	8.5
ENSMUSG00000024883	Rin1	protein_coding	148.4	-0.1945	0.5438	2.493	1.158e-32	1.12	5.967e-06	1.559	2.107e-10	0.7997	0.002231	0.1072	0.7545	1	0.8	0.3	0.8	0.6	0.7	0.9	1	0.7	0.4	0.4	0.3	3.8	3.6	3.6	0.6	0.6	0.5	4.3	4	3.6	1	0.9	0.8	1.1	1.1	1.4	1.2	1.7	0.6	0.8	1.1
ENSMUSG00000112972	AC156632.1	processed_pseudogene	237	0.4624	0.07166	0.6996	0.003283	0.4072	0.1336	-0.9395	0.0001556	0.7993	0.001962	-0.8941	0.0002174	2.2	2.2	1.1	1.7	1.2	1.5	1.4	1.7	1	4.4	4.4	3.4	1.3	1	0.8	1.7	2.2	2.3	2.2	2.4	2.8	1	1.1	0.9	2	2.1	3.7	2.9	3.6	5.1	6.3	4.9
ENSMUSG00000075122	Cd80	protein_coding	118.3	0.4341	0.1503	1.2	2.41e-06	0.3473	0.3535	0.4093	0.2496	0.7958	0.01865	-0.2779	0.4518	2.2	1.4	1.5	3.4	3.6	2.1	0.9	0.9	0.6	1.7	1.9	3.1	0.4	0.6	0.4	4.1	4.4	3.8	6.1	7.7	7.6	1.4	1.8	1.1	2.5	3.4	3.5	3.1	2.8	2.7	3	2.6
ENSMUSG00000113135	AC116589.3	lincRNA	156.8	0.7139	0.003585	1.191	1.714e-07	0.6908	0.003091	0.4125	0.1396	0.7945	0.002369	-0.1697	0.5977	12.7	10.5	4.6	7	6.1	8	7.5	6.2	6.2	13.8	16	14.9	4.5	5	4	13.2	13.2	9.1	13.6	19.9	16.9	10.4	9.1	7.4	19.6	20.7	19.7	15.7	18.3	25	23.1	25.1
ENSMUSG00000028435	Aqp3	protein_coding	439.8	-0.9528	4.626e-06	0.3495	0.135	0.9615	2.017e-06	1.632	4.373e-15	0.7934	0.0003033	2.169	6.414e-32	8.6	7.2	7.4	4.7	5.2	5.3	3.8	2.6	1.8	5.5	5	3.8	0.7	0.3	0.7	2.3	2.9	2.5	7.9	5.5	6.1	39.6	37.6	30.9	14.9	15.8	16.7	12	12.4	9.3	10.7	8.4
ENSMUSG00000082195	Gm13034	processed_pseudogene	291.8	1.107	4.893e-06	1.459	4.403e-10	0.4252	0.1573	-0.2617	0.4581	0.788	0.006364	-0.6846	0.01216	2.6	2.2	2	2	2.2	2	2.8	3.9	1.6	5.5	4.9	3.8	1.2	1.4	0.8	3.7	4.6	5.5	4.9	6.5	6.4	1.1	1.5	1.6	3.5	4.4	4.5	3.6	4.1	5.9	7.4	5.9
ENSMUSG00000022871	Fetub	protein_coding	195.7	2.739	1.886e-41	0.6671	0.005107	1.597	1.564e-15	1.614	9.74e-14	0.7801	0.0005174	0.06682	0.8337	5	3.6	4.3	2	1.5	1.3	0.6	0.3	0.2	2	1.5	1.5	0.4	0.6	0.4	10.6	11.2	10.6	2.7	2.2	2.6	5.6	4	3.8	4.8	5.8	6.9	7.3	8	4.7	4.9	6.1
ENSMUSG00000050122	Vwa3b	protein_coding	515.5	-1.326	1.908e-12	0.3231	0.1437	0.3595	0.1299	0.4342	0.06803	0.7798	0.0003514	-0.06193	0.8426	2.8	2.2	1.9	3.6	4.1	2.9	1	0.8	0.7	6.4	6.4	6.6	0.2	0.1	0.1	1.7	1	1.5	3.4	5	4.9	2.2	2.4	2.1	8.3	9.5	4	4.3	3.8	8.3	8.4	8.4
ENSMUSG00000080152	Gm12260	unprocessed_pseudogene	224.8	1.114	5.451e-05	0.3553	0.2897	0.3032	0.4407	-1.456	1.281e-06	0.7798	0.0201	-1.106	0.0001381	20.4	15	9.1	10.8	15.8	8.7	62	42.6	63.2	23	24.8	19.4	8.6	12.9	15.9	32.5	25.1	21.6	19.1	12.1	14.4	7.8	6.6	6.3	7.2	8.1	27.6	26.5	27.6	22.5	24.2	37.2
ENSMUSG00000032420	Nt5e	protein_coding	748.7	4.654	4.277e-97	5.179	1.348e-120	1.803	4.038e-22	2.083	1.723e-24	0.7797	0.001592	1.99	2.068e-23	0.6	0.4	0.9	0.1	0.2	0.2	10.1	9.5	9.3	1	0.9	1.5	0.8	0.8	0.7	5.6	4.5	5.7	5.7	9	8.1	2.9	2.2	2.3	4.9	5	1.1	1	1.1	4	4.1	4
ENSMUSG00000021379	Id4	protein_coding	291.1	1.295	7.701e-15	-0.3762	0.05584	2.629	1.029e-23	2.441	5.948e-19	0.7782	9.835e-05	-0.857	8.035e-06	6.6	5.6	7.8	10.3	12.4	10.2	0.5	0.5	0.6	0.4	0.2	0.2	0.3	0.6	0.5	28	24.9	28.9	6.6	9.5	9.3	3.3	3.6	3.7	1.7	1.7	13	10.8	10.1	2.1	1.5	2.2
ENSMUSG00000005873	Reep5	protein_coding	434.2	0.9199	2.695e-06	0.8764	7.68e-06	0.9883	9.447e-07	0.4879	0.0509	0.7767	0.0004689	0.8209	6.013e-05	4.1	3.3	3.5	4.3	4.1	2.9	7	6.8	8.5	2.7	2.3	2.1	10.1	10.6	12	7.2	7	7.3	4.7	8.9	7.3	6.8	7.1	5.7	3.4	3.2	6.5	5.5	7	4.4	4.1	5.7
ENSMUSG00000026483	Fam129a	protein_coding	682.5	-1.188	2.526e-06	-0.652	0.01551	1.275	1.3e-07	0.03409	0.946	0.7724	0.007206	-1.145	3.961e-06	5.1	3.9	1.7	1.5	1.4	1.3	2.5	1.9	1.6	3.7	3.6	3.4	6.9	7.6	6.1	0.6	0.6	0.6	0.7	1	1	1.7	1.7	1.4	3.8	3.6	4.6	6	8.4	7.7	8.1	11
ENSMUSG00000058672	Tubb2a	protein_coding	801.2	0.9384	1.59e-06	2.043	5.427e-29	0.829	2.193e-05	1.365	1.956e-11	0.7699	0.0002808	0.4321	0.04781	14.4	14	16.7	7.3	8.4	6.5	7.8	8.8	5.5	18.9	16.5	16.2	3.9	6.3	5.8	13.3	15.1	14.9	20.7	41.1	33.2	20.4	20.8	19.6	45.5	45.6	27.2	23	27.1	29.8	31.7	31.1
ENSMUSG00000049807	Arhgap23	protein_coding	620.3	0.4128	0.009361	1.253	3.176e-19	1.48	3.365e-25	0.6083	0.0005519	0.7668	9.555e-07	-0.8222	7.409e-08	2.9	2.8	3.7	2.8	3.1	2.8	2.7	3	2.2	1.7	1.4	1.4	4.9	4.6	5	3.9	3.6	4.1	6	7.7	7.3	1.9	1.6	1.6	2.3	2.3	6.5	4.5	4.7	4.1	4.4	4.3
ENSMUSG00000028796	Phc2	protein_coding	716.3	0.9433	3.193e-12	1.473	2.54e-29	2.079	1.075e-56	0.1918	0.3681	0.7659	1.093e-07	-0.3397	0.03278	4	2.7	2.9	2.6	2.4	2.6	5.7	5.9	5.1	1.5	1.3	1.2	2.3	2.4	2.8	5.4	4.6	4.7	7.4	7	6.9	2.8	2.4	2.4	1.5	1.6	6	5.1	5.5	5.8	5.2	6.3
ENSMUSG00000030022	Adamts9	protein_coding	1481	1.973	1.991e-28	1.758	9.085e-23	0.8006	4.82e-05	0.8396	0.0001067	0.7629	0.0002812	0.1694	0.5133	3.3	2.8	2	2.2	2.3	1.9	1.2	1.1	1.1	2.9	2.6	2.3	0.5	0.6	1	8.9	8.1	8.6	6.2	8.5	7.4	3.2	3	3.1	4.4	5	4.7	4.5	4.9	3.7	4.3	5.7
ENSMUSG00000022683	Pla2g10	protein_coding	161.3	1.334	1.999e-09	2.059	3.748e-22	-0.1054	0.7364	0.1635	0.5405	0.7625	0.00909	-0.268	0.4168	1.1	1.1	0.8	1.2	1.5	0.9	1.9	1.4	1.7	8.7	9.4	7.6	7.1	6.4	6	3.3	3.1	2.9	5.7	5.1	4.7	1	1	0.6	9.1	10.2	2.5	1.4	1.8	7.9	7.9	8.1
ENSMUSG00000001507	Itga3	protein_coding	1978	0.414	0.02598	2.278	1.249e-48	0.7098	6.589e-06	0.7544	1.477e-05	0.7623	7.125e-06	-0.04799	0.8501	5	3.8	5.9	2	1.8	1.5	14.1	13.8	9.8	22.8	20.9	21.8	15.6	19.7	16.8	2.5	2	2.4	8.8	9	8.1	5	4.8	4.3	35.7	39.2	9.8	7.3	7.8	35.2	34	38.7
ENSMUSG00000030283	St8sia1	protein_coding	604.2	1.905	7.739e-28	2.333	9.229e-42	0.752	6.747e-05	1.937	7.765e-26	0.7602	6.319e-05	1.051	1.028e-09	3.2	2.8	1.8	0.9	0.9	0.7	0.3	0.2	0.1	1.1	1.1	0.9	0.1	0.1	0.1	3.2	2.9	3.3	4.2	4.7	3.8	5.8	5.6	5.3	4.3	3.8	4.8	4.4	4.6	1.5	1.7	2.1
ENSMUSG00000094472	Gm21897	protein_coding	1986	0.5259	0.00573	0.8531	1.504e-06	0.3497	0.1182	-0.6979	0.0008116	0.7593	0.0001017	-0.5724	0.003119	50.6	39.2	24.2	29	30.1	31.7	44.4	45.7	32.3	87.2	83.8	68.7	36.7	32.8	29.2	37.3	44.8	49.7	52.2	54	59.9	23.2	28.7	25.1	49.9	47.7	61	63.9	72.4	95.4	113.6	97.9
ENSMUSG00000031805	Jak3	protein_coding	384.9	0.1239	0.6018	0.4679	0.00989	0.8991	1.816e-06	0.354	0.1482	0.7568	0.0001224	-0.5975	0.002357	2.4	1.9	2.2	4.2	4.1	5	1.6	1.5	1	1.1	1.1	0.9	1.7	1.9	1.7	4.8	4.3	5.4	7.5	5.4	5.6	1.8	1.3	1.2	1.3	1.3	4.2	3.3	3.6	2	1.9	1.9
ENSMUSG00000018774	Cd68	protein_coding	301.7	0.353	0.149	0.986	1.726e-06	0.4855	0.03107	1.288	4.049e-10	0.7542	0.001271	0.4373	0.06353	6.3	5.2	5.4	4.8	4.6	3.8	2.8	2.6	2.9	12.8	11.2	10.9	6.5	6.2	7.6	6	6	4.9	6	11.8	9	9.3	7.4	6.6	26.7	31.9	11.5	8.7	9.2	16.8	16.7	15.7
ENSMUSG00000003849	Nqo1	protein_coding	2039	1.438	1.653e-31	1.545	1.971e-36	0.7836	1.398e-09	0.361	0.02626	0.7491	2.258e-08	0.1039	0.5679	50.4	43.7	49.2	28.5	35	32.3	14.6	14.1	15.7	34.6	34.4	37.1	6.4	7.4	9.1	83.7	89.5	89.9	86	99	98.6	53.5	52.2	48	44.6	46.6	67.7	76.9	96.5	55.6	57.5	70.7
ENSMUSG00000041020	Map7d2	protein_coding	282.4	0.05634	0.8334	0.1758	0.4225	1.177	3.286e-12	0.7613	0.0001038	0.7453	0.0001491	-0.1044	0.6899	2	1.6	1	2.3	2.3	2.4	5.1	5	5.9	1.1	1.3	1.5	3.9	4	4.6	2.5	2.2	2.5	2.4	2.6	2.9	1.4	1.8	1.3	2	2.4	2.7	3	2.6	3	3.2	2.7
ENSMUSG00000022270	Fam134b	protein_coding	174.7	0.4272	0.2108	0.1867	0.6421	1.475	5.246e-07	0.5887	0.1219	0.7447	0.04736	0.5528	0.1029	1.8	1.3	1.6	1.7	1.9	1.8	2.4	1.1	2.2	0.9	0.8	0.7	2	3.2	3.3	2.7	2.4	2.4	1.7	2.6	2.1	2.2	2.4	2.4	1.1	1.3	2	2.6	3.3	1.4	2	3.6
ENSMUSG00000028007	Snx7	protein_coding	166.5	0.1778	0.5728	1.073	1.722e-06	1.106	5.042e-07	1.164	8.368e-07	0.7439	0.00506	1.041	3.549e-06	0.8	0.6	0.7	0.7	0.5	0.6	1.3	1.2	0.7	0.6	0.6	0.7	1.2	1.1	1.4	0.7	0.7	0.6	1.2	1.3	1.4	1.3	1.8	1.4	1.2	1.5	1.1	1	1.5	1.3	1.2	1.5
ENSMUSG00000006930	Hap1	protein_coding	1767	0.8282	1.044e-07	0.9331	1.026e-09	0.8651	4.389e-08	1.195	1.846e-12	0.7429	7.802e-06	0.5944	0.000295	20.5	15.6	22.7	12.7	13.7	10.5	6.6	6.8	5.5	9.4	8.8	11.1	5.5	4.7	4.7	23.1	21.2	21.7	17.2	27.9	26.1	32.2	29.4	27.2	22.7	22.6	35.8	30.7	32.1	17.7	18.1	17.9
ENSMUSG00000024530	Prelid3a	protein_coding	115.9	0.8556	0.000162	1.653	2.972e-15	0.9542	3.639e-05	0.7424	0.003794	0.741	0.01085	0.07611	0.8419	0.8	1	1.2	1.5	1.5	1.2	3.1	2.9	2.8	1	1.3	0.7	2.8	3.1	3.1	2.4	2.4	2.7	5.1	4.1	4	1.1	1.1	0.9	1.4	2	1.9	1.5	1.6	1.9	1.8	2.3
ENSMUSG00000045010	Gm4779	protein_coding	243.5	-0.7665	0.0001242	0.386	0.07108	1.041	6.646e-09	0.08101	0.8115	0.7398	0.0006177	-0.6233	0.003441	3.9	2.9	1.8	3.5	3.2	2.9	6.1	4.8	4.3	4.6	3.7	4	2.7	2.7	3.2	1.9	1.8	1.8	5.1	3.5	3.9	2.1	2.1	1.6	4.3	4.4	4.8	5.1	5.5	8.5	8.6	8.5
ENSMUSG00000040624	Plekhg1	protein_coding	674.2	0.14	0.5561	1.193	6.98e-13	1.132	1.514e-11	0.8786	4.713e-06	0.7393	0.0001062	0.3228	0.1169	3	2.4	1.7	2	2.7	1.9	1.3	1	0.8	2.4	2.5	2	1.3	1.7	1.4	2.5	2.4	2.4	4.5	5.4	5.5	3.3	2.8	3	3.8	4.7	4	4	4.3	4.7	5	5.5
ENSMUSG00000030064	Frmd4b	protein_coding	621.9	1.534	1.32e-10	-0.5179	0.06124	2.18	1.129e-18	1.012	0.0007793	0.7355	0.01277	0.304	0.3287	2.4	1.8	1.8	1	1.1	1.1	2.7	2.2	2.2	0.2	0.2	0.3	1	1.1	1.4	3.8	2.9	3	1.2	0.4	0.5	2.5	2.8	2.2	0.4	0.4	3.7	3.3	3.2	0.9	1	1.1
ENSMUSG00000095834	Tdgf1-ps1	processed_pseudogene	203.6	1.439	6.632e-11	1.181	1.416e-07	0.4983	0.05491	0.5443	0.0424	0.7354	0.0121	-0.2314	0.4819	8.8	5.1	5.7	8.8	11.1	8.1	14	8.6	16.6	19.6	17.6	17.3	6.7	5.8	8.7	28.9	25.2	24.5	16.7	24.6	24.3	5.8	5.7	5.6	26	28	9.7	12.6	11.6	22.7	27	28.1
ENSMUSG00000022900	Ildr1	protein_coding	952.7	0.785	1.238e-07	0.6714	7.423e-06	1.961	3.502e-41	1.958	4.847e-34	0.7353	5.269e-06	1.035	2.683e-12	7.3	6.3	7.9	7.8	8	9.1	1.8	1.5	2	1.8	2.1	3.1	2.5	2.5	2.4	16	13	14.2	11.9	14	14	16	15.3	12.7	9.2	9.1	12	11.4	12.3	8.5	8.9	10
ENSMUSG00000010358	Ifi35	protein_coding	103.2	0.4925	0.04966	0.161	0.61	1.183	3.756e-06	0.566	0.07354	0.7321	0.01812	0.7237	0.007003	1.8	1.3	1.1	3.2	3	3.2	3.2	2.7	1.8	1.1	0.8	0.9	0.9	0.7	0.6	4.7	3.9	4.6	3.1	3.8	3.5	3	2.4	2	1.1	1.6	2.5	2.8	2.2	2.2	1.8	2.6
ENSMUSG00000023032	Slc4a8	protein_coding	399	-0.9937	5.379e-08	0.8143	6.481e-06	0.6387	0.001967	0.4896	0.0358	0.7318	0.0004005	0.7137	0.0002169	1.2	0.9	1	1.2	1.5	1.2	0.9	0.5	0.8	0.6	0.6	0.5	1.2	1.4	1.2	0.7	0.6	0.6	3	2	1.9	1.9	1.7	1.4	0.7	0.8	1.9	1.7	1.6	0.9	0.8	0.8
ENSMUSG00000006301	Tmbim1	protein_coding	574.9	0.7031	1.195e-08	0.2065	0.1632	0.6034	1.248e-05	0.8244	6.176e-09	0.7306	7.682e-08	-0.03934	0.8512	1.3	1.2	1.1	1.9	1.7	1.6	2.8	2.7	2.4	0.8	0.8	0.8	2.1	2.1	2.2	3	2.6	2.9	1.8	2.1	2.1	1.4	1.2	1	1.4	1.4	2.3	1.8	2.2	1.1	1.2	1.4
ENSMUSG00000028444	Cntfr	protein_coding	358.7	0.5875	0.02815	1.562	1.676e-11	0.2589	0.3578	-0.7655	0.0009817	0.7296	0.0129	-1.841	9.768e-12	0.9	0.7	1.7	0.9	1	0.6	4.6	5.5	4.9	16.4	13.7	13.2	2.9	3.5	3.3	1	1.4	1.3	2.2	2.8	2.6	0.3	0.3	0.2	7.2	9.7	2	1.6	1.5	16	15.5	20.4
ENSMUSG00000032346	Ooep	protein_coding	1462	0.857	9.387e-09	1.215	3.725e-17	0.8308	3.21e-08	0.6566	0.0001453	0.7292	6.163e-06	0.1194	0.5723	23.2	20.8	20.1	18.1	19.4	16.7	5.9	6.8	6.8	22.8	25.5	29.2	2.5	2.7	3	33.4	32	33.5	28.4	49.8	49.2	23.3	23.2	23.5	42	40.2	32.3	39.2	35.9	47.4	45.1	46.3
ENSMUSG00000003032	Klf4	protein_coding	1392	1.938	2.677e-44	1.641	6.886e-32	0.8453	2.388e-08	1.032	2.849e-10	0.7284	3.253e-06	0.305	0.07602	19.1	15.3	17.6	11.4	12.4	9.1	5.4	4.9	3.8	6.9	6.7	6.1	0.8	0.8	0.8	42.9	40.6	44.3	28.8	38.3	36.7	23.6	21.9	18.7	13.6	13.6	35.1	24.5	27.1	11.9	11.6	12.2
ENSMUSG00000070923	Klhl9	protein_coding	1293	1.339	9.335e-45	0.999	9.993e-25	0.6322	2.776e-11	0.03424	0.8564	0.7275	1.104e-13	-0.1256	0.3211	11.7	10.7	8.8	6.2	5.4	5.4	14.9	14.6	15.1	10.5	9.3	10	11.3	13.4	11.7	14.2	13.5	15.1	10.8	12.1	10.9	10.1	10.2	8.9	9.9	10.4	18.4	17.1	17.4	15.1	15.1	16
ENSMUSG00000024776	Stambpl1	protein_coding	244.8	0.655	9.188e-05	1.236	2.195e-15	1.234	9.557e-18	0.1613	0.4888	0.7273	0.0001012	0.4886	0.008022	1.2	0.9	1	1	1.2	1.3	0.7	0.6	0.5	1.8	1.5	2	0.3	0.3	0.3	1.6	2	2	2.5	3.2	2.8	1.4	1.6	1.3	2.1	1.8	1.6	1.7	1.8	3.9	4.2	4.4
ENSMUSG00000041351	Rap1gap	protein_coding	559.3	0.3672	0.093	0.3717	0.08545	1.079	7.055e-08	0.7038	0.002724	0.7249	0.000851	0.5338	0.01195	3.7	2.6	4.1	3.9	3.8	3.3	2.2	2.1	2.1	1	1	1.3	1.8	1.6	1.9	5.2	4.6	4.5	3.6	5.2	5.5	6	4.9	4.1	1.8	1.8	6.5	5.2	5.5	2.2	1.8	3.1
ENSMUSG00000038354	Ankrd35	protein_coding	165.8	0.3411	0.2522	1.571	1.205e-11	0.4719	0.09283	1.406	3.268e-09	0.7245	0.01097	2.22	1.14e-24	1.3	0.9	0.7	0.7	0.9	0.6	0.2	0.1	0.2	1	1.1	1.3	0.3	0.4	0.2	0.9	0.9	0.9	1.6	2.6	2.3	4.6	5.7	4.7	3	3.3	1.5	1.7	2	1.7	1.6	1.4
ENSMUSG00000000693	Loxl3	protein_coding	87.25	0.1662	0.675	0.5804	0.05597	0.9291	0.003338	0.9832	0.002655	0.7232	0.04062	0.2087	0.5863	0.7	0.8	0.6	0.5	0.6	0.9	0.9	0.6	0.7	0.4	0.3	0.3	0.6	0.3	0.3	1	0.7	0.7	1.2	1	1	1	0.9	0.6	0.8	0.5	1.4	1.1	1.3	0.7	0.6	0.6
ENSMUSG00000113559	AC186674.1	lincRNA	240.1	0.9823	1.675e-07	1.331	2.316e-13	0.0152	0.9687	-0.0626	0.8483	0.723	0.0007438	0.2085	0.4021	3.9	3.9	1.4	2.2	3.1	3.3	4.6	4.4	5.1	8.2	9.1	10.1	2	2	1.6	6.4	5.8	5.6	6.8	8	8.1	4	4.2	3.8	9.3	8.3	5	6	5.9	8.6	9.9	9.3
ENSMUSG00000036503	Rnf13	protein_coding	737.4	0.3423	0.1013	0.5061	0.008879	1.019	1.256e-08	1.066	6.461e-08	0.7201	0.0003035	0.3012	0.1663	3.6	2.9	1.6	1.8	1.9	1.7	2.4	2	2	2	1.9	1.8	2.1	2.5	2.2	2.3	2.2	2.4	1.9	3	2.9	3.5	3.7	3.2	4	4.1	4.5	4.7	4.8	3.8	4.1	3.8
ENSMUSG00000022114	Spry2	protein_coding	635.8	1.786	2.123e-24	2.178	2.71e-36	0.6003	0.001616	0.2041	0.4393	0.7193	0.001505	-1.099	1.53e-07	3.9	2.5	1.8	3.9	5	4.1	22	21.5	16.7	15.3	13.8	14.3	8.3	10.2	9.8	17	13.4	15.8	21.6	19.9	19.4	1.6	1.1	1.2	15.2	18.4	4.3	4.4	5.6	18.9	21.8	25.7
ENSMUSG00000113388	AC192616.5	processed_pseudogene	134.2	0.3045	0.3152	-0.1158	0.7572	0.6218	0.01026	-0.4256	0.14	0.7175	0.006079	-0.67	0.006573	1.5	1.6	1.4	1	0.6	0.4	1.9	2	1.2	1.8	1.4	1.1	1.3	1.1	1.4	0.8	0.8	0.9	0.6	0.6	0.6	0.8	1	0.9	1.2	1	2.7	2.2	2.7	2.1	2.3	2.4
ENSMUSG00000091347	Gm10772	protein_coding	100.3	1.594	6.115e-12	1.486	2.239e-10	0.8104	0.0003019	0.08423	0.8346	0.7134	0.00695	-0.2369	0.4246	15.7	13.2	14.6	8.9	6.2	7.1	6.4	5.5	5.1	16.8	13.3	11.9	6.9	5.2	4.9	25.3	17.5	26.1	19.8	23.5	20.2	10.4	13.7	12.6	13.7	16.1	25.8	21.2	25.4	25.2	26.2	23.5
ENSMUSG00000054074	Skida1	protein_coding	248	1.122	7.425e-07	0.9446	4.096e-05	0.6792	0.005935	0.9804	8.397e-05	0.7067	0.01036	0.8078	0.0007633	1.6	1.4	1.2	0.6	1.4	1.5	0.2	0.2	0.2	1.8	1.5	1.6	1.3	2	1.5	2.4	2.5	3	1.6	2.7	2.7	2.6	2.7	2.3	3.3	3.3	2.6	2.3	2.3	2.8	2.6	2.5
ENSMUSG00000034187	Nsf	protein_coding	4183	0.8562	3.771e-13	1.539	8.714e-42	0.6963	8.704e-09	0.9692	1.231e-13	0.7053	1.425e-08	0.4967	8.593e-05	20.1	16	12.7	9.9	12.4	10.2	9.9	8.7	8.9	15	15.2	14.5	9.8	11.4	10.7	20.1	19.9	19.4	28.6	34.1	33.1	24.5	24.2	20.7	28.5	30.3	26.8	26.8	26.7	24	23.3	25.4
ENSMUSG00000026749	Nek6	protein_coding	596.9	0.5152	0.0008974	0.8814	1.208e-09	0.9998	4.539e-13	0.8181	1.707e-07	0.704	6.487e-06	-0.183	0.3331	2.2	1.5	1.7	1.2	1.5	1.2	1.3	1.2	1.1	1.9	1.9	2.1	1.5	1.6	1.6	2	1.8	1.8	2	2.8	2.5	1.7	1.6	1.5	3.3	3.8	3.2	2.7	3.1	3.9	3.9	4.2
ENSMUSG00000033060	Lmo7	protein_coding	1746	1.863	9.208e-52	1.974	3.954e-58	0.7447	1.053e-08	1.065	2.205e-14	0.7031	2.707e-07	0.009039	0.9701	5.4	4.3	3.5	2.9	2.8	2.8	1.3	1.1	1.3	4.4	4.2	3.4	1.7	2.2	1.9	10.7	10.1	10.6	9.6	12.3	12	4.4	4.7	4.2	7.9	9.1	7.4	7.3	7.1	7	6.7	6.7
ENSMUSG00000032436	Cmtm7	protein_coding	1205	0.8123	1.576e-05	0.5127	0.009748	1.314	7.198e-13	1.37	1.327e-11	0.7027	0.0006752	0.5238	0.009716	16.8	15	23	8.6	9.9	8.9	3.3	3	1.7	5.2	4.5	5.1	2.5	2.6	2.6	16.8	16.1	15.8	9.4	15.1	14.9	29.3	25.9	23.5	13.3	12.7	35.7	25.3	28.5	11.4	12.4	13.8
ENSMUSG00000039349	C130074G19Rik	protein_coding	240.6	0.3216	0.2116	-1.379	2.291e-10	1.143	7.461e-06	2.152	2.018e-18	0.7003	0.007011	1.535	2.303e-13	3.5	2.9	2.8	2.8	4.6	3.1	2.2	1.7	1.8	0.5	0.6	0.5	0.6	0.8	0.7	3.6	4.2	5.3	0.9	1.5	1.5	9.4	9.4	9	2.5	2.7	4.3	5	6	1.5	0.9	1.4
ENSMUSG00000082925	Gm13135	processed_pseudogene	113	1.171	3.482e-06	1.628	1.769e-11	0.3095	0.3231	-0.6267	0.02415	0.7001	0.02229	-0.572	0.04749	0.9	1	1.2	0.3	0.8	0.8	1.3	1.6	1	1.9	2.3	1.9	0.6	0.4	0.5	1.3	1.7	1.8	2.1	2.5	2	0.7	0.7	0.6	1.1	1.4	1.9	1.4	1.6	2.6	3	2
ENSMUSG00000042737	Dpm3	protein_coding	184.6	-0.3775	0.1899	-0.3586	0.2159	0.4821	0.1221	0.4249	0.1976	0.6995	0.02382	-0.01109	0.9811	6.3	6.3	6.9	9.3	8.9	9.9	6.8	8.7	5.9	4.7	6.9	3.8	11.7	12.4	9.7	5	7.5	8.9	7.5	7.5	6.7	7.2	5.6	6.4	7.7	6.4	13.9	6.7	11.9	7.7	7	7.2
ENSMUSG00000001588	Acap1	protein_coding	287.2	1.992	1.964e-29	1.863	1.221e-25	0.7943	8.777e-06	0.9296	1.06e-06	0.699	0.0006044	-1.17	4.896e-10	2.2	1.5	1.6	1.2	0.9	0.9	1.7	1.5	1	2.2	1.9	1.8	0.9	0.7	0.9	4.2	3.8	4.1	3.7	3.8	3.4	0.8	0.9	0.7	3.5	4.1	3.6	2.7	2.6	3.7	3.1	3.5
ENSMUSG00000032418	Me1	protein_coding	638.1	0.7531	0.0002415	0.7757	0.0001305	1.087	3.996e-08	0.5549	0.02272	0.6962	0.002165	-0.07463	0.8075	8.4	6.2	4.5	4.2	4.8	2.9	4.2	4.5	4.5	4.3	4.5	3.2	5.5	6.5	8.7	7.2	6.7	6.5	6.9	6.6	7.1	5.8	6.7	5.9	5.3	6.5	9.8	10.3	11.7	8.2	7.5	10.2
ENSMUSG00000020100	Slc29a3	protein_coding	682	0.7112	1.698e-06	0.5129	0.0009233	1.314	2.708e-23	2.051	7.555e-47	0.6961	4.878e-06	-0.2307	0.1909	4.6	3.1	3.5	2.1	2.2	1.9	1.6	1.5	1.3	3.9	3.6	3.6	1.9	1.9	1.8	3.5	3.6	3.3	2.6	3.3	3.1	3.5	3.2	3	15.6	15.6	7.1	5.1	6.3	9.9	9.2	8.6
ENSMUSG00000113476	AC154517.3	TEC	3923	0.7335	1.192e-06	1.057	3.068e-13	0.3397	0.0622	-0.4648	0.01134	0.6953	1.632e-05	-0.489	0.002639	64.3	57.2	39.4	40.1	32	31.6	40.3	35.4	32.1	99.4	90.2	74.3	41.9	35.5	34	55.1	58.3	59.9	62.5	80.6	74.6	42.4	37.9	34.4	60.3	66.8	94.4	83.8	85.7	113.4	114.5	107.2
ENSMUSG00000040204	Pclaf	protein_coding	1148	0.9082	5.508e-20	1.387	2.013e-46	0.7399	2.025e-16	-0.09914	0.4946	0.6941	1.066e-12	-0.05725	0.6884	8.1	7.5	6.4	3.5	3.6	3.6	7.1	7.9	8	8.9	8.8	9.3	14.3	17	13.9	6.5	6.7	6.9	8.9	9.5	9.8	7.1	7.2	7.3	8.2	8.6	11	11.8	13.4	14.7	14.7	15.8
ENSMUSG00000113924	AC156560.3	processed_pseudogene	887.2	0.7283	0.0001446	0.8762	2.447e-06	0.3537	0.1271	-0.4835	0.03486	0.6935	0.0009204	-0.4626	0.02739	9.7	8.6	5.1	6	4.5	4.6	5.1	5.6	3.7	15	14.4	11.6	4.2	3.9	3.3	7.4	8.7	8.9	8	9.6	10.2	4.9	6.5	5.8	9.8	9.6	12.4	12.4	14.3	16	20.2	16.5
ENSMUSG00000031451	Gas6	protein_coding	163.7	0.921	8.299e-05	1.948	1.715e-19	0.9373	0.0003581	0.8074	0.004627	0.6908	0.02089	-0.7318	0.007125	1.6	1.4	0.9	1.6	2.3	1.3	3.2	2.2	3.1	0.7	0.7	0.9	3.4	3.5	5.2	3.3	3.3	3.6	6.8	7.3	6.9	0.8	1	0.7	1.4	1.4	2.3	2.1	2.6	1.3	1.3	1.9
ENSMUSG00000027276	Jag1	protein_coding	696.9	1.312	1.194e-15	1.029	6.233e-10	1.487	1.549e-18	-0.5577	0.01259	0.6905	0.0002779	-1.455	6.5e-18	6.1	4.9	3	3.5	4.3	4	3.2	3.2	3.4	1.8	1.5	1.2	3.2	4	3.3	10.5	10.1	9.2	9.1	7.6	7.7	2	1.6	1.6	1	1	9	7.5	7.1	4.2	4.4	4.3
ENSMUSG00000032946	Rasgrp2	protein_coding	924.8	2.455	1.005e-55	3.462	5.043e-112	0.2754	0.1388	0.3893	0.03165	0.6902	5.293e-05	0.0239	0.9305	1.3	1.1	1	0.5	0.5	0.4	1.5	1.3	0.9	4.6	4.5	4.3	3	3.6	3.2	2.5	2.7	2.6	6.5	4.9	4.5	1.3	1.3	1	5.5	6.2	1.8	1.9	2	5.5	5.3	5.3
ENSMUSG00000023186	Vwa5a	protein_coding	425.4	1.048	5.589e-08	0.5667	0.006377	0.8026	0.000149	1.042	2.136e-06	0.6887	0.002836	0.4601	0.04121	2.6	2.2	1.3	1.9	2.8	1.9	6.9	7.7	5.8	1.5	1.1	1.2	5.5	5.2	4.9	4.9	4.8	4.2	3.3	3.4	3.3	3	3	3	2.4	2.9	2.9	3.2	4.3	2	2	2.7
ENSMUSG00000112622	AC122850.1	TEC	4748	0.7854	8.072e-07	1.259	1.158e-16	0.329	0.0954	-0.8212	4.713e-06	0.6874	6.961e-05	-0.6308	0.0001523	33.7	27.9	18.1	17.4	15.5	13.9	20.3	18.6	15.9	60.2	59.5	46.2	14.3	13.3	12.9	25.9	27.1	28.2	30.8	41.6	41	17.3	18.4	15.8	31.1	31	40.7	43.2	46.1	66.8	73.5	68.9
ENSMUSG00000027495	Fam210b	protein_coding	114.5	0.4748	0.07172	0.2217	0.4713	0.7512	0.006182	0.4786	0.1324	0.687	0.03058	0.328	0.2977	0.9	0.9	0.6	1.3	1.7	1.2	1.5	1.2	1	0.8	0.7	0.6	1	1.4	0.9	1.8	1.9	2.3	1.3	2.2	1.4	1.3	1	0.9	1	0.9	1.1	1.4	1.6	1.1	1	1.4
ENSMUSG00000028518	Prkaa2	protein_coding	533.6	0.6692	0.0006702	0.3175	0.1523	0.787	6.109e-05	0.2083	0.4663	0.6855	0.00119	0.05038	0.8666	3.3	3.2	2	1.5	1.8	1.5	2.5	2	2.4	1.5	1.6	1.6	2.7	2.9	3.8	2.4	2.7	2.7	1.4	2.3	2.3	3.2	3	2.8	1.8	1.9	4.5	4.4	5.1	2.7	2.3	3.3
ENSMUSG00000029826	Zc3hav1	protein_coding	3136	0.4711	9.008e-05	0.356	0.00398	1.654	7.741e-48	2.46	4.136e-88	0.6851	1.805e-08	1.023	2.007e-19	18.2	17	15.2	21	22.2	23.1	5.6	5.8	4.2	3.9	3.8	4.9	1	1	1.4	31	29.6	31.5	25	30.2	29.9	36	35.3	32.1	23.3	23.4	27.7	26.5	27.5	12.8	13.7	13.4
ENSMUSG00000043592	Unc5cl	protein_coding	87.94	-0.2356	0.4315	-0.2415	0.4183	1.514	2.123e-10	0.6408	0.03358	0.6845	0.01852	-0.3063	0.3126	1.5	0.9	1.3	1.3	1.4	1.6	0.3	0.3	0.2	0.6	0.6	0.5	0.2	0.1	0.1	1.5	1.2	1	1.1	1.5	1.1	1	0.9	1.1	0.9	0.8	2.4	1.7	2	1.6	1.6	1.6
ENSMUSG00000031105	Slc25a14	protein_coding	88.53	0.4413	0.07594	0.3897	0.1297	0.6107	0.01333	0.07009	0.8677	0.6841	0.006932	-0.1108	0.7282	1.6	1.3	1.5	1.3	1.1	1	1.5	1.5	2.1	0.8	1.1	1.1	1.2	0.9	0.9	1.6	1.7	1.4	1.6	1.6	1.4	1.6	1.3	1.2	1.1	1	2.3	2.2	2.7	1.6	1.5	1.5
ENSMUSG00000019989	Enpp3	protein_coding	2246	2.009	6.245e-51	3.047	4.621e-118	0.0759	0.7584	0.4282	0.009422	0.6836	7.639e-05	1.189	1.692e-15	1.7	1.4	1.4	3.2	3.2	2.9	15.1	13.3	16	23.1	23.2	23.4	18.8	21.8	22.7	13.4	12.3	12.5	20.9	29.7	28.4	3.9	3.5	3.2	29.5	33.6	1.8	2.4	3	25.5	23.8	24.3
ENSMUSG00000028064	Sema4a	protein_coding	198.8	1.833	2.299e-15	2.011	1.755e-18	1.765	6.539e-17	0.7196	0.006457	0.6828	0.01402	-1.24	1.963e-07	1.3	1.1	1.4	0.5	0.7	0.4	0.2	0.4	0.4	1.1	1	0.9	0.7	0.9	0.6	1.9	2	1.9	1.7	2.7	2.2	0.5	0.6	0.4	1.5	1.9	2.5	1.6	1.9	3.8	3.2	3.7
ENSMUSG00000024039	Cbs	protein_coding	1483	0.8095	4.946e-09	0.5554	0.0001047	0.7559	9.86e-08	1.265	1.934e-17	0.6813	5.348e-06	1.352	3.826e-24	16	12.7	13.3	11.7	12.7	11.1	7.6	6.8	9.2	9.8	9.3	10.5	8.8	9.4	11.7	22.2	19	21.5	15.2	19.5	17.8	39.9	36.1	32.5	22.8	25.1	25.9	22.4	19.7	15.6	17.6	16.9
ENSMUSG00000028434	Epb41l4b	protein_coding	392	0.2827	0.07471	0.8665	1.454e-10	1.282	2.716e-18	0.7912	3.063e-06	0.6764	8.193e-06	-0.151	0.4244	2.2	1.5	1.5	1.9	1.8	1.9	1.3	1	1.1	0.6	0.6	0.6	0.6	0.7	0.8	2.2	2.2	2.3	3.1	3.6	3.5	1.8	1.7	1.4	1	1	3	2.8	2.8	1.5	1.3	1.3
ENSMUSG00000045284	Dcaf12l1	protein_coding	372	1.451	1.827e-13	2.62	5.755e-44	1.19	1.983e-12	0.6105	0.002953	0.6717	0.0006859	-0.3312	0.1142	4.5	3.8	4.6	0.7	0.9	1	3.5	3.3	2.6	3.4	3.3	3	2.4	2.9	2.8	2.2	2.4	2.8	4.1	6.6	6.4	3.4	3.3	3.4	4.4	5.6	7.6	6.7	6.3	7.4	6.6	8.5
ENSMUSG00000003559	As3mt	protein_coding	477.5	0.3872	0.002482	0.2179	0.1246	0.6281	9.73e-08	0.2827	0.0555	0.6711	1.418e-07	0.171	0.2649	9.8	8	9.4	8.9	9.5	7.7	8.5	7.9	8.8	9.5	9.1	10.4	8.6	7.9	8.4	12.4	10.4	11.3	9.8	10.5	9.9	11	10.2	9.2	11.9	11.5	14.3	13.6	15.1	16	13.2	15.5
ENSMUSG00000023827	Agpat4	protein_coding	405.5	0.382	0.03072	1.11	5.051e-13	0.819	6.997e-07	0.6224	0.0009472	0.6708	0.0005866	-0.1479	0.54	2.7	2.5	3.2	6.5	4.8	3.8	6.6	6.5	6.6	3.2	3.2	3.3	10.8	11.3	12.3	6.3	6.8	6.2	10	11.2	11.1	2.5	2.9	2	4.8	5.2	3.6	4.6	4.7	5.1	5.6	6.6
ENSMUSG00000039099	Wdr93	protein_coding	79.82	-1.496	6.079e-09	-3.484	1.709e-33	0.4043	0.4472	0.4799	0.3053	0.6679	0.04556	-1.877	3.281e-12	3.2	2.4	2	3.4	3.1	2.9	0.5	0.7	0.7	0.2	0.2	0.2	1.3	1.2	1.4	1.1	1	1.1	0.3	0.1	0.3	0.9	0.5	0.6	0.3	0.3	3.5	4.7	4.3	0.4	0.3	0.2
ENSMUSG00000022139	Mbnl2	protein_coding	1130	-0.3855	0.004832	1.247	1.837e-25	0.6595	1.183e-07	0.898	1.74e-11	0.6677	6.013e-07	0.4469	0.0009822	7.9	6.6	6.3	6.3	6.9	5.6	5.9	5	4.4	10	8.8	9.8	7.1	7	7.6	4.9	4.8	4.7	12.9	16.1	16.2	9.7	10	8.9	16.5	19.4	11.1	10.4	11.9	13.4	15.3	16.7
ENSMUSG00000085328	Gm17131	unprocessed_pseudogene	244.5	-0.08872	0.743	0.2135	0.3409	0.5483	0.001428	-0.4445	0.02623	0.6668	0.0002083	-0.6248	0.0003546	3.4	2.6	2.2	1.5	1.3	1.4	3.2	3.3	2.5	2.4	2.8	2.7	2	2.3	2.1	1.3	1.4	1.2	1.4	1.7	1.7	1.8	1.9	1.7	2.1	1.8	5.2	3.9	4.6	3.8	3.7	4.1
ENSMUSG00000045799	Gm9800	pseudogene	168.1	-0.6389	0.01777	-1.031	5.359e-05	-0.1603	0.715	0.09913	0.8305	0.6647	0.04142	-0.02777	0.9511	5.6	7.5	5.4	10.9	8.9	7.2	6.5	7.3	6.4	7.5	8.1	7.7	7	8.4	7.7	3.6	6	7.2	4.2	4.7	3.8	5.7	5.9	6.8	9.7	7.2	8.5	7.9	13.8	7.5	8.4	5
ENSMUSG00000042215	Bag2	protein_coding	125	-0.2446	0.4626	0.4985	0.07554	1.24	2.939e-07	-0.4677	0.1671	0.6634	0.02824	-1.268	8.408e-07	1.5	1.3	1.1	0.9	0.9	0.9	3.4	2.7	3.4	0.7	0.7	0.9	3.2	4.1	4.3	0.8	0.8	0.7	1.4	1.4	1.1	0.6	0.6	0.4	0.5	0.6	1.6	2.2	2.5	1.3	2	2.4
ENSMUSG00000037260	Hgsnat	protein_coding	221.4	0.4468	0.01431	0.5677	0.001248	1.074	1.859e-09	0.9568	8.401e-07	0.6621	0.001884	0.7121	0.0001614	1.5	1.3	1.2	2.1	2.5	2.2	3.6	3.9	3.7	1	1.1	0.9	4.3	5.2	5.1	3.2	2.7	3.5	2.7	3.8	3.6	2.2	2.5	2.1	2	2.1	2	1.9	2.6	2	2.2	2.4
ENSMUSG00000079283	2310009B15Rik	protein_coding	96.09	0.3177	0.274	0.2602	0.3922	0.3012	0.3512	0.6076	0.02224	0.6599	0.02497	0.5153	0.05132	1.7	2	1.2	1.5	1.5	1.6	3.5	3	2.3	2.1	2	1.3	1.9	1.2	1.7	1.8	1.8	2.2	1.8	2	1.8	2.6	2.2	2.6	2.9	2.7	3.2	2.2	2.9	2.3	2.4	2.1
ENSMUSG00000028970	Abcb1b	protein_coding	1215	0.3905	0.01612	0.8377	1.001e-08	1.073	2.475e-13	0.2911	0.1492	0.658	5.463e-05	-0.5893	0.0001989	7.3	6.2	3.8	5.1	6	5.2	5	4.2	4.1	3.7	3.6	3	3.5	3.8	2.9	7.2	7.3	7.1	9.5	10.2	9.8	3.8	3.9	3.9	4	4.4	9	9.2	9.8	6.9	7	8
ENSMUSG00000112342	AC168058.1	sense_intronic	1664	0.7029	1.384e-05	0.8706	2.777e-08	0.1772	0.4552	-0.3721	0.06719	0.6551	0.0002298	-0.2707	0.1663	23.6	20.8	15.5	21.2	19.4	19.4	23.1	19.6	16.5	41.2	47.7	41.1	9.4	8.9	8.1	28.3	33.4	36.7	29	44	37.8	16.7	17.3	16.1	36.7	30.2	26.7	33.5	35.7	49.5	51.9	45.9
ENSMUSG00000113395	AC160130.2	processed_pseudogene	210.8	0.7875	0.0003316	1.235	2.376e-09	0.4394	0.05578	-0.8346	0.0001997	0.6527	0.007196	-0.8265	0.0001552	3.2	2.7	1.6	1.5	1.6	1.4	2.4	2	1.4	5.3	4.7	4	1.3	1.5	1.1	2.2	2.5	3.1	2.9	4.1	3.8	1.4	1.5	1.5	2.6	2.6	4.7	3.9	4.2	5.9	6.3	6.9
ENSMUSG00000055407	Map6	protein_coding	400.8	0.9172	5.061e-07	2.449	7.938e-48	1.757	1.588e-26	0.655	0.001504	0.6497	0.00128	0.04401	0.879	1.6	1.3	0.8	0.7	0.9	0.6	0.6	0.4	0.4	0.9	0.8	0.8	2.4	2.3	2.4	1.3	1.3	1.6	3.6	4.2	4.5	1.5	1.2	1.3	1.3	1.3	2.2	2.1	1.8	2.9	2.8	2.7
ENSMUSG00000017697	Ada	protein_coding	103.1	2.54	4.222e-24	2.751	3.682e-28	0.3126	0.317	0.8533	0.0003989	0.6496	0.02894	0.6021	0.01842	1.2	1.1	1.6	0.5	0.4	0.5	2.7	2.6	2.2	1.2	1.4	1.6	1.3	1.5	1.7	3.2	3.1	3.2	3.4	3.7	4	1.9	1.6	2.1	2.9	2.2	2.7	1.5	1.8	1.7	1.7	1.8
ENSMUSG00000023467	Tulp2	protein_coding	132.9	0.6092	0.01477	0.4082	0.1292	0.4075	0.204	0.9082	0.0007049	0.6496	0.02305	0.24	0.4261	2.2	1.9	1.6	1.5	1.4	1.5	0.5	0.3	0.3	0.9	0.8	1	1.1	0.8	0.9	2.5	2	2.3	1.2	2.5	2.2	2.3	2.5	2	1.8	1.7	3.2	2.8	3.1	1.5	1.1	1
ENSMUSG00000041119	Pde9a	protein_coding	572	1.85	5.894e-33	1.774	3.46e-30	1.026	2.927e-12	1.095	1.439e-11	0.6493	0.0002026	-1.297	2.962e-16	5.9	4.5	7.5	2.4	3.1	2.6	2.3	2.3	1.8	8	8.2	9	3.5	4.3	4.7	10	9.6	10.3	9	10.4	9	2.7	1.9	2.3	17.3	19.1	9.4	8.1	9.7	17.3	16.6	17.7
ENSMUSG00000002881	Nab1	protein_coding	228.8	0.5955	0.01736	1.492	1.407e-11	1.147	1.993e-07	1.152	1.712e-06	0.6478	0.02225	-0.3449	0.2245	2	1.3	0.6	0.9	1.2	0.9	3.9	3.5	2.5	1.4	1.3	1.3	2.9	3.2	2.9	1.6	1.5	1.7	2.9	3.6	2.5	1.2	1.1	1.1	3	3.1	1.8	2.4	2.5	3.6	2.6	3
ENSMUSG00000056268	Dennd1b	protein_coding	1259	0.6504	0.0001841	0.9121	3.965e-08	0.754	1.345e-05	0.8244	1.403e-05	0.6472	0.0006427	0.2923	0.1504	2.4	2.1	1.7	1.5	1.6	1.5	1.9	1.7	1.5	2.2	2	1.8	2.2	2.7	2.3	2.5	2.4	2.6	1.9	3.6	3.4	2.6	2.7	2.4	3.3	3.9	3.5	3	3.5	3	3.5	3.7
ENSMUSG00000024535	Snx24	protein_coding	233.5	1.196	3.139e-11	0.4755	0.02042	0.4535	0.02297	0.7001	0.0003304	0.6462	0.001807	0.3857	0.06077	4.6	4.1	4.1	3.2	2.5	2.6	2.6	2.3	1.6	5.1	4.8	5.5	2	1.8	1.5	6.4	6.1	6.6	2.9	4.4	4.3	5.8	5.9	5.2	7.9	8.9	6	6.9	7.2	6.2	6.5	8.5
ENSMUSG00000018849	Wwc1	protein_coding	1060	1.035	3.608e-14	1.218	1.534e-19	0.3934	0.01282	0.6739	1.624e-05	0.645	2.244e-05	0.1856	0.3006	7.1	6	4.6	3.8	4.7	4.5	8.9	6.8	7.2	7.1	6.8	6.3	10.9	12.7	12.2	8.9	9	9.2	8.5	11.3	11.1	7	7.4	6.2	10.7	10.9	9.6	9.4	9.5	7.9	8.8	9.9
ENSMUSG00000020844	Nxn	protein_coding	1026	1.064	1.773e-25	1.546	1.315e-53	1.908	1.468e-89	0.09726	0.5681	0.644	2.008e-09	-0.4728	1.687e-05	10.9	8.7	8.2	6.1	6.5	5.3	19.3	18.8	16.5	6.1	5.7	5.7	13	14.4	14.6	12.8	12.1	12.6	17.9	17.1	17.4	7	6.9	6.4	5.9	6.5	15.2	13.8	15.3	23	20.4	22.6
ENSMUSG00000026479	Lamc2	protein_coding	481.5	0.9156	2.52e-05	1.268	1.183e-09	1.894	5.919e-22	2.177	3.583e-24	0.642	0.008609	0.8892	2.048e-05	2.7	2.3	2.3	0.9	0.9	0.6	1.8	1.3	0.8	1	0.9	0.8	0.9	1.1	0.9	1.5	1.6	1.5	1.4	2.5	2.2	4.7	5	4	4.4	4.2	3.5	3.7	4.3	3.2	3.9	3.3
ENSMUSG00000046862	Pramef8	protein_coding	476	1.689	5.339e-30	1.002	8.897e-11	0.1841	0.4155	0.3053	0.1259	0.6414	0.0002315	0.4614	0.006867	3.6	2.7	3.8	2.2	2.4	2.5	5.1	4.4	3.8	3.6	3.3	4.1	3.2	4.1	3.4	8.6	6.8	8	5.1	4.3	5	5.2	4.5	4.1	4.6	4.5	5.8	4.8	5.2	3.8	4.1	4.6
ENSMUSG00000021699	Pde4d	protein_coding	1324	1.319	2.15e-27	1.834	7.292e-53	1.297	7.432e-28	1.431	1.023e-27	0.6407	2.723e-06	0.3524	0.01347	3	2.7	2.9	2.3	2.3	1.9	1.1	1.1	1.1	3.3	3	3.1	1.5	1.6	1.5	5.7	5.2	5.4	6	8.9	8.6	4	3.3	3.5	8.1	9.1	4.7	3.9	4.7	7.8	7.5	8.2
ENSMUSG00000031634	Ufsp2	protein_coding	399.4	0.8243	0.0001074	0.6787	0.001818	0.8049	0.0001412	0.5771	0.01838	0.64	0.009262	0.3967	0.09684	3.2	2.7	1.5	1.6	1.6	1.6	5.2	3.9	6	2	2.3	2.7	6.3	6.3	7.3	3.2	2.5	3	2.5	2.8	2.6	3.4	3.6	3.3	3.6	3.4	3	4.5	4.6	3.4	4.1	4.9
ENSMUSG00000022429	Dmc1	protein_coding	247.3	1.491	2.297e-14	1.626	4.488e-17	0.742	0.0005557	0.2874	0.3139	0.6399	0.01569	0.006921	0.9872	2.4	2.1	1.8	2.2	3.7	2.5	3.6	3.1	3.5	3	2.7	3.1	5.5	5.2	5.1	8.3	7.7	8.7	6.5	11.8	9	2.4	2.1	2	3.5	3.6	2.4	4	3.6	4.8	5.1	4.9
ENSMUSG00000017723	Wfdc2	protein_coding	217	-0.9968	7.794e-06	0.7013	0.00189	1.029	9.509e-05	1.46	2.747e-08	0.639	0.02566	0.9213	8.593e-05	5.7	4.8	7.9	8.7	10.4	12.9	3.1	3.6	2.8	1.3	1.6	1.7	6.7	8.6	7.2	5.2	5.8	4.8	22.4	15.7	14.8	12.4	11.6	10.1	5.5	3.4	9.5	8.3	10.1	3.4	2.4	4
ENSMUSG00000041609	Bicdl1	protein_coding	664.2	0.3419	0.04191	0.9982	6.565e-12	0.6829	1.439e-05	0.6522	0.000176	0.6366	0.0003551	-0.2052	0.3182	2.1	1.6	2.4	3.2	3.6	3	7.1	6.1	5.9	2.4	2.1	2.7	8.8	8.6	8.3	4.4	3.9	4.4	6.4	7.5	6.2	1.9	1.6	1.5	3.5	3.9	3.4	2.6	3.2	3.8	3.3	4.4
ENSMUSG00000020925	Ccdc43	protein_coding	2191	0.6091	1.899e-06	0.6042	1.955e-06	0.5209	9.671e-05	0.6047	2.946e-05	0.6365	2.145e-06	1.167	6.034e-22	26.6	22	18.7	16.8	18.6	16.2	14.9	12.5	14.4	18.3	18.2	18.6	13.6	15.8	15	25.9	26.4	26.7	21.6	28.8	28.5	52.1	52.4	49	25.5	30.7	32	35	38.8	25.3	24.7	29.5
ENSMUSG00000035199	Arl6ip5	protein_coding	326.8	1.565	4.862e-16	1.705	4.81e-19	0.3368	0.1932	0.048	0.9024	0.6361	0.009973	0.4002	0.09258	6.3	5.1	3.7	4	4.8	5	9.3	8.1	11.1	6.6	6.4	7.8	8.4	8.3	10.9	15.2	13.1	14.2	17.3	14.4	15.1	6.2	8.2	6.4	7.3	7.1	7.6	8.3	8.6	8.9	6.1	11.4
ENSMUSG00000030701	Plekhb1	protein_coding	172.3	-0.03808	0.9175	0.002032	0.9987	0.3033	0.2878	0.293	0.3128	0.636	0.02387	0.2387	0.4183	1.2	0.9	1.4	0.9	1.7	1.4	2.2	2.1	2.3	1.8	2.2	2.5	1.5	2.4	2	1.4	1.3	1.4	1.1	1.4	1.7	1.4	1.5	1.1	2.6	2.8	1.8	1.6	1.9	2.5	3	2.5
ENSMUSG00000039697	Ncoa7	protein_coding	423	1.355	3.301e-11	2.138	1.917e-27	0.476	0.03815	0.1729	0.5784	0.6358	0.01095	-0.4153	0.08854	1	0.7	0.9	0.5	0.6	0.5	1.1	1	1	2.4	2.3	2.2	0.9	1.1	0.8	1.5	1.3	1.5	1.7	2.8	2.8	0.8	0.6	0.6	2.4	2.8	1	1.5	1.6	3.2	3	3.6
ENSMUSG00000006931	P3h4	protein_coding	123.9	-0.1451	0.6941	0.495	0.07803	0.1995	0.6028	-0.6661	0.02214	0.6357	0.04515	-0.1137	0.7598	2	1.7	1.8	1	1.9	1.3	3.1	2.5	2.2	2	2.4	2.8	3.5	3.9	3.3	1.2	1.6	1.1	2.4	2	1.8	1.7	1.8	1.6	1.5	1.4	3.4	2.6	2.7	1.8	2.8	3.7
ENSMUSG00000039286	Fndc3b	protein_coding	813	0.9476	5.243e-08	1.446	4.897e-18	0.891	2.996e-07	0.7158	0.0003246	0.6335	0.001198	0.6541	0.0002883	3.4	2.6	2.5	1.3	1.5	1.2	1.1	0.9	0.8	2	1.9	1.7	1.2	1.5	1.6	2.8	2.6	2.5	2.5	4.4	4.2	4.6	4.8	4.2	2.9	3.3	4.5	4.1	4.7	3.3	3.3	3.9
ENSMUSG00000042249	Grk3	protein_coding	537	0.9718	4.245e-08	0.3351	0.104	1.067	1.123e-08	1.279	1.43e-10	0.6329	0.001945	0.529	0.006252	3.2	2.4	2.9	2	1.8	1.6	1.2	1.2	1	0.7	0.6	0.9	1.9	2.1	2	3.8	3.3	3.6	1.5	2.8	2.6	4.3	4	4	1.8	1.8	4.9	4.1	4.2	1.7	1.5	1.5
ENSMUSG00000032558	Nphp3	protein_coding	478.6	0.2019	0.3077	0.317	0.07875	0.8448	3.364e-08	0.1432	0.5554	0.6323	0.0003184	0.2691	0.1556	2.6	2	1.4	2	1.8	1.4	4.1	3.6	3.2	2.1	2.1	2.1	4.7	5.7	5.5	2.1	1.9	2	2	2.2	2.2	2.9	2.5	2.2	2.1	2.4	3.1	3.2	3.4	3.9	3.5	3.8
ENSMUSG00000000326	Comt	protein_coding	676.6	0.8117	8.916e-12	0.2544	0.06727	0.8067	5.913e-11	0.7153	1.735e-07	0.6287	1.745e-06	0.2552	0.07703	10.3	9.2	8.5	10	8.7	9.3	8	7.4	7.2	6.2	6.1	5.3	7.7	7.9	8.6	16.1	16.3	16.8	9.9	12.1	11.4	11.9	12.6	9.4	9.8	9.6	15.4	13.3	15.4	9.9	9.5	11.7
ENSMUSG00000041959	S100a10	protein_coding	1156	2.232	1.343e-45	2.305	1.019e-48	0.6034	0.0008675	1.295	5.587e-13	0.626	0.001456	0.7172	5.412e-05	22.6	15.8	11.3	15.5	22.7	16.8	22.7	20.1	17.2	21.3	23	20.2	11.6	11.9	12.7	86.3	89.3	91.1	80.9	103.9	96	25.5	28.3	31	53.1	54.7	22.2	27.8	29.2	32.1	30.8	35.9
ENSMUSG00000049288	Lix1l	protein_coding	165.3	0.2805	0.2697	0.2	0.4637	0.896	2.019e-05	0.7772	0.0008735	0.6256	0.01422	0.5243	0.02328	1.7	1.6	2	1.4	1.8	1.6	0.5	0.3	0.4	1.3	1.4	1.6	0.3	0.1	0.3	2	1.9	2	1.3	2.1	2.2	2.8	2.2	2.5	2.6	2.4	2.4	2.6	3	2.6	2.3	3.2
ENSMUSG00000020541	Tom1l1	protein_coding	731.9	0.4762	1.079e-06	0.1919	0.08769	1.153	4.478e-33	0.2419	0.06766	0.6242	8.102e-10	-0.312	0.00453	3.4	2.9	2.5	3.1	3.4	3	5.7	5.8	5.6	1.7	1.5	1.5	5.4	5.6	5.9	4.5	4.2	4.5	3.6	3.6	3.6	2.6	2.6	2.2	1.8	1.9	4.7	4.8	4.6	3.6	3.3	3.7
ENSMUSG00000008734	Gprc5b	protein_coding	589.4	1.441	2.892e-11	1.185	6.352e-08	0.3893	0.1907	0.4831	0.09737	0.6235	0.02761	0.3416	0.2183	5.2	3.8	2.3	3.2	4	4.5	2.4	1.8	1.9	3.2	2.9	2.3	2.5	2.8	2.9	11	10.4	11.3	5.9	11.2	10.3	5.2	5.2	4.4	3.8	4.2	7.1	6	5.1	4.1	3.4	3.7
ENSMUSG00000044447	Dock5	protein_coding	2992	0.7873	7.46e-10	0.9031	6.351e-13	0.6242	2.688e-06	0.8847	4.9e-10	0.6229	7.158e-06	0.3592	0.0128	11.5	9	8.6	7	8.3	7	5.3	5	4.9	10.7	9.5	8.7	6.1	6.6	7	13	12.6	13.1	11.1	16.2	14.7	12.7	13.3	11.6	17.5	18.3	15	14.7	15.5	13.6	14.3	16.8
ENSMUSG00000079042	Apela	protein_coding	832.7	1.461	9.488e-18	1.088	3.588e-10	0.6709	0.0003698	0.2894	0.2384	0.6215	0.002699	-0.4037	0.04982	33.4	25.8	21.4	22	25.7	18.1	14.2	11.8	17.6	25.7	26.9	32.6	11	9.2	13.2	64.6	61.4	58.3	39.9	49.7	52.2	21.2	22.2	18	33.1	36.7	34.9	46.7	44.7	42.3	43.2	51.3
ENSMUSG00000032577	Mapkapk3	protein_coding	1259	0.6655	3.363e-08	1.345	5.048e-32	0.2909	0.05018	0.08155	0.7024	0.6213	5.273e-06	-0.3404	0.01815	5	4	3.3	8.6	7.5	6.3	11.1	10.1	10.3	5.6	5.3	5.2	15.4	15.5	15.4	12.1	11.7	11.7	19.4	19.2	18.3	4	3.2	2.9	5.3	6.1	6.6	6.5	6.5	7	6.3	6.5
ENSMUSG00000039115	Itga9	protein_coding	857.7	2.652	8.186e-60	3.333	5.058e-95	0.4827	0.008797	0.9952	2.798e-08	0.6198	0.00156	-0.632	0.0005813	2.2	2	2.1	1.1	1.3	0.9	1.8	1.5	1.4	5	4.5	4	1.1	1.2	1.1	6.8	6.9	7.7	8.3	13.8	12.5	1.6	1.3	1.2	9.2	9	3.8	3	3.2	6.5	6.1	6.3
ENSMUSG00000029086	Prom1	protein_coding	862.2	2.184	4.724e-38	1.611	7.272e-21	1.043	1.168e-07	0.4829	0.04951	0.6185	0.004504	-0.412	0.05428	2.5	1.9	1.4	2.4	2.1	1.8	11.8	11.3	11.3	0.7	0.7	0.4	9.6	12.3	10.6	10.4	9.4	9.4	6.6	6.5	6.4	1.8	1.3	1.4	0.7	1	3.5	2.9	3	1.1	1.3	1.5
ENSMUSG00000022490	Ppp1r1a	protein_coding	308.5	1.104	9.841e-07	2.563	2.047e-34	0.7388	0.001791	1.643	4.717e-13	0.6183	0.02434	1.407	3.512e-11	7	6.3	4.8	3.9	3.9	2.7	2.8	2.2	2.3	6.1	5.4	2.7	8.1	8.6	6.5	6.6	8.6	7.6	19.1	23.6	22	18.1	16.7	15.7	14.7	16.3	11.6	8.6	8.8	8.8	7.9	7.5
ENSMUSG00000023140	Reg2	protein_coding	269.5	0.4094	0.01609	0.8119	1.468e-07	0.5958	3.395e-05	-0.5096	0.002366	0.6161	0.0001259	-0.8626	1.123e-08	13.1	10.8	11.4	6.2	6.8	6.7	5.5	7.3	4.9	14.7	14.7	12.1	6.6	6.3	5.1	9.2	8.2	9.1	11.3	12.8	11.1	7.2	6.2	5.9	9.4	10	19.5	17.2	18.2	20.3	20.9	22.2
ENSMUSG00000056749	Nfil3	protein_coding	103.3	0.5696	0.01902	0.6755	0.004287	0.2771	0.4021	1.217	1.178e-07	0.6159	0.03683	1.331	1.162e-09	1.5	1.4	1.2	1	1.7	1.6	1.5	1.6	1.3	1.4	1.2	1.3	1.3	1.8	1.4	2.4	2.2	2	1.8	2.5	2.9	4.1	3.5	3.2	3.2	3	2.4	1.9	2.3	1.5	1.6	1.7
ENSMUSG00000020828	Pld2	protein_coding	180.6	0.1614	0.6161	0.1245	0.7086	0.8708	0.0007111	1.12	1.953e-05	0.612	0.04612	0.9218	0.0001487	0.9	0.6	1	0.9	1.1	1	1.7	1.6	1.2	0.4	0.5	0.5	1.3	1.8	1.4	1.2	1.1	1.2	0.7	1.4	1.2	1.8	1.4	1.5	1	1.1	1.5	1	1.4	0.9	0.9	0.8
ENSMUSG00000038146	Notch3	protein_coding	2198	0.5711	0.0003165	1.072	3.619e-13	0.9453	1.076e-09	0.4558	0.01787	0.6115	0.0004093	-0.3733	0.03429	7.8	6.5	8	9.4	10.5	8.7	15.4	13.8	12.5	4.3	3.8	2.9	14.9	16.8	17.2	14.2	14.5	14	19.1	21.4	20.2	6.6	5.5	5	4.8	5.3	14.9	10.1	9.3	7.3	7	7.2
ENSMUSG00000030605	Mfge8	protein_coding	2572	0.493	0.0002823	0.9141	4.875e-13	0.658	1.129e-06	1.522	5.68e-28	0.609	1.808e-05	1.012	2.411e-15	20.3	15	17.9	20.1	19.8	14.5	12.5	11.3	9	12.1	11.2	11	4.5	5.2	5	27.4	23.9	25.5	31.8	36.8	34.5	39.2	35.8	33	32	34.5	28.7	25.1	27.7	17.9	17.5	19
ENSMUSG00000032601	Prkar2a	protein_coding	1932	0.2999	0.01441	0.4638	5.163e-05	0.5787	1.865e-07	0.3483	0.00909	0.6054	1.614e-07	0.09335	0.5446	13.1	11.2	10	6.7	7.3	6.6	9	8.3	7.5	12.2	12.4	12.9	8.3	9.5	9.2	8.5	8.3	8.7	8.3	10.7	9.7	12.8	12.2	11.9	14.4	17.4	17.7	16.8	18.2	17.1	18.3	20.7
ENSMUSG00000025647	Shisa5	protein_coding	484.8	0.8471	1.116e-07	0.1082	0.636	0.8863	1.057e-07	0.8784	1.472e-06	0.6041	0.001224	0.1158	0.6187	5.4	4	5.8	5.8	4.9	4.9	6.6	6.8	5.2	3	2.6	2.7	4.5	4.7	5.5	9.9	9	9.3	4.9	6	5.9	6.4	5	4.7	5.3	5.1	7.6	7	8.2	4.3	5.3	6.1
ENSMUSG00000043300	B3galnt1	protein_coding	271.5	-0.4012	0.06318	1.01	4.483e-08	1.237	1.287e-11	1.729	4.032e-19	0.5988	0.01058	0.08422	0.7748	3.6	3.8	5.1	3.9	5.7	3.8	2.3	1.9	1.5	3	3.3	4.4	1.7	1.6	1.6	3.5	3.2	3.4	7.9	11	8.8	3.8	5.2	3.8	11.4	12.9	6.2	5.9	6.4	8.2	8.9	8.4
ENSMUSG00000036390	Gadd45a	protein_coding	789.5	1.322	8.25e-28	1.96	3.394e-61	-0.3935	0.002152	-0.167	0.3164	0.597	0.0001355	-0.2905	0.08345	5.5	3.8	5.6	7.3	8.2	7.2	20.2	18.4	16.3	33.4	36.8	37.5	8.7	10	8.8	19.1	19.4	19.1	26.3	32.7	31.1	3.8	3.8	4.2	30.3	33.8	6.9	7.1	7.9	28.2	25.3	28.3
ENSMUSG00000031239	Itm2a	protein_coding	217.5	0.2467	0.3458	0.2298	0.3829	0.8006	0.001115	1.355	8.921e-09	0.5957	0.02397	1.045	6.005e-07	4.6	4.2	2	4.6	4.3	3.5	6.5	5.9	5.2	1.7	1.5	0.8	8.1	7.9	8.3	5.3	4.6	4.6	4.9	4.3	5.2	8	9.3	7	4	3.3	6	6	5.7	2.1	2.6	2.8
ENSMUSG00000031145	Prickle3	protein_coding	103.9	0.8034	0.000577	0.1057	0.7602	1.962	1.9e-15	1.615	2.009e-09	0.595	0.03487	0.3294	0.2236	1	0.8	1.3	0.7	0.6	0.8	0.4	0.3	0.3	0.2	0.2	0.2	0.4	0.4	0.6	1.2	1.3	1.2	0.7	0.9	0.7	1.4	1.3	1	0.6	0.6	1.9	1.3	1.4	0.7	0.8	0.9
ENSMUSG00000018398	Sept8	protein_coding	822.5	0.4452	0.001298	0.3286	0.02284	0.9841	1.255e-13	1.253	1.067e-18	0.5944	3.368e-05	0.5261	0.0001332	6.4	4.7	4.8	4.6	4.6	4.2	3.9	4.8	4.1	2.4	2	2.1	4	4.4	4.1	5.8	6.1	6.4	5.4	5.8	5.6	8.2	7.7	7.4	5	5.5	9.5	6.9	8.1	3.8	4.3	4.9
ENSMUSG00000027315	Spint1	protein_coding	1386	1.072	3.109e-15	0.8841	1.217e-10	0.8237	4.074e-09	0.9501	5.321e-10	0.5932	0.0001409	0.7204	4.24e-07	15.3	11.5	16.3	11.5	12.2	10.3	22.6	20.6	20.2	12.1	10.4	10.6	22.5	26.4	26.4	24.5	23.8	23.7	16.7	24.4	22.3	26	23.7	20.9	20.2	22.8	24.2	19.1	21.4	19.5	19.3	20.2
ENSMUSG00000024042	Sik1	protein_coding	2630	0.412	0.003168	0.5685	1.821e-05	0.57	3.178e-05	0.9652	1.426e-11	0.5929	3.381e-05	0.5416	8.331e-05	18.4	16.1	23.4	16.4	17.1	16.8	17.9	17.2	13.4	20.1	17.5	21.1	9.1	10.4	10.6	23.9	21.1	22.2	24.9	25.6	24.4	31.4	27.5	25	37.1	40	34.2	26.1	26.8	28.2	29.4	29.9
ENSMUSG00000026235	Epha4	protein_coding	1903	1.437	2.367e-28	1.512	1.817e-31	0.9019	4.655e-11	1.254	1.955e-17	0.5924	0.0001223	1.461	1.926e-28	6	5.1	5.2	6.4	6.9	6.8	4.4	4.2	3.5	4.1	3.7	5.5	0.7	0.6	0.9	19.6	17	18.4	17.9	20.2	19.9	16.5	15.7	13.3	10.6	10.7	8.9	7.3	8.5	7.9	8.1	9
ENSMUSG00000027703	Lrriq4	protein_coding	130.9	2.05	1.563e-24	2.247	2.291e-29	1.023	7.766e-06	1.377	1.658e-09	0.5921	0.03737	1.082	5.232e-07	1.1	1.1	1.1	0.9	1.2	1	0.1	0.2	0.2	0.8	0.7	0.6	0.1	0.3	0.2	4.7	4.2	4.7	4.5	6	5	2.5	2.2	2.3	1.6	2.1	1.2	1.6	2	1.4	1.4	1.5
ENSMUSG00000064284	Cdpf1	protein_coding	147.8	0.4249	0.0369	0.3381	0.1136	0.2207	0.4335	0.01659	0.9643	0.59	0.00923	0.5876	0.003077	4.4	3.8	4	4.3	4.1	4	4.1	3.7	3.3	3	3.5	3.3	6.4	5.3	5.7	5.7	5.1	6	4.6	5.4	5.8	7.3	5.7	5.4	3	3.7	7.4	6.2	5.2	4.1	3.6	3.8
ENSMUSG00000033149	Phldb2	protein_coding	454	0.8303	0.000139	0.2168	0.4305	0.3839	0.1759	0.1583	0.6624	0.589	0.03387	0.9655	1.388e-05	2.1	1.3	0.9	1.7	2.2	2.1	4	3.4	2.9	1.2	1.3	1.3	2.5	3.1	3.1	3.6	3.4	3.8	1.6	2.9	2.5	3.2	3.2	2.5	1.4	1.4	2.5	2.1	2.3	1.4	1.5	2.1
ENSMUSG00000004359	Spic	protein_coding	208.7	-0.9526	8.781e-06	-0.2092	0.4418	1.912	7.908e-07	-0.5907	0.3614	0.5889	0.02197	0.3849	0.1136	4.8	4.3	2.6	2.9	3.4	2.5	0	0.1	0	0.1	0	0	0	0	0	1.7	1.5	1.3	2.9	2.4	2.2	5.2	5.5	5	0	0	5.8	6.5	6	0.3	0.2	0.2
ENSMUSG00000032714	Syde1	protein_coding	245.4	0.8879	6.166e-07	1.495	7.988e-19	1.028	1.364e-10	1.621	1.877e-23	0.5884	0.001211	0.538	0.001334	3.1	2.7	1.9	1.2	1.3	1	2.1	2.2	1.9	1.6	1.5	1.2	3.8	4.8	3.8	2.1	2.1	2.3	2.8	3.5	3.6	4.3	3.7	3.7	4.4	4.8	4.2	4	4	2.9	3.1	3.1
ENSMUSG00000030638	Sh3gl3	protein_coding	319.5	1.084	5.544e-11	1.37	2.482e-17	0.206	0.3881	0.2798	0.2053	0.5868	0.005425	0.797	7.843e-06	1.8	1.5	1.2	1.4	2.1	1.8	3.1	2.6	2.3	2.5	2.7	2.5	3.2	3.5	3.2	4.5	3.5	3.6	5	4.4	4.8	3.3	2.8	2.1	3.1	3.2	2.3	2.3	2.5	2.9	3.4	2.7
ENSMUSG00000001247	Lsr	protein_coding	768.6	0.4238	0.003668	0.7645	1.471e-08	0.4598	0.001991	0.3173	0.06628	0.5866	0.0001814	0.07906	0.7039	8.2	6.9	8.5	8.3	9.2	9.6	25.3	22.8	24.7	9.9	8.8	9.5	24.9	25.6	30.6	12.4	12.6	11.6	16.7	15.1	14.8	9.8	8.3	6.6	11.4	12.1	13.6	11.2	10.8	12.7	11.8	14.5
ENSMUSG00000065954	Tacc1	protein_coding	2199	1.334	3.882e-25	1.603	2.768e-36	0.5138	0.0003517	0.5903	0.0001462	0.585	7.575e-05	0.5082	0.0003697	7	5.7	4.7	3.3	4.3	3.4	5.1	4.2	4.2	6	5.6	5.4	4.4	5.3	5	9.2	9.4	9.6	9	12.7	12.3	8.4	8.5	8.2	8.1	9	9	8.6	8.9	7.9	8	8.5

## Sheet: 2i_DOWN_RbpJ_KO
ensemblids	names	biotype	mean	log2FC [ER-dKO.CH-p5/Control.2i-p5]	padj [ER-dKO.CH-p5/Control.2i-p5]	log2FC [ETR-tKO.N-p5/Control.2i-p5]	padj [ETR-tKO.N-p5/Control.2i-p5]	log2FC [RbpJ-KO.N-16h/Control.N-16h]	padj [RbpJ-KO.N-16h/Control.N-16h]	log2FC [Etv5-KO.N-16h/Control.N-16h]	padj [Etv5-KO.N-16h/Control.N-16h]	log2FC [RbpJ-KO.2i/Control.2i]	padj [RbpJ-KO.2i/Control.2i]	log2FC [Etv5-KO.2i/Control.2i]	padj [Etv5-KO.2i/Control.2i]	Control.2i.31	Control.2i.32	Control.2i.33	Control.2i-p5.1	Control.2i-p5.2	Control.2i-p5.3	Control.CH-p2.4	Control.CH-p2.5	Control.CH-p2.6	Control.N-16h.22	Control.N-16h.23	Control.N-16h.24	Control.N-72h.7	Control.N-72h.8	Control.N-72h.9	ER-dKO.CH-p5.10	ER-dKO.CH-p5.11	ER-dKO.CH-p5.12	ETR-tKO.N-p5.13	ETR-tKO.N-p5.14	ETR-tKO.N-p5.15	Etv5-KO.2i.25	Etv5-KO.2i.26	Etv5-KO.2i.27	Etv5-KO.N-16h.17	Etv5-KO.N-16h.18	RbpJ-KO.2i.28	RbpJ-KO.2i.29	RbpJ-KO.2i.30	RbpJ-KO.N-16h.19	RbpJ-KO.N-16h.20	RbpJ-KO.N-16h.21
ENSMUSG00000027985	Lef1	protein_coding	1064	-3.519	7.323e-70	-4.053	2.076e-85	-3.884	1.949e-86	-2.271	9.097e-26	-4.941	3.267e-106	-4.029	2.102e-88	7.9	6.5	5.4	6.1	5	4.8	15.2	13.6	15.6	16.3	14.9	11.7	4.9	5.1	5.2	0.5	0.4	0.3	0.4	0.2	0.2	0.5	0.3	0.4	2.4	3.3	0.2	0.2	0.2	0.8	1	1
ENSMUSG00000044312	Neurog3	protein_coding	20.82	-2.43	3.061e-05	-1.524	0.01071	-3.569	2.428e-12	-0.111	0.8909	-4.912	6.088e-21	-1.249	0.006745	1.7	1.3	3.3	0.3	0.1	0.2	0	0.1	0.2	1	1.3	1.1	0	0	0	0	0	0	0	0	0.1	1	0.6	0.7	0.9	1.3	0	0	0	0	0.1	0
ENSMUSG00000054272	Zscan4c	protein_coding	74.3	-4.271	1.097e-13	-4.082	1.259e-12	-3.603	6.486e-10	-3.51	4.423e-09	-3.854	7.804e-11	-3.249	2.241e-08	6.4	5.9	2.1	2.2	1.9	1.6	1.6	1.5	0.1	7	6.7	1	0.2	0.2	0.2	0	0	0	0	0	0	0.1	0.4	0.2	0.2	0.1	0.1	0.1	0.2	0.1	0.2	0.3
ENSMUSG00000021453	Gadd45g	protein_coding	168.7	-3.526	2.466e-17	-1.607	2.936e-05	-5.795	2.576e-58	-0.593	0.1455	-3.82	9.15e-24	-0.8164	0.02459	7	5.8	3.2	1.2	1.3	1.6	4.7	2.5	3.6	28.6	27.4	19.5	9	8.7	8.2	0.1	0	0	0.8	0.1	0.2	3.4	2.4	3.2	13.6	20.9	0.1	0.3	0.4	0.3	0.2	0.3
ENSMUSG00000073125	Xlr3b	protein_coding	150.1	-1.132	0.06964	-1.274	0.03532	-3.554	1.132e-10	-2.112	0.0005137	-3.502	5.28e-10	-2.758	7.867e-07	4.7	4.5	2.5	1.8	1	1.2	4.1	4.6	2.7	4.2	5	3.3	1.4	1.8	0.9	0.3	0.7	0.4	0.1	0.9	0.2	0.1	0.2	0.6	0.2	1	0.2	0.1	0.2	0.2	0.2	0.1
ENSMUSG00000058147	Xlr3c	protein_coding	43.71	-0.5513	0.4217	0.00561	0.998	-3.205	4.935e-11	-2.984	4.991e-09	-3.485	1.272e-11	-3.028	5.168e-10	3.6	3.5	1.9	0.3	0.3	0.2	2.4	2.4	1.1	6.2	5.2	2.2	0.4	0.5	0.1	0	0.2	0.2	0.2	0.4	0.2	0.2	0.1	0.4	0.3	0.5	0.3	0.1	0.1	0.5	0.4	0.2
ENSMUSG00000046323	Dppa3	protein_coding	54.54	-4.489	2.172e-21	-2.266	1.272e-06	-2.263	4.571e-05	-0.5384	0.4452	-3.428	2.973e-11	-0.5944	0.3212	5.9	5.3	1	7.4	7.9	6.4	7.4	5.3	9.5	1.3	1	1.1	0.7	0.7	0.7	0.1	0.2	0.1	2.4	0.3	0.7	3.4	2.2	2.3	0.8	0.6	0.1	0.1	0.4	0.3	0	0
ENSMUSG00000081007	Gm11543	unprocessed_pseudogene	15.61	-2.904	4.604e-06	-2.543	6.519e-05	-2.927	5.564e-06	-2.826	1.101e-05	-3.376	2.114e-07	-2.704	2.503e-05	10.2	7.1	1.3	4.2	1.1	1.9	2.2	1.4	0.4	10.3	8.4	0.2	0	0.3	0.2	0	0	0	0.1	0	0.1	0.4	0.7	0.2	0.2	0.4	0	0.2	0.1	0.3	0.4	0.1
ENSMUSG00000058741	Prr19	protein_coding	80.28	-3.973	1.707e-29	-1.444	4.176e-07	-2.47	9.121e-23	-1.225	2.425e-06	-3.31	2.649e-31	-2.019	2.048e-17	8	5.8	4.9	2.4	1.8	2	2.2	2.8	2.9	7.5	6.9	6.1	2.5	3.5	3	0.1	0.1	0.1	0.8	0.7	0.6	1.9	1.3	1.3	3.1	2.7	0.5	0.4	0.7	1.4	1.1	0.9
ENSMUSG00000057836	Xlr3a	protein_coding	312.2	-1.847	0.0008691	-1.578	0.004863	-2.985	2.488e-08	-2.174	0.0001994	-3.253	2.124e-09	-2.924	4e-08	6.7	6.4	5.2	2.1	2	2.4	7.7	6.7	6.9	7.7	8.5	7.6	5.8	6.2	4.8	0.2	0.7	0.3	0.2	1.1	0.2	0.2	0.3	0.9	0.6	1.7	0.1	0.4	0.4	0.5	0.6	0.7
ENSMUSG00000095799	Gm8332	protein_coding	33.94	-2.202	0.0008997	-2.207	0.0007726	-3.01	4.367e-06	-2.861	1.096e-05	-3.217	1.431e-06	-2.808	1.751e-05	19.2	16	1.8	2.9	3.4	2.5	5.7	5.2	0.3	16.8	16.6	1.6	0.1	0	0.2	0	0	0.2	0.1	0.1	0	0.1	1	0.6	0.1	0.6	0	0.5	0.2	0.4	0.2	0.3
ENSMUSG00000029121	Crmp1	protein_coding	851.8	-2.405	4.873e-44	1.957	1.306e-40	-1.85	1.848e-40	-1.061	9.626e-12	-2.978	1.672e-72	-3.112	3.085e-89	4.2	3.2	3.9	1.1	1.6	1.1	5.3	5.3	5.4	8.4	7.7	8.7	18.8	21	21.1	0.2	0.2	0.3	6.2	4.5	4.5	0.4	0.4	0.4	3.7	4.2	0.3	0.5	0.5	2.2	2.2	2.4
ENSMUSG00000113261	AC153132.1	sense_intronic	48.35	-2.328	7.952e-06	-1.998	0.0001468	-3.254	2.833e-10	-2.492	4.488e-06	-2.954	2.145e-08	-3.159	3.299e-10	3.1	3.1	1.2	1	1	0.5	0.9	1.1	0.2	3	3.2	0.3	0.2	0.1	0.3	0.1	0.1	0.1	0.2	0.1	0.1	0.2	0.2	0.1	0.3	0.2	0.2	0.2	0.2	0.2	0.1	0.1
ENSMUSG00000029769	Ccdc136	protein_coding	806.9	-2.845	1.013e-41	-2.286	2.434e-27	-2.411	2.558e-29	-1.45	2.432e-09	-2.868	1.451e-40	-3.318	3.25e-56	23.1	18.6	8.6	12.9	11.7	11	15.5	12.7	11.3	14.1	14.4	9.7	10	10.2	8.5	1.8	1.3	1.6	2.2	2.4	2.3	1.6	1.6	1.5	4.1	5	2	2	2.5	2.1	2.2	2.6
ENSMUSG00000061048	Cdh3	protein_coding	554	-2.956	2.763e-29	-0.6497	0.02748	-1.319	2.317e-06	0.5538	0.1142	-2.858	4.24e-25	-0.7298	0.01516	6	4.9	4.5	3.9	4.5	5.4	5.2	4.7	4	6	5.9	4.4	17.3	18	18.4	0.5	0.6	0.5	5.2	1.6	1.7	3.2	3.1	2.8	7	9.5	0.6	0.6	0.6	2	2.1	2
ENSMUSG00000086563	Platr15	lincRNA	59.75	-1.513	0.0004038	-1.036	0.0202	-2.628	9.858e-09	0.2825	0.6754	-2.667	1.106e-09	-1.513	0.0004684	11.5	7.3	3.6	4.3	5.9	5	4.9	6.2	3.1	4	4	2.1	0.7	0.6	2.4	1.4	1.8	1.4	1.2	2.4	3.2	2.6	2.5	2	4.1	4.6	0.7	1.1	0.9	0.3	0.1	0.6
ENSMUSG00000042386	Tex13b	protein_coding	63.87	-3.006	5.244e-09	-3.558	7.97e-12	-2.02	0.0002342	-0.2807	0.7428	-2.62	1.901e-06	-0.9125	0.128	1.8	1.3	1.4	0.7	0.7	1.6	2.1	2.1	4	0.9	1	1.8	0.6	0.5	2.4	0	0.1	0.1	0	0	0	0.4	1.3	0.5	1.5	0.6	0	0.1	0.3	0.1	0.2	0.3
ENSMUSG00000042417	Ccno	protein_coding	142.7	-3.189	9.136e-23	-0.9898	0.002334	-3.192	7.899e-25	-0.7059	0.05492	-2.609	8.178e-15	-0.06601	0.8946	3.7	2.9	3	2.9	1.9	2.5	8.1	7.8	9.6	7.2	7.2	4.2	3.5	3.3	3.1	0.2	0.3	0.1	1.8	0.9	0.7	3.4	2.9	2.8	3.4	4.2	0.4	0.3	0.6	0.8	0.4	0.5
ENSMUSG00000079845	Xlr4a	protein_coding	30.09	-0.6298	0.4519	-0.09533	0.9321	-2.903	1.091e-05	-1.687	0.01697	-2.591	0.0002284	-2.404	0.0003366	2.9	2.9	1.6	0.3	0.1	0.1	0.9	0.9	1	2.2	3.4	2	1.5	1.3	0.9	0	0.1	0	0.1	0.4	0	0	0	0.4	0	0.8	0.1	0	0.1	0	0.1	0
ENSMUSG00000003657	Calb2	protein_coding	33.09	-3.489	2.008e-11	-2.538	8.649e-07	-2.504	1.943e-06	-0.2736	0.7305	-2.571	1.542e-07	-2.185	3.331e-06	5.7	3.7	1.6	0.5	0.8	0.8	0.5	0.5	0	1	1.1	0.7	0.4	0.1	0.4	0	0	0	0.1	0.1	0.1	0.8	0.6	0.6	0.9	0.7	0.7	0.3	0.5	0.2	0	0
ENSMUSG00000028583	Pdpn	protein_coding	287.8	-2.891	2.585e-19	-0.9222	0.006509	-3.182	2.708e-23	-1.045	0.004419	-2.467	2.185e-13	0.3755	0.3519	5.6	6	1.9	2.6	4.4	3.2	19.4	16.7	16.4	8.8	8.8	5.1	19.6	20.1	21.7	0.4	0.3	0.5	2.6	1.2	1.3	7.5	6.1	4.9	3.3	3.7	0.6	0.5	1	0.6	0.5	1
ENSMUSG00000027075	Slc43a1	protein_coding	200.5	-1.712	6.714e-17	-1.147	3.68e-08	-2.356	3.946e-27	-1.014	6.28e-06	-2.424	3.686e-34	-2.076	8.821e-29	4.5	3.8	2.5	0.9	1.5	1.4	2.3	1.8	1.9	1.8	1.7	1.6	2.6	2.6	2.8	0.4	0.4	0.3	0.6	0.5	0.6	1	0.8	0.8	0.7	0.9	0.7	0.7	0.6	0.4	0.3	0.2
ENSMUSG00000021803	Cdhr1	protein_coding	283.1	-2.73	2.969e-32	-1.377	4.547e-09	-0.6161	0.03802	0.7871	0.006414	-2.413	9.15e-24	-0.809	0.001477	8.4	7	3.7	5.3	6.3	4.6	0.9	0.5	0.7	2.1	2.3	1.2	1.8	2.1	2.1	0.8	0.7	0.7	1.8	2.3	1.9	4.1	3.6	3.3	2.9	3.6	1.2	1	1.3	1	1.3	1.2
ENSMUSG00000024731	Ms4a10	protein_coding	78.92	-2.961	8.473e-20	-1.09	0.00113	-1.941	7.523e-07	1.191	0.001542	-2.341	1.007e-10	0.957	0.006007	5.9	5.1	2.8	6.1	6.9	5.6	0.6	0.3	0.8	2.3	2.4	1.4	1.1	1.6	0.9	0.9	0.7	0.5	4.2	2	2	10.3	9.9	8.7	5.1	5.1	0.6	0.8	1	0.7	0.2	0.4
ENSMUSG00000034336	Ina	protein_coding	546.1	-2.764	9.838e-45	1.307	5.727e-12	-1.538	1.801e-15	-1.255	6.26e-09	-2.329	2.124e-30	-1.926	2.847e-23	9	7.7	5.9	4.7	6.4	6.7	10	9.5	10.2	12.1	11.4	9.4	8.4	10.3	9.3	0.7	1	0.8	19.1	12.5	13.8	1.9	1.9	2	4.2	4.8	1.5	1	1.9	3.4	3.4	4.3
ENSMUSG00000108942	Gm44660	TEC	139.9	-1.573	0.002939	-1.374	0.01012	-2.503	9.694e-07	-2.114	0.0001233	-2.323	1.472e-05	-2.464	1.123e-06	9.5	8.6	1.6	2.5	2.6	2.2	3.1	2.6	0.8	10.2	9	1.6	0.6	0.6	0.6	0.5	0.7	0.7	0.7	0.9	0.7	0.6	1.2	0.7	1.4	0.9	0.9	0.9	1	0.7	1.3	0.5
ENSMUSG00000113386	AC154903.1	sense_intronic	41.56	-1.351	0.01403	-1.348	0.01411	-2.48	2.037e-06	-2.021	0.000268	-2.218	5.771e-05	-2.397	2.846e-06	2.6	1.7	1	0.4	0.9	0.6	1	0.9	0.3	2.5	2.4	0.2	0.1	0.2	0.1	0.3	0.1	0.1	0.2	0.2	0.2	0.2	0.3	0.2	0.3	0.3	0.4	0.3	0.2	0.2	0.3	0.2
ENSMUSG00000113322	AC121504.1	lincRNA	107	-1.675	0.001217	-1.661	0.001261	-2.235	1.236e-05	-2.216	3.981e-05	-2.188	4.447e-05	-2.074	4.715e-05	5.6	5.5	1.3	1.6	1.9	1.8	1.8	3	0.6	6.3	6.8	1.1	0.5	0.5	0.5	0.4	0.5	0.3	0.3	0.5	0.5	0.8	0.9	0.6	0.9	0.6	0.7	0.5	0.7	0.8	0.7	0.6
ENSMUSG00000032517	Mobp	protein_coding	275.1	-1.304	4.071e-06	-1.136	6.896e-05	-0.4542	0.3292	-0.2954	0.5474	-2.129	1.108e-14	-0.9838	0.0007473	9	7.1	4.5	2.1	2.2	2.2	0.3	0.5	0.2	0.3	0.2	0.2	0	0	0	0.8	0.9	0.8	1.4	0.7	0.7	3.5	3.9	2.8	0.2	0.2	1.6	1.6	1.3	0.2	0.2	0.1
ENSMUSG00000030220	Arhgdib	protein_coding	170.4	-1.96	1.19e-11	-1.826	4.178e-10	-1.324	3.776e-06	0.1858	0.6903	-2.075	4.613e-12	-1.511	1.667e-07	8.1	6	2.6	3.4	4	3.5	3.1	1.7	1.7	12	13.2	8.5	0.8	0.5	0.7	0.8	1	0.6	1.2	0.9	0.6	2	1.8	1.9	11.9	14.7	1	1.4	1.3	3.9	4.5	4.5
ENSMUSG00000110779	AC116726.1	TEC	745.5	-1.511	0.001932	-1.585	0.000945	-2.107	1.178e-05	-2.008	0.0001019	-2.064	3.818e-05	-2.256	1.693e-06	29	30.2	6.7	10.5	8.8	9.4	10	12.6	3.7	34.7	33.5	5.4	3.1	3	2.1	2.5	2.8	2.9	2.3	2.8	2.7	3.7	3.5	3.3	5	4.4	4.8	3.2	4.4	4.6	5.2	3.5
ENSMUSG00000031785	Adgrg1	protein_coding	278.6	-2.335	2.596e-18	-1.855	6.116e-12	0.07565	0.9077	1.48	6.25e-06	-2.035	3.735e-13	-0.8742	0.00345	7.6	6	4.1	4.7	4.7	5.3	1.7	1.3	0.7	0.6	0.3	0.2	1.1	1.1	1	1	0.9	0.8	1.4	1.2	1.2	4	3.2	2.3	1.1	1.1	1.7	1.2	1.2	0.4	0.3	0.5
ENSMUSG00000006586	Runx1t1	protein_coding	199.6	-2.658	6.953e-35	-1.476	5.165e-12	-1.91	1.545e-17	0.3996	0.1551	-2.03	4.471e-19	-0.609	0.0104	2	1.8	1.2	1.4	1.7	1.6	1.5	1	1.1	1.7	1.6	1	0.6	0.7	0.6	0.2	0.2	0.2	0.4	0.7	0.5	1.1	1.1	1	1.8	2	0.4	0.4	0.4	0.4	0.4	0.4
ENSMUSG00000044461	Shisa2	protein_coding	197.4	-3.07	4.727e-33	-1.834	3.381e-13	-0.8338	0.002302	-0.07018	0.885	-2.023	6.734e-14	-2.193	8.353e-18	3.3	2.9	3.9	3	3.7	3.1	2.7	2.5	2	6.9	5.2	4.1	2.2	2.5	2.7	0.2	0.5	0.3	0.9	0.7	1	0.6	0.7	0.7	5	5.4	1.2	0.4	0.7	3.4	2.3	3.1
ENSMUSG00000034486	Gbx2	protein_coding	384.4	-1.577	4.231e-11	1.399	1.244e-10	0.1244	0.7272	-0.7639	0.001188	-2.014	2.41e-17	-2.437	3.04e-27	4.1	3.4	4.5	1.7	1.8	2.1	13.8	14.9	15.1	18.9	16.2	17.4	1.4	1.6	2	0.6	0.4	0.8	3.6	6.1	5.7	0.8	0.6	0.7	9.4	11.2	0.6	1.1	0.9	16.6	17.7	23.3
ENSMUSG00000022237	Ankrd33b	protein_coding	149.4	-2.198	1.121e-12	-0.8085	0.01381	0.1059	0.8565	-0.3159	0.4693	-1.975	3.948e-11	-3.871	7.314e-39	1.9	1.6	1.2	0.5	0.5	0.4	1.9	1.8	1.2	0.8	0.8	0.8	0.3	0.4	0.7	0.1	0.1	0.1	0.4	0.2	0.2	0.1	0.1	0.1	0.6	0.7	0.3	0.3	0.5	0.7	0.9	1.1
ENSMUSG00000026668	Ucma	protein_coding	22.8	0.396	0.4708	-1.788	5.611e-05	-0.5525	0.4729	0.3825	0.5996	-1.945	0.0002071	-2.226	2.478e-06	2.7	1.4	1.2	3.3	2.2	2.7	0.2	0.2	0.2	0.6	0.4	0.1	0	0	0	3.7	3.5	3.5	0.5	0.8	0.7	0.3	0.5	0.1	0.5	0.6	0.2	0.5	0.4	0	0.3	0.4
ENSMUSG00000039191	Rbpj	protein_coding	4916	-0.5816	0.06453	-0.5236	0.09876	-2.112	7.2e-15	0.5463	0.1396	-1.92	6.653e-12	0.1073	0.8034	15.4	13.1	12	8.6	10.2	8.6	13.1	11.5	11.7	38.6	38.2	37.3	8.9	9.7	9.2	3.4	3.9	10.5	4.7	6.9	7.1	15.1	14.5	14.3	57.6	59.7	3	3.2	3.8	7.5	8.4	8.5
ENSMUSG00000054362	Lexm	protein_coding	54.42	-1.432	0.0001647	-0.6777	0.1025	-0.9429	0.01436	-0.1353	0.8237	-1.919	4.396e-07	-1.767	5.362e-07	2.6	2.3	2.2	1.7	0.8	0.7	1.1	1.2	1.9	2.7	2.6	3.1	0.5	0.5	0.8	0.4	0.2	0.5	0.8	0.6	0.4	0.6	0.7	0.6	2.7	2.4	0.7	0.4	0.6	1.3	0.8	1.9
ENSMUSG00000029848	Stra8	protein_coding	183.4	-2.044	1.286e-05	-1.928	7.503e-05	-1.774	6.301e-14	-1.143	2.391e-05	-1.912	1.881e-12	0.1242	0.7388	5.1	3.9	5.8	0.2	0.1	0.3	2.8	1.9	2.4	15.9	16.5	20.7	0	0	0	0	0	0.1	0	0	0	5.8	6.6	3.5	8.6	7.6	0.7	1.3	1.5	5	5	5
ENSMUSG00000040013	Fkbp6	protein_coding	369.2	-1.055	1.37e-09	-2.116	6.702e-33	-1.696	6.293e-23	0.08857	0.7723	-1.889	2.855e-27	-0.4803	0.01096	19.4	14.4	13	9.8	7.8	9.9	11.6	9.9	10.7	14	13.3	12.7	2.3	3.5	3.2	4.1	4.6	4.3	1.9	2.1	2.2	9.3	13	11.3	13.6	15	3.5	4.3	4.5	3.3	5	3.9
ENSMUSG00000072945	Ripply1	protein_coding	58.87	-2.652	4.356e-16	-0.7441	0.02387	-1.351	2.209e-06	-1.392	4.752e-06	-1.887	3.821e-09	-0.9008	0.003264	5.7	5.5	2.9	3.4	2.9	2.6	2.1	2	1.9	9.1	8.6	5.4	1.9	2	2.3	0.3	0.5	0.3	2.2	1.4	1.4	2.6	2.4	2.7	2.8	2.9	0.6	1.6	1.2	2.7	3	3.1
ENSMUSG00000041378	Cldn5	protein_coding	34.28	-1.942	5.555e-06	-1.153	0.009956	-1.096	0.02433	-2.542	5.013e-08	-1.862	0.0002139	-1.868	4.195e-05	1.3	1.6	1.2	2.5	1.7	1.8	0.7	0.4	0.3	2	2.5	2	0.9	0.7	1	0.4	0.4	0.4	0.9	1.1	0.5	0.2	0.5	0.2	0.3	0.3	0.9	0	0.2	1.3	0.9	0.7
ENSMUSG00000071235	Vrtn	protein_coding	337.3	-1.982	1.408e-12	-0.4145	0.2227	-3.178	5.177e-27	-4.152	7.862e-36	-1.855	5.447e-10	-5.036	4.37e-55	5.1	3.7	3	4.1	4.2	3.8	9.3	7.9	9.8	5.1	4.8	2.7	11.2	13.1	11.5	1.2	0.8	0.8	4.8	2	2	0.1	0.1	0.1	0.2	0.2	1.4	0.9	0.9	0.4	0.4	0.4
ENSMUSG00000110693	Gm45899	lincRNA	205.1	-1.304	0.01142	-1.286	0.01206	-2.05	4.044e-05	-1.779	0.0009861	-1.854	0.0005077	-1.83	0.000254	23.9	22.5	3.8	6	6.3	6.4	6.9	10.4	3	24.4	23	4.6	1.8	2	1.7	2	2	2.3	1.8	2.7	1.9	3.8	3.7	3.8	4.9	3.1	4.1	3.5	3.5	3.1	4.3	2.2
ENSMUSG00000025407	Gli1	protein_coding	225.2	-0.00951	0.9845	2.452	4.555e-27	-1.288	7.301e-08	0.6727	0.01495	-1.816	3.321e-13	-1.816	1.322e-14	2.5	2.2	2	0.7	1	0.9	1.6	1.4	1	3.4	2.6	1.8	0.7	0.6	0.5	0.8	1	0.9	5.1	5	5.1	0.7	0.7	0.5	4.3	4.3	0.7	0.6	0.5	1.3	0.9	0.9
ENSMUSG00000004633	Chn2	protein_coding	116.3	-2.885	5.944e-32	-2.269	7.345e-21	-0.7653	0.001473	0.5528	0.02168	-1.802	6.142e-19	-0.6752	0.0008154	2.4	2.2	1.3	0.7	0.7	0.7	1	1	1	0.7	0.8	0.6	0.6	0.7	0.7	0.1	0.1	0	0.1	0.1	0.1	1.4	1.2	1.3	1.1	1.1	0.6	0.5	0.6	0.4	0.4	0.4
ENSMUSG00000022101	Fgf17	protein_coding	218.5	-3.086	2.939e-30	-0.5625	0.04905	-0.2889	0.4224	-0.5019	0.1144	-1.769	6.232e-12	-4.689	1.705e-62	10.5	7.6	8.7	4	4.1	3.5	11.5	9.8	7.9	11.7	11.2	8.2	0.9	2.5	1.5	0.3	0.6	0.2	2.8	2.3	2.6	0.2	0.3	0.3	7.1	7.6	2.2	2.9	2.3	9	8.6	7.7
ENSMUSG00000039095	En2	protein_coding	100.2	-1.095	0.0004361	-0.956	0.002737	-0.9684	0.0007235	-1.627	2.963e-08	-1.732	7.123e-09	-2.343	7.724e-17	2.1	1.4	1.9	0.6	0.7	0.7	2.8	1.8	1.8	3.3	2.9	2.8	0.5	0.4	0.3	0.4	0.3	0.3	0.5	0.3	0.2	0.4	0.2	0.4	0.8	1	0.7	0.4	0.4	1.4	1.4	1.7
ENSMUSG00000054863	Fam19a5	protein_coding	204.9	1.624	4.317e-13	0.6108	0.01525	-0.4735	0.2449	0.993	0.001009	-1.706	3.24e-09	-1.438	5.095e-08	1.9	1.4	1.9	2.4	2.7	3.4	9.1	7.3	7.2	0.7	0.6	0.4	3.5	4.7	4.3	9.2	8.3	9.8	4.6	4.4	4.2	0.7	0.7	0.3	1.2	1.1	0.7	0.3	0.5	0.5	0.3	0.3
ENSMUSG00000034377	Tulp4	protein_coding	952.7	-0.5879	0.009909	0.2895	0.2582	-1.751	5.364e-17	0.1324	0.7208	-1.704	4.712e-16	-1.148	5.802e-08	4.8	3.9	1.8	2.1	2	1.7	2.4	2.1	1.8	2.6	2.4	1.5	3.5	3.8	3.7	1.3	1.3	1.3	2.4	2.4	2.3	1.6	1.7	1.4	2.4	2.3	1.1	1	1	0.6	0.6	0.7
ENSMUSG00000030413	Pglyrp1	protein_coding	197	-1.317	3.901e-09	-7.118	1.211e-80	-0.134	0.8955	-0.09852	0.9119	-1.691	9.767e-14	-1.983	7.682e-20	22.4	16.2	14.7	10	10.9	12.4	1.6	1.1	0.8	0	0.1	0.1	0	0	0.1	4.2	3.9	5	0.1	0	0	5.5	3.3	4.2	0	0.1	5	5.7	5.4	0.1	0	0
ENSMUSG00000020396	Nefh	protein_coding	359.1	-2.531	5.331e-26	-0.1022	0.7715	-1.189	2.188e-07	0.9177	0.0003111	-1.685	1.739e-13	-0.8244	0.0004824	7.6	5.5	4.4	2.2	1.9	1.6	4.6	3.5	4.9	5.7	5	4.7	3.5	4.4	4	0.3	0.4	0.2	2.2	1.5	1.5	2.9	3.4	3.6	9.5	10.7	1.5	1.7	2	2	1.7	2.9
ENSMUSG00000038793	Lefty1	protein_coding	2501	-2.069	4.3e-34	-2.477	1.715e-48	-0.8535	2.655e-05	1.032	6.603e-07	-1.645	1.307e-20	0.5489	0.005174	114.3	84.6	77.3	108.3	115.2	104.8	151.7	153.1	119.2	10	8.8	5.8	12.3	13.8	11.1	23.3	29.2	23.5	18.5	19.8	18.6	147.2	132.9	127.7	14.7	19.4	33.2	28	25.4	4.2	3.4	5.8
ENSMUSG00000080916	Gm12463	processed_pseudogene	28.26	-3.406	5.967e-14	-2.874	2.291e-10	-0.3272	0.5833	-0.2805	0.6307	-1.635	0.00022	0.001002	1	2.5	2.5	3.5	1.3	1.1	2	0.4	0	0	2.2	2.2	2.6	0.1	0	0.1	0.2	0.1	0	0.1	0.1	0.1	2.4	2.3	3.3	2	1.9	1.3	0.5	0.7	1.4	2.4	1.8
ENSMUSG00000076431	Sox4	protein_coding	349.4	-0.6173	0.01046	1.738	1.281e-18	-0.5693	0.001881	-1.696	9.927e-21	-1.612	1.159e-17	-3.148	3.524e-59	3	2.4	2.5	0.8	0.6	0.4	2	2.4	1.5	5.9	5.2	5.3	10.6	13	10.4	0.4	0.3	0.4	2.2	1.7	1.8	0.3	0.3	0.3	1.6	1.7	0.9	0.8	0.9	3.9	3	4
ENSMUSG00000051043	Gprc5c	protein_coding	497.4	-3.406	3.91e-42	-1.617	8.376e-11	-0.9816	0.0002669	-0.1201	0.7947	-1.61	3.884e-10	-1.12	1.439e-05	7.9	7.1	4.2	3.5	4.2	3.2	6.5	6	3.3	5.9	5.8	3.1	6.6	8.2	6.9	0.3	0.3	0.3	1.4	1.1	0.9	3.2	2.9	2.6	4.3	4.8	2.3	1.6	2.2	2.2	2.1	3
ENSMUSG00000035493	Tgfbi	protein_coding	203.5	-3.368	1.268e-39	-1.498	1.478e-11	-1	8.165e-08	0.6281	0.002601	-1.598	4.308e-17	-0.5939	0.002501	7.1	5.9	5.7	2	1.9	1.2	0.8	0.5	0.3	6.7	6.3	5.6	0.4	0.3	0.4	0.1	0.2	0.1	0.7	0.5	0.5	4.1	4.4	3.9	9.3	10.2	1.7	1.9	2.4	3	3.3	2.9
ENSMUSG00000083909	Gm15842	processed_pseudogene	8.476	-0.25	0.7862	-0.1256	0.9009	0.02649	0.9847	0.6797	0.3816	-1.589	0.02894	-0.8938	0.1906	1.5	1.8	1.3	0	0.5	0.2	0.1	0.2	0.1	0.5	0.8	0.4	0.3	1	0.1	0.2	0.3	0.2	0.4	0.2	0	0.7	0.9	0.5	1	1.2	0.4	0.3	0.4	0.9	0.4	0.3
ENSMUSG00000006219	Fblim1	protein_coding	950.5	-1.163	4.668e-18	-0.2748	0.07961	-0.8855	1.144e-10	0.694	5.181e-06	-1.581	1.712e-32	-0.5507	9.584e-05	17.9	14.6	15.4	7.4	8.1	7.3	7	6.2	6	10.9	9.9	8.2	6.4	8.1	6.9	3.4	3.4	3.3	6.7	5.6	6.6	12.1	10.9	9.6	15.1	16.4	6.2	4.7	5.1	4.9	4.8	5.9
ENSMUSG00000053613	Notumos	antisense	31.53	-0.7153	0.06425	-1.141	0.002239	-0.9814	0.01623	-0.9842	0.01697	-1.58	1.302e-05	-2.944	8.36e-18	1.5	1.4	1.9	0.6	0.8	0.6	0.2	0.2	0	0.8	0.8	0.4	0	0	0	0.4	0.3	0.4	0.3	0.2	0.3	0.2	0.2	0.1	0.3	0.3	0.5	0.4	0.5	0.5	0.2	0.2
ENSMUSG00000087523	Gm12319	lincRNA	14.99	-0.6498	0.2662	-0.9483	0.0866	-0.3629	0.6388	-0.6148	0.3365	-1.574	0.009147	-1.411	0.007566	3.5	1.9	3.5	0.5	2.7	2.8	1.1	3	0.8	2.4	3	3	0.9	1.2	0.5	1	1.1	1.7	1.3	0.8	0.7	0.9	0.5	1.2	1.6	1.8	1.1	0.6	0.6	2.5	1.5	2.4
ENSMUSG00000048562	Sp8	protein_coding	161.4	-3.191	2.47e-34	-3.935	1.039e-39	-1.781	3.161e-12	-1.372	4.895e-07	-1.574	7.405e-11	-0.6474	0.01121	3.4	3.1	4.9	1.6	1.5	1.3	3.5	2.7	3.1	1.8	1.8	1.2	0.1	0.1	0.1	0.1	0.2	0.1	0.1	0.1	0.1	2.8	2.2	2.1	0.5	0.7	1.2	0.9	1.5	0.4	0.5	0.5
ENSMUSG00000033998	Kcnk1	protein_coding	405.4	-0.8074	6.708e-05	-0.8794	1.111e-05	-1.296	5.585e-09	-0.3269	0.256	-1.569	4.867e-13	-0.8892	3.013e-05	6.7	5.5	3.8	7.7	9.2	9.1	15.4	15.2	14.5	4	4	2.2	21.1	27.2	27.8	5.1	4.9	4.7	5.5	3.7	4.6	3.1	2.8	2.9	2.3	3.1	1.5	1.9	1.8	1.2	1.2	1.5
ENSMUSG00000006649	Nphs1	protein_coding	836.3	-1.639	3.471e-26	-1.013	1.573e-10	-1.258	2.645e-15	-2.26	1.199e-38	-1.567	1.796e-22	-4.443	2.118e-153	11.7	8.8	7.1	7.6	8.4	8.2	10	8	8.8	10.4	9.1	7.6	2.1	1.9	1.9	2.4	2.6	2.7	3.8	4.2	3.8	0.5	0.3	0.4	1.6	2.1	3.6	2.8	2.9	3.9	3.4	3.9
ENSMUSG00000058755	Osm	protein_coding	67.5	-3.042	2.197e-19	-3.41	1.292e-21	-0.2357	0.7482	1.192	0.004746	-1.566	7.468e-06	-0.02362	0.9678	4.7	4.1	2.3	2.2	2	2.3	0.3	0.1	0	0.4	0.2	0.1	0	0	0.1	0.3	0.2	0.1	0.1	0.2	0.2	3.9	3.9	3.3	0.6	0.8	1.1	1.2	1.2	0.1	0.3	0.2
ENSMUSG00000028487	Bnc2	protein_coding	736.5	-0.07877	0.6176	0.5366	1.272e-06	-0.8715	3.273e-17	-0.4887	4.869e-05	-1.562	1.131e-42	-2.118	7.367e-82	5	4.1	3.6	3.2	3.3	3	2.4	2.3	2.7	8.5	8	7.6	1.2	1.1	1.1	3.1	2.9	3	4.5	4.7	4.7	1.1	1	0.9	5.4	6.1	1.6	1.4	1.4	4.2	4.3	4.6
ENSMUSG00000036904	Fzd8	protein_coding	105.5	-2.006	8.919e-15	-1.018	0.0001176	-1.078	8.752e-05	-0.3515	0.3129	-1.552	5.041e-09	-0.5922	0.03095	2.2	2.4	2.2	1.3	1.4	1.4	1.4	1.6	0.9	1.6	1.6	1.1	1.9	2.6	1.9	0.3	0.3	0.3	1	0.3	0.6	1.5	1.6	1.4	1	1.2	0.9	0.8	0.6	0.7	0.6	0.7
ENSMUSG00000038572	Bpifb5	protein_coding	17.86	1.043	0.04129	-0.5644	0.3534	0.5079	0.571	0.5794	0.4523	-1.545	0.004193	-0.1439	0.833	1.4	1	1.1	0.2	0.4	0.4	0.1	0.3	0.2	0	0.1	0	0	0.1	0	0.8	0.7	1	0.2	0.2	0.4	1.2	1	0.9	0.1	0.1	0.5	0.2	0.4	0.2	0.1	0
ENSMUSG00000004885	Crabp2	protein_coding	218.9	-1.928	8.3e-06	-0.1086	0.8735	-1.28	0.005422	-0.1458	0.8505	-1.54	0.001548	-1.477	0.0009583	4.9	4.1	2	2	2.6	2.5	17.7	16	12.7	10.3	10	4.1	22.2	29.7	25.9	0.4	0.6	0.4	4.1	1.2	1.2	1.3	1.1	1.1	6.2	9	1.3	1.3	0.7	3.3	3.9	1.8
ENSMUSG00000002997	Prkar2b	protein_coding	173.7	-0.1058	0.7955	0.8653	0.001392	-0.6352	0.04971	-0.4297	0.2298	-1.54	2.935e-08	-0.9297	0.0006309	2.4	2.2	1.4	0.9	1.2	1	4	3.8	3.9	1.6	1	0.7	4.8	6.5	5.8	0.9	1.1	0.9	1.9	1.9	2.2	0.9	1.3	1	0.6	1	0.6	0.8	0.6	0.6	0.5	0.9
ENSMUSG00000061577	Adgrg5	protein_coding	118.9	0.3156	0.3673	-1.349	1.755e-06	-0.07226	0.9479	-0.5403	0.4553	-1.539	1.346e-07	-1.558	1.867e-08	6	5.1	3.1	3.1	3.2	2.4	0.2	0.1	0.1	0	0.1	0.1	0	0	0	3.6	3.7	3.4	1.3	0.8	1.2	1.7	1.6	1.3	0	0	2.2	1.5	1.1	0	0	0.1
ENSMUSG00000027359	Slc27a2	protein_coding	486.2	-0.3929	0.1468	0.5863	0.01781	-0.06326	0.8955	1.179	3.133e-06	-1.537	2.342e-10	-2.194	9.596e-22	5	4.6	2.7	3.9	3.8	3.1	4.2	4.3	4.5	4.8	4.7	3	15.1	19.7	13.9	2.6	3	2.6	5	5.7	5.8	0.9	0.6	1.1	9.4	10.5	1.9	0.8	1.5	4.2	3.7	4.2
ENSMUSG00000078566	Bnip3	protein_coding	1504	-0.9225	6.639e-13	-1.369	1.828e-27	-0.9613	1.911e-13	-0.4022	0.01304	-1.525	8.984e-30	-0.2553	0.1087	25.2	21.8	19.6	36	35.4	38.6	45.2	44.5	47.9	35.3	31.8	33.9	39.6	42.5	44.6	21.3	17.4	19	11.2	14.6	16.5	18.7	18.4	19	22.4	28.5	8.6	8.2	6.3	17.8	17.8	16
ENSMUSG00000032232	Cgnl1	protein_coding	1878	0.3656	0.02414	1.064	6.072e-14	-0.5002	0.001466	0.04019	0.8894	-1.518	8.905e-26	-0.602	8.099e-05	11.1	9	6.4	4.7	4.3	4.9	6.3	5.2	6	19.5	19.5	18.1	9.1	10.5	9.4	6.4	5.6	5.9	11.2	9.3	8.6	6.9	5.6	5.1	18.5	20.8	3	3.2	3	14.3	12.7	13.2
ENSMUSG00000027478	Dnmt3b	protein_coding	10250	-0.06971	0.7436	1.564	2.15e-32	-1.168	4.199e-18	-0.6381	7.4e-05	-1.511	7.931e-29	-1.434	6.746e-27	43.7	34.2	36.1	18.3	19.2	17.5	97.4	90.8	101	104.9	98.2	73.3	375.1	427.6	415.4	16.4	17.7	18.3	67.3	49	48.6	15.8	13	12.9	54.1	63.9	13.3	11.9	14.3	39	39.1	43.8
ENSMUSG00000073988	Ttpa	protein_coding	304.9	-2.493	2.139e-41	-1.631	6.412e-19	-1.095	2.24e-09	-0.3308	0.1694	-1.506	2.103e-16	-0.5331	0.006594	9.6	8	5.1	4.1	4	4.4	1.3	1.3	1.2	7.1	6.1	5.6	0.7	0.8	0.7	0.8	0.7	0.6	1.4	1.2	1.3	4.6	5.8	5.5	4.9	5.1	2.5	3.3	2.2	3.1	2.9	2.7
ENSMUSG00000085912	Trp53cor1	lincRNA	106.8	-1.969	2.194e-16	-2.303	1.652e-20	0.337	0.6053	0.2158	0.7408	-1.488	3.853e-09	-0.8626	0.0005728	4.1	3.4	3.2	2.4	2.9	2.4	3.3	2.6	3	0.1	0.1	0.1	1.1	1.2	1.3	0.8	0.6	0.5	0.6	0.3	0.5	2.3	2	1.5	0.1	0.1	1.7	1.1	1.1	0.1	0.1	0.2
ENSMUSG00000024837	Dmrt1	protein_coding	439	-2.137	2.793e-14	-1.361	2.206e-06	-1.728	1.733e-09	-1.129	0.0006065	-1.487	4.613e-07	-0.4885	0.1466	13.8	10.7	18.6	4.4	4.4	5.8	18.3	18.2	20.2	7.2	6.3	8.8	2.6	2.5	2.6	1.2	0.9	0.9	3	1	1.4	11.7	9.6	8.7	3.1	3.3	4	4.9	5.6	1.4	1.7	3.3
ENSMUSG00000001348	Acp5	protein_coding	123	-0.9967	0.0001371	-1.265	1.343e-06	-0.8308	0.002327	-0.09155	0.8394	-1.478	6.99e-09	-0.4614	0.0947	5.5	4.6	3.1	2.3	2.1	1.9	5	4.1	3.2	2.7	3	2.8	1.7	1.9	1.8	1.3	0.8	0.9	0.8	1	0.7	3.5	2.8	3.4	2.5	2.7	1	1.3	2.2	1.4	1.4	1.8
ENSMUSG00000039741	Bahcc1	protein_coding	1208	-4.439	6.296e-137	-3.01	1.223e-71	-0.6849	0.000113	-0.3414	0.1239	-1.466	7.532e-19	-1.931	8.971e-34	9.5	7.3	7.9	3.6	3.9	3.6	4.7	4.1	3.8	7.5	6.5	5.8	8.2	9.4	9.4	0.1	0.2	0.1	0.4	0.4	0.5	2.4	2	1.9	5.1	5.3	3.7	2.7	2.4	4	4.1	4.2
ENSMUSG00000042988	Notum	protein_coding	1211	-0.553	0.004953	-1.252	3.039e-12	-0.8789	4.502e-06	-0.6957	0.001511	-1.462	9.137e-16	-2.008	1.523e-30	70.6	53.3	50.3	28.9	26.4	25.5	8	8.2	6.3	30.6	28.4	19.7	0.4	0.3	0.5	18.4	18.5	17.5	8.8	12.2	12.3	17.9	12.6	11.6	15.5	16.7	24.2	18.1	19.9	14.4	12.8	15
ENSMUSG00000067818	Myl9	protein_coding	232.6	-0.8927	0.05834	2.149	8.669e-09	-2.174	1.248e-08	0.6774	0.1025	-1.457	0.0005732	-0.9018	0.02213	2.2	1.1	2.3	0.2	0.3	0.7	13.5	11.7	13.9	2.5	2.8	1.2	57.6	64.8	52.6	0.3	0.2	0.1	3.3	1.7	2.5	0.8	1.2	0.7	3.4	4	0.1	0.4	1	0.4	0.4	0.4
ENSMUSG00000032207	Lipc	protein_coding	53.17	-4.006	2.367e-29	-4.63	8.891e-31	-1.887	4.865e-06	0.4782	0.2955	-1.432	2.724e-05	-1.517	1.542e-06	4.7	4.2	2.3	2.1	2.3	2	0	0.1	0	0.7	0.8	0.5	0	0	0	0	0.1	0.2	0.1	0	0	1.2	1.4	1.2	1.2	0.8	1.7	1.1	1.4	0.2	0.1	0.1
ENSMUSG00000021614	Vcan	protein_coding	1405	-0.82	0.000142	0.3184	0.1993	-1.2	2.126e-08	-0.8729	0.0004001	-1.427	1.414e-11	-0.8638	7.483e-05	9.4	7.5	3.6	4.8	4.6	4.7	6.5	5.7	4.7	3.3	3.2	2.3	3	3.3	2.7	2.3	3	2.5	6.8	5.4	5.4	4.1	3.6	3.4	1.5	1.6	2.6	2.7	2.2	1.3	1.4	1.2
ENSMUSG00000070837	Aurkc	protein_coding	213.4	-3.741	2.387e-51	-3.948	1.071e-49	-0.2936	0.3612	-0.1758	0.6314	-1.419	1.735e-09	-0.1363	0.675	13.8	10.4	10.4	6.4	6	8.1	0.9	0.6	0.5	9.3	9.3	10.3	0.1	0.4	0.1	0.3	0.4	0.6	0.4	0.3	0.4	11.5	9.2	10.8	7.9	9.4	3.3	4.8	4.3	8.6	9.6	5.3
ENSMUSG00000087881	Gm22442	scaRNA	15.98	-2.171	2.672e-05	-1.637	0.001903	-0.2847	0.7702	0.6846	0.32	-1.409	0.04198	0.1497	0.8501	3.1	3.7	10.8	10.1	6.3	9.4	5.7	16.1	16	2.2	3.5	1.6	1.9	1.3	1	1.1	1.8	0.9	2.9	2.3	1.1	5.6	5.2	5.7	4.5	4.7	0	1	2.5	0.8	3.3	1.7
ENSMUSG00000087009	Nphs1os	antisense	111.4	-1.465	8.246e-10	-1.461	1.157e-09	-1.394	1.46e-07	-1.771	3.619e-10	-1.401	6.559e-08	-3.7	1.087e-44	10.5	7	5.3	6.8	7.8	7.7	2.9	3	3.9	5.1	4.4	3.7	0.7	0.8	0.8	2.7	2.7	2.4	3.2	2.2	2.4	0.7	0.6	0.3	1.1	1.3	3.1	2.8	2.7	1.9	1.1	1.8
ENSMUSG00000024300	Myo1f	protein_coding	239.9	-2.163	2.379e-15	-0.188	0.5998	-0.6269	0.01526	-0.1911	0.5977	-1.393	2.432e-08	-1.497	1.974e-10	3	2.6	1.8	0.8	0.9	0.5	0.2	0.2	0.1	6.9	7.5	4.6	0.1	0.2	0.1	0.1	0.1	0.2	0.6	0.5	0.6	1	0.7	0.9	4.9	6.5	1.1	0.9	0.8	4.5	3.8	3.9
ENSMUSG00000031303	Map3k15	protein_coding	298.6	-1.693	1.327e-25	-0.9776	3.14e-09	-1.005	5.884e-07	-0.5257	0.01855	-1.38	2.6e-12	-0.7989	1.883e-05	2.3	1.8	1.6	3.7	3.8	3.9	11.4	9.5	7.9	1.4	1.5	1.1	5.6	6.3	5.1	1.1	1.1	1.2	1.9	1.8	2	1.1	1.1	1	0.9	0.9	0.7	0.5	0.9	0.7	0.6	0.7
ENSMUSG00000062444	Ap3b2	protein_coding	1294	-1.995	5.76e-48	-3.087	1.566e-110	-0.2333	0.4541	1.859	2.26e-24	-1.378	1.193e-20	1.112	8.501e-15	11.5	9.3	10	23.5	24.1	26.8	13.8	11.8	11.5	0.4	0.5	0.4	0.4	0.5	0.5	6.7	5.7	5.9	3.3	2.7	2.5	25.3	23.2	18.8	1.6	1.7	3.8	3.8	4	0.2	0.4	0.6
ENSMUSG00000098238	Gm8756	processed_pseudogene	88.8	0.4048	0.2635	-0.3703	0.3239	-1.727	5.176e-09	-0.7435	0.03386	-1.363	4.265e-05	-1.714	1.379e-08	8.3	5.4	3	3.6	3.6	3.5	4.2	3.1	2.9	9.7	10.8	6.5	0.6	0.5	0.5	5.8	4.8	3.7	1.9	3.4	2.9	1.9	1.3	1.8	4.5	6.1	2.4	2.1	2	3	2.3	2.3
ENSMUSG00000070708	Gtsf1l	protein_coding	538.2	-0.7759	0.04619	-2.893	9.67e-18	-1.254	0.0009397	0.02457	0.9725	-1.351	0.0005866	-0.1652	0.7537	55.1	38	26.3	32.9	37.8	40.9	28.7	20.8	21.5	41.7	43.6	39.8	8.3	6.4	11.2	20.8	23.3	18.1	5.7	3.9	2.8	40.6	34.5	30.9	41.5	45.7	7.7	12.6	22.7	12.7	11	24.9
ENSMUSG00000025586	Cpeb1	protein_coding	146.4	-2.363	2.005e-38	-2.41	1.109e-36	-0.9718	0.006678	-0.08055	0.8727	-1.34	8.33e-09	-0.04855	0.8791	1.1	1.1	1.1	2.1	2.3	2.6	5.7	5.5	6.5	0.2	0.2	0.3	2.2	2.4	2.3	0.5	0.4	0.4	0.5	0.4	0.4	1.2	1	0.9	0.2	0.3	0.5	0.3	0.4	0.1	0.1	0.1
ENSMUSG00000062661	Ncs1	protein_coding	203.1	-1.044	5.406e-07	-0.1469	0.6036	-0.4033	0.1228	-0.2766	0.3331	-1.337	2.938e-11	-1.108	7.802e-09	3.3	2.5	3.2	1.2	1.4	1.2	1.8	2	1.7	1.3	1.3	1.1	4.1	6.1	4.2	0.7	0.6	0.6	1.2	1.1	1.1	1.6	1.2	1.3	0.9	1.1	1.6	1	1	0.8	1.1	0.9
ENSMUSG00000006369	Fbln1	protein_coding	1388	-0.9503	1.114e-08	-1.834	3.06e-30	-0.543	0.003836	-0.5678	0.005197	-1.334	1.042e-15	-0.9224	4.084e-08	33.4	27.4	19.8	17.9	17.6	15.4	11.3	11.5	10.1	16.2	14.8	12.7	7.1	8.1	7.5	9.5	8.6	7.8	5.3	4.5	4	16.4	14.1	11.8	9.7	9.8	13.2	9.7	8.9	10.9	9.3	9.6
ENSMUSG00000028681	Ptch2	protein_coding	990.8	-1.12	2.537e-18	-0.1127	0.526	-0.2582	0.1195	0.3926	0.01308	-1.333	1.165e-25	-1.32	1.586e-26	16.7	12.3	14	6.1	6.6	6.6	2.6	2.4	2.3	9.4	8.6	8.1	1.5	1.3	1.5	3.2	2.9	2.8	5.8	6.3	5.8	6.5	5.5	5	10.6	12.4	6.9	5.2	4.9	7.3	7.2	7.3
ENSMUSG00000023764	Sfi1	protein_coding	373	-0.6269	0.001298	0.5788	0.002636	-0.8576	8.962e-06	-0.625	0.004402	-1.321	1.144e-11	-0.1609	0.5259	2.4	2	2.9	1.7	1.9	2.5	1.5	1.5	1.2	2.9	2.5	1.9	2.3	2.2	2.1	1.6	1.1	1.3	3.2	2.9	3.3	2.3	2.2	1.8	1.5	1.6	1	0.9	0.9	1.4	1.1	1.5
ENSMUSG00000018474	Chd3	protein_coding	634.7	-1.332	2.034e-08	-0.8329	0.0007688	-1.075	2.746e-05	0.7754	0.006886	-1.319	1.951e-07	0.6262	0.01855	3.4	2.2	3.1	3	2.5	3.5	11.3	10.2	8.7	1.8	1.8	1.8	1.8	2	2.1	1	1.2	1.1	2.6	1.1	1.2	5.4	4.6	3.8	3.1	3.2	1.3	0.9	1.2	0.9	0.6	0.9
ENSMUSG00000084824	Gm16344	antisense	131.4	-0.8194	0.0489	-0.8051	0.05243	-1.596	4.087e-05	-1.168	0.007387	-1.303	0.002369	-1.725	5.171e-06	9.4	8.8	2.5	3.5	3.3	3.8	3.6	4.4	2.2	8.6	9.1	2.4	2.2	2.1	1.6	1.5	2.1	2.1	1.3	2.4	2.1	1.9	2.2	1.6	2.7	2.8	3.2	2.4	2.3	2.3	2.1	1.6
ENSMUSG00000026288	Inpp5d	protein_coding	3185	-0.1741	0.4527	-0.63	0.0005138	-0.948	1.409e-07	0.4786	0.03115	-1.29	3.731e-13	0.3491	0.09306	18.5	14.2	17.6	28.2	32.2	29	9.8	8.1	11.8	14.7	13.3	17.1	6.5	5.9	6.4	27	25	27.1	16.7	19.9	20.7	24.4	21.5	18.4	20.2	22.1	6.1	5.4	8.6	5.9	7.2	9.9
ENSMUSG00000039330	Tsga10ip	protein_coding	29.69	-0.6443	0.2642	-0.1958	0.7825	-0.7409	0.2459	0.4007	0.5687	-1.285	0.03709	-0.1439	0.8443	5.7	2.9	1.6	2.2	2.1	3.4	2.5	0.5	1.5	4.4	3.6	1.7	1.4	1.9	1.3	1.5	1.7	1.3	1.2	3.1	2.4	2.7	3.7	3.1	3.8	5.6	0	1.3	2	2.1	1.8	1.3
ENSMUSG00000060548	Tnfrsf19	protein_coding	920.8	-0.7138	3.922e-06	-1.091	2.421e-13	-0.3981	0.03943	-0.1744	0.475	-1.279	3.359e-17	-0.7775	4.816e-07	20	17.3	12	10.7	11.5	11.1	16.3	15.5	13.2	3.9	3.7	2.9	0.7	0.8	0.6	6.9	6.4	6.9	5.9	4.6	5	10.2	10.2	8.3	3	3.3	6.7	6.7	6.8	2.5	2.7	2.8
ENSMUSG00000006457	Actn3	protein_coding	351.3	-1.763	9.109e-16	0.3201	0.2079	-0.9646	1.319e-06	-0.4486	0.07082	-1.279	2.233e-09	-2.517	2.648e-35	6.6	4.5	5.4	1.6	2.7	2	2	1.6	2.5	15.1	14.1	13.7	6.2	6.1	4.6	0.7	0.6	0.4	2.6	2.6	2.8	0.8	0.9	1	10.1	10.9	2.9	2.1	1.8	8.1	7.2	6.4
ENSMUSG00000024965	Fermt3	protein_coding	67.6	-0.1651	0.745	-0.06467	0.9103	-1.014	0.007492	0.4629	0.2997	-1.279	0.001013	-0.412	0.3238	2	1.3	1.3	1.2	0.8	0.8	0.8	0.7	0.4	1.7	1.4	0.9	1.1	1.3	1	0.6	0.8	0.9	0.6	1	1.1	1.1	1	1.2	1.5	2.3	1	0.5	0.4	0.8	0.5	0.6
ENSMUSG00000055555	4930502E18Rik	protein_coding	109.8	1.364	0.0002808	-3.034	6.293e-15	-0.3067	0.6253	-1.788	4.421e-05	-1.272	0.003258	-2.709	2.718e-13	6.4	6	2	3.4	2.9	2.4	11.5	10	7.2	2.4	2	1	0.5	0.4	0.4	8.4	5.7	9.8	0.4	0.1	0.2	0.8	0.4	0.7	0.2	0.6	1.7	1.9	2.1	1.6	1.3	1.3
ENSMUSG00000028780	Sema3c	protein_coding	284.6	-0.4749	0.02919	-0.04009	0.9045	-1.538	3.84e-09	0.6689	0.005873	-1.268	5.74e-09	0.5368	0.01135	1.3	1	1	0.8	1	1	4.1	3.5	3.2	0.4	0.5	0.3	5.8	7.6	5.2	0.7	0.7	0.6	0.9	1	0.9	1.8	1.7	1.4	0.7	0.6	0.5	0.5	0.4	0.1	0.1	0.2
ENSMUSG00000046338	Gpat2	protein_coding	421.1	-1.202	1.34e-09	-0.3989	0.07579	-0.8829	6.439e-06	0.2831	0.2817	-1.255	2.902e-10	0.06073	0.8405	10.2	8.1	7	4.3	3.6	4.2	5	4.4	3.1	12.2	12.2	8.5	7	6.2	6.4	1.3	2	1.9	3.8	2.6	2.7	9.4	8.4	9	12.4	14.8	3.9	3.6	3.1	6.4	5.6	5.6
ENSMUSG00000017400	Stac2	protein_coding	93.39	0.314	0.3206	1.052	3.09e-05	-0.4272	0.1969	1.097	2.112e-05	-1.24	5.269e-06	-0.348	0.2382	2	1.5	1.6	1	0.6	0.9	0.6	0.8	0.7	1.3	1	1.1	0.7	0.6	0.9	1	1	1.1	1.6	1.7	1.9	1.5	1.2	1.2	2.2	2.7	0.6	0.5	0.9	0.6	1	0.8
ENSMUSG00000085327	Gm16104	antisense	51.75	1.023	0.004803	0.8011	0.03462	-0.2304	0.6707	0.3746	0.4059	-1.222	0.002375	-1.637	2.785e-06	7.7	5.2	6.2	4.3	2.7	2	3.5	4.7	3.8	5.6	7.8	7.7	7.5	4.7	4.2	6.3	6.8	5.1	5.7	4.3	5.4	1.9	1.8	1.8	11	7.9	0.6	2.3	4	6.4	5.6	5.7
ENSMUSG00000022750	Klhl22	protein_coding	781.1	-1.528	5.327e-24	-1.093	1.063e-12	-0.4682	0.008132	-0.4605	0.01621	-1.214	1.063e-14	-1.525	2.704e-24	10.8	8.9	6.7	6.6	5.9	5.3	8.7	8.1	6.4	7.3	7.3	5.4	7	7.4	8	2	2	2.1	3.2	2.4	2.6	3.1	3	3	4.4	5.3	4.2	3.6	3.6	4.6	4.8	5.1
ENSMUSG00000071719	Tmem28	protein_coding	208.5	-0.4108	0.182	-0.7953	0.004161	-0.5531	0.09832	-0.3008	0.4399	-1.209	2.77e-05	-2.125	4.027e-16	2.8	2	1.2	1.7	1.9	1.1	7.4	7.2	7.1	1.5	1.3	0.8	4.5	5.9	5.5	1.2	1.2	1.1	0.9	1	0.8	0.4	0.4	0.5	1.1	0.8	1.1	0.6	0.9	0.7	0.6	1
ENSMUSG00000002799	Jag2	protein_coding	507.8	-0.6407	0.0063	1.114	1.912e-07	-0.7615	0.001817	0.3396	0.2627	-1.201	5.899e-07	-0.7806	0.001033	2.3	1.6	1.6	2	2.1	1.9	6.8	5.6	6.6	2.4	1.8	1.2	8.1	8	7.8	1.2	1.2	1.4	4.7	4.6	4.2	1.2	1.1	0.9	2.1	2.5	1.3	0.6	0.6	1.1	1.1	1
ENSMUSG00000050222	Il17d	protein_coding	62.77	-0.4473	0.2429	-0.4217	0.2777	-0.2829	0.5724	-0.5518	0.1814	-1.194	0.001147	-3.374	8.966e-23	3.5	3.1	4.5	2.3	2.3	2.5	3.4	3.4	1.9	3.1	3.1	1.9	0.9	0.4	1.2	2	1.3	1.9	1.3	2.1	1.9	0.4	0.2	0.2	1.7	2	1.9	1.4	1.3	2.1	2	2.5
ENSMUSG00000036915	Kirrel2	protein_coding	356.7	-1.903	1.072e-49	-1.747	4.986e-41	-0.1514	0.4647	-1.741	2.806e-29	-1.187	2.159e-17	-4.474	1.415e-142	7.1	5.7	5.6	6.7	8.2	7.3	6.8	6.3	6.3	4.3	4.3	4.2	1.2	1.3	1.6	1.8	2	2	2.2	2.3	2.1	0.3	0.2	0.2	1.3	1.3	3.3	2.5	2.4	3.8	4	3.8
ENSMUSG00000048865	Arhgap30	protein_coding	476.1	-0.9224	5.001e-05	-1.186	8.958e-08	-0.4771	0.07641	-0.06665	0.8766	-1.185	3.385e-07	-0.579	0.01807	4.7	4	1.8	2.3	2.5	1.7	1.7	1.7	1.5	3.8	4.2	3.2	0.9	1.1	0.7	1.1	1.2	1.1	0.9	1	0.9	2.4	2.5	2.1	3.8	3.5	1.8	1.5	1.3	2.9	2.9	2.2
ENSMUSG00000068699	Flnc	protein_coding	752.1	-1.183	3.213e-08	0.914	1.505e-05	-0.9618	5.763e-06	0.3766	0.1678	-1.182	3.087e-07	-1.052	1.67e-06	1.5	1.3	1.2	1.2	1.3	1	6.9	6.7	4.7	4	3.3	3.4	11.7	13.3	10.8	0.4	0.5	0.6	3.3	1.7	1.9	0.8	0.6	0.6	4.4	5	0.4	0.6	0.7	1.8	1.6	2
ENSMUSG00000056155	Nanos3	protein_coding	84.69	-1.705	7.002e-07	-1.741	3.837e-07	0.4228	0.5329	0.7252	0.1795	-1.181	0.006159	-0.3836	0.4058	5.6	5.8	3.4	10.9	8.3	12.3	11.1	8.2	8.7	0.6	0.3	0.2	0.1	0.2	0.3	3.5	2.7	2.6	4.9	1.5	2	4.8	4	2.5	0.8	0.5	1.8	2	2.3	0.7	0.5	0.4
ENSMUSG00000068860	Gm128	protein_coding	46.61	-1.001	0.0003534	-1.801	4.424e-10	-0.3334	0.468	-0.121	0.8181	-1.175	0.0004431	-0.3234	0.3527	1.5	1	1.5	1.6	1.4	1.4	1	1.3	1.5	0.9	0.7	0.5	1.5	1.4	1.6	0.6	0.7	0.8	0.3	0.4	0.4	1.1	1.1	0.9	0.6	0.7	0.7	0.5	0.5	0.6	0.4	0.6
ENSMUSG00000035342	Lzts2	protein_coding	790.6	-0.4325	0.01708	-0.8868	9.041e-08	-0.6099	0.001015	0.3422	0.121	-1.175	8.014e-12	-0.8035	2.722e-06	14.1	10.5	13.2	12	12	11	23	21.7	19.1	9.8	7.5	5.8	18.7	20.5	20	9.2	8.3	8.3	7	5.8	5.9	8.7	6.7	6	9.1	10.6	6.2	4.9	5.4	5.1	4.4	5.5
ENSMUSG00000004952	Rasa4	protein_coding	216.9	-0.7271	0.001266	-0.07232	0.8285	-1.116	1.224e-07	-0.002805	0.9961	-1.172	1.347e-07	-1.137	6.347e-08	2.4	1.9	1.5	0.9	1.2	1.1	0.6	0.6	0.4	2.4	2.2	1.9	0.6	0.6	0.4	0.6	0.8	0.5	1	1	1	0.9	1	0.7	2.1	2.3	1	0.8	0.7	1.1	1	0.8
ENSMUSG00000030825	Hsd17b14	protein_coding	448.1	-0.1354	0.5408	0.3169	0.08487	-0.406	0.02334	-0.1781	0.4391	-1.168	5.359e-13	-1.418	2.119e-20	14.2	12.1	12.6	5.9	6.9	6	8.5	8.8	7	17.1	16.7	15.3	0.9	0.8	0.9	5.8	6.1	5.2	6.9	9.2	7.5	5.3	5.1	4	13.5	15.5	4.8	4.9	7.2	11.5	12	13.4
ENSMUSG00000033361	Prrg3	protein_coding	282.8	0.1081	0.7724	-1.809	5.938e-14	-0.1493	0.7489	0.2123	0.6013	-1.164	1.384e-05	-1.132	7.564e-06	3.9	3.5	1.5	3.1	2.8	2.4	2.8	3.1	2.4	1	1.1	0.6	2.1	1.7	2.1	2.9	2.8	3.2	0.5	0.8	1	1.4	1.4	1.2	1.1	1	1.5	1.4	1.1	0.8	0.8	0.8
ENSMUSG00000020601	Trib2	protein_coding	227.3	-0.7961	6.451e-05	0.4674	0.02094	0.4152	0.0257	-0.7503	6.437e-05	-1.153	2.43e-10	-2.383	4.106e-41	2.7	2.2	2.7	1	1	1	3.3	3.9	4.3	2.7	2.6	2.6	3.5	3.7	3.5	0.5	0.5	0.7	1.5	1.4	1.2	0.5	0.5	0.4	1.4	1.7	1.2	1	1.2	3.1	3.3	4.3
ENSMUSG00000068220	Lgals1	protein_coding	635.7	-1.518	5.093e-20	-1.227	2.332e-13	-1.132	3.495e-10	0.9819	2.441e-07	-1.146	2.476e-10	0.6998	9.522e-05	35.5	31.5	26.1	39.4	33.6	41.5	77.6	63.9	52.5	19.5	22.8	20.8	39.5	44.9	41.1	14.2	13.1	11.9	21.2	13.5	13.2	57.2	51.6	45.4	42.1	42.2	15.6	12.2	14.3	9.8	8.1	10.3
ENSMUSG00000044562	Rasip1	protein_coding	162.3	-1.713	4.72e-18	-0.3939	0.07218	-0.5462	0.004737	-0.006089	0.9864	-1.143	2.687e-08	-1.2	2.199e-10	2.4	2.2	2.6	1.6	1.7	1.8	2	1.9	1.7	4.1	4.1	3.9	1.4	1.9	1.8	0.5	0.5	0.5	1.6	1	1.2	1.1	1.1	0.8	3.8	4.4	1	1	1.2	3.1	2.5	2.6
ENSMUSG00000111149	AC113059.2	lincRNA	208.2	-0.5319	0.01306	-0.07247	0.8127	-0.827	1.439e-05	-0.2485	0.3397	-1.143	5.53e-08	-0.3453	0.1309	28.3	28.6	20.2	19.2	20.6	15.7	13	8.3	10.9	43.1	57.8	54	1	0.8	0.5	13.3	13.4	11.1	15.2	17.2	20.1	20.5	21.6	20	47.6	40	10.9	9.9	14.1	31.7	25.4	29.4
ENSMUSG00000050288	Fzd2	protein_coding	333.3	-3.561	6.016e-51	-1.064	6.156e-07	-0.8326	6.862e-05	-0.6582	0.005087	-1.14	1.346e-07	-1.212	2.314e-09	3.6	3.2	4.9	2	2.2	2.1	6.9	6.5	5	5.7	4.6	3.7	11	12.4	12.2	0.1	0.2	0.1	1.1	1	0.8	1.6	1.6	1.6	2.6	3.2	1.9	1.6	1.6	2.1	2.1	3.5
ENSMUSG00000030747	Dgat2	protein_coding	83	-1.407	2.192e-08	-0.7178	0.006642	-0.4022	0.2031	0.1442	0.7046	-1.139	1.642e-05	-0.968	5.915e-05	1.5	1.4	1.6	0.8	1	1	2.7	2.5	2.4	1.1	1.1	0.9	1.5	1.3	1.3	0.3	0.4	0.3	0.8	0.4	0.4	0.7	0.8	0.7	1.1	1.2	0.8	0.6	0.6	0.8	0.7	0.8
ENSMUSG00000029330	Cds1	protein_coding	267.2	-1.345	1.721e-13	-2.227	1.129e-33	-2.299	2.855e-28	-0.4826	0.04624	-1.137	1.642e-07	-1.392	4.016e-12	3.1	2.5	1.8	5.6	5.5	6.4	5.6	6.1	5	3.6	3.3	2.1	3.8	3.6	3.5	2.1	2.3	2.4	1.4	1.1	1.1	1	0.8	1	2	2.3	1.3	0.9	1.2	0.6	0.5	0.6
ENSMUSG00000054659	Pm20d2	protein_coding	100.7	0.3629	0.2513	-0.4369	0.1624	-1.56	1.528e-07	-0.3525	0.3484	-1.136	0.0002535	-0.7662	0.00865	2.4	2	2.9	2	2.3	1.8	5.7	4.9	4	2.2	2.1	1.2	3.8	3.1	3.3	2.6	2.6	2.6	1.2	1.8	1.5	1.1	1.4	1.5	1.3	1.6	1.7	0.8	0.8	0.4	0.7	0.7
ENSMUSG00000022221	Ripk3	protein_coding	225.1	-1.611	6.009e-09	-1.225	1.396e-05	-0.3586	0.3746	-0.2174	0.6342	-1.131	0.0002603	-2.007	2.262e-13	12.8	10.4	5.6	4.9	8	6.7	7.6	6.8	4.5	6.5	5.1	4.5	1	1.2	1	1.8	2.1	2.1	4.1	1.9	2	2.5	2.4	1.9	4.5	4.7	5.7	3.3	3.9	3.9	4.1	4.4
ENSMUSG00000062380	Tubb3	protein_coding	1269	-0.06354	0.7416	1.733	4.432e-49	-0.2778	0.08498	0.7138	3.919e-07	-1.125	2.726e-20	-1.112	7.508e-21	58	47.5	52	18.2	18.4	16.8	11.9	9.7	9.8	15.9	14.6	12.1	31.9	40.6	29.5	15.8	18.1	17.1	57	59.4	62.7	26.5	22.5	23.4	22.3	24.6	25.1	23.5	23.2	12.1	12.3	10.8
ENSMUSG00000030350	Prmt8	protein_coding	127.3	-4.682	8.602e-35	-1.382	5.493e-06	-0.03566	0.9511	-1.124	0.0003195	-1.122	0.0001926	-2.945	6.183e-28	6.2	4.9	4	1.1	1.8	0.9	0.2	0.4	0.2	3.9	4.4	2.7	0.7	1.1	1.2	0	0	0	0.4	0.6	0.4	0.7	0.5	0.6	1.3	2.1	2.6	2.3	2	3.6	3.8	3.4
ENSMUSG00000032679	Cd59a	protein_coding	138.6	-1.442	1.03e-13	-1.433	3.914e-13	-0.7642	0.004118	0.1794	0.5972	-1.121	4.41e-08	-0.0521	0.863	7.9	7.3	4.4	4.9	4.8	4.5	2.4	1.7	2.2	1.7	1.6	1.4	1.7	1.6	1.5	1.9	1.5	1.7	1.6	1.5	2	6.1	7.5	6	1.6	2	3.2	3.2	2.8	0.9	1	0.8
ENSMUSG00000024304	Cdh2	protein_coding	236.8	-0.08227	0.8163	0.4334	0.09219	-0.6914	0.008291	0.04851	0.9161	-1.114	5.294e-06	-0.6378	0.009698	2.3	1.4	1.4	0.8	1.3	1	2.4	2	1.2	1.1	1.1	0.9	0.9	1.2	0.9	1	0.9	0.9	1.5	1.5	1.2	1.3	1	1	1	1.1	0.7	0.8	0.8	0.6	0.7	0.5
ENSMUSG00000051817	Sox12	protein_coding	1138	-0.5269	0.008354	-0.1004	0.7091	-0.7216	0.0002642	-0.04385	0.9065	-1.11	5.74e-09	-1.092	3.244e-09	14.1	10.2	19	8.2	8.9	8.1	11	10.9	11.3	13.5	11.9	10.3	16	19.7	19.2	6.3	5.4	5.7	7	8.4	8.1	7.7	6.6	5.5	11.6	11.5	8.9	5.1	5.7	7.6	6.8	7
ENSMUSG00000051367	Six1	protein_coding	130.7	-2.236	2.118e-12	-1.394	1.695e-05	-1.189	0.0002362	-0.8087	0.02973	-1.108	0.002414	-1.69	9.678e-08	2.1	1.5	1.9	1	1.4	1.1	0.4	0.5	0.4	4	3.8	3.6	0.1	0.2	0.1	0.3	0.2	0.1	0.6	0.2	0.4	0.6	0.5	0.5	1.9	2.4	0.8	0.7	0.9	1	1.3	2.5
ENSMUSG00000040957	Cables1	protein_coding	96.57	-2.698	9.654e-32	-3.126	3.937e-36	-0.5949	0.09101	0.5826	0.06045	-1.108	3.914e-05	-0.1303	0.6985	1.6	1.3	1.8	2.3	2.3	2.2	1.6	1.6	1.5	0.6	0.5	0.3	2.3	2.5	2.4	0.2	0.4	0.4	0.3	0.2	0.2	1.4	1.2	1.6	0.7	0.9	0.6	0.7	0.8	0.3	0.3	0.4
ENSMUSG00000096966	Gm18336	protein_coding	110.2	-0.1651	0.7557	0.2995	0.5189	-0.5793	0.1518	-0.9046	0.01726	-1.107	0.004901	-2.179	7.158e-11	2.7	2.4	1.5	0.8	0.9	0.4	4.1	2.2	1.9	5.1	5.9	3.5	1.5	1.8	1.3	0.5	0.7	0.7	0.5	1.4	0.8	0.3	0.5	0.5	2.2	2.9	0.8	0.9	1.2	3.1	3.1	3.4
ENSMUSG00000112309	AC166359.1	TEC	32.77	0.3176	0.5711	0.6728	0.1553	0.11	0.8916	0.4173	0.4562	-1.106	0.03062	-0.9818	0.02558	1.4	1	1.1	0.4	0.4	0.6	0.7	0.2	0.1	0.9	0.8	0.7	0.6	0.3	0.2	0.8	0.5	0.5	0.8	1	0.7	0.7	0.5	0.4	1.1	1.3	0.3	0.5	0.6	0.9	1.1	0.7
ENSMUSG00000036867	Smad6	protein_coding	191.3	-2.448	6.612e-21	-0.5436	0.06427	-0.203	0.6444	0.9176	0.002413	-1.097	0.0001796	-0.8888	0.001442	3.8	2.9	5.5	2.5	3.6	2.7	2.5	2.5	1.7	3	2.6	2.1	1.1	0.9	0.7	0.5	0.4	0.6	1.5	2.6	1.9	2.3	1.9	2	4.7	5.4	2.5	1.5	1.5	2.2	2.6	1.9
ENSMUSG00000000486	Sept1	protein_coding	2236	0.9933	0.001317	0.2548	0.5187	-0.7119	0.04386	0.2044	0.6847	-1.092	0.001129	-2.143	1.088e-13	65	51.8	43.9	24.7	27.3	20.3	18.4	13.2	9.5	55	53.1	51.9	2.1	1.4	1.4	50.9	48.4	50.6	12	39	36.2	12.2	11.6	9.5	62.5	64.7	22.6	22.9	26.7	30.7	30.8	33.5
ENSMUSG00000062327	T	protein_coding	479	-0.04587	0.9152	-4.504	9.981e-51	-0.8637	0.07624	0.1999	0.7312	-1.085	0.0001986	-4.367	1.328e-51	7.6	5.3	3	5.9	4.9	4.6	69.2	66.4	64.3	0.3	0.3	0.3	0.2	0.1	0.1	5.4	4.3	4.9	0.3	0	0.2	0.2	0.3	0.2	0.4	0.2	3.2	2.7	1.8	0.1	0.1	0.2
ENSMUSG00000022055	Nefl	protein_coding	614.5	1.769	3.597e-05	2.172	1.593e-07	-0.6052	0.3084	0.3856	0.5534	-1.083	0.04482	-0.1025	0.8802	16.3	14.2	3.5	1.9	2.4	1.2	13.7	11.1	12.2	2.3	2.7	1.1	10.5	13.1	10.4	6.3	8	8.3	6.1	13.4	11.5	9.1	10.1	12.4	2.3	3.1	3.6	4.6	6.4	0.7	1.1	2
ENSMUSG00000027333	Smox	protein_coding	250.8	-1.789	1.89e-27	-0.9283	3.76e-08	-0.4665	0.03242	0.4121	0.06192	-1.067	6.963e-09	0.2173	0.3168	4.6	3.4	3.6	3.9	4.6	5.2	2.2	2.1	1.7	1.9	2	1.8	1.1	1.2	1	1.4	1.2	1.3	2.4	2.4	2.4	5.5	4.5	3.7	2.5	2.7	1.8	1.6	2.1	1.4	1.6	1.1
ENSMUSG00000074657	Kif5a	protein_coding	893.2	-0.9743	5.478e-08	-0.3851	0.05525	-0.3517	0.1565	0.7039	0.001249	-1.057	1.544e-08	-0.06313	0.8235	11.5	9.1	7	7.9	8.7	7.5	4	3.4	3.8	2.1	1.8	1.6	3.6	3.7	2.5	4.2	3.7	4.2	4.6	6.8	6.9	9.7	8.6	8.3	2.9	3.2	4.8	4.3	4.1	1.7	1.4	1.2
ENSMUSG00000010122	Slc47a1	protein_coding	182.4	-1.121	3.991e-05	1.407	3.694e-09	-0.8674	4.455e-05	-1.241	3.066e-08	-1.056	1.759e-05	-2.433	1.349e-26	2.4	2.6	2	0.6	0.9	0.5	1.2	0.8	1	8	8	7.5	0.4	0.6	0.5	0.2	0.4	0.2	1.7	2.1	1.6	0.3	0.5	0.4	3.3	3.3	1.1	1	1.2	4.5	4.4	3.9
ENSMUSG00000001281	Itgb7	protein_coding	153.4	-0.3065	0.2101	0.3648	0.1137	0.2513	0.3281	-0.2519	0.3372	-1.056	1.337e-06	-2.696	2.34e-36	2.7	2.8	2.6	2	1.8	1.5	2.3	1.4	1.9	3.5	3.6	4.3	0.9	0.9	1.2	1.5	1.3	1.5	2.5	2.3	1.9	0.5	0.4	0.3	3.2	3.2	1.7	1	1.3	4.4	4.1	5.1
ENSMUSG00000029070	Mxra8	protein_coding	118.8	-0.0824	0.8251	-0.01749	0.9707	-0.4721	0.1759	1.282	7.757e-07	-1.055	0.0001658	0.2303	0.4607	2	1.5	1.4	1.3	1.7	1.3	2.5	2.9	2.1	1	0.8	0.6	2.7	3.6	2.8	1.6	1.1	1.4	1.1	1.5	1.7	2.2	2.1	1.7	1.8	2.2	0.6	0.7	0.9	0.6	0.6	0.4
ENSMUSG00000071669	Snx29	protein_coding	249.5	-0.5579	0.001056	-0.5647	0.0009601	-0.1932	0.4417	0.4437	0.02466	-1.055	1.855e-09	-0.2788	0.1537	2.4	2.1	1.6	1.8	2	1.9	1.4	1.1	1.3	1.4	1.4	1.3	1.8	2	1.6	1.4	1.2	1.2	1.1	1.4	1.3	1.7	1.9	1.5	1.9	1.8	1.2	0.8	1	1.3	1	1.3
ENSMUSG00000022853	Ehhadh	protein_coding	125.3	-0.351	0.1017	-1.551	6.023e-15	0.2184	0.4883	1.236	8.238e-10	-1.053	7.75e-08	0.2244	0.3084	3.4	2.7	2.4	2.2	1.6	1.8	1.9	1.5	2	0.9	0.9	0.8	0.6	0.4	0.7	1.5	1.4	1.5	0.6	0.5	0.7	3.7	3.4	3.2	2.2	2	1.4	1.3	1.4	1.1	0.9	1
ENSMUSG00000079110	Capn3	protein_coding	440.6	-0.7299	0.005719	0.7536	0.003244	-0.3137	0.3499	-1.877	1.609e-13	-1.043	0.0001639	-3.27	8.059e-38	3.1	2.5	1.4	2.1	1.9	1.4	3.3	3.4	2.6	13.9	13.6	7.6	0.4	0.3	0.3	1.1	0.9	1.2	2.5	3.2	3.6	0.2	0.2	0.2	2.5	3.6	1.2	1.3	1	8.7	8.7	10.8
ENSMUSG00000045598	Zfp553	protein_coding	2719	-0.4483	0.0005292	-0.8937	1.06e-13	-0.4546	0.0009129	0.6247	1.167e-05	-1.043	1.889e-17	-0.5062	9.689e-05	57.5	45.6	50.3	34.9	40.5	36.4	20.3	18.6	17	21.5	19.5	20	11.4	12.1	11.7	25.5	27.4	28.8	16.1	22.5	21.4	39.7	34.8	33.2	31.6	31.5	28.7	21.6	23.8	15.1	13.7	15.5
ENSMUSG00000013584	Aldh1a2	protein_coding	35.94	-1.201	0.001629	-0.8594	0.03156	-0.4311	0.4459	0.1214	0.8544	-1.041	0.0101	0.6737	0.05755	1.3	1.2	1.3	0.5	0.8	0.4	0.5	0.7	0.8	0.4	0.4	0.2	0.1	0	0.1	0.1	0.2	0.3	0.3	0.3	0.2	2.1	2.2	1.8	0.3	0.5	0.6	0.5	0.6	0.2	0.2	0.4
ENSMUSG00000113890	AC155245.1	processed_pseudogene	48.98	0.1365	0.8175	-0.5838	0.2091	0.3833	0.5079	0.4311	0.4282	-1.041	0.02906	-0.9781	0.01754	1.3	1.1	4.5	0.8	1.2	0.7	0.8	0.9	1	1	0.8	0.9	0.6	0.7	1	0.9	0.9	1.2	0.6	0.4	0.7	1.1	1	0.9	1.2	1.2	1.1	0.8	0.9	1.1	1.2	1.2
ENSMUSG00000023911	Flywch2	protein_coding	97.93	0.939	0.004444	0.9349	0.00459	-0.7939	0.03115	-0.4056	0.3413	-1.037	0.01943	-0.755	0.04894	1.4	1.7	1.2	1.3	1.7	1.7	13.9	12.9	13.9	3.3	2.8	1.3	11.2	13.1	9.8	3.9	3	2.5	3.3	3.1	3	1.2	0.7	0.5	1.6	2.1	0.3	0.8	0.7	1.6	1	1.6
ENSMUSG00000021285	Ppp1r13b	protein_coding	316.8	-1.51	1.866e-17	-0.02715	0.9313	-0.3277	0.1689	0.9751	5.007e-07	-1.036	5.885e-08	0.2518	0.2529	4	3.2	2.9	2.6	3.1	2.2	3.4	2.9	1.9	2.5	2.2	2	1.6	1.6	1.6	1	0.9	0.8	2.8	2.4	2.5	4.5	4.1	3.6	4.1	4.9	1.7	1.5	1.7	1.6	1.8	2
ENSMUSG00000026563	Tada1	protein_coding	134.8	-0.2929	0.2011	-0.5518	0.008811	-0.6123	0.008323	0.492	0.02827	-1.03	7.29e-07	0.06954	0.8019	2	1.6	1.2	1.1	1.1	1.3	1.7	1.9	1.8	0.9	1	0.9	2.1	2.3	2.3	1	0.8	1	0.8	0.6	0.9	1.7	1.8	1.8	1.2	1.5	0.8	0.8	0.8	0.5	0.7	0.7
ENSMUSG00000035305	Ror1	protein_coding	536.7	0.202	0.4033	0.04863	0.8736	-0.3427	0.2173	1.209	1.546e-08	-1.027	1.951e-07	-0.7491	0.0001367	8	6.6	4.5	5	5.1	4	2.2	1.8	1.9	1.2	1.4	0.8	4.1	4.9	4.3	5.7	5	5.5	4.7	4.8	5	4.2	3.5	3.7	2.7	2.7	3.7	2.9	2.8	0.9	1.1	0.7
ENSMUSG00000078794	Dact3	protein_coding	133.9	-1.465	1.434e-08	-0.3693	0.2286	-0.6952	0.02274	0.2754	0.463	-1.026	0.0006519	-0.7035	0.01352	1.6	1.3	3.3	1.7	1.8	1.9	2.4	1.8	1.8	1.7	1.4	1.5	4.8	4.7	4.9	0.7	0.7	0.5	1.3	1.3	1.6	1.3	1.3	0.9	1.5	2.2	1.1	0.7	0.9	0.7	1.1	1
ENSMUSG00000071665	Foxr2	protein_coding	96.66	0.06948	0.8714	0.6387	0.02387	-0.01085	0.9835	-0.7177	0.007282	-1.023	0.00048	-2.161	3.8e-16	1.2	1	1.3	0.6	0.6	0.5	1.4	1.2	1.1	1.8	1.9	1.9	2.7	3.1	2.4	0.7	0.6	0.5	0.9	1	0.9	0.1	0.2	0.3	1	1.2	0.3	0.6	0.6	2	2	1.6
ENSMUSG00000030494	Rhpn2	protein_coding	755.3	-1.684	2.943e-31	-0.6984	3.515e-06	-0.4406	0.007514	-0.2121	0.3057	-1.021	1.456e-11	0.5059	0.001113	6.3	5.3	5.5	3.3	4.2	3.9	5.6	5.7	4.7	6.3	5.7	4.8	6.8	7.8	7.3	1.2	1.2	1.1	3	2	2	8.2	8.6	7.7	4.7	5	2.6	2.6	3.1	4.1	3.9	4.4
ENSMUSG00000020303	Stc2	protein_coding	451.7	-1.274	9.052e-08	-1.372	8.064e-09	-0.2324	0.5208	0.2702	0.4366	-1.014	0.0001069	-0.7526	0.003067	4.8	3.5	2.1	2.2	2.4	2.2	8.6	5.8	7.8	4.2	4.1	2.9	6.9	8.2	7.3	1	0.9	0.8	1.2	0.7	0.6	2.2	1.9	2.2	4.3	4.8	1.8	1.4	1.9	3.1	3.1	3.3
ENSMUSG00000047446	Arl4a	protein_coding	763.1	-0.4713	0.007241	0.0159	0.9588	-0.4304	0.0192	-0.3919	0.0519	-1.013	1.289e-09	-0.7074	2.154e-05	6.5	5.3	3.2	3.6	2.7	2.7	3.3	2.8	2.9	6.7	7.3	6.8	3.5	3.8	3.5	2.2	2.1	2.1	2.8	3.1	3.2	3.1	3.5	2.7	4.9	5.7	2.3	2.6	2.6	5.3	4.8	5.3
ENSMUSG00000033576	Apol6	protein_coding	101.3	-0.8219	0.003634	-2.884	4.047e-24	-0.3042	0.4527	1.297	7.375e-06	-1.013	0.001227	-3.3	3.203e-30	2	1.5	1.2	1.4	1.4	1.6	0.6	0.6	0.2	1.1	1.1	1.1	0	0	0	0.8	0.8	0.9	0.2	0.1	0.2	0.2	0.1	0.1	2.9	3	0.6	0.6	1.1	1.1	0.7	0.9
ENSMUSG00000020363	Gfpt2	protein_coding	993.3	-0.7307	4.971e-08	0.00186	0.997	-0.4892	0.0003934	-0.3047	0.06419	-1.009	1.282e-14	-1.742	8.841e-45	13.4	10.9	10	4.7	5.8	4.5	5.1	4.2	4.5	13.6	13.4	11.7	5.6	6.3	6.8	2.7	2.9	3.4	5	5.2	4.9	3.9	3.2	3.1	9.9	11	5.3	5.6	6.1	8.5	9.9	9.1
ENSMUSG00000021947	Cryl1	protein_coding	119.3	-0.6413	0.01926	-0.3489	0.2537	-0.529	0.07152	-0.4813	0.1165	-1.008	0.0001903	-1.037	2.37e-05	6.2	5.2	4.3	2.1	3.2	2.4	7.6	6	6.5	5.1	3.6	3.5	2.6	3.2	2.8	1.6	1.1	2.4	2.3	2	1.8	2.6	2.7	2.3	2.8	2.9	2.7	2.2	2.9	2.8	2.9	2.7
ENSMUSG00000027456	Sdcbp2	protein_coding	35.08	1.157	0.003163	-0.2493	0.65	-0.09396	0.9072	-0.1955	0.7665	-1.006	0.04291	-1.135	0.00542	1.3	1.5	1.2	1	1	0.4	1.9	2.3	2.4	0.6	0.5	1.1	0.5	0.7	0.6	1.9	1.5	2.1	0.7	0.6	0.6	0.8	0.3	0.6	0.6	0.6	0.5	0.8	0.6	0.6	0.4	1.1
ENSMUSG00000024209	1700061G19Rik	protein_coding	341.5	0.9299	3.629e-05	-0.0002077	1	-0.4534	0.1065	0.1838	0.6073	-1	5.771e-05	-0.3595	0.1876	7.2	5.7	3.9	4.1	5.7	4.9	3.4	2.8	2.6	5.7	5.8	4.2	0.5	0.8	0.4	9.9	10.3	8.4	3.7	6	5	4.6	4.4	4.2	6	6.1	2.7	2.2	3.4	3.7	3.2	4.5
ENSMUSG00000000753	Serpinf1	protein_coding	47.2	-3.136	4.326e-17	-3.286	3.275e-17	-0.2782	0.6322	-0.7489	0.09343	-0.9997	0.03662	-1.156	0.003555	1.2	1	1	1.5	1.8	0.8	1	0.6	1.1	1.2	1.2	1.6	0.7	1	0.9	0.1	0.1	0.1	0.1	0.2	0.1	0.5	0.4	0.4	0.8	0.8	0.1	0.6	0.7	1.2	0.7	1.3
ENSMUSG00000022519	Srl	protein_coding	416	-0.5888	0.00092	-0.5982	0.0007549	-1.179	5.88e-12	-0.6155	0.001873	-0.9936	3.233e-08	-1.036	9.561e-10	4.5	3.6	2.2	2.9	2.9	2.6	5.6	4.5	5.4	3.5	3.5	2.6	7.3	8.2	7.6	2	1.7	1.8	2.2	1.7	1.6	1.7	1.8	1.6	2.1	2	1.8	1.8	1.7	1.4	1.4	1.4
ENSMUSG00000055809	Dnaaf3	protein_coding	106.9	-0.6153	0.01624	-1.061	1.331e-05	-0.3081	0.409	0.2759	0.4418	-0.9915	0.0002094	-0.9281	0.0001588	3.8	2.6	4.4	2.7	2.6	2.9	2.1	2	2	1.5	1.5	1.2	1.4	1.3	1	2	1.5	1.8	1.1	1.3	1.4	2.3	1.5	1.7	1.3	2.1	2.1	1.7	1.5	1.2	1.2	0.9
ENSMUSG00000075304	Sp5	protein_coding	219.7	-0.6759	0.05684	-5.568	2.642e-51	0.3004	0.7722	1.163	0.05874	-0.9914	0.009724	-1.587	8.582e-07	8.6	6.2	12	7.1	6.9	7.3	16.9	17.2	13	0	0	0	0.1	0	0	4.4	4.4	4	0.2	0.1	0	3.8	2.3	2.1	0.1	0.1	6.8	3.5	2.7	0	0	0
ENSMUSG00000100068	Gm18558	processed_pseudogene	71.93	0.03996	0.9384	-0.4519	0.2061	-0.3106	0.4955	-0.4621	0.256	-0.991	0.008307	-0.856	0.0103	4.7	3.2	1.2	2.8	2.5	3.9	2.9	2.3	2	3.6	3.5	2.1	0.5	0.2	0.3	3	3.1	3.4	2.4	1.8	2.3	1.6	1.9	1.7	1.9	2.5	1.5	1.4	1.8	2.1	2.7	2.6
ENSMUSG00000051323	Pcdh19	protein_coding	202.4	-1.466	5.636e-05	-1.216	0.0009916	0.3748	0.5267	1.994	6.26e-07	-0.9885	0.02704	0.8277	0.03859	1.7	1.3	1.3	1.1	1	1	0.7	0.5	0.6	0.2	0.2	0.1	0.1	0	0.2	0.4	0.3	0.4	0.7	0.3	0.3	2.8	2.6	2.6	0.6	0.6	0.7	0.7	0.7	0.1	0.1	0.4
ENSMUSG00000030849	Fgfr2	protein_coding	479.3	-2.015	1.674e-27	0.8504	5.583e-06	-0.6666	0.001162	-0.5175	0.02573	-0.9865	8.684e-07	-0.6212	0.002064	3	2.3	2	1.4	1.7	1.9	1.7	1.9	1.3	2.4	2.2	1.5	2.9	3.3	2.6	0.4	0.5	0.4	3.3	3	2.9	1.6	1.7	1.4	1.2	1.7	1.2	1.1	1.4	1.2	1.3	1.3
ENSMUSG00000000531	Grasp	protein_coding	296	-1.559	4.399e-20	-1.519	2.029e-18	-0.2562	0.2554	0.4753	0.01483	-0.9848	1.544e-08	0.0978	0.6786	10.5	7.4	9.6	4.7	5.2	5.5	6.7	5.1	6.2	7.4	7.5	5.7	3.3	3.7	3.7	1.6	1.6	1.9	1.7	1.5	2	10.9	10.3	8.2	9.3	10	4.8	5	3.9	5.7	5.9	5.7
ENSMUSG00000063632	Sox11	protein_coding	567.3	0.3291	0.2452	1.224	7.198e-08	-0.2268	0.4871	-1.541	5.454e-11	-0.9797	0.0001036	-2.612	1.945e-30	1.5	1.4	1.3	0.6	0.8	0.4	7	6.3	6.2	4.4	4.1	3.1	8.3	9.1	8.1	0.9	0.8	0.6	2.1	1	1.3	0.2	0.2	0.2	1.1	1.5	0.8	0.6	0.8	3.1	3.1	3.7
ENSMUSG00000010660	Plcd1	protein_coding	319.8	-0.242	0.3749	1.118	6.482e-08	-0.4765	0.04641	0.1119	0.7503	-0.9739	5.824e-05	-0.6636	0.004386	3.4	2.3	2.9	2.4	2.4	2.3	2.1	1.9	2.3	8.3	7.6	8.9	4.5	4.4	5.2	2.4	1.6	2.1	4.5	6	5.3	2	1.8	1.5	8	10.1	1.6	1.2	1.5	4.9	4.7	8.1
ENSMUSG00000112134	AC155637.1	lincRNA	47.27	-0.8367	0.003017	-1.282	6.333e-06	-0.7451	0.0193	-0.3824	0.2851	-0.973	0.001344	-0.1903	0.5792	7.2	5.9	4.9	3.6	4.5	4.1	1.9	1.1	0.7	3.8	4	3.7	0.9	0.6	1	2.5	2.1	2.1	1.6	1.8	1.5	6.6	5	4.5	2.5	3.3	3.2	2.9	3.1	2.4	2.1	2.2
ENSMUSG00000060063	Alox5ap	protein_coding	28.97	-2.789	2.06e-13	-1.471	7.808e-05	-0.4265	0.4328	-0.0233	0.9734	-0.9702	0.04206	-0.8136	0.04432	1.5	1.2	1.4	1.3	1.7	1.2	0.9	1.2	0.8	0.8	0.8	1.2	0.4	0.5	0.4	0.2	0.2	0	0.6	0.6	0.3	0.8	0.8	0.6	0.8	1	0.9	0.4	0.8	0.6	0.7	0.7
ENSMUSG00000066892	Fbxl12	protein_coding	329.2	-1.25	2.083e-12	-1.379	8.664e-15	-0.1643	0.6099	0.3021	0.249	-0.9685	1.202e-06	-0.03066	0.923	4.4	3.4	3.4	4.5	4.7	4.4	4.4	3	2.6	1.6	1.6	1.2	1.9	2	2.3	1.7	1.8	2.1	1.5	2	1.7	4.2	3.2	3.5	1.8	1.9	2.4	1.6	1.7	1.3	1.4	1.2
ENSMUSG00000030246	Ldhb	protein_coding	7186	-0.4491	0.02808	0.07872	0.7783	-0.5797	0.005563	-0.032	0.9337	-0.9655	7.056e-07	-0.3172	0.1585	372.2	283.6	170.5	255.7	288.7	274.4	119.5	91.2	83.4	151.4	163.9	105.2	72.3	79	73.9	194.5	194.2	207.1	330.5	274.8	260.5	239.7	226.6	194.9	138.6	135.2	135.2	139.2	143.2	99.1	90.4	89.5
ENSMUSG00000025480	Syce1	protein_coding	204.3	-0.7192	0.006655	-0.3984	0.1718	-0.443	0.1385	-0.1097	0.7969	-0.9643	0.000663	-0.233	0.4724	5.5	5.7	3.9	2.9	4.9	3.5	10.9	8.9	9.9	9.2	9.8	9.8	4.8	4.2	4.9	2.5	2.1	2.2	4.4	2.3	1.7	4.8	4.8	3.6	9	8.9	2.6	2.2	3	6.9	6.5	7.5
ENSMUSG00000062939	Stat4	protein_coding	171.4	-1.44	2.174e-09	-0.05862	0.8795	0.5682	0.02505	0.6038	0.02355	-0.9631	0.0002284	-0.84	0.0005284	2.6	2.5	1.1	1.2	1.5	1.2	1	0.8	1	2.6	2.7	2.5	1	1	0.8	0.4	0.4	0.5	1.2	1.5	1.1	1.3	1.1	1.2	3.9	4.1	0.6	1.3	1.3	3.9	3.8	3.9
ENSMUSG00000035000	Dpp4	protein_coding	717.9	-2.636	7.365e-30	-1.938	7.991e-17	-0.3712	0.2282	-1.12	1.635e-05	-0.9468	0.0001966	-1.67	1.076e-13	11.5	10.4	5.2	2.6	2.7	2	2	1.9	1.4	12.6	12.2	10.9	0.6	0.7	1	0.4	0.3	0.4	0.7	0.6	0.5	2.6	3	2.7	4.8	6	4.1	4.2	5.5	7.8	8.8	10.8
ENSMUSG00000003283	Hck	protein_coding	967.4	-1.93	1.217e-19	0.3628	0.1525	-1.088	7.56e-07	0.8737	0.000461	-0.9456	5.645e-05	0.4635	0.06066	38.1	29.5	19.9	11.4	12.1	8.3	1.5	1.1	1.1	32.7	30.3	21.5	1.3	1.2	0.9	2.3	3.1	2.6	9.4	16.5	15.4	43.9	41.4	37.2	53.6	53.7	15.9	13.3	15.7	13.4	11.8	13.7
ENSMUSG00000055538	Zcchc24	protein_coding	401.6	0.01438	0.9725	-0.2765	0.3056	-0.3672	0.2047	0.1229	0.7475	-0.9443	8.759e-05	-1.543	6.957e-13	6.4	4.9	3.5	3.1	4.1	2.9	4.5	3.9	2.8	4.8	3.9	3.5	3.8	3.6	3.8	4	2.9	3.4	2.1	3.2	3	1.8	1.7	1.5	4	5	3.4	2	2.3	3.2	2.9	3.3
ENSMUSG00000023277	Twf2	protein_coding	2199	-0.7761	6.059e-12	-0.2214	0.09185	-1.405	1.921e-39	-0.4041	0.002633	-0.9436	6.479e-17	-0.5138	1.106e-05	60.4	45.3	57.3	30.8	27.5	26.5	19.1	17	19.7	96.3	85.9	85.4	15.9	16.1	18.1	16.6	15.5	17.1	24.7	24.6	23.1	41.4	38.5	33.7	64.6	70.3	32.2	25.1	27.2	34.3	32.9	33
ENSMUSG00000045100	Slc25a26	protein_coding	169.8	-0.213	0.4421	-0.1664	0.5681	-0.1809	0.5904	0.2314	0.4442	-0.9411	4.787e-05	-0.3968	0.09894	2.3	2	2.1	1.1	1.4	1.3	1.3	0.9	1.2	1.9	1.5	1.4	0.7	1.1	0.8	1.1	1	1.2	1.4	1.1	0.8	1.8	1.4	1.6	2	1.8	1.1	1.2	1	1.3	1.5	1.5
ENSMUSG00000039720	Got1l1	protein_coding	79.77	-1.008	0.001536	-1.193	0.0001501	-0.1091	0.8622	-0.3374	0.4613	-0.941	0.01839	-1.164	0.0005008	2.4	1.9	1.1	2.8	2.8	1.8	4.2	2.9	2.7	1.8	2	0.9	3	3.1	2.4	1.3	1	1.2	0.7	1.4	1	0.7	1.1	0.7	1.2	1.2	0.8	1	1	1.7	1.5	1.2
ENSMUSG00000034758	Tle6	protein_coding	138.1	-0.6103	0.0512	-0.9502	0.001361	-1.033	0.0002601	-0.2668	0.5077	-0.937	0.00707	-0.3742	0.2906	1.5	1.4	2	1.3	1.1	2	1.7	1.4	1.8	4.5	4.2	5.5	0.4	0.3	0.5	1.1	0.7	1	1.1	0.4	0.6	1.5	1.1	1	3.8	4.2	1	0.7	0.7	2.4	2.1	2.3
ENSMUSG00000107743	Gm44087	TEC	33.53	0.4581	0.3211	0.1002	0.8714	-0.3602	0.4943	-0.1051	0.8707	-0.9342	0.03686	-1.173	0.001366	1.7	1.3	1.4	0.7	0.5	0.3	0.7	0.5	0.5	1.3	0.9	0.8	0.2	0.3	0.3	0.6	0.6	0.9	0.4	0.7	0.6	0.6	0.5	0.7	1.1	0.8	1.1	0.7	0.5	0.8	0.8	0.8
ENSMUSG00000071076	Jund	protein_coding	698.2	-1.259	0.0003345	-0.5515	0.1639	-0.7269	0.08246	-0.3638	0.4773	-0.9341	0.0295	-1.028	0.005444	10.6	8.7	37.8	12.8	15.1	15.4	18.6	20.5	16.7	26.8	20.5	17.9	43.3	43.3	40.9	5.5	5.6	5.7	10.3	9.1	9.2	9.1	8.8	8	15.5	17.8	12.8	6.6	8.5	12.2	12.7	13
ENSMUSG00000041607	Mbp	protein_coding	388.2	-4.621	7.151e-93	-2.866	2.188e-40	0.1199	0.7817	0.9511	0.0002934	-0.9319	0.0002242	0.2065	0.4968	3.4	2.9	2.4	4.5	4.2	4.8	1	1.2	0.4	1.1	1	1	1.5	1.8	1.9	0.2	0.2	0.1	0.7	0.6	0.5	3.7	3.4	2.9	2.1	2	2	1.2	1.3	1	1.2	1.1
ENSMUSG00000047604	Frat2	protein_coding	75.97	-1.885	2.56e-14	-0.4542	0.1042	-0.2852	0.4643	0.4617	0.1515	-0.9268	0.00452	-1.039	0.0002106	1.7	1.5	1.2	2.1	3.1	2.3	0.6	0.7	0.7	1.2	1.7	1.4	2.2	2	1.9	0.6	0.6	0.8	2	1.8	1.5	0.7	0.8	0.7	2.4	1.6	1.1	0.6	0.7	1	1	1.4
ENSMUSG00000067377	Tspan6	protein_coding	290.4	-0.6477	0.0008201	-1.275	4.534e-12	-0.4109	0.1031	0.09648	0.7827	-0.9264	7.215e-06	-0.08555	0.7615	7.7	7.8	5.1	7.4	7.6	7.2	12.6	11	9.6	3.4	3.5	2.6	6.5	9.1	6.4	5.1	4.5	4.4	3.8	2.3	2.8	7.4	6.6	6	3.5	3.2	3.6	3.5	3.9	2.7	2.2	2.2
ENSMUSG00000098211	Gm27045	bidirectional_promoter_lncRNA	97.24	0.4708	0.2313	-0.07948	0.8834	-0.6329	0.1052	0.03414	0.9568	-0.9179	0.02504	-0.2837	0.5105	3.4	3.3	2.6	2.5	1.3	1.2	3.2	3.2	2.7	3.9	5.2	4.2	2.5	2.4	2.6	2.2	2.5	2.3	2.6	0.7	1.2	2.9	2.5	2.3	4	5.3	2	2	0.9	2.5	3.1	2.8
ENSMUSG00000059901	Adamts14	protein_coding	217.8	0.1786	0.432	0.8516	7.207e-07	-0.4479	0.02944	0.0539	0.8707	-0.915	1.202e-06	-1.408	2.147e-16	2.7	2.2	2.3	1.6	1.7	1.3	1.8	1.5	1.1	2.1	1.7	1.7	0.8	0.8	0.7	1.7	1.6	2	2.9	3.1	2.5	0.9	0.9	0.9	1.6	2.2	1.3	1.3	1.1	1.4	1.3	1.3
ENSMUSG00000037411	Serpine1	protein_coding	222.8	-0.3117	0.3085	-0.81	0.001689	-0.1058	0.8364	1.111	9.377e-05	-0.9082	0.002417	-0.1989	0.5711	2.8	1.8	3.4	4	4.2	4.6	2.1	1.8	1.1	1.4	1.5	1.9	0.4	0.2	0.4	3.6	3.6	3	3.3	2	1.8	2.5	2.2	2.1	3.5	3.7	1.5	1	1.6	1.5	1.2	1.7
ENSMUSG00000036931	Nfkbid	protein_coding	89.14	-0.8945	0.0004081	-1.079	2.182e-05	-0.6974	0.0109	-0.1871	0.6125	-0.9082	0.001003	-1.547	1.154e-10	2.8	1.9	2.6	1.5	1.6	1.8	2.4	2.6	2.2	1.8	1.9	2	1.4	1.6	1.6	0.9	1	0.7	0.8	0.8	0.7	1	0.8	0.6	1.5	1.9	1	1.1	1.5	1.1	0.8	1.6
ENSMUSG00000006215	Zbtb17	protein_coding	648.3	-0.5069	4.732e-05	-0.3731	0.003885	-0.6515	2.191e-07	0.2083	0.2003	-0.9057	2.185e-13	-0.09802	0.5538	11.4	9.3	8.5	7.7	6.9	6.8	5	4	5.3	7.3	6.7	6.6	5.5	6.5	6.3	5.1	4.9	4.9	6	5.3	5.1	9.9	9.1	8.6	7.8	8.1	5.1	5.3	5.2	3.8	4.5	4.8
ENSMUSG00000051855	Mest	protein_coding	3351	1.021	0.003065	0.9098	0.008647	-0.8187	0.03379	-0.7884	0.0555	-0.9044	0.02726	-1.467	1.231e-05	32.6	27.3	43.9	17.8	20.3	25	42.5	39.4	57.9	47	44.1	61.5	25.7	30.5	52.1	67.6	35	32.4	38.7	42.3	43.4	17.4	7.5	9.7	22.3	34.2	17.1	17.4	18.3	28.2	25.2	29.5
ENSMUSG00000102101	Zbtb11os1	antisense	56.39	0.1383	0.7769	0.5565	0.1276	0.04465	0.9491	0.01794	0.9773	-0.9033	0.02643	-0.6555	0.06924	2.1	1.4	4.5	2.1	1.2	1.4	1.8	1.4	1.5	1.5	1.3	1.2	1.2	1.2	1	1.5	1.9	1.6	2.2	2.7	1.9	1.4	1.8	1.2	1.6	1.2	1.3	1.4	1	1.6	1.3	1.3
ENSMUSG00000067071	Hes6	protein_coding	311.4	-0.1965	0.2976	0.3076	0.07049	-1.052	2.347e-12	-0.7425	3.944e-06	-0.9001	4.841e-08	-0.948	3.485e-10	5.8	5.3	4.8	4.2	4.1	4.2	11.7	11.6	10.4	6.7	6.3	5.4	24.1	25.5	24.1	3.2	3.6	4	5.9	5	4.5	2.9	2.7	2.6	3.5	3.8	3.4	2.6	2.8	2.7	2.4	3.6
ENSMUSG00000028832	Stmn1	protein_coding	4562	0.2953	0.07328	0.6851	2.139e-06	-0.7978	5.135e-08	0.08063	0.7571	-0.8981	1.344e-09	-0.02235	0.9295	136.1	107	80.5	73.9	81.7	69.4	52.7	47.7	40.2	133.8	138.1	115.8	75.7	85.1	77	90.5	91.7	94.6	98.7	135.7	129.7	108	112.5	99.3	132.6	141.8	58.6	56.9	57.5	81.9	72.3	67.2
ENSMUSG00000039329	Tex19.1	protein_coding	1211	-1.056	5.967e-21	-0.9695	1.242e-17	-0.7505	1.706e-11	-0.2193	0.1445	-0.8955	1.392e-14	-0.839	1.014e-13	40.3	34.1	27.8	23.4	24.7	20.9	27.4	22.8	22.8	57.2	55.5	50.4	7.7	8.1	8	11.4	11.1	10.3	11.6	12.1	11.3	20.9	18.6	18.1	45.1	48.5	18.8	16.4	20.2	31.6	31.8	33.3
ENSMUSG00000006310	Zbtb32	protein_coding	245.5	-1.767	2.845e-17	-1.209	1.326e-08	-0.6598	0.005203	0.5006	0.05537	-0.8917	0.0001963	-1.278	2.18e-09	8.2	6.3	3.8	4.6	6	5.3	4.5	3	2.8	7.3	6.2	5.7	2.1	2.3	1.8	1.6	1.5	1.4	2.1	2.8	1.9	2.9	2.7	2	8.6	9.9	3.3	3.4	3.3	4.3	4.1	3.6
ENSMUSG00000021728	Emb	protein_coding	2828	-1.018	5.517e-12	0.06696	0.7681	-0.4168	0.01683	-0.9384	2.452e-08	-0.8902	1.357e-08	-1.503	4.971e-25	55.7	50.3	31.5	42.9	49.2	44.2	73.5	70.7	65.8	59.4	62.4	44	121.5	147	126.9	22.6	22.9	21.2	49.7	45.6	47.6	15.7	16.6	15.9	27	30	23	23	28	38.5	39.4	45.9
ENSMUSG00000020431	Adcy1	protein_coding	572.2	0.2205	0.4034	0.5382	0.01431	0.3144	0.2522	0.4347	0.09657	-0.8885	6.062e-05	-0.1982	0.4602	3.1	2.5	2.6	1.2	1.5	1.1	1.5	1.4	0.9	2	1.9	1.5	0.7	1	0.8	1.4	1.7	1.3	1.2	2.2	2.1	2.6	2.3	2.2	2.3	2.6	1.6	1.3	1.5	2.2	2.4	2.2
ENSMUSG00000009628	Tex15	protein_coding	590.2	-1.935	5.389e-19	-1.944	3.751e-19	0.5344	0.05875	0.576	0.04889	-0.8838	0.0005295	-1.143	6.611e-07	5.5	4.7	1.9	4.4	4.8	3.5	6.6	6	5.9	0.9	0.8	0.9	1.7	2	1.8	1.1	1	1	1.1	0.9	1.1	1.8	1.4	2.2	1.2	1.4	2	2.3	2.2	1.2	1.1	1.5
ENSMUSG00000024952	Rps6ka4	protein_coding	226	-0.7263	0.003176	0.4467	0.0802	0.3725	0.1623	0.4614	0.07596	-0.8779	0.0001624	-0.641	0.004101	4.1	3.4	5.3	1	1.6	1	3.2	3	2.7	2.9	2.9	2.3	5.3	5.6	5.6	0.9	0.8	0.5	1.6	1.8	1.6	2.7	2.9	2.2	3.5	4	2.8	1.9	2.1	3.4	3.1	3.9
ENSMUSG00000096883	Shisa8	protein_coding	92.4	-0.7851	0.05389	-0.1142	0.8411	0.1803	0.7818	0.7592	0.08133	-0.8778	0.04863	-1.541	1.186e-05	3.8	3.1	7.9	0.8	2.1	0.7	1.4	2	2	2	1.4	1.2	2.4	1.7	2.5	0.8	0.6	0.5	0.9	1.2	1.2	1.8	1.2	1.5	2.5	3.1	3.6	2	2	1.5	2	1.8
ENSMUSG00000006313	Upk1a	protein_coding	44.59	-1.028	0.002458	-0.6495	0.07325	-0.4298	0.3367	0.8822	0.01268	-0.8765	0.03657	-1.214	0.0003501	1.9	2.1	1.5	1	2.2	1.4	1	1.2	0.4	1.9	1.8	1.3	0.2	0.3	0.3	1	0.7	0.5	0.8	0.9	1.2	0.9	0.8	0.6	3.2	3.3	0.8	1	1.1	1.5	1.1	1
ENSMUSG00000025314	Ptprj	protein_coding	850.1	-0.6199	0.002199	-0.9597	5.391e-07	-0.6398	0.002578	-0.2009	0.4973	-0.869	3.036e-05	-1.042	6.528e-08	8.5	6.5	4.3	4.7	5.6	4.1	3.4	3	2.7	6	5.6	3.4	4.4	4.3	5	3	3	3.2	2.3	2.8	2.2	3.2	3.2	3	4.3	4.5	3.5	3.5	3.5	3.6	2.7	3.3
ENSMUSG00000040631	Dok4	protein_coding	96.72	0.3104	0.2465	0.1393	0.6608	0.2539	0.4399	-0.2418	0.4666	-0.8668	0.002067	-1.045	1.688e-05	1.5	1	1.4	1.8	1.1	1.2	1.9	1.8	1.9	1.3	1.3	1	0.8	0.7	0.8	1.7	1.7	1.6	1.3	1.8	1.4	0.7	0.5	0.7	0.9	1.1	0.7	0.7	0.7	1.6	1.4	1.3
ENSMUSG00000008090	Fgfrl1	protein_coding	147.9	0.291	0.3164	0.3154	0.2695	-0.3628	0.2484	0.562	0.04087	-0.8662	0.002218	-0.002045	0.9976	2.4	1.9	1.1	1.7	1.2	1.6	3.4	3	3.5	2.3	2.1	1.4	3.2	3.6	3.3	1.7	1.9	2	1.8	2.1	1.8	2.2	1.8	1.7	2.7	3.1	1	1	1.1	1.8	1	1.6
ENSMUSG00000026773	Pfkfb3	protein_coding	269	-1.558	6.5e-12	-1.189	2.441e-07	-0.6087	0.03438	-0.1093	0.8039	-0.8611	0.001646	-1.231	2.662e-07	2.5	1.9	1.3	2.3	2.6	2.8	3.4	2.2	2.5	1.1	1.1	0.8	1.3	1.6	1.5	1	0.8	0.7	1.4	0.8	1.1	0.8	1	0.6	0.8	1	1.1	1	1	0.5	0.6	0.8
ENSMUSG00000046337	Fam178b	protein_coding	512.7	-0.3305	0.04524	-1.313	6.785e-20	-0.2421	0.2475	-0.009035	0.9772	-0.8535	9.329e-08	-0.5512	0.0005715	10.6	9	8.2	10.9	12.6	10.7	4.6	4.8	4.2	6.7	5.6	5.2	1.8	1.2	1.6	9	9.4	8.6	4.4	4.8	4.5	7	6.3	5.8	5.3	6.2	6.5	4.5	4.7	5	4.3	5.4
ENSMUSG00000074365	Crxos	protein_coding	151.3	-0.6468	0.1021	-2.6	2.769e-13	-0.4309	0.4206	0.002903	0.998	-0.8524	0.04984	0.4274	0.3102	7.6	6.8	2.4	2.4	1.8	0.8	0.1	0	0	0.8	0.9	0.5	0	0	0	1	0.9	1.1	0.3	0.1	0.2	7	8.6	7.8	0.7	0.8	3.1	2.9	3.1	0.5	0.5	0.6
ENSMUSG00000018554	Ybx2	protein_coding	152	-1.06	1.103e-05	-0.08108	0.822	-0.5353	0.06023	0.6849	0.008269	-0.8484	0.006814	0.3174	0.2898	1.8	1.2	2.1	2.5	2.5	1.5	4.6	3.8	3.3	2.4	2.4	1.7	14.6	12.8	13.6	1	1	1	1.7	2.4	2	2.3	2.1	1.7	3.8	3.3	1	0.8	0.9	1.7	1.5	1.2
ENSMUSG00000028329	Xpa	protein_coding	210.5	-0.5282	0.004476	-0.4088	0.03464	0.07355	0.8409	0.4162	0.06201	-0.8477	2.753e-05	0.2987	0.1565	5.4	4.8	5	5.2	5.9	5.5	5.6	5.2	5.5	3.9	3	2.6	3.3	3.2	3.8	4.2	3.6	3.7	4	4.7	3.9	5.9	7.3	5.7	3.9	4.6	1.9	3.3	2.9	3.5	3.6	3
ENSMUSG00000026473	Glul	protein_coding	4637	-0.09296	0.5446	0.2944	0.01485	-0.5326	3.485e-06	0.4366	0.000904	-0.8439	6.734e-14	-0.9771	2.032e-19	59.1	50	42.2	39.2	43.3	37.6	65.7	60.1	52	98.9	95.7	88.7	36.5	41.5	46.3	39	36.8	36.9	51.8	49.9	45.9	27.2	25.4	24.3	122.9	134.3	29.1	26.9	28.4	67.4	61	67
ENSMUSG00000033676	Gabrb3	protein_coding	250.3	0.1765	0.516	0.2754	0.2643	-0.458	0.06279	0.1715	0.5824	-0.8426	0.000157	-1.178	3.081e-09	2.1	2	1.4	1.1	1.2	0.8	2.3	2.3	1.9	1.4	1.3	1	3.3	3.9	3.4	1.2	1.3	1	1.4	1.1	1.2	0.8	0.7	0.9	1.2	1.6	0.9	0.9	1.2	0.7	1	0.9
ENSMUSG00000040128	Pnrc1	protein_coding	883.1	-0.4245	0.001965	-0.7431	8.351e-09	-0.2085	0.2614	0.3491	0.0348	-0.8408	3.693e-10	-0.4105	0.003565	25.3	21.6	30.1	20	21.4	20.6	25.3	23.9	19.7	11.5	10.6	10.4	13.1	16.1	15	15.1	16.2	14.8	11	12.6	13.4	22	17.7	17.4	13.3	14.4	16.1	12.9	13.4	9.2	9.7	9.3
ENSMUSG00000055003	Lrtm2	protein_coding	68.61	-1.984	3.087e-09	-0.02759	0.9631	0.4767	0.2368	1.182	0.0003445	-0.8408	0.02083	-0.7187	0.02556	1.5	1.5	1.8	0.3	0.6	0.6	0	0	0	0.7	0.6	0.4	0.2	0.3	0.3	0.1	0.1	0.1	0.7	0.4	0.3	1.1	0.8	0.9	1.4	1.3	1	0.7	0.9	1	0.6	0.8
ENSMUSG00000073987	Ggh	protein_coding	153.2	-0.9167	2.214e-05	-1.099	3.119e-07	-0.528	0.05273	0.3536	0.2247	-0.8401	0.000737	0.519	0.02718	5.3	4.3	2.9	4	4.4	4.6	4.8	2.5	3.3	2.5	2.8	2	0.9	1.2	1.2	2.1	2.5	2.2	1.9	1.7	2.3	6.5	6.3	6	3	3.3	2.1	2.6	2.3	1.5	1.6	1.9
ENSMUSG00000029120	Ppp2r2c	protein_coding	296.1	-2.171	1.664e-28	-0.1251	0.6588	-0.08764	0.8528	2.054	2.071e-20	-0.8295	0.0003673	1.252	2.381e-10	2.7	2.7	4.4	3.6	4.5	3.5	2.4	2.4	2.1	0.7	0.6	0.7	1.1	1	0.9	0.8	0.7	1	4.6	3.3	2.6	7.5	8.2	7.4	2.8	3.1	2	1.5	1.8	0.6	0.6	0.7
ENSMUSG00000008999	Bmp7	protein_coding	268.9	-1.298	1.668e-09	-2.377	1.453e-28	0.1193	0.8102	1.319	5.397e-07	-0.8279	0.00119	0.1483	0.6359	4.1	3.6	4.9	5.5	5	5.1	3.7	3	3.6	0.5	0.5	0.6	2.8	2.7	3.1	2.5	1.9	1.8	1.4	0.7	0.6	5.4	4.6	3.9	1.4	1.4	3	2	2	0.5	0.7	0.6
ENSMUSG00000097091	4930526L06Rik	antisense	67.83	0.9295	0.002242	0.9343	0.002115	-0.7	0.02184	-0.2704	0.4842	-0.8263	0.02148	-0.6904	0.02656	3.7	3.7	1.5	1.8	1.5	1.4	1.2	0.8	1.1	6.2	5.1	4	1.2	0.4	1	2.9	3.2	3.1	2.5	2.7	4	2.2	2	1.7	4.1	4.4	2	1.8	1.6	3.1	3	3.1
ENSMUSG00000048349	Pou4f1	protein_coding	96.76	-1.789	8.58e-13	-1.226	1.409e-06	-0.4853	0.1175	-0.247	0.4932	-0.8246	0.003442	-1.151	1.989e-06	1.6	1.5	1.5	0.6	1.1	1	1.5	1.3	1.1	0.9	0.9	0.9	0.8	0.4	0.7	0.1	0.3	0.3	0.4	0.4	0.3	0.8	0.7	0.6	0.7	0.8	1	0.7	0.9	0.7	0.6	0.6
ENSMUSG00000031169	Porcn	protein_coding	1032	-0.1301	0.4908	1.378	1.277e-25	0.7148	1.251e-07	1.544	2.871e-28	-0.823	9.141e-09	-0.04064	0.8512	15	11.5	13.6	6.9	6.1	6.8	17.9	16.9	17.9	14.4	13.1	11.5	0.7	0.5	1	6.2	5.8	6.1	18.7	17.5	15.8	14.5	12	12.4	36.8	40.2	9.1	6.5	7	22.4	21.8	20.1
ENSMUSG00000027371	Fahd2a	protein_coding	116.9	-0.561	0.02584	-0.07166	0.8425	-0.2317	0.5137	0.002149	0.9977	-0.8207	0.002368	-0.2506	0.3895	5.3	4	4	3	3.1	3.9	2.3	2.4	2.3	3.5	3.5	2.4	2.9	4.1	2.9	2.4	2.3	2	2.6	3.4	3.7	3.9	4.5	3	3.2	3.2	2.4	2.1	3	3	2.7	2.3
ENSMUSG00000034765	Dusp5	protein_coding	116.8	-0.8038	0.00346	-0.1217	0.7493	0.0594	0.9017	0.08877	0.8376	-0.8194	0.005716	-1.099	1.297e-05	2.5	1.7	2.7	1.1	1.5	1	3	3.7	2.5	2.9	2.4	2.6	1.6	1.8	1.8	0.7	0.7	0.5	1.4	1	0.9	1.2	0.9	0.9	2.5	3.2	1.4	1.1	1.2	2.6	2.4	3.3
ENSMUSG00000037972	Snn	protein_coding	375.5	-0.3922	0.009388	-0.4754	0.001366	-0.1931	0.3353	-0.07819	0.7478	-0.8193	1.173e-07	-0.6233	2.222e-05	5.2	4.7	4.8	4.4	5.4	4.4	10.5	8.5	7.5	4.3	4.5	4.2	10.8	11.1	11.3	3.9	3.5	3.4	3	3.8	3.4	3.5	3.2	2.9	3.8	4.5	3.3	2.6	2.6	3.6	4	3.8
ENSMUSG00000113411	AC134254.4	processed_pseudogene	82.41	1.334	1.494e-07	0.7795	0.004457	0.2588	0.5161	0.6988	0.01996	-0.818	0.0126	0.2255	0.5073	11.4	9.9	7.6	5.2	7.1	7.2	5.5	4.3	5.3	8	7.3	4.5	2.6	2.3	3.2	18.1	16.4	17.5	9	11.5	14.5	12.2	9	13.9	11.6	10.6	5.9	5.9	4.9	9.2	8	6.9
ENSMUSG00000090877	Hspa1b	protein_coding	78.31	-0.2257	0.5843	0.7446	0.01803	-0.2335	0.6068	0.2815	0.4861	-0.818	0.02703	-0.3529	0.3236	1.2	1	1.8	0.4	1	0.6	0.8	1.2	1.2	1.2	1.3	1.2	1.8	1.9	1.8	0.7	0.5	0.5	1.7	0.9	0.9	1.1	0.9	0.9	1.8	1.3	0.6	0.7	0.7	1.1	1.2	0.9
ENSMUSG00000027381	Bcl2l11	protein_coding	374.4	-0.5122	0.008509	0.6057	0.001023	-1.007	4.322e-09	-0.1785	0.4839	-0.8177	5.293e-05	-0.184	0.433	1.6	1.4	1	1	1	1.2	3.3	3.2	2.5	2.5	2.6	2.7	4	4.4	3.8	0.8	0.8	0.7	2	1.5	1.5	1.4	1.2	1.1	2	2.6	0.8	0.7	0.8	1.4	1	1.4
ENSMUSG00000023243	Kcnk5	protein_coding	1507	-0.595	4.22e-06	-0.3569	0.009109	-0.4551	0.001175	-0.1957	0.2827	-0.8158	5.363e-10	-0.623	1.925e-06	32	24.8	25.6	22.7	24.1	24.1	13.6	10.5	11.2	23.2	20.9	19.2	6.3	6.4	6.4	16.9	14.2	15.7	19.2	18	18	19.3	18.5	15.5	17.1	19.7	18.5	15.3	13.1	15	15.2	15.7
ENSMUSG00000026202	Tuba4a	protein_coding	3149	0.331	0.04141	-0.4179	0.00709	-0.7219	1.21e-06	0.2468	0.2202	-0.8153	6.478e-08	-0.9371	7.394e-11	53.4	42	32.3	28.2	26.6	23.2	36.5	30	38.3	49.9	51	44.7	29	35.5	35.7	36	31.4	31	21	18	19.1	25.7	21.1	19.6	54	62	24.9	23.1	24.4	28.4	28.2	31.1
ENSMUSG00000036278	Macrod1	protein_coding	60.2	-0.04882	0.9093	0.007675	0.99	0.07163	0.9061	0.9805	0.001094	-0.8148	0.01861	0.1163	0.7621	2.1	1.8	2.2	2.3	2.1	1.6	1.8	2.5	2.1	0.9	1	0.9	2.8	3.1	3.7	2.3	1.4	1.9	2.2	1.7	1.9	2.2	2.2	2	1.9	1.9	1.4	1	1	1.1	0.9	0.9
ENSMUSG00000044345	Marveld1	protein_coding	594.6	0.03487	0.8973	0.8611	7.32e-08	-0.1726	0.4715	0.3944	0.04577	-0.8131	3.152e-06	-0.806	9.103e-07	5.5	5.3	6.8	3.6	3.6	3.5	6.9	6.6	5.7	6.8	6.8	5.8	6.7	6.6	7	3.5	3.5	3.9	4.9	7.7	6.9	3.9	3.1	2.8	8.1	9	4	2.8	3.1	5.6	5.7	5.9
ENSMUSG00000066705	Fxyd6	protein_coding	1730	-0.5015	0.02729	-0.3373	0.1624	-0.104	0.7933	1.004	2.107e-05	-0.813	0.0004431	0.4341	0.06943	29.4	23.9	20.6	19.1	21.6	20.5	7.9	6.4	6.1	10.9	11	6.7	11.9	14.4	13.1	14.3	14.1	14.4	10.4	19.4	18.4	34.3	36	30.5	19.6	19.7	12.4	16.9	12.1	7.9	11.4	7.3
ENSMUSG00000034330	Plcg2	protein_coding	2050	-0.8946	6.385e-08	-0.306	0.108	-0.6031	0.0009657	-0.537	0.008328	-0.8124	6.075e-06	-0.4956	0.00688	17.7	13.6	9.3	14.7	14.8	14.6	34.9	31.5	28.6	11.5	11.3	8.1	74.4	84.1	77.3	8	7.7	7.7	12.5	11.6	11.4	10.1	10.8	8	6.2	7.8	8	7	8.1	6	6.6	7.6
ENSMUSG00000044548	Dact1	protein_coding	98.43	-0.8567	0.0002124	1.619	2.471e-16	0.2585	0.3716	0.08597	0.8139	-0.8074	0.001652	-0.5564	0.01707	1.1	1	1.3	0.6	1	0.8	0.9	0.7	0.9	1.2	1	0.8	0.8	0.6	0.7	0.4	0.5	0.4	2.5	2.6	2.6	0.9	0.7	0.7	1.1	1.1	0.6	0.5	0.7	1.2	1.4	1.1
ENSMUSG00000001288	Rarg	protein_coding	3273	-0.3414	0.05241	0.5247	0.001244	-0.1293	0.6125	-0.3536	0.0774	-0.8022	9.519e-07	-2.325	1.693e-56	32.5	24	40.4	15.6	15.4	11.8	25.6	24.8	25.4	75.3	64.7	69.6	29.5	31.3	31.9	12.2	11.1	10.3	21.1	19.9	20.8	7.5	5.8	5.5	48.2	61.4	22	15.9	17.1	63	62.4	66
ENSMUSG00000039384	Dusp10	protein_coding	134.1	-0.8791	3.285e-05	-1.775	1.268e-16	-0.8407	0.0005223	0.419	0.1131	-0.8002	0.0007137	-0.4496	0.05143	3.3	2.5	2.5	2.4	2.3	1.8	2.7	2.5	2	1.6	1.4	1.3	2.1	2.2	2	1.3	0.9	1.2	0.7	0.4	0.6	2.4	1.9	1.7	1.9	2	1.3	1.5	1.8	0.8	0.7	0.8
ENSMUSG00000033159	Cnppd1	protein_coding	257.6	-1.497	1.11e-11	-0.7939	0.0005953	-0.1746	0.6389	0.01491	0.9735	-0.7991	0.002374	-0.5914	0.01673	2	1.7	2	1.5	1.9	1.8	4.6	3.9	3.4	1.4	1.5	1.4	3.7	3.9	3.8	0.6	0.6	0.7	1.4	0.8	0.7	1.6	1.1	1	1.6	1.3	1	0.9	1.3	1.3	1.2	1.3
ENSMUSG00000050424	Pnma5	protein_coding	1984	0.2957	0.1741	0.5565	0.003885	-0.7306	0.0001708	-0.4896	0.03306	-0.7987	6.892e-05	-0.8011	2.37e-05	37.9	29.5	20.9	17.6	22	21.6	34.6	29.6	33.8	36.1	37.2	34.7	15.3	16.6	17.9	24.7	24.5	26.5	21.1	38.6	31.4	18.7	14.8	16.9	21.8	29.1	14.4	17.4	18.5	21.8	21.9	20.6
ENSMUSG00000060600	Eno3	protein_coding	289.6	-0.2603	0.3224	-0.3654	0.1366	-0.4801	0.04913	-0.1574	0.6382	-0.7976	0.001038	-0.7067	0.001703	9.9	7.4	4.7	6	6.7	4.8	4.7	3.6	5.3	12.8	12.2	11.9	3.7	5.1	4.9	5.5	4.4	4.6	3.6	5.5	4.4	5.2	4.9	3.6	10.2	11.9	4.1	4.5	4.2	8.9	8.4	8.9
ENSMUSG00000048240	Gng7	protein_coding	66.96	-0.5792	0.1023	-1.296	7.408e-05	-0.2489	0.6426	0.8996	0.01235	-0.7953	0.04092	-0.582	0.09186	1.6	1.4	1.1	0.6	0.6	1	0.7	0.5	0.6	0.5	0.5	0.5	0.4	0.6	0.8	0.6	0.4	0.4	0.1	0.3	0.4	0.9	0.9	0.9	0.8	1.1	0.8	0.8	0.7	0.4	0.5	0.4
ENSMUSG00000044595	Dnd1	protein_coding	307	-0.5103	0.0209	-0.2191	0.3928	-0.1018	0.7961	-0.05747	0.8875	-0.794	0.0008121	-1.084	2.275e-07	5.5	4.9	7.6	6.4	5.3	7.9	10.9	11	8.3	4.6	3.8	3.6	3.2	3.3	4	5.3	3.9	4.4	5.2	5.8	5.8	3.6	2.3	2.2	4.3	3.4	3.5	3.2	3.3	4.2	3.8	3.2
ENSMUSG00000029718	Pcolce	protein_coding	1069	-0.9954	1.221e-05	-0.08196	0.8124	-0.1365	0.7247	0.2428	0.4617	-0.793	0.001296	-1.86	4.781e-19	37.5	26.8	20.7	5.2	4.9	3.1	1.3	1	0.6	19.9	19.5	15	2.7	2.8	2.9	1.9	2.3	2.3	2.9	4.9	4.7	8.1	8.3	6.2	21.2	22.6	16.4	15.7	16.3	14.9	15.2	19.2
ENSMUSG00000071653	1810009A15Rik	protein_coding	45.75	-0.01284	0.9833	0.5071	0.1664	0.09221	0.8754	0.3129	0.4526	-0.7914	0.04249	-0.9448	0.002882	2.7	1.5	1.6	0.6	0.7	1.3	0.5	0.6	0.4	1.3	1.5	1.7	1.2	1.2	0.9	0.8	1	0.9	1.2	1.6	1.2	1.1	0.9	1	2.1	1.7	0.9	1.3	1.1	1.9	1.5	1.5
ENSMUSG00000000120	Ngfr	protein_coding	491.5	-0.3388	0.1036	0.3969	0.0461	1.331	8.817e-14	1.106	3.763e-08	-0.7895	4.302e-05	-2.603	9.11e-53	16.2	12.3	13.5	5.2	6.6	6.3	2.8	2.4	1.8	3.1	2.8	2.2	0	0	0.1	5.2	4.5	4.6	6.7	9.4	8	2.5	2.4	1.7	5.8	5.9	9.3	7	7.8	6.7	6.3	7.6
ENSMUSG00000028599	Tnfrsf1b	protein_coding	201.9	-0.4847	0.01949	-1.723	1.884e-18	-0.6088	0.005193	-0.1991	0.4848	-0.7873	0.0002047	0.1622	0.5158	3.7	3.2	2	2.2	2.3	1.9	3.5	2.7	2.9	2.1	2	1.8	1.9	2	2.1	1.8	1.4	1.3	0.6	0.7	0.5	3.3	3.6	3.5	1.6	1.8	2.1	1.5	1.7	1.1	1.3	1.5
ENSMUSG00000022099	Dmtn	protein_coding	2149	-0.237	0.2105	-0.3854	0.02433	-0.06814	0.8263	0.2151	0.3498	-0.7862	1.887e-06	-1.821	9.132e-35	51.5	39.6	38.3	20.2	20.6	17.4	13	10.6	9.5	19.3	17.4	13.7	4.3	4.3	5	16.4	16.8	16	11.5	16.9	16	13.1	12.6	10.3	19	20.1	28.8	23.1	22.6	16.2	15	16.8
ENSMUSG00000030769	Slc5a11	protein_coding	349.8	-2.155	5.611e-48	0.3238	0.04051	-0.6147	1.713e-05	0.2846	0.1018	-0.7857	9.913e-07	-0.4977	0.001441	5.8	4.6	5	4.8	5.1	4.8	2.2	2.2	2	9.8	9.7	8.5	3.5	3.3	3.5	1.1	1.2	0.9	6.6	6.1	5.7	4.2	3.5	3.2	9.9	13.1	2.9	2.8	3.2	6	6.2	6.1
ENSMUSG00000095098	Ccdc85b	protein_coding	196.4	-0.2945	0.2358	-0.4138	0.07695	-0.3864	0.1508	0.4285	0.09737	-0.7854	0.0009806	-0.6255	0.00485	15.1	12.4	24	15.2	13.4	10.4	19.9	13.4	13.7	11.9	12.6	10.2	18.2	16	16	11.2	9.9	10.1	9.3	10.3	9.1	11.4	10.4	9.5	16.3	15.3	9.3	9.4	9.2	7	10.1	9.5
ENSMUSG00000038894	Irs2	protein_coding	505.6	0.2076	0.3712	0.488	0.01243	-0.1257	0.6986	1.151	4.532e-09	-0.7847	0.0001244	-0.5347	0.00739	3.1	2.7	3	2	2.5	2	5.4	5.4	4	2.1	1.8	1.2	6.9	9.1	7.6	2.5	2.6	2.4	2.5	3.4	3.3	2.3	2	1.8	3.9	3.9	2	1.5	1.5	1.7	1.5	1.5
ENSMUSG00000039168	Dap	protein_coding	85.9	-0.8054	0.003555	-0.7878	0.004809	-0.2221	0.6563	0.2058	0.6518	-0.7836	0.01746	-0.5983	0.04124	2.5	2.2	2.7	2.2	1.9	2.1	4.9	4	3.7	1	0.7	0.6	2.3	2.2	2.9	1.2	1.2	1.1	1.1	1.4	1.1	1.5	1.7	1.5	0.9	1	1.5	1	1.6	0.5	0.4	1.2
ENSMUSG00000065979	Cpped1	protein_coding	568.5	-1.023	5.762e-10	-0.3643	0.05022	-0.3981	0.05596	0.3286	0.1419	-0.7802	2.071e-05	-0.4496	0.01575	7.2	5.8	4.9	5.1	6	5.1	5.4	4.3	4.7	3.3	3	3.5	5.6	6.2	5.6	2.8	2.5	2.6	5.7	3.3	3.5	4.8	4.3	4.1	4	4.2	3.3	3.6	3.5	2.3	2.8	2.3
ENSMUSG00000046223	Plaur	protein_coding	195.9	-1.835	3.161e-11	-0.03217	0.948	0.3915	0.2696	0.2354	0.5623	-0.7702	0.02091	-3.155	3.53e-30	4.1	3.2	2.6	1.9	2.4	1.3	8.5	7.4	6.2	3.3	3.5	2.6	3.5	4.1	4.7	0.6	0.4	0.4	1.8	2	1.7	0.4	0.4	0.2	3.2	4.3	2	1.3	2.5	3.7	3.5	5.3
ENSMUSG00000026389	Steap3	protein_coding	406.5	-0.4807	0.03961	-0.07409	0.8204	-0.9338	1.824e-06	0.0141	0.9714	-0.7689	0.0004878	-0.7677	0.0001656	4.7	3.7	3.4	1.3	1.3	0.9	1.3	1.2	0.9	8	7.2	5	1.7	2	1.6	0.9	0.8	0.8	0.9	1.2	1.2	2.3	2.7	2	6.2	7.6	2.7	2.1	2.3	3.7	3.3	3.5
ENSMUSG00000103651	Gm37206	TEC	164.7	0.161	0.5906	0.03084	0.9363	0.4309	0.1049	0.5394	0.03753	-0.7685	0.001344	-0.8068	0.0001907	4.3	4.4	3.4	1.4	1.9	2	1.2	1.1	0.8	1.7	1.8	1.6	1.1	0.9	0.8	2.2	1.8	2.1	1.2	2.1	2.2	2.5	2.4	2	2.4	2.7	2.5	2.2	2.5	2.1	2.7	2.3
ENSMUSG00000028885	Smpdl3b	protein_coding	175.9	0.5147	0.005826	0.6884	0.0001222	-0.7671	8.011e-06	0.7177	3.901e-05	-0.7668	0.0005651	-0.05542	0.8463	2.8	2.2	2.8	2.2	2.6	2.9	2.8	2.3	2.2	5.4	5.5	5.7	2.1	1.6	1.8	4	3.8	3.5	4.8	3.6	4.3	2.4	2.1	2.7	9	9.4	1.7	1.2	1.6	3.7	2.7	3.3
ENSMUSG00000045009	Prrt3	protein_coding	384.1	-1.157	3.917e-07	0.204	0.4882	0.3147	0.2881	0.5779	0.02822	-0.7662	0.001655	-0.2706	0.3143	7.8	6.5	7.2	1.4	2.1	1.5	1.4	1.2	1.1	4	3.1	2.5	1.3	1.3	1.4	0.8	0.8	0.7	2.6	1.6	1.6	6.8	5.4	5.5	4.3	5.4	5.6	3.4	3.6	4.3	4.1	3.7
ENSMUSG00000041488	Stx3	protein_coding	1781	-0.4901	1.768e-05	-1.082	7.526e-24	-0.1819	0.2679	-0.5343	9.542e-05	-0.7645	3.391e-11	-1.181	1.275e-27	20.2	17.2	14.2	19	19.3	18.2	25.1	21.8	24.7	5.4	5.7	5	15.9	16.6	17.1	13.8	13.1	13.2	9.5	9	8	8.5	7.1	7.2	3.4	3.9	10.7	9.7	10.2	4.6	4.3	5.3
ENSMUSG00000078952	Lncenc1	lincRNA	7579	-0.2874	0.1841	-0.792	1.396e-05	-0.5336	0.009915	-0.1131	0.7262	-0.7638	0.0001259	-0.7568	6.17e-05	197.7	172.8	127.6	103.8	110.1	97.2	113	98.1	74.7	110	102.9	81.6	22.3	22	17	86	81.1	86.7	41.9	69.4	66.3	103.5	100.9	87.4	88	93.5	115.2	93.7	81.6	70.7	68.6	62.7
ENSMUSG00000025056	Nr0b1	protein_coding	1983	-0.5263	0.0004065	0.4271	0.004572	0.2537	0.164	0.7784	6.904e-07	-0.7637	3.303e-07	-0.1906	0.2898	41.8	36.2	47.7	25.1	28.2	25.5	14.3	13.7	9.5	83	77.4	68.3	2.8	2.2	2.5	17.5	19.3	17.7	28.3	40.9	37.4	38.4	37.8	33.1	128.2	137.3	26.4	22.3	24.6	94.4	83.8	95.1
ENSMUSG00000049580	Tsku	protein_coding	321.4	-0.7625	3.493e-06	-0.6444	0.0001136	0.09483	0.7741	0.1222	0.6792	-0.7601	5.844e-05	-0.7193	4.134e-05	5.5	4.7	4.5	7.3	6.5	7.1	5.9	5.7	5.1	2.5	2.1	1.7	5.5	5.3	6.7	4	4.2	4	5.6	4	3.6	3.2	3	2.8	2.3	2.3	3.5	2.6	2.8	2.3	2.2	2.3
ENSMUSG00000006920	Ezh1	protein_coding	716.3	-1.1	4.45e-20	-0.917	3.952e-14	-0.2085	0.237	0.1817	0.3175	-0.7563	8.241e-09	-0.664	1.568e-07	6.6	5.2	4.4	5.4	5.3	5.7	4.1	4.2	4.2	3.1	2.8	2.4	5.2	5.4	5.5	2.6	2.7	2.3	2.8	3	2.8	4	3.4	3	3.2	3.1	3.5	3.1	3.1	2.3	2.5	2.5
ENSMUSG00000059334	Zfp36l3	protein_coding	105.1	-0.004887	0.9936	-1.63	1.537e-06	0.2068	0.8251	0.5928	0.3243	-0.7513	0.041	-0.6409	0.04334	2.2	1.9	3.2	1	0.8	0.7	11.2	11.4	10	0	0.1	0.1	0.4	0.4	0.5	1	0.7	0.7	0.4	0.1	0.2	1.8	1.1	1.4	0.1	0.1	1.8	1.2	1.2	0	0.1	0.1
ENSMUSG00000025491	Ifitm1	protein_coding	1725	-0.6178	0.002386	1.285	4.349e-12	-0.04298	0.9169	1.645	2.857e-15	-0.7494	0.0006847	1.052	6.561e-08	62	47.8	31.7	78.8	82.8	87.1	21.1	19.5	14	26	32.4	18.9	9.9	8.4	9.5	60.7	53.1	46.6	194.3	209.9	214.5	107	107.2	87.4	86	81	22.4	28.4	32.8	27.7	23.7	23.6
ENSMUSG00000038550	Ciart	protein_coding	187.9	-1.692	1.099e-16	-1.187	1.034e-08	-0.4397	0.07223	0.1301	0.6956	-0.7477	0.001601	-0.7859	0.0002106	4.4	4.5	4.6	3.4	3.8	3.3	4.6	4	4.5	4.5	4.2	4.5	3.2	3.3	3.6	1.7	0.8	0.7	1.7	1.4	1.4	2.9	2.4	2.4	4.8	4.8	3.1	2.6	2.4	2.9	3.5	3.3
ENSMUSG00000074682	Zcchc3	protein_coding	1205	-0.05291	0.7873	0.1699	0.2727	-0.6861	5.208e-08	-0.1032	0.6099	-0.7441	1.217e-08	-0.755	1.585e-09	20.4	16	21.4	10.1	13.4	11.9	15.8	15.3	17.8	22.2	20.7	20.1	18.9	22.6	19.1	11.9	11	11.5	13.3	13.5	13.3	12.4	10.4	11	18.3	20.8	13.3	10.5	10.5	12	13.1	14
ENSMUSG00000006651	Aplp1	protein_coding	685.1	-1.167	1.843e-14	-0.9738	2.502e-10	-0.4047	0.02556	-1.06	5.74e-10	-0.7426	1.171e-05	-2.663	3.644e-68	16.8	13	12.6	12.2	12	10.8	7.9	9.2	8.6	16.8	14.6	14.2	5.8	6.2	7.4	5.4	5.1	4.9	5.6	5.9	6.1	2.8	1.7	1.9	7.1	7.3	10.3	7.2	8	11.5	10	12.8
ENSMUSG00000056413	Adap1	protein_coding	1288	0.2926	0.1851	0.5527	0.00464	0.7553	9.827e-05	1.934	1.625e-23	-0.741	0.0002762	0.3453	0.1093	27.2	22	23	8.8	10.1	8.4	3.6	3.3	2.8	10.5	9.3	9.6	2.7	3	3.1	11.2	11.1	11.4	8	16.8	15.9	31.9	29.1	31.1	37.7	40.3	17.2	12.9	12.8	18.8	16.7	14.8
ENSMUSG00000057948	Unc13d	protein_coding	269.3	0.5696	0.01091	-0.6946	0.001658	0.4373	0.1386	0.8552	0.0009383	-0.7405	0.002402	-0.06043	0.8546	4.3	3.8	3.9	2.9	3.1	2.6	1.8	1.4	1.2	0.7	0.7	0.8	0.8	0.6	0.7	4.2	3.8	4.8	1.2	2.1	1.9	4.9	3.2	3.5	1.2	1.4	3.1	2.3	1.8	0.8	1	1.1
ENSMUSG00000031217	Efnb1	protein_coding	288.5	-1.471	3.63e-18	-1.87	2.178e-27	1.332	4.478e-11	0.197	0.5547	-0.7405	0.000157	-0.4213	0.03167	6.2	5.4	4.4	5	5.1	5.1	10.8	11.3	9.3	0.7	0.7	0.4	0.5	0.6	0.6	2.1	1.8	1.5	1.5	1.3	1.3	4.7	4.2	3.3	0.6	0.8	3.7	3	3.1	1.8	1.6	1.4
ENSMUSG00000030525	Chrna7	protein_coding	155.3	-0.2563	0.4015	-0.2509	0.4099	-0.4039	0.2212	0.1541	0.7057	-0.7393	0.01333	-0.8789	0.0005629	2.4	1.5	1.2	1.6	1.7	1.6	1.8	1.4	1.7	1.4	1.2	0.8	1.4	2	1.8	1.3	1.3	1.5	1.2	1.4	1.4	1.2	0.7	0.9	1.3	1.3	1.1	1.1	1	1	0.9	0.7
ENSMUSG00000027996	Sfrp2	protein_coding	124.5	-1.474	3.817e-09	-0.661	0.01338	0.09549	0.8576	0.3673	0.296	-0.7349	0.02029	-0.2415	0.4547	1.8	1.9	3.1	2	2	2	4.7	4.8	6.2	1	1.1	0.8	5.6	7	7.4	0.8	0.7	0.6	1.7	1	1	1.8	2.1	1.4	1.2	1.3	1.4	1.2	1.2	0.9	1	1.3
ENSMUSG00000068323	Slc4a5	protein_coding	1387	0.3705	0.1806	-2.073	1.715e-20	-0.4079	0.1882	0.4902	0.1099	-0.7333	0.0088	-0.2565	0.402	21.7	16.3	12.7	12.4	11.6	10.5	6.7	6.4	3.9	9.4	9.2	5.9	1.1	0.9	0.9	16.7	14.4	13.9	3.7	2	2.1	16.4	13.2	12.7	10.4	13	12.5	9.1	8.5	6.9	5.6	5.8
ENSMUSG00000030134	Rasgef1a	protein_coding	90.25	-1.011	3.797e-05	-1.766	6.223e-13	0.7755	0.2316	3.004	8.99e-14	-0.7324	0.01676	1.085	5.171e-06	2.1	1.5	1.9	1.6	2	1.9	0.5	0.4	0.4	0	0	0	0.3	0.4	0.3	1	1	0.7	0.5	0.5	0.6	4.4	4.1	3.2	0.4	0.4	1.4	0.9	1	0	0.1	0.1
ENSMUSG00000033256	Shf	protein_coding	352	-0.3074	0.2192	-0.1554	0.5855	-0.4191	0.1615	0.2269	0.5001	-0.7316	0.00201	-0.3447	0.1623	14.6	10.8	16.5	7.2	7.2	7.4	3.8	3.7	3.5	2.4	2.4	1.3	1.5	1.3	1.8	5.9	5.6	6.1	7.8	6.1	5.7	12.1	10.9	9.5	2.7	2.2	10.2	7.2	7.5	1.7	1	1.9
ENSMUSG00000063018	2010204K13Rik	processed_transcript	151.6	0.8464	0.0008999	0.9679	0.0001031	-0.3292	0.3297	-0.2877	0.4067	-0.7306	0.02035	-0.9272	0.0004044	4.8	3.4	1.5	2.2	2.8	2.2	5.8	6.1	5	4.1	4.7	3.6	4.8	6.2	5.9	4.5	4.2	4.6	5.8	4.5	4.2	1.8	2	1.6	2.7	4.1	1.8	2.4	1.9	3.6	2.7	3.5
ENSMUSG00000054855	Rnd1	protein_coding	81.35	-2.416	5.39e-23	-1.685	4.645e-12	0.6361	0.03454	0.3089	0.4041	-0.7293	0.01043	-3.065	1.865e-35	3.5	2.7	2.7	2.1	1.9	1.9	0.9	0.7	0.5	0.5	0.9	0.7	0.1	0.3	0.3	0.4	0.3	0.3	0.7	0.5	0.6	0.3	0.3	0.4	0.8	0.9	1.7	1.8	1.8	0.9	1.1	1.2
ENSMUSG00000039616	Mocos	protein_coding	83.79	1.341	5.406e-07	0.6027	0.04701	0.0959	0.8686	-0.03176	0.9558	-0.7268	0.04859	-0.6237	0.04446	1.3	1	1	0.5	0.8	1	1.7	1	1.8	0.6	0.8	0.5	2	2.5	2.2	2.2	2.1	2	1.2	1.2	1.2	0.6	0.8	0.7	0.5	0.7	1	0.5	0.6	0.7	0.5	0.8
ENSMUSG00000032643	Fhl3	protein_coding	347.1	-0.4724	0.03746	-0.2964	0.2302	-0.4312	0.08136	0.3184	0.2402	-0.7213	0.001465	-0.9653	1.373e-06	12.8	9.6	17.8	4.3	6.1	5.9	9.6	9.3	8.7	8.6	7.6	6.3	15.2	15.2	15.2	3.3	4.1	4.3	5.3	4.2	3.8	7.4	6.4	5.9	8.9	9.9	9.8	6.7	7.2	6	5.8	4.7
ENSMUSG00000061524	Zic2	protein_coding	2027	0.3661	0.04894	0.4285	0.01677	-0.3438	0.09849	0.1832	0.4719	-0.7197	8.765e-05	-1.034	4.497e-10	25	22.6	37.6	25	26.2	24	26	22.2	22.2	36.8	32.9	26.1	34.2	38.1	34.9	32	31.7	33.7	33.5	35.1	33.3	15.2	13	12.5	32.6	40.3	22	14.7	14.4	27.2	25.1	22.9
ENSMUSG00000047878	A4galt	protein_coding	829.3	-1.147	4.786e-12	-1.787	5.798e-28	-0.3211	0.1807	0.6152	0.00333	-0.7196	0.0001273	0.08119	0.7512	35.1	28.1	27.7	23.9	27.5	25.9	7.6	8.1	9.3	7	6	3.9	6.8	9.1	9.2	12.4	11.3	10.7	7.2	7.6	7.1	34.6	33.2	28.6	8.4	9.1	22.1	16.4	16.6	4.1	4	5.4
ENSMUSG00000039976	Tbc1d16	protein_coding	595.9	-2.388	4.679e-68	-1.45	3.387e-26	-0.5937	0.001196	-0.12	0.65	-0.7172	3.833e-06	-1.562	3.673e-29	6.2	4.9	3.8	5.7	6.5	5.5	6.1	5.8	5.7	1.2	1.2	0.8	7	7.7	7.9	1.2	1.1	1	2.2	2	2.1	1.7	1.7	1.7	1	1	3.4	3.1	2.7	0.8	0.6	0.7
ENSMUSG00000099759	1700030C10Rik	processed_transcript	131.5	0.5652	0.02701	0.269	0.3642	-0.1563	0.6944	0.5904	0.03111	-0.7146	0.01321	-0.4414	0.1012	5.2	4	2.8	3	2.3	2.4	1.7	1.8	1.6	3.8	3.8	2.7	0.5	0.6	0.5	4.2	3.5	3.8	2.1	3.6	3.7	3.3	3.3	2.5	5	5.6	2.3	2.8	2.3	2.9	3.2	3.1
ENSMUSG00000107476	Zfp862-ps	transcribed_unitary_pseudogene	214.7	-1.09	3.282e-11	-1.533	5.915e-20	-0.8055	6.749e-06	-0.3595	0.0924	-0.7136	0.0002847	-0.2436	0.2456	1.5	1.2	1.8	2.2	1.4	1.5	1.6	1.6	1.5	1.4	1.4	1.4	1.5	1.6	1.6	0.8	0.7	0.8	0.5	0.6	0.6	1.3	1.2	1.2	1	1.2	1	0.7	1	0.7	0.8	0.9
ENSMUSG00000030491	Tdrd12	protein_coding	2291	-0.6666	0.0009563	-0.7954	4.686e-05	-0.5067	0.0254	-0.427	0.09153	-0.7132	0.001238	-0.876	1.105e-05	38.1	32.8	17.1	32.3	33.1	34.6	21.8	19.2	15.8	30	30.9	19.8	4.8	4.9	3.7	21.5	21.3	19.5	21.5	17.1	18.2	16.8	16	14.7	19	20.8	16.5	18.1	18.7	19.1	17.9	19.4
ENSMUSG00000036985	Zdhhc9	protein_coding	335	-1.117	3.696e-13	-1.11	7.501e-13	0.01582	0.9662	-0.1233	0.6502	-0.7111	0.0001125	-0.4147	0.02225	2.5	2.2	1.5	2.8	3	3	3.6	2.6	2.6	1.5	1.4	1.2	3.2	3.4	3.5	1.4	1.3	1.3	1.3	1.4	1.4	1.8	1.7	1.4	1.3	1.3	1.3	1.2	1.5	1.3	1.4	1.6
ENSMUSG00000057897	Camk2b	protein_coding	886.7	-0.09181	0.7621	0.3563	0.1184	-0.05602	0.8957	0.1416	0.6807	-0.7084	0.001966	-1.567	4.666e-16	9.6	7.4	5	5.3	5.2	3.8	2.5	2	1.9	2.7	2.3	1.7	2.3	2.4	2.6	4.4	4.6	4.4	4.9	7.2	6.3	2.6	2.1	2.5	2.4	2.5	5.3	4.2	4	2.3	2.2	1.9
ENSMUSG00000023022	Lima1	protein_coding	5222	-0.2691	0.2239	-0.4963	0.01113	-0.2631	0.3133	0.06893	0.848	-0.7076	0.0005643	-0.2031	0.3983	66.5	53.1	30.6	47.5	52.7	46.2	25	20	16.9	10.1	10.2	7.6	9.8	9.3	10.3	37.9	42.6	40.6	29.2	36.8	37.1	44.9	45.4	40	9.2	10.2	34.4	29.8	27	7.7	7.5	8
ENSMUSG00000021203	Otub2	protein_coding	194.7	0.8818	9.654e-07	1.044	3.676e-09	0.03719	0.9106	0.568	0.001503	-0.7068	0.001	0.02686	0.9282	1.6	1.5	1	1.2	1	0.8	3	2.8	3.3	1.9	2.1	1.9	4.1	5	4	1.7	1.8	1.9	1.9	2.3	1.8	1.4	1.5	1.4	3.1	2.7	0.9	0.9	0.8	2	1.8	2.2
ENSMUSG00000021703	Serinc5	protein_coding	1047	0.06182	0.7373	-0.3214	0.01547	0.2506	0.1615	0.5848	0.0001253	-0.7026	1.454e-07	0.1568	0.3273	8.6	7.3	5.9	10.1	10.1	9.6	14.2	12.2	11.6	2.3	1.8	1.9	12.7	16.1	13.4	10.6	10.6	10	7.3	8.5	8.1	8.6	8.2	7.9	3.1	2.9	4.9	4.1	4.6	2.4	2.2	2.5
ENSMUSG00000042492	Tbc1d10b	protein_coding	2762	-0.03782	0.8575	-0.2444	0.1028	-0.2227	0.2078	0.971	1.139e-11	-0.7002	3.087e-07	-0.1074	0.5541	38.5	29.6	40.5	23.6	25.8	23.8	19.6	17.4	16.8	17.4	15.9	17.1	10.4	11.8	11.9	24	22.3	25	16.8	22.5	22.5	37.5	32.2	30.6	32.6	33.9	26.3	20.1	20	14.4	14.3	14.4
ENSMUSG00000054733	Msra	protein_coding	194.2	-0.3806	0.09902	-0.1325	0.6403	-0.3223	0.2313	-0.05405	0.8883	-0.6962	0.001909	-0.6802	0.0008242	3.8	3.7	2.2	1.6	1.6	1.6	1.3	1.5	1.1	1.8	1.9	1.5	1.5	1.5	1.4	1.4	1.4	0.9	1.6	1.6	1.3	2.3	2	1.9	1.5	1.8	2	2	2.2	1.4	1.4	1.4
ENSMUSG00000002504	Slc9a3r2	protein_coding	639.5	-0.2987	0.138	-0.7425	2.225e-05	-0.03873	0.9127	0.6719	0.0007208	-0.6952	0.0002728	-0.5188	0.005217	23.2	17.1	14.8	12.4	11.9	10.4	5.4	6.7	6.7	13.2	12.1	9.7	5.2	4.7	5.2	10.4	8.8	8.8	5.2	7.6	7.7	14.7	12.1	11.7	16.4	21.4	12	10.3	11.8	10.8	11.6	11.7
ENSMUSG00000018012	Rac3	protein_coding	165.4	-0.292	0.2696	0.7469	0.0005411	-0.5186	0.04318	0.4907	0.04212	-0.6932	0.01076	1.065	9.878e-08	2.6	2.9	4.1	2.9	2.2	2.4	11.2	10	10.7	3	3.1	2.3	15.2	14.6	14.6	2.2	2.1	1.6	4.3	4.2	4.1	6.9	6.6	5.6	3.3	4.7	2.3	1.3	2	2.2	1.7	1.8
ENSMUSG00000048402	Gli2	protein_coding	1835	-1.65	4.55e-18	-0.4315	0.04933	-0.4084	0.09924	0.5968	0.01349	-0.6916	0.002317	-0.5912	0.005917	27.5	21.2	22	9.1	12.1	8.5	4	3.1	3	12.3	11.1	10	2.2	2.3	2.3	3.1	3.1	3.1	4.6	9.2	8.1	17.6	15.3	13.6	16.8	17.5	19	12.3	12	8.3	8.1	8.6
ENSMUSG00000024900	Cpt1a	protein_coding	1197	-0.7615	7.922e-07	-1.516	6.282e-25	-0.1547	0.5466	0.2389	0.2914	-0.689	3.818e-05	-0.4592	0.00637	30.8	26	19.1	18	21.9	20	3.7	2.6	3	4.3	4.4	5	1.6	1.7	2.3	12.4	11	11.7	5.8	6.9	7.9	19.2	19.3	16.8	5.1	5.7	15.5	16	15.5	3.8	4	4.4
ENSMUSG00000052446	Zfp961	protein_coding	1985	0.3064	0.05377	-0.4588	0.001999	-0.3588	0.03144	0.156	0.471	-0.6844	5.941e-06	-0.3722	0.01818	32	26.8	17.5	17	17.9	15.9	14.3	11.9	13.2	23	22.4	21.2	9	8.7	9.4	22.4	20.3	20.2	10.9	12.8	13.1	21.1	20.4	17.8	22.5	27.2	15.6	16.4	15.7	16.2	17.8	17.9
ENSMUSG00000024960	Plcb3	protein_coding	2879	-0.6167	3.4e-07	-0.4999	4.63e-05	-0.2179	0.168	0.1185	0.5347	-0.684	4.434e-08	-0.7337	9.606e-10	49.7	37.8	36.9	27.5	29.4	27.6	22.7	21.1	19.5	33.8	31.1	28.1	23.1	24.8	23.1	19.1	18.1	17.8	19.8	20.1	19.6	29.5	24	21.1	31.6	35.9	29	23.5	24.9	26	27.2	26.6
ENSMUSG00000032306	Mpi	protein_coding	798.9	-0.2637	0.2516	-0.4168	0.04645	-0.5436	0.01214	0.3191	0.2169	-0.6837	0.001513	-0.2515	0.2882	18.1	14.4	14	9.7	9.7	10.3	9.4	7.7	7.4	9.6	8.8	9.5	8.7	10.9	10.2	9.2	7.4	8.1	9.5	6.2	6.4	14.3	13.4	11.4	11.6	11.7	12.5	9.5	6.9	7.4	6.5	5
ENSMUSG00000053219	Raet1e	protein_coding	103.4	-0.7701	0.004102	-0.5023	0.08141	-0.4466	0.09105	-0.2331	0.4587	-0.6801	0.02327	-0.1351	0.6822	2.5	2.1	1.4	1.4	0.9	1.3	2.3	1.6	1.7	3.6	4.2	4.2	0.7	0.8	1	0.5	0.7	0.8	1	0.7	0.8	1.8	2.2	1.8	3.4	3.5	1.2	1.2	1.5	3	2.4	3.3
ENSMUSG00000003500	Impdh1	protein_coding	560.5	0.1532	0.4999	0.0582	0.8266	-0.5711	0.00174	0.3148	0.1501	-0.6789	0.0002851	-0.8796	1.705e-07	11.7	8	7.9	5	5.3	4.3	8.4	8.3	9.2	9.1	8.5	6.9	5.1	7.1	5.7	5.9	5.1	5.2	5.8	5	4.4	5.2	5	4.7	9.7	10.8	6.6	4.8	6	5.4	5	6
ENSMUSG00000056735	A930024E05Rik	antisense	174.3	-0.5915	0.03484	0.3554	0.2335	-0.2561	0.4355	-0.4256	0.1424	-0.6783	0.0469	-1.556	5.008e-09	2.1	1.7	1.2	2	1.8	1	13.4	10.5	11.7	5.4	5.8	5.1	5.6	5.9	5	1.1	1.1	0.8	2.1	2.1	1.9	0.7	0.7	0.3	4.3	3.9	0.9	0.9	1.4	4.8	3.6	5.2
ENSMUSG00000008153	Clstn3	protein_coding	576.5	-0.3745	0.0829	-0.5519	0.006396	-0.5639	0.006029	-0.1572	0.594	-0.6761	0.002019	-1.479	1.262e-15	5.3	4.4	4	3.6	3.5	2.5	6.2	6.4	5.4	8.9	9	7.2	6.3	6.2	6	2.8	2.1	2.4	2.9	1.7	1.8	1.9	1.6	1.4	6.5	8.6	3	2.7	2.8	5.5	5	6.4
ENSMUSG00000045394	Epcam	protein_coding	1971	0.3651	0.08599	1.012	2.898e-08	-0.9649	2.196e-07	-0.9611	3.452e-06	-0.6752	0.002252	-0.8357	1.998e-05	16.1	13.8	8.5	16.4	17.4	12.5	91.7	84.7	86.3	54.8	56.6	45	109.5	129.7	123.5	20.4	21.3	18.3	41	27.7	26	6.8	8	6.8	23.3	29.6	7	7.5	9.6	26.1	24	28.9
ENSMUSG00000011256	Adam19	protein_coding	2188	-1.43	7.922e-28	-1.097	1.038e-16	-0.4746	0.001746	-0.9195	1.883e-09	-0.673	5.543e-06	-0.2729	0.09362	20.8	16.3	13.7	19.8	20.7	23.7	7.5	7.5	6.7	18.2	17.4	15.6	3.5	3.7	4.3	8.5	7	8	11.2	9.3	9.2	15.3	14.6	12.3	8.9	9	11.6	9.9	10.4	11	11.8	14
ENSMUSG00000002228	Ppm1j	protein_coding	360.1	0.2266	0.3628	0.6493	0.001398	-0.2906	0.2571	-1.207	6.425e-09	-0.672	0.007766	-2.243	2.457e-26	5.9	4.4	3.9	5.9	6.8	5.9	6.9	4.8	5	18.3	18.3	21.1	4.2	4.3	3.8	7.9	6.8	7.2	6.7	11.9	11.1	1.1	1.1	0.7	7.9	8.5	2.5	3	3.4	14.9	16.1	16
ENSMUSG00000023067	Cdkn1a	protein_coding	871.8	-1.24	7.892e-15	-1.985	2.604e-36	-0.5103	0.01568	-0.3652	0.1206	-0.6668	0.0002939	-0.3121	0.1087	36.8	25.8	24.8	22.9	28.3	26.1	35.6	30	28.3	4.4	4.4	3.8	7.7	7.5	8	11.1	9.6	11.6	6.3	6.2	6.6	26	26.1	18.3	3.6	2.9	18.2	17.9	18.8	3.6	2.2	2.9
ENSMUSG00000066026	Dhrs3	protein_coding	162.5	-0.4392	0.1421	-0.2826	0.3908	-0.1095	0.7677	1.711	2.337e-17	-0.6624	0.02223	2.223	7.301e-30	1.5	1.4	1.6	0.4	0.9	0.5	0.7	0.5	0.6	2.6	2.5	2	1.4	1.9	1.3	0.4	0.5	0.4	0.4	0.6	0.6	7.4	7.2	6.3	7.8	8.3	1.1	0.7	0.9	2.2	2	2.3
ENSMUSG00000029710	Ephb4	protein_coding	1879	-1.219	6.143e-23	-1.197	4.113e-22	0.413	0.004648	-0.6233	3.788e-05	-0.6622	1.363e-06	-1.262	2.704e-24	31.3	23.8	26.8	24	22.3	25.3	16.9	16.2	16	13.3	11.9	10.4	17	18.5	18.9	10.5	9.9	10.1	9.8	11.1	10.1	12.6	11.6	9.6	7.3	8	20.9	15.1	15.7	15.2	15	17.4
ENSMUSG00000029556	Hnf1a	protein_coding	167.8	-0.2719	0.3388	-1.806	2.348e-15	-0.05038	0.9159	-0.05208	0.9096	-0.6613	0.02302	-0.8065	0.0009803	2.3	1.6	2.3	1.8	2.2	1.9	1	0.9	0.8	1.6	1.3	1.6	0.3	0.3	0.3	1.9	1.4	1.6	0.4	0.7	0.5	1.5	1	0.9	1.4	1.5	1.3	1.2	1.4	1.4	1.2	1.7
ENSMUSG00000037692	Ahdc1	protein_coding	2634	-0.6881	7.348e-05	-0.2498	0.2176	-0.4007	0.04848	-0.2112	0.4026	-0.6604	0.0004854	-1.565	4.844e-22	19.3	13.8	20	10.3	11.2	10.4	13.2	12.5	11.1	19.4	15.4	13.4	17	19.1	19.7	6.6	6.5	6.6	7.9	9.1	9.8	7	5.6	4.9	12.7	14.9	14.4	9.1	9.8	11.9	11.4	13
ENSMUSG00000062901	Klhl24	protein_coding	1284	-0.5488	5.136e-05	-0.01763	0.9406	-0.3879	0.01176	-0.2159	0.2487	-0.6592	5.993e-06	-0.3302	0.03024	8.9	7.8	5.1	9.3	10.2	10.2	10.3	9.6	8.3	6.8	7	6	9.8	10.7	10.5	6.9	6.9	6.5	9.6	9.5	10.3	6.2	5.8	5.6	5.3	6.1	5.4	4.6	4.1	4.9	5.1	5.1
ENSMUSG00000070371	Prss36	protein_coding	169.2	0.8454	0.000105	0.5466	0.0189	-0.3151	0.2685	0.3292	0.2328	-0.6579	0.01676	-0.2676	0.3275	2.5	1.8	1.1	1.3	1.6	1.5	1.9	2.6	2.1	2.6	2.5	2.3	1.8	2	2.3	2.7	2.5	2.9	1.9	2.6	2	2	1.4	1.4	2.7	3.5	1	1.2	1.3	2	2	1.9
ENSMUSG00000042978	Sbk1	protein_coding	1460	-0.748	1.58e-05	-0.1854	0.3908	-0.4954	0.01276	0.4487	0.03792	-0.6558	0.000643	-0.7569	1.646e-05	21.4	17.1	26.6	16.6	16.7	15	15.8	14.4	13.2	10	8.1	6.8	17.5	19.6	19.4	9.4	9.5	9.6	12.7	15.4	14.3	13.8	12.6	11.5	9.9	12.9	18.1	11.9	11	5.8	6.3	5.5
ENSMUSG00000030672	Mylpf	protein_coding	2479	0.6242	1.105e-06	-0.5217	6.32e-05	-0.5134	0.0002078	1.041	5.473e-14	-0.6553	1.399e-06	0.4651	0.000607	136.8	109.9	100.9	83.5	98.3	97.5	125.7	108.5	92.9	56.7	68.7	71.5	1.5	1.8	1	141.2	141.9	149.7	58.2	71.9	64.1	162	162.8	158.3	139	134	70.2	71.8	78.3	47	42.2	48.2
ENSMUSG00000031788	Kifc3	protein_coding	662.1	0.679	4.009e-05	0.1694	0.4179	0.4594	0.01643	1.983	2.118e-31	-0.6537	0.0004962	0.6956	3.794e-05	5.9	4.4	5	4.6	5	5.1	2.5	1.7	2	2.7	2.4	3	0.7	0.9	0.9	8.6	7	8.3	4.4	6.1	6.2	9.7	7.8	7.4	10.6	11.4	3.4	2.8	3.4	4	3.8	3.4
ENSMUSG00000038155	Gstp2	protein_coding	1439	-0.1497	0.6572	-0.6974	0.0048	-0.732	0.005514	-0.2306	0.532	-0.6529	0.02722	-0.4183	0.1367	115	105	105.3	114.5	132.6	68.7	55.5	47.9	28.1	85.3	91.4	86.5	22.6	19.9	16.9	91.4	93.3	98.7	40.8	85.6	65.1	83.5	79.5	78	79.5	69.6	69.3	63.9	70.5	69	40.8	45.6
ENSMUSG00000092349	Platr17	lincRNA	329.6	0.5599	0.00195	0.653	0.000211	-0.3405	0.1043	0.00663	0.9846	-0.6506	0.0009204	-0.3267	0.09983	23.1	16.8	23.7	10.2	13.4	13.5	7.1	8	9	22.7	22.8	20.8	4.6	3.9	4.2	19.4	16.7	19.9	15.8	22	22	17.7	17.3	14.8	22.5	22.1	16.7	11.1	12.6	17.2	17.6	17.4
ENSMUSG00000075023	Accsl	protein_coding	1002	-1.257	1.417e-15	-1.552	5.498e-23	-0.1373	0.5985	0.06724	0.8234	-0.6495	0.0002292	-0.659	6.518e-05	39.2	30.2	23.1	11.8	13.9	11	1.9	1.9	1.2	21.9	22.2	18.5	0.3	0.1	0.3	5.2	5.1	4.9	3.8	3.7	4.7	20.4	19.9	18.3	21.7	22.5	22.6	18.7	17.8	19.7	19.2	18.1
ENSMUSG00000034295	Fhod3	protein_coding	303.5	0.6829	0.001591	0.1445	0.6183	-0.1353	0.7124	0.3917	0.1483	-0.6489	0.01277	-0.1954	0.4888	2.8	2.1	1.6	2.3	2.3	1.5	2.5	2.1	1.9	2.2	2.1	1.9	2.1	2.7	1.8	3.3	3	3.5	1.8	2.6	2.4	1.9	2.3	1.6	2.7	2.8	1.3	1.3	1.6	2	1.8	1.8
ENSMUSG00000054793	Cadm4	protein_coding	127	-2.097	1.402e-23	-1.893	7.574e-19	0.4044	0.1432	1.24	2.953e-08	-0.6459	0.01167	-0.1051	0.7282	4.4	3.9	3.5	3.3	3.6	3.5	1.6	1.6	1.7	1.9	1.6	1.7	0.6	0.4	0.9	1	0.6	0.7	0.7	1.1	0.9	4	3.6	3.4	3.7	4.6	2	2.8	2.7	2.4	2.2	2.2
ENSMUSG00000024008	Cpne5	protein_coding	354.4	-0.6214	0.00124	-0.1109	0.6715	-0.07994	0.8028	0.02094	0.9523	-0.6449	0.001548	0.3021	0.1432	1.6	1.1	1.5	0.7	0.8	0.7	0.3	0.3	0.3	2.4	2	2.2	0.1	0.1	0.1	0.5	0.5	0.4	0.8	0.6	0.5	2	1.8	1.5	2.3	2.2	1	0.8	0.9	2.3	2	2
ENSMUSG00000029673	Auts2	protein_coding	551.9	-0.377	0.04322	-0.1088	0.6447	-0.1343	0.6355	-0.07563	0.8101	-0.6429	0.000651	-0.691	6.332e-05	1.7	1.4	1.4	1	1	1.1	0.9	0.7	0.5	0.8	0.8	0.7	1.1	1.1	1.2	0.8	0.8	0.8	0.8	1.1	1	1.1	1	0.7	0.7	0.7	1.2	0.9	0.9	0.7	0.7	0.7
ENSMUSG00000029522	Pla2g1b	protein_coding	953.8	-0.3754	0.07599	-0.6523	0.0007192	-0.4558	0.04084	0.0978	0.7719	-0.6392	0.00336	-0.5811	0.004033	104.6	75.1	53.5	60.6	67.4	57.6	57.7	51.1	63.5	58.8	63.1	45.8	28.6	35.2	30.6	52.8	47.4	42	41.4	39.6	35.9	58.2	59.8	38.1	56.3	63.9	47	52.6	50	43.8	36.8	40.9
ENSMUSG00000001604	Tcea3	protein_coding	1826	-0.06258	0.6961	-0.07303	0.6337	-0.561	5.526e-07	-0.08042	0.6638	-0.6387	1.425e-08	-1.728	3.195e-63	101.3	76	79.8	61	67.8	63.8	43.3	38.6	40.9	58.4	60.6	60.8	6.7	7.3	7.1	64.8	58.7	61	58.8	64.6	59.8	30.7	23.1	23.3	55.1	58.3	53.6	54.6	56.8	41.9	38.9	40.7
ENSMUSG00000025726	Slc28a1	protein_coding	835.2	-1.703	1.782e-29	0.3801	0.02495	-0.03608	0.9099	0.2909	0.1577	-0.6382	0.0002319	-0.4996	0.002857	18.4	14.9	14.8	10.8	11.4	9.5	4.2	3.8	3.5	17.5	15.6	13.2	4.4	4.8	5.1	3.7	3.2	2.5	11.4	16.4	13.8	12.3	11.5	10.2	18.5	19.6	10.7	9	11.1	14.7	13.6	17
ENSMUSG00000045466	Zfp956	protein_coding	228.4	-0.4746	0.01771	-0.7231	0.0001688	-0.2546	0.317	0.3183	0.1743	-0.6377	0.002903	-0.2622	0.2354	4.6	3.5	3.6	2.2	3.1	2.9	4.5	3.6	3.4	3.3	3.4	2.5	3.3	3.9	3.9	1.8	2	2.2	1.8	1.6	1.5	3.5	3.5	2.9	3.8	3.9	2	2.6	2.9	2.3	2.8	2.6
ENSMUSG00000062115	Rai1	protein_coding	534.7	0.3363	0.1375	-0.06292	0.8381	-0.4402	0.06381	0.0001785	1	-0.6376	0.00554	-0.3837	0.08732	3.1	2.2	3.4	2	1.3	1.8	3.5	3.1	2.7	2.2	1.9	1.4	2.9	3.1	3.2	2.4	2	2.1	1.4	1.9	1.6	2.6	2.2	1.7	1.7	2	2	1.5	1.9	1.4	1.4	1.4
ENSMUSG00000029790	Cep41	protein_coding	336	-0.4134	0.01503	-0.7023	1.302e-05	-0.3533	0.0484	-0.1805	0.4095	-0.6369	0.0002747	-1.003	6.559e-11	4.2	3.4	2.7	2.5	2.5	2.5	2.7	2.6	2.2	4.3	4.3	4.4	2.1	1.9	1.8	1.8	1.7	2.1	1.6	1.4	1.5	2	1.6	1.6	3.4	4.3	2.3	2.5	1.9	3.2	3.6	3.4
ENSMUSG00000037995	Igsf9	protein_coding	633.4	1.445	1.397e-16	1.425	3.351e-16	-0.4974	0.0127	0.2586	0.2888	-0.6367	0.004284	-2.482	1.812e-38	1.9	1.5	2	1.2	1.8	1	8.4	7.6	6.7	4.1	3.8	3.6	9.9	10.5	10.8	3.7	3.9	3.5	4.1	3.4	3.5	0.4	0.3	0.2	4.1	5.2	1.2	1.1	1.1	2.7	2.4	3
ENSMUSG00000020407	Upp1	protein_coding	4888	0.1701	0.4752	0.1644	0.4861	-0.8971	1.003e-06	-1.565	5.286e-16	-0.6313	0.002283	-0.688	0.0002686	171.5	140.7	95.4	94.8	96.8	84.6	135.9	102.1	95.2	171.7	179.6	107.2	46.3	47.1	45.3	110.1	100.1	101.4	116.2	97.4	96.6	93.6	83.3	74.2	47.6	52.9	92.5	86.1	82.8	92	75.6	75.5
ENSMUSG00000032194	Kank2	protein_coding	3305	-0.2159	0.1092	-0.2259	0.08758	-0.05418	0.8124	0.4332	0.001863	-0.6296	1.874e-07	0.005734	0.9791	45.9	38.7	44.4	23.2	28.3	23.5	18.1	17	15.6	16	15.4	14.7	16.8	18.8	19.5	22.3	20.9	21.3	18.4	23.2	22.4	47.3	44	38.2	19.8	21.8	30.9	24.8	27.5	15	13.4	16
ENSMUSG00000043909	Trp53bp1	protein_coding	2351	-0.5581	0.0005065	0.191	0.317	-0.4832	0.00504	-0.4034	0.03794	-0.6278	0.0002703	-0.3052	0.09259	8.9	6.7	4.6	5.1	5.9	6.5	6.6	6	5.8	8.6	8.5	7	11.1	12.9	11.7	4	3.8	3.9	6.8	6.3	6.8	6.1	5.6	4.6	5.9	6.2	4.2	4.5	4.3	5.7	5.2	6.2
ENSMUSG00000097076	Platr7	lincRNA	514.4	1.279	9.56e-10	0.9169	1.949e-05	-0.5056	0.04926	0.1321	0.7232	-0.6271	0.02249	-1.13	3.546e-07	16.2	13.6	8.3	14.6	15.3	13	9.8	7.2	8	20.7	19.1	16.3	1.3	1	1.5	36.3	33.9	36.5	16.5	33.8	32.2	6.6	5.5	5.3	19.5	22	9.2	7.4	8.4	13.2	13.6	12.3
ENSMUSG00000038065	Mturn	protein_coding	203.5	0.08053	0.8174	0.6641	0.004706	0.1684	0.6853	1.383	2.941e-08	-0.6269	0.03062	0.356	0.1884	2.4	1.7	1.4	1.5	1.5	1.4	0.8	0.6	0.8	0.5	0.7	0.6	0.7	0.9	0.7	1.5	1.6	1.7	1.8	2.9	2.5	2.5	2.6	2.2	1.7	1.5	1.7	1.2	0.8	0.7	0.7	0.6
ENSMUSG00000050211	Pla2g4e	protein_coding	288.5	-1.727	1.804e-14	-0.239	0.4173	0.08658	0.8922	2.434	1.374e-18	-0.6265	0.03213	-0.6592	0.008914	5.9	4.4	2.3	2.8	3.1	3.1	0.2	0.2	0.1	0.2	0.2	0.1	0	0	0	0.8	0.9	0.9	2.4	2.7	2.4	2.8	2.8	2.4	1	0.9	3.2	2.7	2.4	0.1	0.2	0.2
ENSMUSG00000028680	Plk3	protein_coding	816.3	0.2521	0.2214	0.8745	1.916e-07	0.1429	0.5899	0.1551	0.5475	-0.6265	0.001184	-0.4592	0.01343	11.7	9.7	16	5.2	7.1	6.8	10.2	8.8	7.8	24.3	22.8	21.6	3.6	3.9	4.2	8	7.2	7.8	13.1	10.9	11.7	10.9	7.6	7.9	22.7	28.7	7.5	7.6	8.4	22.9	24.9	28.2
ENSMUSG00000002324	Rec8	protein_coding	353.4	-2.307	1.017e-41	-1.03	2.336e-09	0.2273	0.4395	0.8155	0.0001385	-0.6245	0.004444	0.2432	0.2823	4.9	3.6	5.8	6.9	8.3	8.1	19.2	18.9	13.1	1.5	1.7	1.7	4.1	4.3	4.5	1.6	1.5	1.5	4	3.9	3.4	6.4	5.7	4.4	2.8	3	2.9	3	3	1.7	1.8	2.2
ENSMUSG00000109771	Gm35315	protein_coding	361	-1.208	6.13e-10	-0.6055	0.003606	-0.3632	0.1435	-0.05875	0.8759	-0.6233	0.00937	-0.7694	0.0001932	5.4	5	2.3	3.1	4.2	3.8	5.2	4.6	4.8	5.6	5.4	4.4	5.6	6.4	5.9	1.7	1.6	1.5	2.7	2	2.6	2.5	2.8	2.4	4.2	5.6	2.7	3	2.7	3.3	4.2	4.3
ENSMUSG00000054115	Skp2	protein_coding	2087	0.08303	0.5579	0.3035	0.00545	-0.1165	0.4524	0.4045	0.0007694	-0.6177	6.229e-09	-0.2313	0.0493	16.2	13	12.1	8.4	10.2	9.7	8.7	8.5	7.8	10.3	10	10.6	6	7.2	6.8	9.9	9.6	10.6	11	11.8	12.3	12.1	12.3	11	13.4	13.9	8.5	9.1	9.4	8.9	9.3	10.2
ENSMUSG00000034800	Zfp661	protein_coding	150.8	-1.12	1.076e-10	-0.2688	0.1882	-0.04733	0.8965	0.4573	0.0204	-0.6156	0.002375	-0.05459	0.8329	1.5	1.3	1.4	1.1	1.3	1.1	1.8	1.3	1.5	1	1	0.9	1.4	1.4	1.4	0.5	0.5	0.5	0.9	1	0.9	1.4	1.6	1.1	1.3	1.4	0.9	0.9	1	0.8	0.9	1.1
ENSMUSG00000074738	Fndc10	protein_coding	202.3	-0.9308	3.436e-06	-0.2013	0.4274	-0.02143	0.9611	0.211	0.4791	-0.6135	0.01227	-0.6204	0.00371	5.3	4.2	6.5	4.3	4.9	4.3	3.7	3.6	3.2	3.7	3.4	2.5	3.8	4.1	3.9	2.4	2.5	2.1	3.7	3.7	4.4	4	3.5	2.6	3.2	4.2	4.2	2.8	3.2	3.1	3.2	3.2
ENSMUSG00000031608	Galnt7	protein_coding	437	-2.667	8.602e-35	-1.065	2.08e-06	-0.2078	0.5704	-1.026	9.198e-05	-0.6131	0.03238	-1.735	3.417e-15	7.7	5.7	3.4	5.1	5.5	5.2	6	5	4.2	3.5	3.4	2.3	3.1	3.6	3.1	0.7	0.9	0.7	3.2	1.9	2.2	1.4	1.9	1.6	1.5	1.5	3.6	3.4	4	2.5	2.3	3.2
ENSMUSG00000049339	Fam134a	protein_coding	460.9	-1.168	1.366e-11	-0.8852	5.145e-07	-0.2959	0.2144	-0.05848	0.8647	-0.6107	0.003327	-0.4879	0.01198	7.1	5.8	9.5	6.5	6.9	6	11.5	11.8	12	5.5	4.6	4.9	8.1	9.4	10.7	3.2	2.6	2.8	4.6	2.9	2.8	5.6	5.1	4.8	4.6	4.9	5.2	4.2	4.8	4	4	4.2
ENSMUSG00000023972	Ptk7	protein_coding	5880	-0.6316	1.427e-08	-0.1682	0.2101	-0.06502	0.7514	0.02055	0.9302	-0.6072	2.141e-07	-1.377	2.312e-38	91.5	72.4	72.1	57.7	62	54.1	95.4	84.1	77.7	47	43.1	36.9	63.3	72.2	66	36.7	38.1	37	52.9	51.5	50.1	33.4	30.1	26.9	41	44.9	57.2	49.3	48.3	40.1	38.9	42.4
ENSMUSG00000020424	Gatsl3	protein_coding	1007	-0.7205	2.264e-06	-0.3153	0.06293	-0.02231	0.9463	0.5284	0.003458	-0.6066	0.0004237	-0.9314	9.283e-10	36.9	29	28.9	34.3	34	33.6	25.9	23.7	22.2	28.4	24.6	20.9	13.8	17.4	20	22.2	19.4	19.8	28.8	25.6	27.1	19.4	15.7	14.3	33.8	37.9	25.5	18.5	18.6	24.3	23.4	25.3
ENSMUSG00000045435	Tmem60	protein_coding	155.1	-0.08706	0.7578	-0.0329	0.9192	-0.06048	0.8752	0.03143	0.9327	-0.6055	0.008159	-0.427	0.04048	2.8	2.3	2.2	1.4	2.4	1.8	1.9	1.7	2.3	1.6	1.8	1.7	2.3	2.3	2.4	1.9	1.9	1.7	1.7	2	1.9	2.1	1.7	1.7	1.7	1.8	1.7	1.8	1.4	1.3	1.6	1.9
ENSMUSG00000021866	Anxa11	protein_coding	461.3	-0.3907	0.06345	-0.2307	0.3192	-0.3764	0.1018	-0.2231	0.4119	-0.6052	0.007231	-0.8862	3.435e-06	5.7	4	5.5	3.6	3.9	4.4	6.8	5.5	5.3	6.2	6.3	4.8	4.8	5.7	5.5	3.2	2.7	3.2	2.3	4.3	3.6	2.8	2.7	2.5	4.8	5.1	3.7	3	3.2	4.4	3.9	5
ENSMUSG00000022434	Fam118a	protein_coding	835.9	0.3907	0.0009736	-0.4636	8.025e-05	0.1239	0.4926	0.1867	0.2478	-0.6047	5.863e-07	-0.2763	0.03087	22.3	18.6	15.3	13.4	14.2	14.4	13.6	11.9	11.2	9	8.3	8.2	9.9	11.1	9.2	18.4	17.2	19.6	10.4	10.3	9.7	16.9	15.4	14.8	9.2	10.1	12.8	12.4	12.3	8.9	10.1	8.9
ENSMUSG00000085412	Halr1	lincRNA	842.4	-0.6432	0.01448	0.9053	0.0002055	-0.1735	0.6505	-0.1286	0.7502	-0.6046	0.04644	-2.116	1.404e-20	30.4	23	18.9	10	7.8	7.1	57.9	44.1	51.3	91.2	91.6	91	0.8	0.9	0.5	5.7	3.3	6.6	11.4	18.2	18	5.8	4.6	5.4	80.4	90.3	10.2	16.7	19.9	82.2	74.2	85.6
ENSMUSG00000036537	Rnf113a1	protein_coding	103.1	0.2049	0.5063	0.6274	0.01037	0.0141	0.9775	0.1108	0.769	-0.6036	0.04256	-0.3781	0.1545	4.9	3.8	2.3	2.9	2.3	2.2	4	3.2	3.7	3.4	3.9	3.3	3.2	3.2	3.5	2.7	2.5	3.4	3.4	4.1	4.1	3	3.2	2.7	3.8	4	1.8	2.5	3.1	3.8	3.1	4
ENSMUSG00000055235	Wdr86	protein_coding	420.9	-1.667	1.141e-19	-1.303	2.327e-12	-0.06125	0.8788	-0.1712	0.5838	-0.6023	0.00842	-2.162	5.626e-32	7.2	6	5	4.9	5.6	4.2	2.9	3.2	2.7	2.6	2.6	1.4	6.4	6.5	5.9	1.5	1.7	1.3	1.9	2	1.9	1.5	1.3	1.2	1.6	2.3	4.6	3.8	3.7	2.2	2.2	2
ENSMUSG00000035235	Trim13	protein_coding	874.7	-1.169	7.196e-27	-0.3677	0.002008	-0.5403	5.297e-06	0.2473	0.08956	-0.6021	1.007e-06	0.1391	0.3425	30.9	23.9	19.6	24.9	27.1	25.7	13.9	14.4	14.2	24.5	23.5	22.3	13.5	14.2	14	11.5	11.5	11.4	20.4	19.4	20.4	29.8	28.3	25.6	25.2	30.6	17	16.7	16.2	15.5	15.9	16.8
ENSMUSG00000022773	Ypel1	protein_coding	156.8	-0.5124	0.01545	0.1334	0.6202	-0.6802	0.001068	0.00829	0.9821	-0.6007	0.01413	-0.4401	0.04424	1.6	1.3	1.5	1.3	1.3	1.1	1.5	1.1	1.1	1.8	1.6	1.4	2.1	2.4	2.2	0.7	0.9	0.9	1.2	1.6	1.3	1.2	1.1	0.9	1.5	1.7	1.2	0.9	0.8	1.1	1	0.9
ENSMUSG00000040488	Ltbp4	protein_coding	2541	-0.0004366	1	0.7374	1.513e-06	-0.03937	0.902	0.4634	0.01366	-0.5992	0.0005	-1.045	4.25e-12	24.1	19.7	20.6	10.3	11.6	9.3	11.4	9.6	8.6	22.9	20.2	17.6	9.5	9.6	10.3	10.4	10.4	10.3	14.5	19.5	18.4	12.6	10	8.3	26.4	30	16.9	12.3	13.1	18.6	19	21.5
ENSMUSG00000038932	Tcfl5	protein_coding	531.5	0.9946	3.015e-08	2.785	1.068e-63	-0.6264	0.0002154	-0.3779	0.05775	-0.5973	0.005104	-0.2465	0.2522	3.2	2.6	2.3	1.2	1.9	1.2	14.1	13.2	13.1	6.9	6.8	6.8	19.9	20.1	19.2	2.6	2.9	3.3	8.8	11	11.1	2.4	2.2	2.3	4.6	5.8	1.9	1.4	2.1	4.1	3.9	5.2
ENSMUSG00000000811	Txnrd3	protein_coding	377.2	-0.3813	0.1022	0.03359	0.9242	-0.1071	0.7721	-0.2179	0.4743	-0.5964	0.01884	-0.9084	1.466e-05	7.2	5.8	5.9	4.3	5.4	5.7	6.1	6.2	5	6.6	6.9	5.4	5	5.9	5.4	4.3	3.8	3.8	7.8	4.4	3.7	3.7	3.1	3.1	5	5.8	4.4	3.6	4.5	5.6	6	5.9
ENSMUSG00000033857	Engase	protein_coding	238.2	-0.5418	0.009138	0.2657	0.251	0.07689	0.8382	0.6044	0.0058	-0.5926	0.0118	-0.2697	0.2505	2.2	1.8	2.8	1.6	1.7	1.4	1.8	1.6	1.7	1.8	1.7	1.5	2	2.3	2	1.2	1.1	0.9	2.2	1.8	1.7	2.1	1.7	1.6	2.6	2.6	1.9	1.2	1.3	1.5	1.7	2.1
ENSMUSG00000018727	Cpsf4l	protein_coding	357.9	-0.2575	0.3274	0.3051	0.223	1.913	3.896e-19	2.359	8.663e-25	-0.5922	0.03137	-1.801	1.955e-17	9.8	7	4.9	10.2	9.9	10.1	7.7	5.4	5.4	1.8	1.7	1.2	0.7	1	0.6	9	8.1	8.1	12.8	11.7	13.1	2.6	1.9	1.7	8.6	9	6.1	4.4	4.2	7.1	6.8	5.1
ENSMUSG00000022353	Mtss1	protein_coding	3586	-0.1607	0.2382	-0.09031	0.5527	-0.4311	0.0003251	0.07819	0.6847	-0.5921	4.646e-07	-0.1652	0.2351	39.7	31.9	37.9	26.4	27.7	27.8	26.3	24.9	25.5	32.1	31	29.6	25.6	29.3	25.9	24.5	24.1	24.8	21.8	28.4	26.9	35.5	32.5	29.5	31.1	34.2	27.8	21.4	23.3	22.9	21	24.8
ENSMUSG00000069662	Marcks	protein_coding	773	0.4416	0.0183	0.7927	3.74e-06	-0.06502	0.8485	-0.1075	0.7145	-0.5886	0.004197	-0.5611	0.002597	6.7	5.4	6	4.2	5.5	4.2	9.3	10.1	7.7	9.6	8.3	6.7	15.3	16.9	14.4	5.4	6.7	7	7.5	8.2	8.7	4.1	3.8	4.3	7	8.2	5.2	3.6	3.3	8.9	7.6	6.9
ENSMUSG00000091071	1700030C10Rik	transcribed_unprocessed_pseudogene	272.3	0.0864	0.7859	-0.32	0.1951	-0.1584	0.6477	0.3539	0.2	-0.588	0.02454	-0.3035	0.2337	11.9	9.2	9.5	8.1	7.6	7.1	6.4	6.7	3.3	9.9	8	5.9	2.6	1.8	2.5	8.7	7.4	8.1	5.4	6.7	6.1	9.5	7.7	7.6	9	11.5	6.9	7	6.4	7.2	6.7	7.4
ENSMUSG00000056515	Rab31	protein_coding	347.1	-0.4306	0.02719	0.1329	0.5827	-0.9474	5.122e-08	-0.8965	2.123e-06	-0.5858	0.004284	-0.7129	6.117e-05	4.7	4	3.5	2.7	2.7	2.1	6.7	7	7.3	4.5	4.1	4.1	9.5	11	10	2	1.7	1.7	2.8	2.9	2.4	2.7	2.3	2.4	1.7	2.7	2.6	2.3	3.3	2	1.9	2.6
ENSMUSG00000097651	4930461G14Rik	lincRNA	290.1	0.3642	0.05409	-0.1824	0.4034	0.2002	0.4316	0.1201	0.6748	-0.5846	0.003903	-0.7656	1.208e-05	24.2	19	15.5	15.8	14.7	15.6	14	11.7	12.7	12.8	12.9	10.9	1.5	1.1	1	20	19	20.5	13	15.1	12.4	13.6	11.4	10	11.3	15.4	10.8	13.3	15.1	14.6	13.4	14.4
ENSMUSG00000000544	Gpa33	protein_coding	2049	-0.6231	0.003885	-1.174	3.905e-09	-0.2162	0.487	0.4385	0.09912	-0.5831	0.02102	-0.3749	0.1201	50.2	39.1	41.6	33.7	32.6	27.4	26.8	24.5	18.2	44	41.5	34.6	3.9	4.1	4	21.7	19.8	18.5	7.6	16.1	17	37.8	33.5	29	51.4	59	34.2	27.5	24.9	38	34.3	30.6
ENSMUSG00000038718	Pbx3	protein_coding	407.6	0.8846	1.199e-06	2.042	1.464e-33	0.002719	0.9957	0.007582	0.9825	-0.5811	0.00718	-0.3975	0.04824	2.5	2	1.6	0.9	1.2	1.1	4.1	3.8	3.5	2.9	2.5	2.1	3.9	5.4	4.7	1.7	2	2.2	3.6	5	4.9	1.6	1.6	1.5	2.3	2.8	1.5	1.3	1.3	2.6	2.3	2.6
ENSMUSG00000021758	Ddx4	protein_coding	265.8	-1.368	1.681e-12	-0.3466	0.1206	-0.07959	0.8196	-0.3124	0.198	-0.5808	0.01611	-0.9757	6.474e-07	3.3	3.1	2.6	1.9	3	2.6	6.6	6.2	5.9	4.8	4.9	5	8.2	8.4	8	0.9	0.9	1.1	1.9	2.1	1.9	1.5	2	1.2	4	3.9	1.2	2.2	2.5	4.3	4.6	5
ENSMUSG00000028826	Tmem57	protein_coding	1285	-0.6345	3.091e-06	0.1082	0.5536	-0.7053	2.561e-07	-0.461	0.00413	-0.5797	0.0001524	-0.6219	1.045e-05	7.8	6	5.2	6.4	8.3	8.7	13.4	11.1	11.9	9.9	9.4	9.6	9.9	10.7	10.8	5	5.3	4.8	9.3	7.8	8.2	4.5	4.2	3.8	6.4	7.5	3.6	4.4	4.7	5.5	6.2	5.9
ENSMUSG00000024855	Pacs1	protein_coding	546	-0.394	0.0253	-0.2806	0.1317	-0.2761	0.209	-0.05105	0.8727	-0.578	0.002644	0.06078	0.8089	5.5	4.7	5.3	5.2	6.2	5.6	6.7	5.3	5.6	4.1	3.9	3.4	7.3	8.7	8.6	4.3	4.1	4.4	3.8	5.2	5	6.3	5	4.8	3.5	3.9	4.4	2.9	3.1	2.9	3	3.6
ENSMUSG00000037148	Arhgap10	protein_coding	392.3	0.9342	5.722e-08	0.9714	1.27e-08	0.02357	0.9515	0.3735	0.09977	-0.5759	0.0088	-0.3822	0.06243	5.1	3.9	2.7	4	3.9	3.5	9.9	8	7.9	3.4	3	2.5	6.6	6.9	7.6	7.2	7.2	7.6	6	8.3	8.4	3.1	3.2	3.1	3.4	4.3	2.3	3	2.7	2.8	3	3.2
ENSMUSG00000032198	Dock6	protein_coding	2269	-0.6312	2.759e-07	-0.4108	0.001347	-0.3728	0.00679	0.1448	0.4327	-0.5745	1.434e-05	-0.4233	0.001264	15.4	12.3	14.1	9.8	10.8	10.4	9.2	7.9	7.1	15.6	14	12.8	4.8	5.3	4.9	6.9	6.6	6.5	7.6	7.8	7.9	11.5	10.3	9.2	15.1	16.2	11.3	7.8	9	10.8	10.8	11
ENSMUSG00000089726	Mir17hg	lincRNA	574	0.09092	0.6622	0.3309	0.03736	-0.1168	0.6144	-0.2159	0.2712	-0.5731	0.0003503	-0.8781	4.896e-10	9.3	9.3	6.9	5.1	4.7	5.3	6.6	6.5	6	8.3	8.5	6.9	5.9	5.7	4.1	5.8	5.2	5.2	6	6.7	6.5	4.9	5.1	4.1	6.1	7.5	5.5	6	5.8	7.2	6.9	7.7
ENSMUSG00000033713	Foxn3	protein_coding	1610	-0.08021	0.6523	0.1471	0.3428	-0.4623	0.0005509	-0.5391	0.0001775	-0.5729	2.19e-05	-0.3931	0.003448	7.6	6.4	4.9	4.2	5.6	5.1	6.6	6	5.7	5.9	5.4	5.1	8.6	10.2	8.9	4.8	4.7	4.6	5.2	5.8	5.6	5	5.1	4.4	3.7	3.7	4.6	4	4.2	4.1	3.8	3.9
ENSMUSG00000045374	Wdr81	protein_coding	410.2	-0.3078	0.03958	-0.4424	0.001862	-0.2708	0.1456	0.184	0.3587	-0.5726	0.0002298	0.002472	0.9931	3.3	2.5	2.6	2.7	2.6	3	3.4	2.7	2.8	1.7	1.5	1.5	2.3	2.4	2.6	2.3	2.1	2.4	2	2	2.1	3.1	2.8	2.7	1.9	1.6	2.2	1.6	2	1.3	1.3	1.2
ENSMUSG00000024143	Rhoq	protein_coding	330.2	0.4876	0.02172	-0.2331	0.3438	0.1202	0.7489	0.5129	0.04157	-0.5726	0.02219	-0.6284	0.003279	3.9	3.5	2.5	3.2	2.8	2.9	6.2	5.2	5.5	1.7	1.2	1.2	4.9	6.2	6.5	4.5	3.8	4.3	2	3	2.6	2.4	2	2	1.5	2.4	1.8	2.3	2.5	1.6	1.3	1.5
ENSMUSG00000028207	Asph	protein_coding	1377	-0.5009	0.0003315	-0.5218	0.0001568	-0.1526	0.4527	0.1867	0.3392	-0.5718	0.0001214	-0.1988	0.2329	5.5	4.8	3.2	3.1	3.8	3.3	4.3	3.7	3.8	3.1	3.1	2.8	3.7	3.7	3.8	2.5	2.4	2.3	2.3	2.4	2.4	4.1	4.3	3.5	3.3	3.5	2.8	3.1	3.3	2.6	2.6	2.9
ENSMUSG00000094936	Rbm4	protein_coding	188	-0.01743	0.966	0.1438	0.6476	0.2119	0.5425	0.4701	0.09273	-0.5702	0.0433	-0.652	0.00553	3.1	2.7	1.6	1.1	1.2	1.6	1.5	0.9	0.9	1.3	1.3	1.2	0.7	1.1	0.8	1.5	1.2	1.2	1.3	1.6	1.5	1.7	1.7	1.5	1.5	2	1.7	1.8	1.7	1.4	1.6	1.4
ENSMUSG00000037405	Icam1	protein_coding	543.2	-1.065	1.455e-11	0.6224	0.0001213	-0.7836	6.568e-06	0.09475	0.7421	-0.5692	0.002714	-0.7458	7.14e-06	7.7	6	4.7	6.4	6.1	5.5	5.5	4.3	4	3.7	3.7	3.8	6.3	5.8	6.4	2.7	3.1	2.7	7.6	10.5	9.8	3.9	4	3.2	3.9	4.1	4.3	3.7	4.7	2	2.5	2
ENSMUSG00000036565	Ttyh3	protein_coding	312.3	-0.09211	0.7753	0.1382	0.6407	-0.2834	0.3406	0.3874	0.1503	-0.5683	0.03209	-0.1973	0.4709	2	1.7	3.2	1.1	1.6	1.3	3.1	3.4	3.5	1.7	1.4	1.4	4.6	5.9	6	1.3	1.3	1.2	1.6	1.3	1.5	2.5	1.8	1.6	1.9	2	2	1.2	1.4	1.3	1.2	1.2
ENSMUSG00000035390	Brsk1	protein_coding	440.2	0.1774	0.4185	0.6726	8.613e-05	0.01156	0.974	0.1237	0.6355	-0.5644	0.003122	-1.126	2.068e-12	5.9	4.2	7.3	2.4	2.3	2.5	4	2.8	3.2	6.6	5.9	5.4	3.2	3.7	3.6	2.9	2.5	2.8	3.9	3.6	4.1	2.6	2.7	2.3	6.1	7	4.2	3.3	4	5.9	5.5	6.7
ENSMUSG00000044681	Cnpy1	protein_coding	1100	1.226	6.549e-24	1.294	1.263e-26	0.01967	0.9449	-0.6928	2.334e-06	-0.564	7.019e-05	-2.305	3.351e-76	9.6	8.4	8.4	5.8	6	6	13.1	10.8	11.9	5.7	6.3	5	0.9	0.7	0.8	14.5	13	14.4	11.8	16.1	16	2	1.7	1.6	3.6	3.4	6.2	5.9	5.8	6.1	6.1	5.2
ENSMUSG00000054364	Rhob	protein_coding	439.4	-1.635	2.892e-34	-0.5607	6.558e-05	0.2626	0.1438	0.4495	0.005974	-0.5634	0.000405	-0.9406	1.014e-11	8.6	7.1	9.5	8.5	8.7	8.1	7.4	8	6.5	5.8	5.1	5.1	17.8	19.9	17.5	3.1	2.5	2.5	5.9	5.6	5.6	4.7	4.3	3.8	6.6	8	6.3	4.8	5.7	6.5	5.8	6.9
ENSMUSG00000036928	Stag3	protein_coding	1674	0.3472	0.0131	-0.3622	0.00939	-0.3855	0.007027	0.2346	0.1704	-0.5625	7.303e-05	-0.2929	0.04635	13.4	11.5	9.4	6.5	7.2	8.4	15.9	13.1	14.9	15.6	15.5	16.3	14	13.9	16.4	9.9	8.4	9.9	5.6	6.3	5.4	10.7	9.4	8	18.4	19	8.3	7.4	7.6	12.2	12	12
ENSMUSG00000030847	Bag3	protein_coding	1249	0.1094	0.4092	-0.6812	1.495e-11	-0.2984	0.01473	0.104	0.5232	-0.5606	1.923e-07	-0.6864	9.885e-12	33.5	27	35.6	22.8	25	22.1	19.2	16.9	17.8	14.5	14.4	14.5	10.4	11.2	11.4	25.8	23.5	26.1	14.8	14.8	13.8	20.8	20	18.2	14.9	16.2	24.1	20.7	19.9	11.2	11.5	12.5
ENSMUSG00000092368	A930015D03Rik	antisense	136.2	0.002043	0.9966	-0.1934	0.4665	-0.1139	0.7504	0.1633	0.5936	-0.5599	0.02367	-0.252	0.2965	8.9	7.5	4.9	4.6	4.4	4.6	3.7	3.6	3.6	4.3	5.4	4.5	3.2	2.7	3.7	4.6	4.5	4.5	3.8	4.5	3.7	6.7	6.3	5.6	4.6	6.1	3.9	5.1	5.6	4.6	4.6	3.8
ENSMUSG00000049225	Pdp1	protein_coding	240.7	0.07291	0.7816	0.3909	0.03748	-0.5823	0.00166	0.2686	0.2257	-0.559	0.008961	-0.4397	0.02216	2.7	2.1	1.4	1.7	1.9	1.9	2	1.7	1.9	2.6	2.6	2.2	2.7	3	2.8	1.8	1.9	2.1	2	2.6	2.7	1.5	1.7	1.6	2.9	3.1	1.5	1.6	1.3	1.8	1.5	1.5
ENSMUSG00000003526	Prodh	protein_coding	416.5	0.7824	2.172e-07	0.6953	5.402e-06	-0.8597	1.298e-08	0.004211	0.9898	-0.5589	0.002076	-0.2768	0.1252	4.3	4	3.4	3.3	2.9	2.9	9.2	7.6	9.1	6	5.2	4.2	7	7.1	6.2	5.6	4.9	5.1	4.6	4.6	5.4	3.4	3.2	3.2	4.6	5.7	2.3	2.5	3.1	2.8	3	2.7
ENSMUSG00000022797	Tfrc	protein_coding	6217	-0.5862	9.098e-07	-0.6763	7.146e-09	0.01704	0.9483	-0.1003	0.6101	-0.5588	1.217e-05	-0.6606	3.206e-08	74.3	67.8	47.6	43.4	50	51.9	51.3	45.2	47.4	32.6	32.4	31.2	24.6	27.2	27.2	32.1	32	32.4	27.9	30.8	32	40.9	42.6	36.4	29.1	30.6	42.6	44.4	41.7	29.6	31.8	36
ENSMUSG00000033826	Dnah8	protein_coding	6715	-0.2429	0.2356	-0.6947	4.576e-05	0.223	0.3651	0.1723	0.5202	-0.5582	0.004977	-0.6158	0.000579	49.1	38.9	24.6	28	28.3	29.8	18.3	14.6	14.8	4.8	4.5	4	4	3.9	3.6	25.1	24.2	23.2	14.3	20.2	18.2	27.7	24.1	21.2	5.2	4.8	27.8	23.9	24.4	5.3	5.7	4.7
ENSMUSG00000031822	Gse1	protein_coding	1350	-0.02385	0.8953	0.7192	1.021e-11	0.2138	0.1197	0.6658	1.88e-08	-0.5575	2.041e-06	-0.8525	1.465e-15	6.3	5	5.7	4.3	4.6	3.8	3.7	3.6	3.5	5.2	4.7	4.5	6.6	6.8	7.4	4.1	4.3	4.1	6.9	7.2	6.8	3.5	3.1	2.8	7.4	7.9	4.5	3.6	3.5	5.6	5.3	5.8
ENSMUSG00000056665	Them6	protein_coding	181.7	0.4163	0.07123	1.049	1.473e-07	-0.1821	0.5465	0.2813	0.2757	-0.5569	0.03183	-1.011	7.677e-07	4.2	3.4	3.8	2.5	2.3	2.1	5.7	4.7	4.3	5.1	4.4	2.9	7.7	7.7	7.5	3.1	3	3.1	5.8	4.3	4.2	1.7	2	1.8	4.9	5.4	2.9	2.1	2.7	3.6	3.6	3.9
ENSMUSG00000059518	Znhit1	protein_coding	548.7	-0.1511	0.4449	0.1528	0.4327	-0.2444	0.2128	-0.02288	0.9394	-0.5555	0.001223	-0.709	3.054e-06	17.5	11.6	16.4	9	10.5	9.3	10	7.9	8.6	14.8	15.8	15.5	10.2	11.2	12.5	9.6	8.2	8.2	12.2	10.1	9.7	10.5	9	7.9	15	15.3	9.7	10.3	10.4	13	11.9	14
ENSMUSG00000038930	Rccd1	protein_coding	377.5	-0.251	0.09143	-0.09092	0.6183	-0.2742	0.07812	0.0737	0.7323	-0.5555	0.0001814	-0.5534	3.851e-05	2.4	1.8	2	1.5	1.9	1.9	2.4	2.4	2.1	2.2	2.3	2	2.2	2.2	2.1	1.6	1.4	1.5	1.6	1.7	1.7	1.5	1.3	1.4	2.3	2.4	1.6	1.3	1.4	1.8	1.7	1.9
ENSMUSG00000024268	Celf4	protein_coding	451.6	0.4792	0.01439	-0.4321	0.03167	0.2817	0.2505	0.4612	0.0399	-0.5551	0.01409	-1.229	1.335e-11	6.3	4.9	3.8	4.3	4.2	4.1	4.6	3.7	4.2	4.6	4.6	4	4.6	5.9	4.5	5.8	5.5	6.5	2.4	3.8	3.2	2.4	1.9	2.1	5.1	7.1	3.4	3.4	3.5	4.9	4.9	6.2
ENSMUSG00000039108	Lsm14b	protein_coding	1593	-0.3689	6.733e-05	0.09221	0.4274	-0.4429	1.287e-06	0.2508	0.02045	-0.5525	5.761e-09	-0.1054	0.3683	24.5	21.7	18.3	18.6	20.8	19.5	22.4	20.1	20.9	24.7	25.2	24.4	29.9	32.6	31.7	15.1	14.1	16.5	19.8	21.9	21.3	20.8	20.7	19.4	29.7	29.4	16	15	13.9	17.8	18.6	18.1
ENSMUSG00000042195	Slc35f2	protein_coding	1426	-0.4586	0.0007624	-0.9599	3.758e-14	-0.01308	0.9644	0.4798	0.001844	-0.5489	0.0001505	-0.1315	0.4485	33.3	27.8	24.3	23	22.9	22.6	19.3	15.9	18.6	19.6	20.7	20.6	14.3	14.6	14.8	16.7	16.6	16.3	14.6	10.5	9.8	28.2	26.3	23.9	29	28	19.3	19.8	19.4	18.8	18.2	23.4
ENSMUSG00000016624	Phf21b	protein_coding	139.3	-0.3253	0.2068	0.6542	0.00286	-0.2158	0.4702	0.4891	0.03532	-0.5488	0.04644	-0.6255	0.005054	1.2	1.1	1.4	0.7	1	0.8	1.3	1.4	1.4	1.5	1.4	1.1	2.7	3.3	2.5	0.6	0.7	0.6	1	1.4	1.5	0.9	0.7	0.8	1.7	2.1	0.8	0.7	0.9	1.2	1.2	1
ENSMUSG00000028789	Azin2	protein_coding	352.6	-0.4437	0.0126	0.5588	0.0009173	0.5178	0.006743	-0.1784	0.4999	-0.5485	0.01114	-1.115	2.112e-10	3.1	2.3	3.1	4.8	5	3.6	6.1	4.3	4.1	2.2	2	2.1	5	4.2	4.9	3.2	3	3.7	6	7	6.9	1.4	1.2	1.2	1.7	2	2.1	2	1.7	3	3.1	3
ENSMUSG00000037211	Spry1	protein_coding	272.4	0.7476	0.0001179	-0.1491	0.5781	0.08169	0.8162	-0.09948	0.7553	-0.5465	0.0336	-1.069	1.113e-07	1.8	2.1	3.8	2.1	2.3	2	7.2	6.1	7	4.1	3.4	3.2	8.5	10.4	9.5	3.5	3.7	3.7	2	2	1.8	1.3	1	1	3.1	3.5	1.8	1.3	1.8	4.1	3.5	3.7
ENSMUSG00000022456	Sept3	protein_coding	304.9	-0.2571	0.2337	0.8853	2.549e-07	-0.4926	0.01089	-0.2113	0.3776	-0.5436	0.01384	-0.2738	0.194	1.7	1.7	1	1	1.3	1.2	3.7	4.3	4.4	1.9	1.9	1.6	8.9	9.4	8.5	1.1	0.9	1	2	2.4	2.2	1.5	1.1	1.2	1.5	1.6	0.9	1.2	1.1	1.2	1.2	1.5
ENSMUSG00000024357	Sil1	protein_coding	302.6	-0.8748	7.083e-08	-0.9648	2.995e-09	-0.09829	0.7423	-0.01241	0.9705	-0.5419	0.008052	-0.1971	0.3539	8.8	6.7	6.8	8.9	9.1	7.7	8.9	9.7	7.5	6.6	6.9	4.9	11.4	13.1	13.3	4.8	4.5	4.5	4.1	4.6	4.3	7.8	6.5	5.3	5.8	6.4	5.2	4.7	5.5	5.3	6.1	5.9
ENSMUSG00000002804	Nudt14	protein_coding	244.6	-0.1068	0.658	0.7763	2.529e-06	-0.1538	0.5852	0.1313	0.6312	-0.5414	0.01201	-0.4397	0.02134	6	5.5	4.5	5.3	5.7	5	6.8	6.3	6.7	4.8	4.3	3.4	13.6	14	13.6	5	5	4.8	9.9	9.9	7.8	4.1	4.3	3.6	4.6	4.5	3.5	3.3	4.3	4.7	3.2	3.2
ENSMUSG00000033434	Gtpbp6	protein_coding	647	-0.5103	0.0005651	-0.2249	0.1809	-0.219	0.27	0.331	0.06673	-0.5413	0.0009139	-0.3555	0.02601	13.1	10	13.2	10.8	10.4	9.1	8.6	7.9	7.9	8.8	8.6	6.5	9.1	10	9.5	7.4	6.9	6.8	9.3	8.2	8.3	10.9	8.9	8.2	9.2	11	9.4	7.2	8.2	6.6	6.7	7.3
ENSMUSG00000022500	Litaf	protein_coding	390.8	0.02608	0.9371	-0.7333	0.0001964	0.2824	0.2947	0.759	0.000592	-0.5404	0.0224	-0.6568	0.001062	8.4	6.5	12	5.7	5.9	5.4	7.9	7.4	6.4	4	3.2	3.1	7	6.7	7.2	5.7	5.4	6.2	3	3.7	3.4	5.7	5.8	5	5.6	6.2	7.9	4.4	5.8	4.7	3.6	4.3
ENSMUSG00000035202	Lars2	protein_coding	926.8	0.4592	0.02885	0.6009	0.002639	0.2302	0.4059	0.2174	0.4461	-0.5398	0.02229	-1.028	6.364e-08	3.9	5.1	4.2	1.9	2.1	2	3.5	3.5	3.3	3.3	3.3	2.7	3.9	6.1	3.4	3.2	2.5	2.6	3.3	3.3	2.6	2.5	2	1.9	3.2	4.1	3.7	2.7	2.7	3.4	4.3	3.2
ENSMUSG00000031383	Dusp9	protein_coding	1916	-1.155	1.224e-14	-0.2972	0.0892	-0.2573	0.1971	-0.2112	0.3331	-0.5383	0.002473	-1.029	9.11e-12	28.2	21.6	20.7	15.5	18.3	13.6	41.1	34.9	35.5	68.3	64.7	52.3	15.4	18.4	20.6	6.7	7.3	6.9	12.6	13.2	12.7	13.2	11.2	9.9	51.2	55.9	15.2	13.8	19.4	54.1	47.7	52.9
ENSMUSG00000033767	D930015E06Rik	protein_coding	1249	-0.903	2.168e-15	-0.1656	0.2439	-0.2626	0.06543	-0.00946	0.9685	-0.5348	3.704e-05	-0.1767	0.2255	5.2	4.3	4.1	3.9	4.5	4.5	4.6	3.7	3.6	4.9	4.8	4.4	6.1	6.1	6.3	2.3	2.3	2.3	3.9	3.8	3.9	4.4	4.2	3.5	4.3	5.1	3.6	3.1	2.8	3.9	3.9	3.9
ENSMUSG00000030122	Ptms	protein_coding	1587	-0.254	0.2529	0.1358	0.5863	-0.2891	0.2428	0.4918	0.02999	-0.5346	0.01707	-0.0147	0.9649	50.3	38.6	58.3	33	38.1	28.2	33.4	27.1	28.2	39.1	35.4	27.4	47.3	51.3	62.7	29.4	26.9	26.7	42.1	35.7	31.5	60.9	48.2	35.9	46.1	50.5	37.3	28.8	34.4	26.7	28.4	28.1
ENSMUSG00000030067	Foxp1	protein_coding	1653	0.6318	7.956e-06	2.216	1.702e-66	-0.3975	0.006074	-0.7285	5.034e-07	-0.5327	0.000604	-1.447	6.243e-28	3.3	2.4	1.8	1.2	1.4	1.1	4.1	3.8	4	13.3	12.2	11.6	4.6	5.3	4.4	2	1.8	2	6.3	5.6	5.5	1	1	0.8	7	7.9	1.7	1.8	1.8	9.2	9.4	9.6
ENSMUSG00000024867	Pip5k1b	protein_coding	217.5	-0.682	7.841e-05	-0.7997	2.801e-06	0.2735	0.314	0.7427	0.0004265	-0.5315	0.0107	-0.3463	0.07619	4.8	3.8	3	3.5	4	3.4	1.4	1.4	1	1	0.8	1	0.2	0.2	0.1	2.3	2.2	2.3	1.7	2.4	2.2	3.3	3.1	2.9	1.6	1.6	2.9	2.7	2.7	0.9	1.3	1.2
ENSMUSG00000083282	Ctsf	protein_coding	287.1	-1.897	5.124e-32	-0.09994	0.6604	-0.4817	0.005042	0.2454	0.2339	-0.5302	0.004671	-0.8998	9.62e-09	9.9	7.4	8.5	5.4	5.6	6.3	2.4	2.8	2	10.1	9	8.1	3.3	3.1	3	1.8	1.4	1.4	4.7	5.4	6.1	4.8	4.8	4.2	10.2	11.4	5.8	5.9	6	6.5	7.3	5.5
ENSMUSG00000029381	Shroom3	protein_coding	2240	-0.445	0.004375	-0.07911	0.7097	0.3194	0.0785	0.3468	0.06695	-0.5297	0.001612	-1.242	1.555e-18	12.4	9.1	11.6	6.8	8	6.9	6	4.9	5	5.9	5.1	4.1	6	7.1	7.4	5.7	4.9	5.4	6.2	7.3	7	5.1	4.5	4.3	5.7	7.2	8.8	6.8	7.2	5.9	6.1	7
ENSMUSG00000021951	Eef1akmt1	protein_coding	545.6	-0.6805	4.465e-06	-0.4476	0.003955	-0.3748	0.02794	-0.5811	0.0006034	-0.529	0.002138	-1.106	2.307e-14	36.4	30.3	24	25.1	29.3	28	47.2	36.9	49.3	29.9	31.8	32.3	23.4	26.6	27.9	17.9	17	16.4	22.1	19.2	18.9	16.3	13.7	12.5	20.1	21.5	17.7	21	24.6	24.4	23.5	24.4
ENSMUSG00000053198	Prx	protein_coding	503.1	-1.267	9.632e-19	-0.8459	8.247e-09	-0.147	0.5141	0.4852	0.004315	-0.5287	0.001288	-0.5565	0.0001981	8.4	6.3	5.9	3.9	4	3.2	1.7	1.9	1.5	3.9	3.9	4.1	0.7	1	0.8	1.5	1.6	1.4	1.8	2.3	2.1	5.1	4.5	4.5	5.6	5.5	5.2	4.2	5	3.4	3.8	3.5
ENSMUSG00000027993	Trim2	protein_coding	834.2	0.2495	0.1825	0.4954	0.002626	-0.4589	0.009003	0.09767	0.7169	-0.5283	0.00385	-0.4026	0.01989	2.7	2.5	1.6	1.2	1.2	1.1	0.8	0.7	0.9	2.1	2.1	1.9	1.7	2.2	1.9	1.5	1.3	1.3	1.4	1.7	1.9	1.8	1.7	1.7	2.1	2.2	1.7	1.5	1.6	1.4	1.3	1.7
ENSMUSG00000061313	Ddhd2	protein_coding	1297	0.06064	0.6913	0.1468	0.2445	-0.3085	0.008541	0.2887	0.02221	-0.5283	2.737e-06	0.1278	0.3384	8.5	7.9	6.9	6.1	6.9	7.3	7.1	7	6.9	7.9	8	7.7	4.3	4.9	3.8	7.6	6.7	7	7.1	7.9	7.6	8.9	8.7	8	8.9	10.3	5.4	5.2	5.6	5.9	6.2	6.9
ENSMUSG00000064264	Zfp428	protein_coding	2481	-0.6339	1.447e-11	-0.5812	6.984e-10	-0.1227	0.3768	0.9087	2.542e-19	-0.5259	1.446e-07	-0.1292	0.2846	118.8	98	111.3	78.5	82.7	75	50.2	40.3	50.4	82.7	83.9	76	13.1	12.8	14.3	51.4	52.5	47.7	55.1	52.6	49.7	105.5	95.5	98.4	149.1	156.5	84.2	70	73.6	74.6	73.7	74.5
ENSMUSG00000030393	Zik1	protein_coding	300.4	0.001694	0.9966	0.03943	0.8833	-0.4236	0.01775	-0.6272	0.0004343	-0.5244	0.005012	-0.5955	0.0002554	4.2	3.9	3	1.9	2.1	2.2	4.1	3.1	3.3	3.7	3.4	3.2	3.1	3.7	3.8	2.3	1.9	2	2.3	1.7	2.3	2.2	2.6	2.8	2.1	2.3	2.4	2.7	2.8	2.2	2.7	2.7
ENSMUSG00000063445	Nmral1	protein_coding	903.6	-0.2875	0.04466	-0.04599	0.8179	-0.4847	0.00039	-0.2732	0.09781	-0.5236	0.000302	-0.4138	0.002813	12.2	9.9	7.9	8.6	8.8	8	11.7	9.3	11.3	11.5	10.6	9.1	12.4	15	13	6.9	6.9	6.9	8.5	8.6	7.6	8	7.5	7.4	8.7	8.5	6.9	6.7	7.6	7.7	6.9	7.7
ENSMUSG00000051495	Irf2bp2	protein_coding	1100	-0.4505	0.02664	-0.9961	5.187e-08	-0.03515	0.9297	0.06763	0.8519	-0.5234	0.0237	-0.8184	1.75e-05	12.2	9.1	20.3	10.1	10.5	10.6	9.7	8.6	8.4	7.3	6.1	6.7	7.7	8.9	9.3	7.4	7.9	7.3	4.6	5.3	5.5	8.7	7.3	7	6.7	7.4	11.3	8.2	8.9	6.2	6.2	7.2
ENSMUSG00000036552	Ermard	protein_coding	278.4	0.3717	0.07706	0.05703	0.8473	-0.3764	0.09806	0.3181	0.1851	-0.5233	0.02727	-0.486	0.01794	2.2	1.9	1.8	1.3	1.7	1.3	1.6	1.5	1.1	2.2	2.4	1.7	1.7	1.6	1.8	1.9	1.6	2.1	1.2	1.6	1.7	1.7	1.2	1.3	2.6	2.6	1.3	1.3	1.5	1.5	1.7	1.7
ENSMUSG00000002980	Bcam	protein_coding	2596	-0.2679	0.1806	0.03157	0.9127	-0.2903	0.1847	-0.2295	0.3429	-0.5226	0.008781	-1.389	4.138e-18	62	46	47.4	16.3	17.8	13.6	27	24	20.5	61	54.7	42.5	31.7	35.3	33.8	13	13.6	12.9	12.2	19.2	17.3	22.1	19.4	16.9	42.7	47.4	42.8	32.3	32.7	43.6	43.4	41.9
ENSMUSG00000002043	Trappc6a	protein_coding	313.8	-0.3517	0.04803	-0.7476	4.513e-06	-0.3667	0.08059	0.1619	0.5179	-0.5217	0.008258	-0.2677	0.166	8.6	8	10.8	10.1	7.9	7.3	11.2	12	10.9	4.8	5.6	4.5	15.2	14	16.7	6.9	6	6.6	4.5	5.5	4.7	8.7	6.9	6.4	5	6.2	6.8	6	5.9	4	3.4	4.1
ENSMUSG00000035397	Klf16	protein_coding	811.4	-0.3285	0.06453	-0.3734	0.03078	-0.3442	0.07552	0.138	0.5838	-0.5213	0.005125	-0.8272	1.732e-07	16.7	14.6	24.3	12.1	13.1	13.6	9.6	9.9	8	15	12.4	12.2	7.7	8	9.4	10	10.1	10.7	10.3	9.7	9.9	11.4	9.5	9.6	13.6	15.6	15.4	11.1	11.6	9.6	10.4	11.2
ENSMUSG00000056612	Ppp1r14b	protein_coding	1950	0.02165	0.9248	0.3273	0.02568	-0.2641	0.1198	-0.08785	0.7055	-0.5211	0.0005396	-0.692	3.095e-07	111.9	93.3	132.6	56.4	64.9	66.4	71.8	68.8	66.6	102.4	103.7	83.8	97.1	116	105.6	56.9	65.2	68.9	91	75.2	70.3	69.1	67.2	70.3	92.2	89.8	88.2	67.1	78.1	89.2	74.7	77
ENSMUSG00000021457	Syk	protein_coding	1606	0.06325	0.6999	0.6787	3.436e-10	-0.1693	0.2596	0.4225	0.0009675	-0.519	2.595e-05	-0.5933	1.826e-07	6.5	4.7	6.3	5.2	5.8	5.4	6.3	5.9	6.8	8.6	8.2	9.2	6.5	6.9	7.2	5.7	5.5	5.8	7.9	9.5	8.9	4	3.8	3.7	11.1	12.2	3.9	3.7	4.5	7.6	7.8	7.7
ENSMUSG00000040852	Plekhh2	protein_coding	358.4	-1.082	1.494e-08	-0.5271	0.01042	-0.04637	0.9091	0.837	0.0001145	-0.5187	0.03387	0.167	0.5165	3.9	2.7	1.9	2.1	2.7	1.8	2.5	2.2	1.9	1.6	1.5	1.3	1.7	1.7	1.9	0.9	1.1	1	1.5	1.4	1.5	3.2	3.3	3.3	2.6	2.8	1.7	2.2	2.1	1.2	1.4	1.7
ENSMUSG00000040548	Tex2	protein_coding	1397	-0.2629	0.1305	-0.6626	1.035e-05	-0.252	0.2066	-0.04361	0.8834	-0.518	0.00273	-0.2896	0.09688	19.8	15.7	11.4	9.7	11.7	10.6	7.7	7	6.8	11.6	10.4	8.8	4.8	5.3	5.3	9.6	8.5	8.7	5.7	7.3	7.2	13.8	12.9	11.8	9.1	10.8	12	10.2	10.7	8.3	8.4	9.2
ENSMUSG00000067702	Tuba3a	protein_coding	1079	0.3159	0.1381	-0.2114	0.3582	-0.2413	0.3459	1.054	9.909e-08	-0.5174	0.02219	0.2491	0.271	41.1	31.3	22.4	15.8	19.2	15.6	12.1	10.4	7.2	42	41.8	33.1	14.4	15.5	12.8	18.1	24.5	20.8	15	14.8	13.9	39.5	36.8	37.9	80.7	85.3	25.6	22.6	18.5	36.7	32.4	29.4
ENSMUSG00000023830	Igf2r	protein_coding	3197	-0.595	0.0004687	-1.159	2.388e-13	-0.364	0.07148	0.1748	0.4918	-0.5172	0.008918	-0.1855	0.3883	19.6	15.9	10.6	14.7	16.2	15.6	25	21.8	16.2	13.1	12	9.9	16.3	19.8	15.9	10.5	10.4	9.8	7.5	6.8	6.2	13.2	14.5	13	13.6	12.8	11.3	10.1	10.8	8.4	9	9.7
ENSMUSG00000043004	Gng2	protein_coding	907.1	-0.6218	4.682e-05	-0.2279	0.199	0.08699	0.7508	0.6503	0.0001604	-0.5161	0.003518	-0.8855	3.691e-09	10.6	9.4	8	8.4	10.4	7.3	12.6	10.8	10.1	6.2	5.9	4.9	13.5	13.8	14.6	5.4	5.8	5.6	5.8	9	7.4	4.9	5.1	5.2	8.3	9.6	6	7.2	6.5	5.8	6.2	6.1
ENSMUSG00000031861	Lpar2	protein_coding	339.7	-0.2	0.4205	-0.3196	0.1551	0.468	0.04095	0.5177	0.02844	-0.5154	0.03686	-1.196	3.941e-10	3.4	2.6	2.8	2	2.6	2	3.5	3.5	2.9	1.6	1.6	1.4	3	3.7	3.8	1.8	1.8	2.1	1.4	1.9	2	1.4	1.3	1.1	2.3	2.2	2.5	1.5	2.2	2	1.8	2.6
ENSMUSG00000022346	Myc	protein_coding	241.3	0.4732	0.04614	0.8397	0.0001044	-0.4083	0.02551	0.3309	0.09763	-0.5147	0.02415	-1.935	7.17e-26	2.9	2.5	3.6	0.6	0.9	0.8	3.2	3.7	3.8	8.8	7.8	8.9	1.5	2	2	1.3	1.2	1	1.6	1.5	1.4	0.8	0.6	0.7	9.4	12.3	2.3	1.7	2.1	5.8	6.4	7
ENSMUSG00000068391	Chrac1	protein_coding	373.9	-0.01584	0.9442	0.03712	0.8585	-0.03859	0.8834	0.1949	0.2577	-0.5142	0.0005024	-0.388	0.005163	8.5	7.4	7.4	5.7	6.7	5.7	6.3	6.4	6	6.2	6.9	6.2	3.9	4.8	4.4	6.7	5.9	5.4	5.9	6.7	6	6.6	5.5	5.8	7.6	7.3	5.2	5.7	5.4	6.9	5.5	6.5
ENSMUSG00000025158	Rfng	protein_coding	392.5	0.4321	0.007082	0.1341	0.5087	-0.4786	0.002767	-0.19	0.3583	-0.5139	0.002341	-0.4929	0.001304	10.8	9.1	8.7	4.9	4	4.5	5.3	4.3	4.3	8.6	8.2	6.8	4	3.9	4	6.3	5.7	6	4.3	5.5	4.9	7.6	6.8	6	6	7.8	7.7	6.4	6.3	5.9	5.6	5.4
ENSMUSG00000019699	Akt3	protein_coding	566.9	0.3933	0.00597	0.3636	0.01206	-0.001764	0.9963	-0.132	0.5119	-0.5138	0.0007834	-0.7766	5.369e-09	5.4	4.6	3.5	3	3.3	2.9	5.8	4.8	4.8	4.7	4.2	3.7	7.4	8.9	8.3	3.7	4.1	4.2	3.5	4.2	4.2	2.8	2.6	2.7	3.6	4	3	3.4	3.3	4	4.4	4.2
ENSMUSG00000047221	Fam185a	protein_coding	375.7	-0.2851	0.07916	-0.3854	0.01324	-0.2287	0.2206	-0.01824	0.9493	-0.5134	0.002067	-1.253	2.201e-19	5.6	4.7	3.6	3.6	3.8	3.6	4.2	3.7	4	5.1	5	4	4.6	4.5	4.6	3.2	2.8	3.1	3.1	2.8	2.5	2.2	1.9	1.8	4.6	4.7	3.7	3	3.4	3.9	3.9	4.2
ENSMUSG00000040363	Bcor	protein_coding	1334	-0.8115	8.939e-09	-0.1662	0.3513	-0.06535	0.8093	0.5796	0.000376	-0.5096	0.001894	-0.3424	0.03271	8.6	7	5.4	5	5.8	4.7	5.3	4.7	4.6	7.8	7.5	6.7	6.3	6.9	7.6	2.9	3.1	2.7	5.6	4.1	4.1	5.8	5.6	5.4	10.5	11.6	5.2	5	4.7	6.7	7.1	7.3
ENSMUSG00000036833	Pnpla7	protein_coding	309.2	-0.2971	0.07352	-0.3501	0.03018	-0.002125	0.9964	0.539	0.002882	-0.5075	0.009459	-0.2453	0.1997	1.8	1.5	1.1	2.2	2.6	3.1	1.8	1.4	1.6	1	1.1	0.9	1.9	1.7	1.7	2.2	2.1	2.1	1.8	2.2	2.2	1.3	1.2	1.3	1.4	1.5	1.2	1	1	0.9	1.1	1
ENSMUSG00000026520	Pycr2	protein_coding	2209	-0.2411	0.06562	-0.5497	2.113e-06	-0.2384	0.1097	0.2627	0.08433	-0.5074	6.801e-05	-0.4746	9.09e-05	44.2	34.7	45.4	35.2	36.3	37.2	48	45.1	39.2	21.1	20.9	18.1	18.4	20.9	20.4	31	30.3	30.6	23.6	24.7	25.8	31.5	27.1	30.3	22.7	25.5	34.2	26	26.9	17	15.8	18.2
ENSMUSG00000037992	Rara	protein_coding	1308	-0.02127	0.9367	0.2297	0.2092	-0.1897	0.3926	0.07899	0.7754	-0.5053	0.004891	-1.241	3.233e-17	21.5	16.9	23.6	10.3	10.6	8.7	7.4	6.4	6.3	16.5	13.5	13.9	4.3	4.4	4.7	10.9	9.4	8.9	11.1	12	11.7	10.4	8.1	7.2	14.4	16.7	17.7	12.4	13.3	13.4	12	13
ENSMUSG00000026620	Mark1	protein_coding	201.4	-0.3394	0.1172	-0.3763	0.0776	0.4739	0.0379	0.4966	0.03417	-0.505	0.04206	-1.1	9.269e-09	2.6	2.3	1.8	2	1.9	2.3	3	2.9	3.3	1.3	1	1.2	1.6	2	2.4	1.5	1.6	1.9	1.8	1.4	1.5	1.3	1	0.9	1.6	1.7	1.7	1.4	1.7	1.5	1.6	1.7
ENSMUSG00000037108	Zcwpw1	protein_coding	502.7	-0.8889	1.556e-06	0.2744	0.2007	-0.4592	0.01844	0.3441	0.1173	-0.5047	0.03179	0.2563	0.249	2.8	1.9	1.3	1.7	1.7	1.8	2.8	2.4	3.3	5.9	5.6	6.4	7.4	7.6	7.7	0.9	1	0.8	2.2	1.8	2.2	2.5	2.6	2.4	7.4	7.9	1	1.6	1.7	4.6	4	4.4
ENSMUSG00000054237	Fra10ac1	protein_coding	193.2	-0.06486	0.8157	-0.07152	0.794	-0.05052	0.8909	0.03405	0.9227	-0.5004	0.03168	-0.6345	0.0008592	7.4	6.2	5.8	4.1	6	5.6	5.8	5.4	6.1	6.5	6.2	5.2	4.5	5.8	4.2	5	4.6	5.8	5.4	5.6	4.2	4.1	4.2	4.2	5.9	6.3	3.6	4.7	5.2	5.9	5.1	6.2
ENSMUSG00000025289	Prdx4	protein_coding	893.5	-0.1872	0.1473	-0.1794	0.1666	-0.1533	0.3332	-0.2225	0.1278	-0.4988	3.907e-05	-0.3327	0.00539	24.4	20.4	19.2	18.6	17.8	16.3	23	17.9	20.4	15.7	15	12.9	16.1	17.3	17.9	15.1	15.8	15.1	16.3	15.1	14.9	17.4	17	16.8	12.9	12	16.2	13.8	15.8	12.3	12.9	14.1
ENSMUSG00000002068	Ccne1	protein_coding	3008	-0.1547	0.2669	0.5571	6.881e-07	-0.4709	4.795e-05	-0.09242	0.6101	-0.4971	4.399e-05	-0.6528	4.605e-09	60.7	51.1	46.6	24	27.4	22.7	31.7	29.3	29.3	86.1	83.8	79.9	30.1	37.4	36.7	22	21.8	22.7	36	36	37.3	36.9	33.1	30.8	71.4	85	39.8	33.7	39	60.1	55.2	64.5
ENSMUSG00000028760	Eif4g3	protein_coding	1233	-0.001255	0.9969	0.3345	0.01854	-0.2749	0.09718	0.7334	3.805e-07	-0.4963	0.0009916	0.2249	0.1528	4.8	3.7	3.6	2.5	3.4	3.3	8.4	7.2	6.8	2.9	2.7	3.2	7.4	8.9	8.3	3.1	3.1	3.2	3.7	4.2	3.8	5.4	4.6	4.3	4.9	4.9	3.1	3	2.6	2.4	2.4	2.4
ENSMUSG00000026197	Zfand2b	protein_coding	221.7	-0.4645	0.0273	-0.3559	0.1065	-0.05968	0.8779	-0.07801	0.8246	-0.4955	0.04948	-0.4869	0.02176	6.2	6	7.3	5.6	4.9	4.9	4.9	5.9	3.7	5	5.8	4.5	5.1	5.4	5.9	4	3.5	3.4	4.2	4	3.7	5.7	4.4	3.6	5.3	4.4	4.2	4.5	4.8	5.8	5	3.8
ENSMUSG00000039568	Ubald1	protein_coding	835	0.1047	0.6522	0.4769	0.005243	-0.3042	0.1385	0.5374	0.004535	-0.4903	0.01275	-0.4399	0.01328	7.7	5.4	8.4	4.1	4.5	4.1	5.9	4.8	5.9	7.2	6.4	6.2	6	6.9	5.8	4.8	4.2	4.8	5.6	6.5	5.8	6.1	5.1	4.4	8.9	10.4	6.3	4.4	4.5	5.6	4.9	5.4
ENSMUSG00000025151	Maged1	protein_coding	5873	-0.3028	0.02411	-0.4416	0.000453	-0.151	0.4016	0.1676	0.3521	-0.4903	0.0003278	-0.2163	0.1415	81.1	61.6	57.8	58.6	59.7	55.8	62.6	57.3	58.7	56.6	51.1	43.4	41.6	47.4	48.2	48.1	47.4	45.3	47.3	39.9	40.5	65.5	55.5	51.7	51.5	61.8	50.3	45.5	46.8	44.3	45	46.7
ENSMUSG00000064370	mt-Cytb	protein_coding	21610	0.43	0.0007205	0.5455	8.046e-06	0.03035	0.9061	0.3568	0.01881	-0.4898	0.000302	-0.3199	0.019	1136.2	949	827.7	608	614.3	658.7	676.9	600.6	615.4	669.9	705.3	655.1	415.7	398.4	390.4	879.6	767	894.9	726.6	980.3	1048.4	810.7	828.6	690.9	820	918.9	642.8	695.7	730.2	652.8	686.4	734.7
ENSMUSG00000068566	Myadm	protein_coding	3069	-0.4292	0.001218	-0.287	0.04015	-0.3586	0.01267	0.9101	2.792e-11	-0.4876	0.0005567	-0.1856	0.2344	39.4	34.3	38.4	18.5	22.7	18.2	23.2	20.8	19.1	31	29	33	18.3	21.2	21.8	15.5	13.6	14.9	13.8	17.6	17.3	38	32.5	27.8	55.5	62.3	28.2	24.7	26.7	23.3	23	26.1
ENSMUSG00000035765	Dym	protein_coding	1135	-0.2699	0.08834	-0.7837	1.002e-08	-0.1472	0.4946	0.15	0.4839	-0.4868	0.002636	-0.6782	1.621e-06	31	25.6	20.9	21.5	25	21.8	20.4	16.4	17.6	15.1	15.9	13.7	14.7	18.5	18	20.4	16.5	19.8	11.7	13.9	13.9	17.7	16.4	14.4	15.8	17.4	18	18.2	19.3	12	13.6	14.8
ENSMUSG00000026694	Mettl13	protein_coding	609.9	-0.5339	0.0001711	-0.04671	0.8277	-0.2937	0.07265	-0.1364	0.5047	-0.4867	0.002134	-0.6997	3.319e-07	3.6	2.8	2.5	2.3	2.1	1.9	3.2	3	3	3	3.3	3.2	2.5	2.6	2.6	1.5	1.4	1.5	2.5	1.8	1.8	1.9	2	1.8	2.8	2.9	2.3	2	2.2	2.4	2.5	2.8
ENSMUSG00000039126	Prune2	protein_coding	881.4	0.6528	4.412e-06	0.6524	3.864e-06	-0.3961	0.01407	0.05467	0.8381	-0.4867	0.003302	0.01728	0.9449	3.9	3.7	2.3	2	2.5	2	3	2.9	2.8	3	2.9	3	0.8	0.6	0.7	3.6	3.2	3.5	2.9	3.9	3.5	3.7	3.3	3.3	3.1	3.1	2.3	2.5	2.5	2.2	2.4	2.2
ENSMUSG00000008167	Fbxw9	protein_coding	780.3	-0.6141	2.395e-07	0.2012	0.1435	-0.2768	0.06341	0.1517	0.3908	-0.4864	0.0004483	-0.3817	0.003716	10.3	8.5	10.7	10.7	11.7	11.5	10.5	10.5	8.4	8.7	7.1	7.1	10.1	10.9	9	7.6	7.4	7.1	13.5	13.7	12	8	7.8	6.6	8.4	8.7	7.7	6.5	6.7	6.2	6.5	6.2
ENSMUSG00000055900	Tmem69	protein_coding	423	0.3729	0.01427	0.3024	0.05588	-0.438	0.003268	-0.2382	0.1838	-0.4858	0.003027	-0.8402	1.162e-09	11.1	8.6	9.6	6.5	5.6	6.3	8.6	7.4	7.4	11.9	11.1	11.7	6.5	5.9	7.1	7.8	7.8	8.1	6.9	7.3	8.3	5.7	5.9	4.7	8.6	11	6.4	6.8	7.5	8.1	7.8	9.6
ENSMUSG00000037455	Slc18b1	protein_coding	371	0.393	0.003389	-0.9822	2.464e-14	-0.4454	0.01473	0.9671	6.748e-11	-0.485	0.0007299	-0.2291	0.1196	9	8.3	8.3	5.9	5.1	5.4	4.7	3.9	3.8	1.7	1.8	1.7	0.2	0.4	0.3	7.4	7.2	6.8	2.4	2.7	3.1	7.4	7.6	6.8	3.8	3.2	7	6	5.5	1.4	1.3	1.2
ENSMUSG00000029050	Ski	protein_coding	2250	-0.0626	0.7569	0.017	0.9436	-0.03457	0.9012	-0.03087	0.9095	-0.4844	0.001373	-0.9424	3.522e-13	23.6	19.3	26.4	14.4	15.1	15.8	17.9	17	14.8	15.9	14.1	14.5	13.9	16.6	15.7	14.8	13.8	14.8	13.1	16.4	16.4	13.4	11.4	10.8	13.7	15.3	20	14	15.4	14.8	14.2	14.4
ENSMUSG00000041975	Mettl8	protein_coding	432.5	-0.03265	0.8945	-0.4066	0.01222	-0.244	0.2177	-0.2052	0.3269	-0.4841	0.006538	-0.8688	3.845e-09	4.9	4.1	3	3.2	2.9	2.4	4	3.7	3.4	3.7	3.2	2.9	3.4	3.5	3.3	2.9	2.8	2.6	2.1	2	2.3	2.4	2.2	2.1	2.7	3	3.3	2.5	3	2.8	2.7	2.7
ENSMUSG00000021339	Mrs2	protein_coding	234.9	-0.6862	1.149e-05	-0.5046	0.001995	-0.1456	0.5199	-0.03554	0.8993	-0.4832	0.008465	-0.5262	0.0008036	6	4.7	5.7	3.2	4	4.6	6	5.7	6	5	4.7	5.3	6.4	6.2	7.7	2.7	2.4	2.4	2.7	2.9	2.8	3.7	3.7	3.8	4.5	5.2	4.4	3.7	3.6	4.1	4.6	4.8
ENSMUSG00000028807	Zbtb8a	protein_coding	696.4	-0.6869	1.522e-05	0.1598	0.4217	-1.205	6.93e-17	-0.3493	0.06265	-0.4828	0.0101	-0.1266	0.5486	13	11.6	8	7.4	8	7.4	8.9	9.1	11.7	25.4	26.3	22.5	14.8	17.2	16.3	5.2	5	3.8	8.5	7.9	9.1	11.3	10	9.3	18	20.9	8.8	7.1	7.9	11.7	10	10.1
ENSMUSG00000003352	Cacnb3	protein_coding	806.7	-0.01098	0.9713	0.2564	0.1693	-0.4507	0.01213	-0.2468	0.262	-0.4807	0.01443	-1.009	1.933e-10	13.7	11.3	11	9.5	9.7	8.7	8.1	6.6	6.7	17	15.5	12	8.7	10.4	9.8	10	8.6	9	10.5	11.7	11.2	7.3	5.4	5	11.2	13.8	10.4	7.8	7.7	11.6	9.9	10.9
ENSMUSG00000037573	Tob1	protein_coding	354.7	-0.7026	8.083e-06	-0.8983	7.691e-09	0.0268	0.9382	0.3946	0.04164	-0.4802	0.009572	-0.4148	0.01325	12.6	9.4	9.6	5.4	8.3	6.9	5.1	4.8	4.6	4.8	4.5	4.4	4.8	5.5	5.2	4.2	3.8	4.8	3.4	4.2	3.5	7.5	8.8	7.5	5.9	6.1	8.6	7.3	7	5	4.1	4.8
ENSMUSG00000042423	Fbrs	protein_coding	417.9	-0.09356	0.698	-0.2324	0.2449	0.05947	0.8614	0.5645	0.00365	-0.4798	0.0188	-0.5609	0.00129	5	3.9	6.5	3.4	3.5	3.8	3.5	3.3	3.4	2.8	2.5	2.3	2.5	2.3	2.4	3.3	3.3	3.5	2.8	3.1	3.2	3.7	3.5	2.9	3.8	3.8	4.6	3	3.2	2.4	2.4	3.1
ENSMUSG00000053367	Epp13	protein_coding	489.3	0.262	0.1292	-0.8245	2.996e-08	0.3746	0.06379	-0.3534	0.108	-0.4788	0.008325	-0.02305	0.9286	38.5	32.4	23.7	27.2	26.4	29.2	14	15	16.2	6.6	7.1	5.5	3.2	3	3.1	33.6	30.5	35.5	14.8	15.4	16.3	37	31.5	26.5	5.4	4.6	20.9	22.5	25.2	8.7	7.8	8.7
ENSMUSG00000073460	Pnldc1	protein_coding	326.9	0.292	0.08593	-0.3065	0.07433	-0.08116	0.7648	0.06405	0.8134	-0.4779	0.009695	-0.4832	0.002737	10	8.9	10	7.8	6.7	8.3	7.3	5.5	7.5	9.4	8.2	7.6	4.3	4.7	4.5	9.6	9.6	8.9	5.7	6.3	6.6	7.1	6.6	6.7	8.4	9.1	7.8	6.8	6.2	7.5	6.4	9.8
ENSMUSG00000072419	Dppa2	protein_coding	2821	0.2473	0.009303	0.7792	1.451e-20	-0.02825	0.8707	0.3715	0.0001505	-0.4751	3.076e-07	-0.5278	1.597e-09	56.1	47.3	45.7	33.5	35.1	33.3	38.2	32.4	32.9	110.1	101	107.2	10.2	8.8	9.6	40.3	39.7	41.1	56.4	59.1	59.9	36.7	33.4	33.8	125.5	149.9	34.7	36.4	36.4	105.3	102.4	104.4
ENSMUSG00000024457	Trim26	protein_coding	1181	-0.4983	0.0006541	-0.4543	0.001999	-0.01902	0.9505	0.2248	0.249	-0.4741	0.004219	-0.8847	2.071e-10	12.2	8.7	7.8	7.1	7.8	7.7	5.5	4.9	5.7	7.3	7.8	7.6	4.8	4.8	4.8	5.8	4.8	5.5	4.5	6.2	5.8	5.6	5.5	4.5	8.5	9.3	6.3	6.9	7.4	7.6	7.1	7.7
ENSMUSG00000028413	B4galt1	protein_coding	924.9	-0.9947	5.268e-13	-1.192	2.502e-18	-0.2026	0.3193	-0.1202	0.6066	-0.4726	0.005414	-0.6514	8.704e-06	13.3	12.8	11.7	12	13.6	14	9.3	8.3	7.9	8.7	7.9	7.2	5.4	7.9	7.5	6.5	6.5	6.8	5.4	6.1	5.7	9.1	7.8	7.1	7	7.5	10.1	7.9	9.3	5.8	6.8	8.1
ENSMUSG00000063972	Nr6a1	protein_coding	2506	-0.4176	0.002507	-0.04099	0.8426	-0.1067	0.6157	-0.4352	0.004938	-0.4721	0.001436	-0.7796	1.322e-09	12.1	10.4	8.1	5.4	5.9	4.6	16.6	15.4	13.9	13.6	12.9	10.5	11.4	13.8	13	4	3.9	4	5.8	4.8	4.9	6.5	5.7	5.6	8.6	9.6	7.5	7.4	7.2	11.2	11.7	11.3
ENSMUSG00000013089	Etv5	protein_coding	8617	-2.657	6.589e-62	-2.528	5.146e-56	-0.03782	0.916	-1.99	7.175e-28	-0.4716	0.02919	-2.736	1.705e-65	157.7	132.6	145.7	100.2	111.5	97.2	128.5	123.1	125.6	123.6	117.1	112.6	82.4	85.4	86.2	18.3	13.1	15.8	23.9	10.4	17.3	21.1	19.7	22.4	31.7	25.7	111.4	95.7	105.5	114.2	112.6	117.2
ENSMUSG00000070822	Zscan18	protein_coding	276.5	-0.7066	0.0001831	0.2089	0.3562	-0.01529	0.9688	0.2376	0.3319	-0.4702	0.04192	-0.3868	0.05481	4.3	2.9	2.3	2.1	2	2	2.8	2.3	2.2	3.3	3.2	2.7	2	2.4	2.4	1.4	1.1	1.2	2.3	2.1	2.6	2.8	2.4	2.2	3.5	3.8	2.4	2.5	2.2	3	2.8	3.2
ENSMUSG00000021466	Ptch1	protein_coding	1643	-1.449	4.966e-32	-0.386	0.00462	-0.3444	0.02078	0.3646	0.02098	-0.4701	0.001297	-0.45	0.0009499	8.7	7.3	7	4.1	5	4.5	2.4	1.9	2.1	6.1	6.1	4.5	2.4	2.5	2.6	1.5	1.9	1.6	3.2	3.5	3.7	5.8	6.1	4.9	7.3	7.1	5.8	5.6	5.2	4.1	4.5	4.5
ENSMUSG00000030826	Bcat2	protein_coding	1755	0.2121	0.1194	0.04143	0.8209	-0.1934	0.2186	0.4909	0.0002713	-0.469	0.0003551	-0.2514	0.06214	25.9	19.5	18.8	15.7	15.3	13.3	15.5	16	15.1	18.1	18.2	16.1	18.8	18.9	20.6	18.5	16.6	16.1	15.9	14.5	15.1	20.8	17.6	15.9	24	25.3	15.8	14.4	16.5	14.6	15.4	15.7
ENSMUSG00000029426	Scarb2	protein_coding	1282	-0.1454	0.4402	0.629	1.245e-05	0.2626	0.165	0.1438	0.5276	-0.4683	0.007317	-0.9324	9.46e-11	9.9	8.7	7.9	8.8	9.9	8.3	7.1	6.1	6.2	5.8	6.1	6	8.5	10.1	9.4	7.9	7.8	8.7	11.5	16.3	14.3	4	5.2	4.7	6.4	6.8	5.8	6.1	7.2	6.6	6.2	8.8
ENSMUSG00000029060	Mib2	protein_coding	1164	-0.5702	1.381e-05	-0.5571	2.081e-05	-0.4231	0.002789	0.8982	6.469e-11	-0.468	0.001535	-0.2195	0.1545	15.2	12.5	12.1	9.6	9.4	8.7	6.6	5.5	5.4	12.1	11.3	11.3	5.4	5.5	5.2	6.5	5.6	6.4	5.8	6.9	6	13.3	10.7	10.3	21	22.7	11.5	8.7	8.7	9	9.1	7.8
ENSMUSG00000041571	Selenow	protein_coding	1468	0.2861	0.1321	0.1691	0.418	-0.1492	0.5713	-0.08767	0.7658	-0.4675	0.02109	-0.3432	0.06801	125.6	80.7	102.5	69.2	74.8	56.3	90.9	77.9	86.9	68.9	71.1	59.7	81.1	82.5	106.8	90.3	77.4	77	91.1	67.7	66.3	92.4	83.2	66.8	61	64.1	76.2	69.1	76.8	58.1	59	62.9
ENSMUSG00000058881	Zfp516	protein_coding	1117	-1.707	5.375e-66	-0.9678	4.55e-22	-0.03167	0.8807	0.9935	4.882e-21	-0.4672	3.084e-05	0.2629	0.01985	7.9	6.7	6.8	5.3	5.7	5.4	4.6	4.2	5.1	5.5	4.9	5.4	5.9	6.6	6.6	1.8	1.6	1.6	2.7	3	2.6	9	8.4	8.3	10.2	10.7	5.3	4.8	5.4	5	4.6	5.7
ENSMUSG00000026335	Pam	protein_coding	606.3	-0.2619	0.05848	-0.3775	0.00383	0.2458	0.1474	0.5546	0.0001584	-0.4658	0.001419	0.1927	0.2057	2.8	2.5	2.2	2.6	2.8	2.6	2.3	2.3	1.9	1.1	1.1	1.1	1.4	1.6	1.3	2.2	2.2	2.3	1.8	2.3	2.1	2.8	3.2	2.6	1.6	1.5	2.2	1.6	1.7	1.3	1.3	1.2
ENSMUSG00000052557	Gan	protein_coding	668.2	-0.2168	0.2294	0.07648	0.7254	-0.1586	0.4843	0.05941	0.8322	-0.4657	0.009252	-0.3922	0.0164	3.3	2.4	2.1	1.4	2	1.7	2.3	2	1.9	1.9	1.8	1.7	1.9	2.3	2.1	1.5	1.5	1.5	1.8	2.1	1.6	2.2	2	1.8	1.8	1.9	2.1	1.8	1.9	1.7	1.5	1.6
ENSMUSG00000075706	Gpx4	protein_coding	8801	-0.4621	1.623e-05	-0.02355	0.8931	-0.2078	0.1218	0.2534	0.06203	-0.4654	4.881e-05	-0.1552	0.2369	268.7	244.8	279.4	183	181.9	168.8	270.1	254.1	239	240.6	238	174.9	105.2	103.5	99.2	124.2	129.4	132.9	172.2	178.8	173.9	239.8	241.1	230.2	269.9	250.8	215.9	166.2	191.1	202.8	182.6	179.9
ENSMUSG00000006850	Tmco6	protein_coding	546.5	-0.4272	0.01102	0.4006	0.01606	0.2708	0.1614	0.3943	0.03304	-0.4636	0.02064	-0.7044	1.63e-05	9.7	8.1	9.3	8.2	9.8	9	14.2	11.2	11.7	15.7	15	13.2	17.5	18.7	17.9	7.3	5.6	7.2	9.1	13.7	13.2	5.7	5.6	5.1	17.8	20.9	7.1	5.6	6.8	18.1	16.8	18.3
ENSMUSG00000019539	Rcn3	protein_coding	492.7	-0.6799	7.202e-05	-0.4378	0.01535	-0.1577	0.5564	0.2987	0.1818	-0.4618	0.03182	-0.7692	8.035e-06	15.3	13	10.7	13.6	12.6	9.3	13.8	11.5	12.5	10.5	9.7	8.7	18.9	22.8	23.7	7.7	7	7.2	7.2	9.6	9.1	8.8	7.8	6.5	11.4	12.5	10.3	8.9	9.5	8.4	7.3	10.2
ENSMUSG00000060798	Intu	protein_coding	414	0.2383	0.1468	0.02885	0.9045	-0.2325	0.2034	-0.1012	0.6539	-0.461	0.006995	-0.2754	0.09054	2.9	2.4	1.6	1.8	1.9	1.8	2.6	2.4	2.6	2.8	2.4	2.1	2.4	2.6	2.6	2.1	2.1	2.3	1.8	1.9	2	2.2	2.1	1.8	2.3	2.3	1.7	1.8	1.8	2	2.1	2.1
ENSMUSG00000096917	2500002B13Rik	processed_transcript	273.7	0.0474	0.863	-0.02705	0.9278	0.1854	0.4673	0.5974	0.002134	-0.4596	0.03686	0.02349	0.9364	6.2	5.6	4.2	2.9	5.2	3.8	1.7	1.3	1.2	3.9	3.8	3.9	1	1	1.3	4.2	4.2	4.2	3.5	4.1	4.3	5.6	5.7	5.4	6	5.9	3.8	4.1	3.9	5.2	4.1	3.9
ENSMUSG00000032786	Alas1	protein_coding	751.8	-0.1716	0.2087	-0.2564	0.04279	-0.2871	0.02867	-0.0318	0.8844	-0.4595	0.0003506	-0.5412	2.773e-06	6.7	5.1	5.7	4.6	5	4.5	5.6	5	4.2	5.9	5.9	5.6	4	4.4	4	4.3	3.9	4.4	4.1	3.9	3.8	4.3	3.9	3.9	5.5	5.9	4.3	4	4.4	4.3	4.7	5.2
ENSMUSG00000021025	Nfkbia	protein_coding	687	-0.8221	1.361e-10	-0.1859	0.2368	0.668	2.936e-06	0.9205	5.437e-10	-0.4581	0.002836	-0.2344	0.1317	29.4	23.1	27.6	23.6	25.4	23.5	15.5	11.7	14.8	7.4	7	6.2	7.5	10.1	7	12.8	14.3	13.6	19.4	22.9	21.4	23.7	21.6	22.4	12.5	13.7	21.8	17.8	18.7	11	10.8	11.1
ENSMUSG00000071547	Nt5dc2	protein_coding	2363	0.397	0.008041	0.5253	0.0002341	-0.4739	0.001881	-0.4667	0.005358	-0.4581	0.005864	-0.6712	2.459e-06	70.3	56.4	62	45.2	46.1	39.4	88.6	88.9	90.6	75.8	65.5	59.2	129.8	152.4	156.7	58.8	57.8	55.8	57.2	65.3	66.3	45.2	37.9	34.8	45.2	51.1	58.8	40.3	38.6	48.7	45.8	49.3
ENSMUSG00000024043	Arhgap28	protein_coding	480	-0.4416	0.02286	-0.0008357	1	-0.3371	0.1319	0.1853	0.4824	-0.4572	0.04857	0.1238	0.6177	5	3.6	2.7	2.4	3.8	2.5	3.1	3.4	2.9	4	3.6	3.4	5.1	6.3	5.4	2.1	2.2	2.2	2.8	3	3	4.5	4	4.2	3.8	4.6	2.9	2.8	2.8	2.5	2.8	3.4
ENSMUSG00000040007	Bahd1	protein_coding	331.9	-1.741	2.734e-28	-1.256	3.585e-15	-0.2764	0.2594	0.6628	0.0006724	-0.4569	0.02997	-0.2931	0.1312	4	3.4	4.4	3.7	4.4	3.9	1	0.9	1.2	1.7	1.5	1.2	6.6	8	7.6	1.2	1.1	1.2	1.6	1.6	1.8	3.6	3	2.9	2.1	2.6	3.5	2.4	2.7	1.1	1	1.4
ENSMUSG00000039623	Ap5z1	protein_coding	435.3	0.02577	0.9045	-0.4291	0.001726	-0.2451	0.1526	0.33	0.038	-0.4564	0.00269	-0.394	0.004659	4.9	3.5	3.9	3.3	3.2	3.2	2.4	2.8	2.6	2.8	2.5	2.6	1.7	1.7	1.6	3.4	3.2	3.2	2.4	2.4	2.4	3.6	2.9	2.8	3.3	3.3	2.9	2.8	3.2	2	2.4	2.2
ENSMUSG00000005442	Cic	protein_coding	2760	-0.555	0.0003418	-0.4233	0.007867	-0.1783	0.4231	0.452	0.01386	-0.4555	0.01217	-0.09169	0.6731	15.9	12	17	9.6	10.7	10.5	10.2	9	8.2	11.3	9.3	8.4	9.1	10.3	10.4	7.2	6.7	7	7.8	7.8	7.3	16.6	13.5	11.8	12.4	14.2	13.5	9.2	9.9	8.3	8.6	8.7
ENSMUSG00000029471	Camkk2	protein_coding	714.4	-0.0972	0.5801	-0.9731	6.063e-15	0.2372	0.1703	0.3823	0.01619	-0.4551	0.001435	-0.9138	5.047e-14	6.1	5.1	5.4	2.9	3	2.8	2.2	2.4	2.1	1.5	1.3	1.4	0.9	0.8	0.9	2.6	2.7	2.9	1.2	1.8	1.5	3.1	2.8	2.8	1.8	1.9	4.6	3.6	4	1.6	1.6	1.8
ENSMUSG00000030979	Uros	protein_coding	287.3	-0.3147	0.08937	-0.8104	1.183e-06	-0.309	0.119	0.2894	0.1501	-0.4551	0.02227	0.03659	0.885	5.2	3.6	4.2	2.5	2.8	2.9	3.1	3.9	3.1	3.9	3.6	3.9	1.2	1.2	1.5	2.3	2.1	2.3	1.6	1.6	1.4	5.2	4.4	3.9	4.3	5	3.6	3	3.1	3.1	3	3.1
ENSMUSG00000033948	Zswim5	protein_coding	427	-0.05897	0.8243	-0.2106	0.3192	-0.2445	0.3155	-0.04889	0.8847	-0.4542	0.04132	-0.4873	0.00928	4.3	3.2	2.3	2.7	3	2.9	5.4	4.8	4.9	2.2	2.3	2.3	4.5	4.7	5	2.6	2.8	2.8	2.1	2.5	2.8	2.8	2.2	2.2	2.1	2.3	2.8	2	2.6	2	1.6	2.1
ENSMUSG00000061436	Hipk2	protein_coding	601.1	0.7981	8.824e-13	1.057	4.681e-22	-0.1198	0.4901	0.7336	4.519e-10	-0.4542	0.0004447	-0.1738	0.2053	3.3	2.6	2.9	1.9	1.7	1.6	2.5	2.4	2.4	2.4	2.3	2	2.6	2.7	2.8	2.9	3.1	3.2	3.5	3.7	3.8	2.9	2.5	2.4	3.8	3.7	2.3	1.9	2.2	2	2.1	2.2
ENSMUSG00000093594	Gm20707	lincRNA	200.2	-0.0008738	0.9989	0.1668	0.4289	0.04628	0.8974	0.665	0.0003126	-0.4531	0.03094	-0.3083	0.1008	4.9	4	3.5	2.9	3.4	3.2	2.8	2.5	2	2.6	2.2	1.8	3	2.8	3.1	3	2.9	3.8	3.4	3.6	3.7	3.5	3.1	3.6	3.6	3.5	3.3	2.9	3.2	2.2	2.1	2.6
ENSMUSG00000025903	Lypla1	protein_coding	2044	-0.2496	0.1234	0.1391	0.4389	-0.3356	0.04394	0.1389	0.5237	-0.453	0.006141	-0.2263	0.1808	19.6	17.8	10.6	9.9	10.9	11.4	9.6	9	9.6	12.2	11	11.1	6.6	7.3	6.7	9	9	9	11.3	11.5	12.8	13.9	14.2	13.3	11.4	13.8	12.1	12	11.3	8.3	8.9	9.9
ENSMUSG00000029122	Evc	protein_coding	380	0.1368	0.6015	1.412	9.839e-16	-0.2135	0.3671	-0.1327	0.6196	-0.4525	0.03706	-1.406	1.552e-17	3.2	2.5	1.9	0.5	0.8	0.6	2.2	1.9	2.2	2.8	2.9	2.5	2.6	3	3	0.8	0.7	0.7	1.9	1.9	1.8	1	1.1	0.8	2.3	2.7	1.7	1.8	2.1	2.3	2.2	2.6
ENSMUSG00000038368	Focad	protein_coding	931.6	-0.3446	0.01287	-0.5427	3.289e-05	-0.06861	0.7692	-0.2516	0.1352	-0.4523	0.002398	-0.6115	2.516e-06	4.1	3.5	2.8	2.8	2.8	2.5	6.1	5.4	4.9	2.9	3	2.3	6.7	7.2	6.6	2.1	2.2	2	1.7	1.8	2	2.5	2.3	2.1	2.2	2.4	2.6	2.6	2.5	2.5	2.7	2.6
ENSMUSG00000045078	Rnf216	protein_coding	1667	0.02604	0.9276	-0.1765	0.41	-0.3535	0.09352	0.2599	0.2745	-0.4508	0.03632	0.04098	0.8811	14.4	11.2	9.1	9	10.9	10.8	8.6	8.2	7.6	8.5	7.6	7.3	5.2	6.2	6.2	10.5	9.3	11.6	7.2	10.7	9.4	14.4	12.1	9.4	8.9	9.9	9.9	8	7.5	5.9	6.1	6.2
ENSMUSG00000017765	Slc12a4	protein_coding	747.8	0.3864	0.008391	0.4965	0.0004151	-0.5936	2.094e-05	0.527	0.0005906	-0.4502	0.008059	-0.2704	0.09644	6.2	5.3	5.3	5.4	5.9	4.5	6.6	6.5	5.8	10.4	9.7	8	6.9	7.5	7.6	7.2	6.5	6.9	7	7.5	7.8	5.4	4.6	4	12.9	14.4	4.7	3.7	4	5.6	6	7
ENSMUSG00000030268	Bcat1	protein_coding	15350	0.09662	0.4329	-0.2925	0.00315	-0.3899	9.58e-05	0.6183	3.534e-09	-0.45	7.462e-06	0.2179	0.04295	109.4	92.8	96.9	59.7	64.8	54.1	54	50.2	56.6	56.4	51.6	51.6	17.4	19.6	19.4	63.6	61.7	65.6	51.9	47.9	45.7	125.1	115.3	107.9	83.5	80.4	82	65.5	71.2	39.9	39.5	42.2
ENSMUSG00000056724	Nbeal2	protein_coding	424.8	-0.2618	0.1259	0.01648	0.9517	-0.09121	0.7265	0.2354	0.2317	-0.4481	0.01665	-0.7217	2.142e-06	1.9	1.5	1.7	1.5	1.8	1.6	2.3	2.5	2.1	1.7	1.6	1.6	2.8	3.1	3.3	1.6	1.2	1.2	1.6	1.5	1.7	1.1	0.9	1	1.8	2.1	1.5	1.2	1.1	1.4	1.7	1.5
ENSMUSG00000000142	Axin2	protein_coding	1552	0.3049	0.08025	-1.822	8.604e-36	-0.2954	0.1663	0.2216	0.3394	-0.4473	0.01839	-0.3297	0.06207	24.9	18.7	21.3	15.4	16.4	16.4	12.4	12	11.7	3.5	2.9	3	1.2	1.3	1.4	21.6	18.7	19.5	3.5	5.1	4.8	19.4	16.8	15.3	3.6	3.7	19.5	14.4	13.6	3	2	2.5
ENSMUSG00000024197	Plin3	protein_coding	3161	0.5475	9.005e-07	0.5005	7.325e-06	-0.3117	0.01498	1.194	1.745e-24	-0.447	0.0003506	0.4048	0.000589	62	51.4	50.4	44.3	43.5	36	52.9	49.1	47.5	52.1	47.7	45.5	61.2	67.3	71	65.4	57.9	57.8	55.4	59.8	60	80.3	71	66.6	108	115.5	39.5	35.6	45	40.1	36.3	40.5
ENSMUSG00000034792	Gna15	protein_coding	270.4	-0.6028	5.161e-05	-0.002367	0.9958	0.09709	0.7125	0.358	0.0484	-0.4463	0.01639	-1.086	1.535e-13	7	5.3	7.8	5.6	7.1	6.7	2.8	2.8	3	4.4	4.3	4.6	4.5	5.1	4.6	4.4	4.2	4.2	7.3	6	6.1	3.4	2.8	2.9	5.3	6.1	4.9	4.8	4.7	4.3	5.5	4.5
ENSMUSG00000036890	Gtdc1	protein_coding	381.6	-0.5192	0.002366	-0.283	0.1321	0.08394	0.7778	-0.1019	0.7136	-0.4454	0.03267	-0.4934	0.0049	2.8	2	1.7	1.6	1.8	2.1	2.6	2.8	2.3	1.8	1.7	1.8	2.4	3	2.7	1.2	1.3	1.3	1.5	1.6	1.5	1.7	1.6	1.4	1.6	1.6	1.7	1.4	1.8	1.6	1.9	2.1
ENSMUSG00000062300	Nectin2	protein_coding	3753	-0.9829	7.467e-20	-0.6179	2.465e-08	-0.02023	0.9329	-0.1723	0.2779	-0.4454	0.0003851	-0.7771	1.611e-12	59.1	44.5	51.7	37.3	36.7	36	78.2	71.1	65.7	53.7	48	45.5	44.4	49.3	47.7	19.6	17.3	18.5	23.7	24.9	22.9	34.2	29.1	27	41.1	46	42.6	34.6	36.8	45.8	48.6	50.8
ENSMUSG00000028766	Alpl	protein_coding	7135	-0.1619	0.3961	-1.337	2.393e-21	-0.01758	0.9561	0.4077	0.02877	-0.4442	0.01408	0.08532	0.6932	135.8	109	126.7	82.9	81.8	77	68.3	63.9	61.6	49.3	46.3	42.6	4.9	4.4	4.8	76.3	70.2	69.1	21	36.5	37	147.8	130.2	116.4	56.8	66	100.2	84.4	87.3	47	43	46.4
ENSMUSG00000042099	Kank3	protein_coding	1226	-0.3609	0.0139	-0.05758	0.7778	-0.2752	0.1054	-0.07152	0.7694	-0.4442	0.00657	-0.7933	5.782e-09	24.2	17.8	15.9	18.1	20	18.8	9.2	8.4	8.1	22.7	20.9	18.6	6.4	6.1	6.1	16.1	13.8	14.4	16.2	19.7	18.9	12.3	10.4	10.8	17.8	21.8	15.9	14.5	12.6	17.4	17.8	16.2
ENSMUSG00000063605	Ccdc102a	protein_coding	466.7	0.5203	0.0003487	0.3764	0.01333	0.2272	0.2585	-0.0819	0.7521	-0.4422	0.009535	-0.908	6.155e-11	13.1	10.9	12.1	7.9	8.5	6.7	4.9	4.5	4.5	4.9	4.9	3.9	3.7	3.5	3.4	11.2	10.9	11.1	9.1	11	10	7.5	5.6	6	4	4.6	10.5	8.1	8.1	5.4	5	5.8
ENSMUSG00000001053	N4bp3	protein_coding	1033	0.3608	0.00329	0.1973	0.1453	-0.09084	0.6455	0.2958	0.0423	-0.441	0.0006871	-1.13	8.672e-25	26.8	21.9	25	14.3	13.9	13.1	13.3	12.5	12.3	12.1	12.2	11.5	8.9	10.7	10.2	18.6	16.6	17.9	15.4	15.9	16	13.2	10.4	9.9	13.2	16.1	20.1	16.6	17.7	11.5	10.6	11.4
ENSMUSG00000014763	Fam120b	protein_coding	502.3	-0.06667	0.7287	-0.01146	0.9628	-0.2485	0.1205	0.1878	0.2761	-0.4398	0.004089	-0.1231	0.4667	5.9	4.2	4.4	3.6	3.8	4.1	5.6	4.9	4.5	4.5	4.6	5	4.4	4.4	4.6	3.6	3.8	3.7	3.8	4.2	3.5	4.7	4.6	4.2	5.1	5.6	3.8	3.4	3.7	3.5	3.9	4.5
ENSMUSG00000031665	Sall1	protein_coding	3879	0.2861	0.07474	0.8439	8.576e-10	-0.1686	0.4155	0.1455	0.5049	-0.4374	0.009802	-0.6453	7.376e-06	44.2	34.5	32.4	15.6	17	14.6	9.1	7.2	6.9	49.4	44.3	40.7	26.6	29.1	27	19.9	18.1	19.7	23.5	30.5	31.4	26	24.4	20.4	46.3	53.4	32.2	25.2	24.7	39.3	39.5	40.7
ENSMUSG00000032431	Crtap	protein_coding	897.4	-0.258	0.198	-0.5197	0.003218	-0.2221	0.3578	0.3231	0.1476	-0.4368	0.0429	-0.3191	0.1038	36.9	28.6	32	21.9	24	19.2	15.5	12.8	10.3	21.6	19	14.5	9.5	8.9	10.4	17.2	18	19.1	13.9	15.1	16.1	29.2	26	22.7	21.2	25.1	29.6	20.2	22.3	15.4	14.1	17.6
ENSMUSG00000027589	Pcmtd2	protein_coding	317.8	-0.1958	0.2223	-0.01797	0.9396	0.2039	0.2872	0.1894	0.3256	-0.4365	0.007898	-0.497	0.0004194	4.4	3.7	3.4	3	3.9	3.4	3	2.6	2.6	2.3	2.2	2.2	2.5	3	3	3.1	3	3	3.2	3.4	3.8	2.7	2.9	2.7	2.3	2.7	2.7	3	3	2.2	2.7	2.8
ENSMUSG00000069309	Hist1h2an	protein_coding	668.9	0.05658	0.8142	0.3151	0.06824	-0.2219	0.2935	-0.6071	0.0006434	-0.4365	0.02219	-0.6872	1.084e-05	99.2	88.6	106.9	43.7	65.5	58.2	62.6	53.6	68	73	87.3	78	46.1	53.7	38	56.8	61.6	57	72.6	64	73.8	68.9	54.3	57.4	53.2	50.3	74.5	67	74.3	80.7	59.9	62.9
ENSMUSG00000022120	Rnf219	protein_coding	228.1	-1.194	5.659e-13	-0.6891	6.32e-05	0.05058	0.8724	-0.5806	0.001405	-0.4354	0.02587	-1.356	3.166e-19	4.5	4.2	3.1	2.4	1.9	2.1	3.6	4.1	3.9	2.9	2.9	2.6	3.5	4	3.4	0.7	1	1.1	1.5	1.2	1.1	1.5	1.7	1.5	1.8	2	2.9	3.2	2.9	3.1	2.8	2.9
ENSMUSG00000003824	Syce2	protein_coding	573.1	-0.3008	0.06239	-0.7813	5.23e-08	-0.5545	0.0002808	-0.3022	0.1007	-0.4321	0.01788	-0.2911	0.0847	13.5	10.9	10.2	11.8	12.7	11.3	16.2	11.2	15.4	13.9	15	11.9	16.7	17.2	19.6	10	10.2	8.7	7.1	7.4	6.1	10.2	9.5	8.8	10.1	12	9.4	8.2	8.4	9	9	9.7
ENSMUSG00000025142	Aspscr1	protein_coding	2686	-0.07193	0.7034	-0.2354	0.1084	-0.05505	0.8277	0.06639	0.7765	-0.4318	0.003979	-0.5564	2.465e-05	39.4	28	37	23.1	23.9	24	14.2	12.2	12	24.8	22.3	20.9	9	10.2	9.2	23.2	21.8	22.5	18.7	21.1	20.4	27.4	22	21.2	21.9	25.6	29.9	22.6	24.7	22.4	21	22.1
ENSMUSG00000060376	Bckdha	protein_coding	1505	-0.2559	0.09463	0.4884	0.0003376	0.1819	0.3312	0.7203	1.01e-06	-0.4252	0.008325	-0.275	0.0758	36.6	25.3	41.6	30.5	27.1	26.1	13.6	14.2	14.9	37.6	33.3	36.5	17.4	20.6	19.1	23.1	23.7	23.1	38.1	40.6	38.9	32.8	25.6	26	58	60.9	27.2	23.5	25.5	42.9	37.8	41.2
ENSMUSG00000044030	Irf2bp1	protein_coding	643.4	-0.4197	0.02001	-0.1938	0.3493	-0.1485	0.5717	0.0198	0.9533	-0.4249	0.04472	-0.67	7.579e-05	13.5	10.3	17.4	7.8	7.8	7.9	9	9.3	8.3	11.2	9.7	8.9	10.2	9.5	10.5	5.7	5.6	6.2	5.7	7.4	7.4	9.5	8.1	7.5	9.5	10.7	12.4	8.4	9.4	9.4	8.3	9.1
ENSMUSG00000020078	Vps26a	protein_coding	2516	-0.0514	0.8212	-0.8277	6.801e-09	-0.2066	0.32	0.07223	0.7901	-0.4248	0.01905	0.07743	0.7209	51.8	45.9	29.8	40.5	48.1	51.5	44.5	36.4	38.7	26.4	25.6	24.4	18.8	23.3	21.1	45.1	43.9	46.3	22.1	27.9	28.5	45.7	46.9	43.1	25	28.6	29.6	32.8	32.8	21.3	21.1	23.7
ENSMUSG00000038525	Armc10	protein_coding	2806	-0.1273	0.2177	-0.3177	0.0003094	0.04885	0.7554	-0.01197	0.9478	-0.4247	3.436e-06	-0.2517	0.007279	50.1	42	37.9	33.9	37.3	36.8	33.5	30.6	31.4	27.7	26	26.5	24.8	27.4	26.8	32.9	32.1	34	28.4	29.2	29.1	39.1	37.6	33.2	25.6	27.3	32.7	32.3	32.4	27.5	27	28.5
ENSMUSG00000016552	Foxred2	protein_coding	745.7	0.07591	0.6576	-0.2739	0.03958	-0.3904	0.004056	0.1959	0.2304	-0.4245	0.002354	-0.494	6.46e-05	6.6	5.4	6.3	4.4	4.9	4.6	6.4	6.1	6.2	4.3	3.8	3.9	7.1	7	7.2	4.5	5.3	5	4.3	3.6	3.7	4.6	4	4.3	4.3	4.9	5.2	3.8	4.7	2.8	3	3.3
ENSMUSG00000037773	Pced1a	protein_coding	343.1	0.6438	4.13e-06	0.8548	2.917e-10	-0.153	0.4346	0.09702	0.6475	-0.4236	0.01664	-0.5872	4.949e-05	2.8	2.1	1.8	1.7	1.7	1.7	2.9	2.5	2.5	3.1	2.8	2.8	5.2	4.4	4.6	2.8	2.7	2.7	3.3	3.1	3	1.7	1.4	1.4	3.1	3.1	1.7	1.7	1.7	2.5	2.9	2.4
ENSMUSG00000017453	Pipox	protein_coding	1251	-0.5529	1.191e-06	0.01791	0.9277	-0.001341	0.9968	-0.2142	0.1501	-0.4236	0.001	-1.21	3.459e-29	30.3	24.2	24.6	19	21.1	17.8	14.9	13.4	14	28.8	27.4	22.1	18.8	18.1	19.6	13.6	13.1	12.6	19.5	19.7	19.4	12.1	11.8	10.2	21	24	18.6	19.3	21.1	25.8	24.7	27.8
ENSMUSG00000037890	Wdr19	protein_coding	350.5	-0.5514	0.0005234	-0.4783	0.003151	0.1632	0.498	0.2434	0.2565	-0.4222	0.03641	-0.1465	0.4778	1.6	1.4	1.3	1.4	1.4	1.5	1.8	1.4	1.1	0.9	0.9	0.9	1.5	1.7	1.5	1	1	1	0.9	1.2	1	1.4	1.4	1.1	1	1.1	1	1	1.2	0.9	1.2	0.9
ENSMUSG00000020133	2310011J03Rik	protein_coding	526.3	0.3201	0.01605	0.2505	0.0715	-0.1162	0.5454	0.2061	0.2016	-0.4181	0.003631	-0.4247	0.0009138	17.5	15.3	17.4	10.8	11.2	10.5	11.6	9.9	10.4	13.6	12.2	11.6	7.7	9.9	8.9	15	12.7	13	12.7	13	13.1	13.4	12	11.7	13.4	15.4	14	10.8	12.7	10.6	12	12
ENSMUSG00000042743	Sgtb	protein_coding	452.3	0.5869	2.541e-06	0.1619	0.2978	0.2226	0.1714	-0.0467	0.8449	-0.4181	0.00488	-0.938	1.182e-14	8.6	7.2	7	5.2	5.2	5.2	5.6	6.5	5.8	5.2	4.8	4.7	4.9	5	4.7	7.8	7.6	8.2	5.9	6.3	5.3	4.6	3.9	3.5	4.2	5.3	5.8	5.9	5.5	5.7	6.2	5.4
ENSMUSG00000036030	Prtg	protein_coding	1938	0.06194	0.7592	-0.865	4.954e-11	-0.008363	0.9776	-1.259	1.826e-19	-0.4171	0.008856	-0.8757	1.587e-11	6.8	5.8	4.7	3.4	3.8	3.7	39.5	37.4	30.8	7.7	7.4	6.9	11.2	14.3	11.5	3.8	3.6	4	2.2	1.9	1.8	3.3	3.2	3	3	3	4.2	4.5	4.4	6.4	7.1	8.4
ENSMUSG00000002059	Rab34	protein_coding	550.8	-0.01493	0.9529	-0.4058	0.009472	-0.2535	0.1867	-0.4195	0.01825	-0.416	0.02294	-1.518	4.429e-27	12.6	10.6	12.9	9.9	10.3	7.6	11.3	11.6	11.3	10.8	9.4	7.1	12.5	11.8	12.9	9.1	9.2	9.2	6.9	7.3	6.6	4.3	3.9	4	6.7	6.9	10.3	8.7	7.9	8.7	7.3	6.8
ENSMUSG00000023044	Csad	protein_coding	463.7	-0.1776	0.3414	0.1546	0.4145	-0.1156	0.6127	-0.4464	0.007397	-0.4159	0.02362	-1.245	1.955e-18	10.7	8.1	10	7.6	5.6	5.5	5.1	4.5	5.2	16.6	13.7	14.6	4.2	4	4.7	5.5	5.3	5.5	6.6	7.2	6.8	4.2	4.1	3.7	9.7	12.3	8.2	6.2	7.2	14.4	12.9	14.1
ENSMUSG00000025492	Ifitm3	protein_coding	910.7	-1.06	1.039e-11	-0.6487	6.202e-05	0.01721	0.9607	0.9619	3.827e-08	-0.415	0.0477	-0.3983	0.02736	82.7	67	46.8	75.3	66	62.8	38.8	27.9	27.6	60.8	64.1	51.2	21.5	17.6	20.3	33.6	30.7	32.3	49.7	40.2	38.9	51.9	55.1	43.7	117.2	115.5	49.3	47.1	52.5	62.9	55.8	59.7
ENSMUSG00000039069	Mtg2	protein_coding	578.2	0.06597	0.6916	0.186	0.1634	0.2241	0.1081	0.3749	0.003646	-0.4148	0.001045	0.01475	0.9382	5.9	4.8	5.6	3	3	3.3	2.7	2.5	2.8	3.3	3.2	3.3	2.9	3	2.5	3.5	3.3	3	3.6	3.5	3.5	5.9	5.5	4.8	4.3	4.2	4.2	3.8	4.1	3.9	3.9	3.6
ENSMUSG00000016344	Ppdpf	protein_coding	1341	-0.002389	0.9935	0.4435	0.003802	-0.438	0.006649	-0.6988	2.049e-05	-0.4147	0.0241	-0.3456	0.03729	45.4	29.5	46.1	31.4	29.4	32.9	37.5	36.6	33.1	73.8	72.1	62.2	23.1	21.9	27	31.8	32.1	29.6	49.5	39.2	39.1	34.8	32.6	26.8	39.3	45.7	31.3	28.2	30.4	50.5	48.9	53.7
ENSMUSG00000032536	Trak1	protein_coding	911.2	-1.509	4.306e-42	-1.228	6.629e-28	-0.2818	0.04386	-0.2101	0.1816	-0.4146	0.001966	-0.1531	0.2927	5.2	4.1	4.8	3.4	3.6	3.9	1.7	1.8	1.5	3.3	3.1	2.8	2	2.2	2.2	1.3	1.2	1.3	1.7	1.5	1.4	4.6	4.2	3.9	2.5	2.8	3.9	3.3	3.4	2.4	2.4	2.7
ENSMUSG00000025140	Pycr1	protein_coding	813.6	-0.2759	0.09509	-0.09997	0.6192	0.06146	0.8283	0.6658	3.729e-05	-0.4138	0.02207	-0.06401	0.7682	11	8.8	7.9	6.9	8.1	6.6	7.7	6.2	7.4	7	6.6	6.6	12.1	12.9	12.5	6.5	5.1	6.3	5.4	7.3	7.4	9.8	8.9	8	10.9	10.7	6.6	6.8	7.5	6.7	6.6	7.9
ENSMUSG00000035919	Bbs9	protein_coding	505.8	0.2125	0.2777	-0.5099	0.002657	0.05854	0.8565	0.3371	0.09988	-0.4136	0.04439	-0.3681	0.03946	5.7	4	3.8	2.8	2.8	2.9	3.3	3.6	2.7	3	2.9	2.1	3	3.2	2.7	3.2	3.4	3.4	1.7	2	2.2	3.6	3.7	3.3	3.4	3.5	3.6	3.4	3.2	2.8	2.4	3.2
ENSMUSG00000034854	Mfsd12	protein_coding	1127	-0.1813	0.2949	-1.212	2.064e-19	-0.1394	0.545	0.3414	0.06174	-0.413	0.01839	-0.1685	0.3537	18.2	14.7	15.2	16.5	17	17.4	16.5	15.3	12.9	6.8	6.6	5.2	4.1	3.2	4.3	16	14.2	14.7	6.6	7.6	7.5	15.6	14.6	12.5	7.8	7.9	13.4	10.4	12.4	4.9	5.3	6.7
ENSMUSG00000040511	Pvr	protein_coding	619.1	-1.049	7.307e-14	-1.375	1.139e-22	0.1381	0.5514	0.6649	4.796e-05	-0.4126	0.0214	0.1558	0.4029	7.4	6.2	5	5.1	4.9	4.4	3.6	2.9	2.7	3.1	3.3	2.7	2.1	2.3	2.2	2.5	2.1	2.3	1.4	2.1	1.9	7.2	7.2	6.7	4.5	5.2	4.7	4.7	4.8	3.2	3.2	3.6
ENSMUSG00000004665	Cnn2	protein_coding	1564	-0.5932	0.0001756	1.359	3.61e-21	-0.2627	0.1944	1.355	2.254e-17	-0.4118	0.03332	-0.003684	0.9906	20.5	16.5	29.7	11.6	14	13	36.5	39	35.5	15.7	14.5	12.7	56	70.1	52.5	7.8	8.7	9.1	32.1	33.2	35.5	23.5	21.4	20.5	37	37.5	16.6	14.7	17.7	11.9	12.5	11.3
ENSMUSG00000041354	Rgl2	protein_coding	1287	0.1025	0.5065	-0.4167	0.0004703	-0.05413	0.808	0.2027	0.1967	-0.4117	0.002136	-1.091	8.867e-23	17	13	13.8	12.7	12	12.1	11.5	10.6	11.1	11.2	10.3	9.8	8.1	8.5	8.6	13.1	12.4	14	9.1	9.3	9.1	7.7	6.5	6.3	10.4	13.6	12.2	10.1	10.7	10.7	9.7	9.7
ENSMUSG00000024085	Man2a1	protein_coding	1651	-0.8603	2.242e-10	-0.8545	2.721e-10	0.2246	0.2221	0.3318	0.05733	-0.4111	0.01408	-0.4389	0.002929	17.1	14.5	10.7	7.3	8.9	7.3	8.3	7.8	6.4	9.3	9.1	8.6	7.6	9	8.3	4.3	4.6	4	4.1	4.4	4.4	10.9	10.7	9.7	10.9	11.8	11.2	9.8	10.9	9.2	10.6	11.9
ENSMUSG00000021589	Rhobtb3	protein_coding	751.9	-0.4555	0.002693	-0.327	0.03992	-0.184	0.3656	-0.4373	0.01078	-0.4098	0.02367	-0.7808	6.364e-08	5.7	5.4	4.1	3.5	4.8	4.2	8.4	8.3	7.6	5.8	5.2	4.5	10.2	12.1	10.8	3.2	3	2.9	3.2	3.5	3.3	3	2.9	3.1	3.2	4.4	3.6	4.1	3.9	4	4.3	5.3
ENSMUSG00000028134	Ptbp2	protein_coding	1267	-0.05353	0.7965	0.2566	0.09207	0.199	0.2883	0.04203	0.8744	-0.4093	0.01347	-0.4396	0.002446	7	5.9	4.1	4.2	4.8	5.5	7.9	7.1	6.5	3.8	3.7	3.7	9.6	10.9	8.6	4.7	4.7	4.6	5.4	5.9	6.1	4.1	4.5	4.2	4	3.8	3.9	4.5	4.6	4.4	4.2	4.4
ENSMUSG00000048249	Crebrf	protein_coding	526.5	-0.7366	4.098e-08	0.09322	0.6183	-0.1765	0.361	0.03034	0.9105	-0.4088	0.02058	-0.3905	0.01072	2.5	2.3	1.9	2.8	3	2.7	2.3	2	1.9	2.9	2.6	2.5	3.3	3.7	3.1	1.7	1.7	1.7	2.4	3.5	3.2	1.8	1.7	1.6	2.6	2.9	1.9	1.6	1.6	2.4	2.4	2.2
ENSMUSG00000057229	Atp5sl	protein_coding	737.5	-0.06189	0.7511	0.2764	0.05295	-0.05307	0.8356	0.4511	0.002494	-0.4065	0.008624	-0.3649	0.008995	13.7	11	13.9	9.4	8.9	8.3	7.8	7.5	6.2	9.3	9.1	8	7.7	8.2	8.5	8.8	8.4	8.1	11.2	10.6	10.3	11.1	9.8	8.7	11.8	12.3	10.8	8.5	9.6	7.9	7.8	9.8
ENSMUSG00000020661	Dnmt3a	protein_coding	6379	0.6784	8.489e-07	1.185	1.337e-19	-0.3172	0.05381	-0.65	3.353e-05	-0.4065	0.01616	-0.8917	4.948e-11	13.7	10.2	8.5	5.6	7	5.5	12.2	10.3	11.9	33.4	34.2	33.1	16.8	19.8	17.4	10.3	9.4	9.5	15.2	13.3	13.1	6.5	5.4	5.5	19.8	22.8	8.4	7.9	8.1	25.2	25.2	30.3
ENSMUSG00000028093	Acp6	protein_coding	3806	0.01682	0.9236	-0.3189	0.003362	-0.1415	0.3301	-0.1005	0.5347	-0.4054	0.0004497	-0.6827	1.737e-11	26.3	20.3	20.2	15.2	16.8	14.7	10.4	8.3	9.6	28.8	27.8	27	8.3	8.5	8.6	16.5	15.2	15.6	13.5	11.8	12.1	15	13.7	12.9	24.5	27.5	17.8	16.5	16.2	26.4	24.9	24.5
ENSMUSG00000023262	Acy1	protein_coding	1037	-0.153	0.3266	-0.579	3.785e-06	-0.2291	0.1646	0.1022	0.6186	-0.4054	0.007662	-0.3182	0.0241	20.6	16.8	13.7	17.6	19	16.5	11.3	11.3	12.3	12.6	13.6	12.2	9.7	11	11.5	16.2	15.5	16	10.7	13.2	11.6	15.7	13.7	12	13.2	14.4	12.7	13.7	12.6	10	11.6	11.2
ENSMUSG00000022414	Tab1	protein_coding	379.6	-0.2409	0.1145	-0.1521	0.3634	0.005578	0.9878	0.2766	0.1064	-0.405	0.01147	-0.286	0.05165	7.3	6.3	6.1	4.3	4.5	5.5	7	7.3	7.6	3.7	3	3.4	6.5	6.2	7.3	4.5	4.2	3.5	4.3	4	4.7	5.5	5.4	5.4	4.1	4	4.8	4.7	5.5	3.1	3.4	3.5
ENSMUSG00000049728	Zfp668	protein_coding	322	0.03949	0.8575	0.0108	0.969	-0.3065	0.05501	-0.2565	0.1321	-0.4026	0.01494	-0.3522	0.01521	2.7	2.3	2.2	1.4	1.4	1.6	2.1	1.8	1.8	2.2	2	2	1.9	2.2	2.3	1.5	1.6	1.5	1.5	1.6	1.5	2.1	2	1.7	1.7	1.8	2	1.6	2	1.7	1.5	1.8
ENSMUSG00000026309	Ilkap	protein_coding	867.3	-0.04094	0.8376	-0.04415	0.8228	0.01243	0.9642	0.01533	0.9529	-0.4024	0.008218	-0.391	0.003986	8.8	6.6	6	5.1	5.1	5	6.9	6.7	6.7	6.7	6.6	5.6	7.1	8.8	7.6	5.4	4.7	4.7	4.6	5.3	4.9	6.1	5.2	5.2	6.4	6.4	5.1	5.4	5.8	6	6.2	7
ENSMUSG00000038301	Snx10	protein_coding	813.6	-0.08552	0.6813	-0.1866	0.2886	0.2951	0.1003	0.4778	0.005141	-0.4024	0.0258	-0.1612	0.3856	5.4	5.1	3.1	3.3	4.1	3.4	2.2	2.4	2.2	2.8	2.7	2.8	2.6	2.9	2.8	3.5	3.4	3.4	2.7	3.4	3.4	4.3	4.2	4	3.5	4.2	3.3	3.3	3.8	3.1	3.4	3.7
ENSMUSG00000028779	Pef1	protein_coding	825.4	-0.2666	0.1369	-0.0553	0.8163	0.1275	0.6174	0.4604	0.0134	-0.4014	0.04204	-0.05059	0.833	26	21.4	22.2	16.3	16.3	15	21.2	17.2	16.1	13.1	13.7	10.7	12.5	14.6	17.2	14.2	12.5	12.6	14.1	15.5	16.1	26.8	21.7	18.8	16.1	18.5	20.6	15.1	17.3	13.6	13.5	14
ENSMUSG00000020167	Tcf3	protein_coding	3753	-0.5015	0.002285	-0.4467	0.006907	-0.1219	0.6411	0.01048	0.9743	-0.401	0.0475	-0.6558	5.072e-05	56.5	43.9	63.1	39.7	38.6	36.5	35.3	30.7	32	42.4	34.6	30	32.2	38.8	37.8	27.7	27.1	25.7	28.7	27.4	27.7	39.7	32.1	30.9	33.5	38.4	53.7	33.6	36	32.6	31.1	34.6
ENSMUSG00000039637	Coro7	protein_coding	611.3	0.2226	0.2087	-0.04093	0.8642	0.08707	0.7528	0.5288	0.002726	-0.401	0.03592	0.01561	0.9528	4.4	3.5	3.8	3.4	3.3	2.7	4	3.8	3.4	2	1.9	1.7	4.1	4.2	4.1	3.7	3.8	3.4	2.9	3.1	3.1	4.9	3.7	3.2	2.5	2.9	3.4	2.8	2.7	2	1.8	2.2
ENSMUSG00000053646	Plxnb1	protein_coding	1095	0.8618	4.331e-09	1.135	1.791e-15	0.0313	0.9199	0.1087	0.6608	-0.4007	0.03698	-1.365	4.048e-21	4.5	4	3	2.6	2.5	2.5	6.5	6.3	5.9	4.5	3.8	2.8	8.9	10.3	9.8	5.2	4.3	4.5	5.3	5.9	5.9	1.8	1.4	1.3	4.1	4	3.1	2.7	2.9	4	3.8	3.6
ENSMUSG00000027775	Mfsd1	protein_coding	1315	-0.6017	3.389e-06	-1.125	1.208e-19	-0.1112	0.6029	0.2668	0.1154	-0.3994	0.009868	0.1086	0.5351	28.5	26.1	20.2	17.3	18.2	17.3	26.3	23.7	21.3	12.4	13.7	11.3	11.9	13.1	13.1	11.5	11.8	11.4	9.8	7.3	6.8	27	28.5	25.9	14.9	15.3	19.5	18.5	19.2	12.5	10.3	11.9
ENSMUSG00000056124	B4galt6	protein_coding	2602	0.4608	0.001839	-0.5904	3.457e-05	0.07152	0.7899	0.7469	2.823e-06	-0.399	0.0233	-0.2898	0.07626	29.2	25.6	25.2	16.4	19.7	17.5	21.3	17.9	16.2	11.6	11.4	10.5	7.2	8.3	9	24.1	24.1	25.9	8.6	13.8	13.2	22.8	21.4	21.2	17.6	20.2	21.4	19.1	20.1	10.5	11.9	12.9
ENSMUSG00000018809	Smyd4	protein_coding	550.4	0.1309	0.4213	0.4694	0.0002539	-0.05331	0.8204	0.1184	0.522	-0.3989	0.009315	-0.5862	4.55e-06	6.4	4.8	5.5	4	3.8	4.6	4.1	3.9	3.8	7	6	6.9	2.7	3.1	2.9	4.6	4.7	4.4	5.3	6.5	5.5	4.1	3.7	3.3	7	7.4	4.1	4.1	4.3	6.1	6.7	6.3
ENSMUSG00000099474	1700097N02Rik	antisense	585.4	-0.2843	0.07427	-0.3188	0.04013	0.5034	0.008188	0.03049	0.9291	-0.3987	0.02338	-0.8751	3.019e-10	58.5	60.4	55.4	39.1	47.3	43	19	19.3	20.7	5.5	6.1	4.2	3.5	2.8	3.1	35.8	36.3	34.1	32.2	38.5	33.2	34.9	30	29.7	6.4	4.5	52	35.8	45.2	7.5	7.7	7.8
ENSMUSG00000061119	Prcp	protein_coding	614.7	-0.6913	2.644e-07	-0.5223	0.0001535	-0.1626	0.4294	0.05573	0.8295	-0.3981	0.01861	-0.1986	0.2344	7.5	5.9	4.4	5.7	5.9	5.4	5.9	5.2	4.3	3.6	3.8	3.3	3	3.2	2.9	3.8	3.3	3.4	4	4.1	3.7	5.5	5.3	4.9	3.9	3.5	4.7	4.4	4.6	3.2	3.3	3
ENSMUSG00000003573	Homer3	protein_coding	840.8	0.1294	0.5268	-0.668	1.269e-05	0.08799	0.7542	0.9135	6.002e-08	-0.3981	0.04884	-0.1456	0.4818	12.1	8.8	10.7	12.4	14	12.7	11.5	10	9.2	7.4	6.5	6.6	4.3	4.6	4.5	14	13.7	15.1	6.8	8.8	8.9	10.7	8.5	9.3	12.4	13.8	9.6	6	8.4	7.1	6.8	8
ENSMUSG00000023018	Smarcd1	protein_coding	2760	0.1034	0.5013	0.1808	0.1811	-0.1773	0.2558	0.1148	0.5202	-0.3959	0.00291	-0.8086	4.869e-13	52.2	38.9	44.1	27.2	31.5	27.5	30.1	26.1	28.1	42.6	36.8	37.2	31.4	37	38	32.2	29.1	31.4	33.2	32	32.6	28.6	25.7	22.6	39.5	44.8	37.3	32.4	33	33.9	34	35.1
ENSMUSG00000026492	Tfb2m	protein_coding	406.1	-0.08087	0.6936	-0.219	0.1912	-0.006453	0.9844	0.2532	0.1592	-0.3957	0.02417	-0.5585	0.000106	9.4	7.6	5.5	4.8	6.2	5.5	5	4.3	4.6	5.9	6.4	6.6	3.6	3.6	3.9	4.9	5.3	5.4	4.5	4.7	5	5.3	5.3	5.1	7	7.9	5.7	6.6	5.3	6.2	6	6.4
ENSMUSG00000026429	Ube2t	protein_coding	448.2	0.1211	0.4897	0.136	0.4242	0.2431	0.1532	-0.007626	0.9773	-0.394	0.0181	-0.592	1.356e-05	4.7	3.8	3.6	3.2	3.4	3.4	4.1	3.3	2.8	2.6	3.1	3	6.6	5.5	6.4	3.9	3.5	3.6	3.2	3.8	4	2.9	2.6	2.6	2.8	3	2.9	3.2	3.2	3.5	3.3	3.7
ENSMUSG00000044221	Grsf1	protein_coding	5645	0.1339	0.3761	-0.7559	4.918e-11	0.2473	0.1014	0.2276	0.1608	-0.3933	0.00476	-0.2483	0.07006	153.2	131.2	94.1	80.6	91.5	81.8	123.3	117.1	103.9	27.3	25	26.8	17.9	19.6	21	95.2	87.6	96.1	47.6	51.7	50.5	110.7	104.4	104.2	30	31.6	97.2	100.2	91.1	30.2	32.7	31.2
ENSMUSG00000019986	Ahi1	protein_coding	527.6	0.0814	0.7142	0.7783	1.075e-07	-0.1575	0.4736	-0.09111	0.7158	-0.3933	0.04612	-0.4659	0.003986	2.9	2.5	2.3	2	1.8	2.2	4.2	3.9	4.1	2.7	3.1	3.4	4.5	5.9	5.3	2.1	2.2	2	2.8	3.7	3.9	2	2	1.6	2.7	3	1.8	2	2	2.9	2.8	2.5
ENSMUSG00000023495	Pcbp4	protein_coding	3322	0.1699	0.3725	0.4521	0.003954	-0.1126	0.6545	0.07177	0.7956	-0.3931	0.04083	-0.9384	2.152e-10	34.1	25.4	36.1	20.8	22.3	21.5	31.7	27.9	29.8	39.4	35.5	29.4	46.4	55.4	56.6	24.6	23.8	24.5	29.6	29.8	29.4	20.2	15	14.1	33.7	39.6	29.1	20.6	22.8	33.2	29.3	33.9
ENSMUSG00000028690	Mmachc	protein_coding	876.3	-0.0009532	0.998	0.1205	0.5107	-0.2329	0.1961	0.02262	0.935	-0.3908	0.02334	-0.4892	0.0007571	23	18	14.3	12.5	14.9	13.1	14.4	14.7	15.2	19.2	17	17.5	13.7	15.4	17.1	12.9	13.2	14.5	13.9	14.6	15.7	15	12.9	12	16.8	19.6	12.7	14.4	15.4	15.1	14.6	15.9
ENSMUSG00000027490	E2f1	protein_coding	367.9	-0.1807	0.2318	-0.4109	0.002034	-0.1116	0.5734	0.09899	0.6089	-0.3899	0.008665	-0.7552	4.003e-10	8.2	6.9	6.2	4.7	5	4.7	2.1	2.1	1.7	5.3	5.2	5	3.1	2.9	3.2	4.2	4.1	4.5	3.3	3.5	4	4.7	4.1	4	5.5	5.6	6.3	5.1	5.4	4.7	4.7	4.9
ENSMUSG00000020038	Cry1	protein_coding	880	0.3601	0.01825	0.5344	0.000189	-0.375	0.01854	0.117	0.5966	-0.3893	0.03004	-0.2679	0.1038	11.3	8.8	9.9	6.6	8.2	7.2	14.9	12.1	12.7	13.8	11.4	10.8	10.9	13.3	13.1	9.8	8.8	9.8	9	12.1	11	8.9	7.9	8	11.8	14.2	8.3	7.4	7.2	9.1	8.9	9.6
ENSMUSG00000022178	Ajuba	protein_coding	4167	0.2481	0.1146	0.9575	2.011e-13	-0.2115	0.2475	0.2846	0.108	-0.3878	0.0208	-0.6485	2.389e-06	53.9	40.8	44.8	23.6	25.4	19.3	49.8	50.5	44.9	68.3	62.1	49.9	70.7	84.2	74.8	26.8	27.2	27.2	38.1	48.9	46.6	32.4	29.5	26.7	69.5	77.7	39.4	31.5	35.5	52.9	49.4	53.2
ENSMUSG00000038544	Inip	protein_coding	888.9	-0.4121	0.000174	0.02581	0.8828	-0.06872	0.7125	-0.1663	0.2557	-0.3874	0.001648	-0.4615	2.347e-05	8.4	7.2	6.4	5.5	6	6.1	5.9	5	5	6.4	6.2	5.6	6.1	6	5.6	4.6	4.3	4.2	5.7	5.7	6.5	5.4	5.6	5.2	5.1	5.7	5.3	5.9	5.7	5.5	5.6	6.4
ENSMUSG00000029175	Slc35f6	protein_coding	555.4	0.4159	0.003055	0.06776	0.731	0.1868	0.3487	0.356	0.03631	-0.3869	0.02234	-0.2499	0.1123	3.8	2.8	2.8	2.4	2.7	2.5	3.8	3.7	3.4	1.4	1.4	1.5	2.2	2.5	2.4	3.5	3.4	3.2	2.6	2.7	2.7	3.1	2.6	2.2	1.8	1.9	2.5	2.2	2.6	1.5	1.7	1.8
ENSMUSG00000053536	Cstf2t	protein_coding	1916	-0.1227	0.2287	0.02483	0.8535	-0.3783	1.096e-05	0.03103	0.8453	-0.3867	2.128e-05	-0.3061	0.0005111	27.8	23.5	22.1	16.6	18.1	18	20.7	19.5	20.9	23.5	23.3	23.9	17.2	18.1	18.7	16.6	15.6	16.4	17.5	18.9	17.4	20.7	21.1	18.1	23.3	24.9	19.7	18.1	18.9	17.8	18.4	18.1
ENSMUSG00000034460	Six4	protein_coding	2657	-0.7823	3.957e-19	-0.4423	1.183e-06	-0.3523	0.0002899	-0.3947	0.0001856	-0.3865	0.0001418	-0.6954	6.644e-15	14.3	12.1	11.6	11.4	12.6	12.2	7.5	6.8	6.7	14.6	13	13.2	5	5.1	5.2	7	7	6.9	8.1	9.1	9.4	8.1	7.9	7.4	9.7	11	10.7	9.2	9.2	10.3	10.6	11.1
ENSMUSG00000028967	Errfi1	protein_coding	581	-0.1729	0.2554	-0.1342	0.4004	-0.289	0.05281	0.1767	0.3019	-0.3844	0.0136	-0.4198	0.001685	7.2	5.6	6.9	5.5	5.5	6	15	12.3	11.4	6.3	6	6.2	6	6.1	6	5.1	5.4	4.6	5.6	5.3	4.7	5	5.3	4.3	6.4	7.5	4.8	4.9	5.2	4.9	5	5.2
ENSMUSG00000024732	Ccdc86	protein_coding	1142	-0.09636	0.5887	0.08438	0.6404	-0.3583	0.01517	0.2709	0.103	-0.3839	0.01541	-0.2121	0.1721	10.5	8.7	9.9	6.4	8.1	8	7.2	6.8	8.2	8.4	7.7	7.9	5.9	5.7	5.8	7.3	6.8	7.1	8	8.5	7.5	9.1	8.3	7.6	8.7	10.6	9	7.1	6.2	6.4	5.7	6.5
ENSMUSG00000017764	Zswim1	protein_coding	1202	0.08094	0.6675	0.1234	0.4689	-0.0365	0.896	0.7012	1.62e-06	-0.3834	0.01827	-0.2781	0.06494	24.8	17.8	26.9	18.6	18.5	18.8	11	13.3	12.7	13.3	12.2	13.4	7.6	8.3	8.9	20.5	18.9	19.8	19.4	21.2	20.4	20.9	19.1	16.6	20.6	21.7	20.6	15.5	16.7	12.9	12.9	12.1
ENSMUSG00000020453	Patz1	protein_coding	2638	-0.005673	0.9797	-0.2244	0.07914	0.08778	0.6502	0.3639	0.008589	-0.3832	0.003751	-0.2313	0.07767	30.9	24.3	28.8	18.4	19	19.7	14	13.1	12.5	11.5	10.5	10.5	11	13.3	12.6	19.1	19.2	18.8	15.7	17.2	16	27.5	22.4	21.5	14	13.9	25.3	19.4	19.7	11.4	11	12.1
ENSMUSG00000022555	Dgat1	protein_coding	300.4	-0.1546	0.3926	-0.1364	0.4635	-0.2682	0.1399	0.2674	0.1327	-0.3832	0.03657	-0.2818	0.08113	5.5	3.9	4.5	4.3	3.5	3.6	4.4	4.5	4.2	4.1	3.8	3.3	3.7	3.7	3.5	3.4	3.2	3.6	3.7	3.4	3.2	4.2	3.5	3.8	4.7	4.5	3.6	3.2	3.9	3.3	2.9	3.2
ENSMUSG00000003528	Slc25a1	protein_coding	3822	-0.3959	0.003501	-0.3837	0.00442	-0.1769	0.3331	0.2014	0.267	-0.3819	0.01522	-0.2229	0.1484	102.8	79.2	78.8	84.3	82.7	73.6	80.1	69.7	63.6	67.1	61.3	51.3	60.5	67	70.3	62.9	57.4	61.9	62	61.8	60	84.4	73	66.1	64	74	76.5	60.2	63.7	50.5	53.3	55
ENSMUSG00000046897	Zfp740	protein_coding	3908	0.0553	0.7127	0.2621	0.01609	-0.3257	0.003026	-0.718	4.47e-11	-0.381	0.000861	-0.8925	3.373e-20	39.4	33.4	25.7	21.3	23.6	22.5	26	22.9	25.2	62	63.8	66.3	19.7	21.7	20.4	24	22.5	23.6	27.2	27.5	26.3	18.8	17.3	17.2	37.4	40.3	25.2	24.8	26.1	52.5	48.3	52.3
ENSMUSG00000021022	Ppp2r3c	protein_coding	575.6	-0.0635	0.7824	0.09662	0.6474	-0.02912	0.9248	0.0001189	1	-0.3807	0.04988	-0.597	0.0001045	5.3	4	4.3	2.9	3.1	3	3.7	4.7	4.6	4.5	4.6	4.4	3.3	4.7	3.7	2.7	3	2.9	3.5	2.8	3.3	3	3	2.9	4.4	4.6	2.6	3.9	3.8	4.2	4.4	4.6
ENSMUSG00000026082	Rev1	protein_coding	2195	-0.3397	0.01053	0.1285	0.4145	-0.04788	0.8494	-0.05889	0.8001	-0.3775	0.01315	-0.492	0.0001591	19	15.3	10.6	16	18.1	17.5	20.2	17.2	16.9	11	10.8	10	14.4	14.2	14.7	13.9	13.2	13.6	17.8	19.4	19.3	10.9	10.8	10.5	9.9	10.4	11.6	12.2	11.1	10.1	10.2	10.5
ENSMUSG00000021665	Hexb	protein_coding	2375	-0.2578	0.0283	-0.5139	1.435e-06	0.0717	0.7151	0.7159	2.438e-09	-0.3767	0.002402	0.04245	0.7963	86.1	78	80.3	65.9	73.9	72	30.5	31	25.9	24.6	23.8	21.3	12	13.7	13.3	58.7	56.2	62.3	40.4	54.8	53.1	88.3	82.1	81.5	37	39.7	66.3	58.3	63.6	26.1	22.6	24.6
ENSMUSG00000024827	Gldc	protein_coding	5603	0.125	0.4453	-0.4148	0.001433	0.07255	0.7488	-0.8103	4.857e-09	-0.3742	0.01435	-2.049	1.625e-68	79.3	63.2	53.5	45.5	50.2	41.2	105.1	95.3	110.3	61.4	55	52.7	107.9	119.7	119.4	51.3	45.5	52.8	33	34.7	34.7	16.4	14.7	15.7	27.9	35.9	53.1	47.1	51.2	56.6	55.3	65.8
ENSMUSG00000027427	Polr3f	protein_coding	789.1	-0.1803	0.2598	-0.0879	0.633	-0.2518	0.1239	-0.005803	0.9824	-0.3735	0.02193	-0.4498	0.001119	5.8	5.4	4.6	2.7	4.4	3.8	4	3.5	3.5	4.7	4.9	5.3	2.5	2.9	2.8	3.3	3.4	3	3.6	3.5	3.2	4.2	4.1	3.4	4.8	5	3.9	4.2	4.2	4.1	3.8	4.5
ENSMUSG00000027079	Clp1	protein_coding	656.4	0.1031	0.5365	0.05628	0.7613	-0.2114	0.1868	0.2121	0.1895	-0.3719	0.01419	-0.2517	0.07435	14.1	11.1	10.5	7.9	9.7	8.4	8.7	7.4	8	10.8	10.6	11	6.1	7.7	6.6	9.4	9.4	9.1	8.4	9.7	9	10.5	10.8	9	11.9	13.1	9	9.1	9.7	9.6	8.3	10
ENSMUSG00000094338	Hist1h2bl	protein_coding	3854	0.4028	0.002855	0.4544	0.0005535	0.08875	0.6862	-0.2801	0.09261	-0.3715	0.01852	-0.7359	7.038e-09	554.4	447.7	405.9	270	285.5	253.8	384.1	318.1	429.3	473.6	494.6	411.2	457.9	520.4	499.2	350.8	328.8	393.6	364.9	374.8	372.7	325.4	277.7	240.5	376.6	379.4	356.5	381.6	350.4	498.9	443.2	526.2
ENSMUSG00000026857	Ntmt1	protein_coding	756.6	-0.2073	0.1543	-0.5832	3.162e-06	-0.0587	0.8056	-0.06857	0.7545	-0.3694	0.01494	-0.6742	4.402e-08	16.7	13.3	18.6	12	11.4	10.7	11.3	9.4	9.1	10.2	9.8	9.8	8.8	8.7	9.1	11.2	9.5	8.7	6.8	8.1	7.8	11.1	9.9	8.9	9.2	9.8	12.7	12.2	12.2	9.5	9.3	9.8
ENSMUSG00000026634	Angel2	protein_coding	973.7	-0.03964	0.8114	-0.1494	0.2499	-0.03894	0.8539	-0.1701	0.2397	-0.3673	0.003151	-0.415	0.0001676	9.8	8.4	7.3	6.4	6.2	6.1	8.1	7.2	6.2	7.4	7.3	7.4	5.9	7.7	6.7	6	6	6.2	5.8	5.5	5.5	6.8	6.5	6.1	6.3	6.8	6.6	6.4	7	7.2	7	7.3
ENSMUSG00000027425	Csrp2bp	protein_coding	980.4	0.06713	0.7509	-0.2266	0.1676	-0.1456	0.4956	0.1066	0.6447	-0.367	0.04036	-0.2785	0.08389	14.3	10.4	8.9	7.3	7.5	7.4	7.9	7.6	8	7.9	7.4	7.2	6.9	8.4	8.6	8	7.4	7.9	5.4	7	6.5	10.5	9.3	8.2	7.6	8.6	9.7	8	8.7	6.8	6.8	6.7
ENSMUSG00000011267	Zfp296	protein_coding	956.8	0.4016	0.001596	0.02808	0.8897	0.09279	0.652	1.122	7.052e-19	-0.3664	0.01214	-0.3018	0.02401	32.1	24.6	33.1	17.5	14.4	16.3	9.4	9	8.1	16.5	14	13.5	2.9	2.7	3	21.9	20.7	20.9	16.3	15.8	16.9	26	23.8	22.4	31.2	33.3	26.5	21.4	21.5	15.1	16.5	15.4
ENSMUSG00000097908	4933404O12Rik	lincRNA	473	0.5485	0.0001512	0.05904	0.7853	-0.177	0.3763	-0.2398	0.1994	-0.3654	0.04795	-0.7677	5.368e-08	5.3	3.9	4.5	2.9	3.4	2.6	3.6	3.2	4	4.5	4.2	3.8	5.6	6.4	6.7	4.4	4.3	4.5	3.2	3.1	3.1	2.9	2.7	2.4	3.1	3.9	3.8	3.4	3.4	3.3	3.8	3.8
ENSMUSG00000022751	Nit2	protein_coding	1027	0.08456	0.546	-0.001267	0.9972	-0.1185	0.4472	-0.02901	0.8867	-0.3652	0.002756	-0.3774	0.0005619	38.2	30.8	31.2	25	30.9	29.8	60.6	54.8	56.8	25.8	26.1	25.4	33.5	36.1	35.3	31.2	30.7	29.6	28.8	27.1	30.2	26.7	27.6	23.4	24.6	25.8	26.5	24.1	27.7	21.8	23.7	25.8
ENSMUSG00000031365	Zfp275	protein_coding	881.1	0.09976	0.5251	0.1019	0.5126	-0.01831	0.9419	-0.1211	0.4864	-0.365	0.008927	-0.7179	2.936e-10	7	6.5	5	4.4	4.2	3.9	6.5	5.6	6.8	5.1	5.3	5	6.1	7	6.3	4.4	4.4	4.5	3.9	4.6	4.8	4.3	3.5	3.6	4.5	4.9	4.9	4.8	4.9	4.9	5	5.4
ENSMUSG00000079469	Pigb	protein_coding	342.6	0.3713	0.01441	0.1931	0.2647	0.09048	0.706	0.4254	0.007475	-0.3636	0.04608	-0.401	0.00757	1.9	1.5	1.3	0.9	1	1.1	1.1	1.2	1.2	1.3	1.2	1.3	1.2	1.1	1	1.4	1.2	1.4	1.2	1.2	1.2	1.3	1.1	1.2	1.6	1.8	1.5	1.1	1.2	1.3	1.4	1.4
ENSMUSG00000063317	Usp31	protein_coding	1138	0.1821	0.1777	0.4891	1.909e-05	-0.1087	0.5351	-0.01988	0.9307	-0.3623	0.009157	-0.589	3.284e-07	5	3.9	3.5	3.3	3.5	3	5.2	5.2	5.3	4.9	4.5	4.4	6.5	7.3	6.9	3.6	3.6	3.9	4.5	4.8	4.6	3	2.9	2.4	4.5	4.6	3.4	3.1	3.2	4.1	4	4.7
ENSMUSG00000028684	Urod	protein_coding	1165	-0.0141	0.9386	-0.3935	0.0002671	0.01136	0.9615	0.2751	0.03789	-0.3622	0.003686	-0.2628	0.02648	26.6	20.2	23.4	23.1	21.4	21.3	16.2	14	14.3	14.6	13.9	12.9	10	10.8	12	22.5	20.4	22.2	16.8	16.5	16.7	20.9	20.2	17.3	16.4	17.1	18.2	17.8	18.4	14.4	12.9	14.5
ENSMUSG00000027878	Notch2	protein_coding	2184	-0.2135	0.1324	-0.4375	0.0004902	0.02984	0.9077	0.5481	9.604e-05	-0.3618	0.01546	-0.07869	0.6512	12.6	10.1	9.3	7.7	8.4	7.5	7.6	7.8	7	5.7	5.4	4.5	10.4	11.8	11	7.1	6.6	6.6	5.3	6.1	6	11	10	9.3	7.7	7.6	9.8	7.6	7.6	4.9	5.4	5.8
ENSMUSG00000034880	Mrpl34	protein_coding	787.9	0.3637	0.004696	0.2355	0.08862	-0.3947	0.002534	-0.2286	0.1432	-0.3618	0.01433	-0.5973	7.997e-07	73.6	53.8	60.2	32.9	41.6	39.3	56.2	47.8	53.5	60.8	59.8	56.3	58.8	62.9	64.4	52.1	45.9	50.3	47.9	39.3	47.8	41	42.5	40.4	48.1	52.5	48.6	47.7	49.7	49.1	43.6	41.4
ENSMUSG00000029097	Trmt44	protein_coding	1035	0.4539	0.00214	-0.8736	2.877e-10	0.5165	0.001061	0.9526	1.383e-09	-0.3615	0.04984	-0.3871	0.01304	15.1	12.1	11.7	10	9.8	10.1	5.7	4.7	4.5	3.9	3.7	3.6	2	2.1	2.1	13.8	13.2	14.1	3.9	6.2	6.1	10.9	10	8.9	7.7	6.9	11.2	9.9	9.3	5.3	5.1	5.6
ENSMUSG00000032299	Commd4	protein_coding	893	0.04109	0.8273	-0.1914	0.1778	0.1077	0.5909	0.3886	0.007708	-0.3601	0.01587	-0.06205	0.7282	20.4	15.5	17.2	15.2	14.9	14.1	10.7	10.2	10.1	9.9	9.4	8.5	8.1	8.5	9.9	16.6	14.2	14.6	12.7	13.2	12.8	19.3	17.1	14.5	12	12.2	12.7	15	13.5	9.6	10.6	9.7
ENSMUSG00000064363	mt-Nd4	protein_coding	8956	0.5548	0.0001008	0.527	0.0002072	0.1075	0.6471	0.4587	0.006683	-0.3601	0.04594	-0.1976	0.257	352.7	336.2	233.3	213.6	213.8	227.2	246.8	208.8	229.3	207.6	220.3	212.3	145.5	148.6	150.5	314.5	304.6	347.3	237.1	338.1	372.6	278.3	284.6	241.5	281.9	307.6	225.5	232	260	221.2	225.4	243.8
ENSMUSG00000030555	Ttc23	protein_coding	409.9	-0.7645	1.365e-08	-0.564	4.716e-05	-0.1299	0.5661	-0.04571	0.8648	-0.3589	0.04687	-0.2916	0.06261	2.6	2.1	2.5	2.7	2.1	2.2	2.2	2.2	2.3	1.5	1.4	1.4	2.2	2.8	2.9	1.4	1.3	1.3	1.7	1.6	1.4	2.2	1.9	1.7	1.3	1.5	1.8	1.8	1.9	1.5	1.1	1.4
ENSMUSG00000029007	Agtrap	protein_coding	1382	-0.06598	0.7393	-0.1552	0.3464	0.6777	5.296e-07	1.233	1.68e-18	-0.358	0.03479	-0.3732	0.01054	19.1	14	15.4	15.6	14.8	13.9	8.6	6.8	6.1	8.4	8.4	8	9.1	9.6	10.2	15.2	13.6	13.4	11.1	14.1	14.5	13.9	12.7	10.9	18.9	20.5	12.3	12.1	13.4	12.6	12.9	14.5
ENSMUSG00000026883	Dab2ip	protein_coding	3010	0.1064	0.5287	-0.1582	0.3049	0.1763	0.3217	0.3581	0.02146	-0.3567	0.02173	-1.035	8.087e-18	24.3	18.9	24.8	14.6	14.6	14.3	14.4	15.3	12.5	10.3	9.3	9	10.7	12.9	12.2	15.9	14.9	16.1	12.8	13.4	12.7	12.7	10.4	9.7	11.5	13	20.8	15.5	16.7	10.4	10.5	11.5
ENSMUSG00000029475	Kdm2b	protein_coding	4056	0.3637	0.001785	0.09855	0.5037	0.1165	0.4884	0.336	0.01275	-0.3564	0.007998	-0.9921	2.727e-20	13	10.4	11.3	11.3	12.5	10.5	16.5	15.5	15.5	22.1	20.2	20.8	11	12.8	12.7	14.7	14.5	15	10.6	13.3	12.8	6.1	5.6	5.7	24.7	28.6	10.3	7.9	8.9	22.4	21.6	24.5
ENSMUSG00000066839	Ecsit	protein_coding	828.8	0.4668	0.0006194	0.6136	2.854e-06	-0.09049	0.6801	-0.01317	0.9601	-0.356	0.03232	-0.7205	3.115e-08	17.8	13.6	13.5	9.9	9.1	8.1	12.3	9.1	9.2	15.8	17	14	15.3	16.5	15.3	12.8	12.3	12.2	12.4	15.2	13.9	9.3	9.8	8.3	15	16	12.8	11	11.7	15.6	14	14.2
ENSMUSG00000004934	Pias4	protein_coding	1330	-0.1016	0.5866	-0.2615	0.08733	0.001924	0.9963	0.3583	0.03308	-0.3535	0.04204	-0.2891	0.06173	20.7	15.4	23	15	14.2	14.1	11.2	11.1	10.4	13.6	12.3	11.8	9.3	12.3	12.2	14	13.1	13.1	11.7	12.5	11.8	18.6	15.7	13.6	15.4	16.9	16.6	14.2	15	13.1	11.7	12.9
ENSMUSG00000001138	Cnnm3	protein_coding	617.7	0.05289	0.7919	-0.07614	0.6849	0.008259	0.978	0.2698	0.1046	-0.353	0.03321	-0.5017	0.0001998	5.5	4.3	5.1	3.1	3.5	4	4	3.5	3.3	3.6	3.4	3.2	3.9	3.7	3.9	3.8	3.5	3.8	3.1	3.6	3.4	4.1	3.1	3.1	3.9	4.3	4.1	3.7	3.8	3.3	3.3	3.7
ENSMUSG00000021745	Ptprg	protein_coding	1974	0.259	0.0638	-0.006063	0.982	-0.1707	0.3336	0.05454	0.8143	-0.3528	0.02367	-0.3854	0.004273	9.5	8.4	6.9	6.4	6.9	6.7	8.4	7.1	7.1	7.4	6.8	6.2	6.8	7.8	7.3	8.2	7.5	8.3	5.8	7	7.2	7.1	6.2	5.7	6.8	7.3	7	6.2	6.4	5.3	6	6.8
ENSMUSG00000038437	Mllt6	protein_coding	4544	0.189	0.1923	-0.09241	0.5782	-0.2362	0.1285	0.3534	0.01861	-0.3527	0.01824	-0.5235	2.792e-05	44.4	35.1	41.1	21.9	23.3	22.5	20.3	17.3	18.4	23.3	21.2	20	6.7	6.3	6.5	27.1	24.5	25.7	18.5	23.3	21.8	32.6	27.5	23.4	26	29.2	36	28.2	30.1	18.2	18.3	18.2
ENSMUSG00000025265	Fgd1	protein_coding	2892	-0.1829	0.2484	-0.161	0.3165	-0.4402	0.002035	0.4446	0.004299	-0.3523	0.03358	-0.142	0.4065	31.6	24.4	26.8	22.7	24.4	21.6	20.1	17.8	17.7	29	24.7	22.1	18	20.1	20	20.1	20.3	20	18.3	22.2	20.8	27.2	25.3	22.5	31.3	37.8	26.3	19.3	19.3	18.5	18.2	19
ENSMUSG00000041075	Fzd7	protein_coding	2710	0.8105	1.101e-12	1.059	1.889e-21	0.1406	0.4092	0.1853	0.2546	-0.3519	0.0171	-0.2419	0.08023	15.5	13.1	17	14.4	14.1	13.9	15.9	14.3	17.1	28.5	27.9	26.1	41.1	47.3	44.5	25.4	23.7	25.6	24.2	33.2	31.7	13.6	12.5	12.1	29	33.7	12.8	10.9	11.8	30.6	28.1	32.3
ENSMUSG00000026213	Stk11ip	protein_coding	884.6	-0.4879	2.823e-05	-0.3978	0.0008487	-0.02698	0.9086	0.1024	0.5639	-0.35	0.01282	-0.3708	0.002495	8.5	6.7	6.5	6.5	5.7	6	5.7	5.8	5	7.6	6.7	6.8	5.4	5.4	5.9	4.3	4.1	4.6	4.5	4.6	4.6	6.4	5.3	5.2	7.1	8	6.1	5.2	5.9	6.8	7	6.9
ENSMUSG00000066798	Zbtb6	protein_coding	488.4	-0.1669	0.2999	-0.04997	0.8021	-0.136	0.4888	0.01848	0.9438	-0.3495	0.03732	-0.3289	0.0222	4.9	4.8	3.8	3.1	3.7	4	4.7	3.7	3.8	3.7	3.7	4.1	3.7	3.8	3.6	3.5	3.2	3	3.5	3.4	3.6	3.7	3.9	3.4	3.9	3.9	3.6	3.9	3.3	3.1	3.4	4
ENSMUSG00000034928	Rnf44	protein_coding	2985	0.1561	0.2955	0.2284	0.09523	-0.185	0.2631	0.3074	0.04316	-0.349	0.01926	-0.5041	5.421e-05	31	25.2	30.3	20.2	20.5	19.4	19.1	16.7	16.2	25.2	22.3	20.2	19.9	21.9	22.2	24	21.2	21.8	22.4	23.4	24.6	22.2	20.1	18.4	25.6	30.4	27.2	19.9	20.8	19.6	19.3	20.7
ENSMUSG00000038205	Prkab2	protein_coding	500.5	-0.2552	0.0726	-0.1784	0.2424	-0.1705	0.3553	0.5884	2.442e-05	-0.3485	0.0336	0.2636	0.06643	5	4	4.1	4	4.1	4.1	4.2	3.5	3.2	3.1	3.1	3.2	3.6	4	3.6	3.3	3.4	3.4	3.2	3.6	4	5.4	5.5	5	4.8	4.6	4.1	3.1	3.3	2.4	2.9	3
ENSMUSG00000042903	Foxo4	protein_coding	1403	-0.02157	0.8988	-0.7423	1.343e-13	-0.1791	0.1807	-0.1792	0.1955	-0.3484	0.004349	-0.9667	1.765e-22	20.9	17.8	20	15.2	17	17.1	19.7	19.1	17.1	20.7	20.1	19.9	9.4	10.7	11	17	15.7	16.1	8.9	10.4	10.3	10.6	10.4	8.9	16.9	18.8	17.5	14.1	14.6	18.4	17.5	17.6
ENSMUSG00000037134	Prmt9	protein_coding	612	0.1389	0.2874	-0.003419	0.9893	0.005361	0.9833	0.2142	0.1174	-0.3468	0.008222	-0.3632	0.00143	5.3	4.5	4.2	4.3	4.4	4	5.4	4.8	4.7	3.5	3.6	3.6	4.1	5	4.4	4.7	4.4	4.8	4	4.4	4.2	3.9	3.4	3.8	3.9	4.5	3.5	3.6	4	3.5	3.7	3.7
ENSMUSG00000021814	Anxa7	protein_coding	2402	0.2099	0.1095	-0.4877	2.216e-05	0.1559	0.3431	0.2777	0.05807	-0.3459	0.0129	-0.1186	0.4308	46.4	39.3	33.4	32.7	34.5	29.9	46.9	43	44.2	20.9	19.8	17.5	29.4	34.1	34.9	38.8	36.6	37	21.5	24.3	23.2	41.3	36.3	32.8	21.8	25.3	32.2	29.1	32.9	21.3	21.8	21.8
ENSMUSG00000014245	Pigl	protein_coding	1280	0.4085	0.003533	0.5235	9.885e-05	-0.381	0.01013	0.2675	0.1175	-0.3412	0.04687	-0.1645	0.3272	31.4	25	23.1	14.8	18.9	16.3	16.6	15.5	14.6	32.5	31.4	25.5	6.1	6.6	7.3	22.4	22.3	22	23.9	24.1	24.4	27.3	22.3	21.8	32.3	39.8	20	19.6	23.4	22.4	22.7	23.5
ENSMUSG00000036009	Mettl25	protein_coding	274.4	0.1192	0.5061	0.2822	0.06038	-0.1779	0.3469	0.03351	0.8942	-0.3396	0.04612	-0.2358	0.1151	6	5.7	4.4	3.5	3.7	3.3	3.7	3.4	3.8	3.9	3.8	3.8	2.7	2.9	2.6	3.8	4	3.5	4	4.5	4.3	4.5	5.3	4.4	4.1	3.8	4.3	4.2	4.6	3	3.7	3.6
ENSMUSG00000041491	Cep78	protein_coding	875.2	0.02646	0.902	0.2377	0.1085	-0.1116	0.5934	-0.07823	0.7281	-0.3394	0.04685	-0.3925	0.005584	17.7	13.5	10.4	11.4	13.1	11.9	16.5	13.1	15.3	15	14.8	13.4	14.5	16.6	15.8	12.4	12.2	12.5	14.2	14.9	13.9	11.2	10.7	10.4	12.4	14.9	10.6	11.3	11.6	13.3	12.5	14.2
ENSMUSG00000032788	Pdxk	protein_coding	1324	-0.03223	0.8719	-0.9941	4.596e-17	-0.1905	0.2722	0.673	9.427e-07	-0.3392	0.02668	0.5449	1.023e-05	17.3	14.2	12.3	10.5	9.9	9.2	7.2	6.2	6.2	5.9	5.7	5.2	5.8	6.1	6.3	10.2	8.9	9.8	4.6	5.2	4.9	23.7	21.6	19.4	8.9	9.1	13.8	10.4	10.9	4.9	4.8	5
ENSMUSG00000032047	Acat1	protein_coding	588.8	-0.7687	2.884e-10	-1.108	7.643e-20	0.0046	0.9888	0.1296	0.4929	-0.3384	0.03641	-0.2322	0.1129	8.3	7.5	5.4	7	7.4	6.5	9.2	8.8	8.5	5.4	5.1	5.1	8.2	9.1	8.4	3.9	4.2	4	2.6	3.3	3.7	5.8	6.7	6.1	5.4	6	5.8	5.7	5.8	5.2	4.9	5.4
ENSMUSG00000032009	Sesn3	protein_coding	1513	-0.2592	0.07831	0.2805	0.05039	-0.1047	0.6305	-0.0808	0.7254	-0.3382	0.04493	-0.04843	0.8094	5.2	4.8	3.5	3.4	4.1	4	4.6	4.3	3.8	3.1	3	2.5	4.7	5.5	5.1	2.9	3.3	3.3	5	4.4	4.7	4.8	4.5	4	2.8	2.7	3.9	3.3	3.7	2.5	2.5	3
ENSMUSG00000030894	Tpp1	protein_coding	1492	-0.1131	0.4909	-0.6835	1.872e-08	-0.04739	0.8545	0.5596	0.000106	-0.3369	0.03388	0.1337	0.412	16.7	13.8	13.2	14.2	16.4	15.3	12.7	12.3	10.1	6.8	6.2	5.5	7.4	8.2	9.1	14.5	13.8	14.2	8.9	9.8	9.9	17.3	17.1	13.8	8.6	9.7	12.7	10.3	11.8	5.8	5.9	6.3
ENSMUSG00000041949	Tango6	protein_coding	861.6	0.06748	0.7251	0.2434	0.09648	-0.08149	0.713	0.01986	0.9386	-0.3347	0.04505	-0.3881	0.005136	6.1	4.4	5.6	3.8	3.9	3.6	4.6	4.1	4.8	6.3	5.9	4.8	5.1	5.5	5.7	4	3.9	3.9	4	5.1	4.3	4.3	4.1	3.8	5.5	6	4.4	3.9	4.3	5.6	5.3	5.2
ENSMUSG00000021639	Gtf2h2	protein_coding	730.3	0.1441	0.3436	0.03729	0.8459	0.002037	0.9951	0.01952	0.936	-0.3346	0.0283	-0.566	3.517e-06	9.7	8.6	6.4	5.2	6.1	6.3	6.7	6.5	6.6	6.5	6.4	6.4	5.4	6.7	6.9	6.8	6.1	6.6	5.8	6.2	6.1	5.9	5.7	5.4	6	7	6.2	6.7	7	6.2	6.4	6.8
ENSMUSG00000039183	Nubp2	protein_coding	1008	0.2483	0.09375	0.1395	0.3972	-0.2336	0.166	0.2989	0.06762	-0.3333	0.04803	-0.3245	0.02461	44.6	33	32.6	23.1	26.2	26.5	20.1	16.9	19.8	30.3	28.5	24	17.3	21	21	30	28.7	31.8	27.7	26.2	29.9	32.6	29.8	26.1	33.2	35	32.2	28.5	27.5	22.9	23.8	23.7
ENSMUSG00000002660	Clpp	protein_coding	1656	-0.07225	0.5945	-0.0577	0.6805	-0.1355	0.3233	0.1084	0.4591	-0.3323	0.003751	-0.4603	3.402e-06	78	61.4	67.8	52.8	51.5	49.3	49.9	48.5	46.3	59.3	58.2	53.1	43.5	48.3	47	49.5	48	48.4	49.6	48.3	49.3	58.4	47.7	44.4	60.4	62.5	54.5	53	56.9	49.9	53	52.5
ENSMUSG00000071652	Ints5	protein_coding	2014	0.1342	0.4111	-0.09813	0.5707	-0.1228	0.5374	0.2039	0.2472	-0.3316	0.04115	-0.4262	0.001565	31	25.6	31.4	17.3	19.4	18.2	18.8	18.7	18.5	20.6	20.4	16.7	12.9	14.6	14	20.2	19.7	20.4	15.9	17.6	17.7	25.2	20.9	19.1	21	23.5	28.3	20.3	21.3	17.4	16.4	19.2
ENSMUSG00000074480	Mex3a	protein_coding	1671	-0.1044	0.3634	0.1148	0.3034	-0.1844	0.09653	-0.0007594	0.998	-0.3311	0.001282	-0.5354	1.63e-09	15.1	13.1	13	8.7	9.7	9.7	10.6	10.3	9.6	12.3	12.2	12.1	16	16.4	15.4	8	8.9	9.3	9.5	10.7	10.4	10.1	9.5	8.8	11.9	12.5	11.8	10.4	10.7	11.5	10.8	9.9
ENSMUSG00000021273	Fdft1	protein_coding	4387	-0.4332	9.042e-05	-0.3109	0.006646	-0.4987	7.766e-06	0.1542	0.3218	-0.331	0.01189	-0.3178	0.007407	79.8	65.3	58.6	60.5	63.8	60.2	59	52.6	59.1	81.3	80.4	74	47.9	52.3	55.3	49.9	44	42.5	44.9	52.2	51.5	56.9	56.7	50.2	81.4	93.9	55.9	50.7	55.8	57.2	50.8	58.5
ENSMUSG00000036299	BC031181	protein_coding	700.9	-0.1089	0.4676	-0.01087	0.9595	-0.1453	0.3678	-0.1091	0.5285	-0.3308	0.01852	-0.3887	0.001103	39.7	35.3	29.4	23.9	26.4	25.5	17.7	16.6	20.1	27.8	27.4	29.3	21.9	24.9	24.6	23.3	22.7	24.6	24	26.3	25.2	28.6	27.9	24.5	23.7	28.5	28.1	27.6	28.7	23.8	24.3	28.3
ENSMUSG00000027324	Rpusd2	protein_coding	839.7	0.06984	0.6	0.2935	0.00354	-0.1036	0.463	0.1006	0.4704	-0.3295	0.003487	-0.4553	2.272e-06	15	12.9	13.5	11.3	10.3	9.8	11.5	11	12	12.6	12.3	12.2	14.6	15.5	15.3	10.6	11.7	10.4	12.8	13.3	12.2	11.1	9.5	9.5	12.8	13.7	10.9	10.8	11.3	10.5	11.6	12.5
ENSMUSG00000006471	Ndor1	protein_coding	1067	0.2462	0.09185	0.3183	0.02161	-0.1002	0.6381	0.421	0.005304	-0.3291	0.04914	-0.2794	0.05612	9.9	7.6	8.4	6.4	6.3	6.4	6	5.4	5.7	7.7	7.1	6.5	5.3	5.1	4.7	8.1	7.3	7.4	7.3	8.3	8.4	8.4	6.9	6.1	9.1	10.1	8.2	6.2	6.4	6.6	6.5	6.8
ENSMUSG00000029111	Nelfa	protein_coding	2040	0.1651	0.233	0.5016	1.166e-05	-0.1856	0.2241	-0.1028	0.5721	-0.3291	0.02076	-0.6043	1.425e-07	29.1	21.6	21.4	15.9	18.1	16.7	19.2	17.8	19.5	24.4	22.9	21.4	16.9	20.3	18.5	19.1	19.1	18.8	23.9	24.3	23.9	17	16.4	14.1	19.4	23.3	21.1	18.6	18	19.7	19.9	20.9
ENSMUSG00000064341	mt-Nd1	protein_coding	45950	0.4301	0.0007346	0.2267	0.1042	0.1927	0.2492	0.299	0.05776	-0.329	0.03448	-0.2784	0.04681	2766.1	2469.3	1937	1692.5	1798.5	1790.7	1696.4	1465.5	1670.4	1594.6	1631.7	1582.1	999.9	1039	1043.4	2388.9	2259.8	2487.7	1717.9	2141.6	2330.6	2016.5	2092.9	1795.7	1754	2198.8	1703.1	1987.2	2008.8	1724	1807.1	1971.3
ENSMUSG00000078515	Ddi2	protein_coding	1652	0.1741	0.1534	0.1658	0.1749	-0.3754	0.0007275	0.3127	0.01157	-0.3286	0.008321	-0.2884	0.01103	9.8	8.1	7.4	5.7	6.1	5.2	6	5.2	6.1	7.6	7.3	7.7	5.3	6.4	5.2	6.5	6.3	6.5	6.3	6.6	6.2	7.3	7	6.5	8.7	10	7.2	6.6	6.5	5.8	5.9	5.8
ENSMUSG00000042650	Alkbh5	protein_coding	2598	-0.191	0.1008	-0.4932	1.029e-06	-0.0873	0.6023	0.1346	0.3666	-0.3279	0.007178	-0.2689	0.01744	21.8	19.2	19.8	18.1	19.2	19	21.9	19.8	20.6	15.5	14	14.6	15.7	18.6	18.7	17.1	15.5	16.7	12.5	13.5	14	18.6	16.4	15.4	15.1	17.1	18.6	14.7	15.2	13.8	13.3	14.4
ENSMUSG00000031609	Sap30	protein_coding	1732	-0.102	0.4623	0.003005	0.9903	0.07346	0.6831	0.3478	0.005251	-0.3264	0.009921	-0.3384	0.002574	84.7	67	89	52.8	55.6	51	36	36.4	39.2	61.6	58.5	52.2	40.7	41.8	40.7	50.7	48.1	49.7	46.4	57.7	55.8	66.1	62.2	60.4	71.4	75.2	69.1	59.3	62.4	64	60.6	56.9
ENSMUSG00000041703	Zic5	protein_coding	1762	0.2606	0.01337	0.5351	2.203e-08	-0.1722	0.1541	-0.2209	0.06407	-0.3263	0.005012	-1.006	5.88e-27	12.4	11.9	11.4	8.9	9.3	8.6	11	9.9	11.2	23.7	21.1	19.3	24.3	28.5	24.3	10.1	10.8	11.4	13	13	12.9	6.1	5.6	6	16.8	19.9	10.3	8.9	9.4	19.3	19.2	18.4
ENSMUSG00000018293	Pfn1	protein_coding	11680	-0.1103	0.4981	-0.1692	0.2497	-0.1459	0.4172	0.471	0.00107	-0.3257	0.03534	-0.3205	0.01792	266.7	213.5	277.3	169	182.1	151.9	162.2	149.6	153.8	215.6	200.4	187.3	137.3	156.3	176.6	157.1	160.2	148.3	152	150.9	143.9	234.9	196.9	173.1	270.1	290	229.1	178.2	195.8	188.8	171.5	184.4
ENSMUSG00000009585	Apobec3	protein_coding	2707	-0.2751	0.05124	0.03259	0.8737	-0.008307	0.9772	0.09101	0.6693	-0.3229	0.04865	-0.6426	4.395e-07	27.3	23.9	21	18	18.4	15	9.4	8.1	7.5	23.8	22.4	22.5	6.2	6.1	6.3	14.1	14.2	14.1	13.7	19.5	19.4	17	14.9	14.3	23.4	25.5	21.4	18.1	18.5	23.1	22.4	22.9
ENSMUSG00000028330	Ncbp1	protein_coding	2878	0.003219	0.9875	-0.04437	0.776	-0.1113	0.4789	0.1604	0.2696	-0.3226	0.01004	-0.1938	0.1127	45.3	38.9	31.4	26.6	30.4	32.8	37.7	34.6	34.6	33.7	33	32.8	32.7	35.8	35.5	30	29.4	30.9	30.2	29.4	27.6	36.3	34.4	31.1	35.4	38.9	30.7	31.3	31.1	29.7	29.3	33.1
ENSMUSG00000024570	Rbfa	protein_coding	873.9	0.1884	0.1639	0.255	0.0451	-0.0351	0.8781	0.06347	0.7468	-0.3224	0.02327	-0.9755	4.02e-19	39.8	30.3	31.6	19.8	22	19.4	19.5	19.5	21.1	27.8	30.6	30.3	15.2	18.9	16.1	23.1	21.8	25.2	25.6	24.7	22.9	17.9	16	17.8	30.4	31.4	30	26.4	25.7	30.6	27	28.9
ENSMUSG00000013236	Ptprs	protein_coding	3061	-0.4058	0.001095	0.6059	2.187e-07	-0.1764	0.2861	0.472	0.0006726	-0.3207	0.03491	-0.1621	0.2788	17.1	13.3	13.3	11.7	13.2	10.4	26.5	25.5	23.5	12.3	11.1	9.9	46.2	49.5	46.4	9	9	8.6	17.5	18.2	18.1	14.2	12.9	12.1	15	15.8	13.9	10.7	10.7	9.8	9.1	10.5
ENSMUSG00000024831	Ighmbp2	protein_coding	547.5	0.1896	0.1825	0.01055	0.9636	-0.02825	0.9093	0.2424	0.1112	-0.32	0.0396	-0.231	0.0956	7.4	5.6	6	4.4	5.2	4.4	5.7	5.5	5.6	5	4.5	5	4.5	4.7	4.8	5.8	4.8	5.5	5	4.6	4.5	6	5.1	5.1	5.4	6.1	5.3	4.8	5.2	4.8	4.6	4.9
ENSMUSG00000059939	9430015G10Rik	protein_coding	863.2	-0.06766	0.6853	-0.04821	0.7811	-0.1483	0.3533	0.02127	0.9252	-0.316	0.02999	-0.3405	0.005794	11.3	9.3	8.5	7	8.2	7.2	11.5	10.4	9.9	10.6	9.2	9.9	13.3	13.1	13	7.5	7	7	7	7.8	7.1	8.9	7.7	6.7	10	10.1	8.3	7.6	7.9	8.5	8.8	9.5
ENSMUSG00000033845	Mrpl15	protein_coding	3358	0.02152	0.9027	0.05307	0.7333	-0.2131	0.1096	0.177	0.2267	-0.3137	0.01649	-0.2883	0.0141	21.6	17.5	14.7	14	14.5	15.1	14.6	13.5	15.7	16.5	17	18	12.4	12.3	12.8	15.8	14	14.5	15.1	15.1	15.2	15.7	14.8	13.7	18.4	20.4	13.3	14.3	15.7	14.8	13.8	15.7
ENSMUSG00000005566	Trim28	protein_coding	42230	0.1232	0.3327	0.3993	0.0001016	-0.2773	0.01772	0.2748	0.03151	-0.3136	0.0101	-0.2764	0.01378	539.6	430.8	495	314.4	321.3	301.4	282	265.3	266.9	558.7	510.8	483.3	198.2	230.2	219.5	345.8	340.3	335.1	382	434.5	421.6	448.2	394.5	365.5	595.9	660	449.7	360.2	367.7	444.6	405.3	429.9
ENSMUSG00000045411	2410002F23Rik	protein_coding	2482	-0.1519	0.2562	0.05373	0.7397	-0.2552	0.05312	-0.07604	0.685	-0.3086	0.0243	-0.4071	0.000418	29.9	24.9	19.7	18.2	18.6	19.4	15.7	14.3	14.7	20.4	19.6	18.2	14	15	14.3	17.1	16.7	16.8	20.3	18.8	19.3	20.6	19.5	16.4	17.7	19.1	22	19	19.6	16.3	16.2	16.2
ENSMUSG00000028793	Rnf19b	protein_coding	1006	-0.02803	0.8675	0.178	0.1373	0.049	0.7989	0.1848	0.169	-0.3058	0.01585	-0.1641	0.184	18	15.1	18.1	11.5	12.3	11.3	11.5	9.6	10.8	15.2	14.1	13.9	10.6	12.2	11.5	12	10.3	12.3	12.7	13.9	13.3	16.2	14.7	14.5	15.8	16.9	15.2	12.9	13.3	14.5	14.8	15.4
ENSMUSG00000021023	1110008L16Rik	protein_coding	1042	-0.172	0.2081	-0.115	0.4347	-0.03281	0.8883	-0.1298	0.4397	-0.3056	0.03775	-0.3625	0.003148	12.5	10.5	8.9	8.6	8.8	9.4	7.3	7.2	6.9	11.3	11.8	12	6.3	6.9	6.4	7.8	7.7	8.3	8.3	8.4	8.1	8.6	8.6	7.9	9.6	11.8	7.4	8.8	9.7	10.5	11.3	12.5
ENSMUSG00000029726	Mepce	protein_coding	1303	-0.1834	0.1112	-0.1206	0.3321	-0.07767	0.6339	0.3188	0.006087	-0.3048	0.01173	-0.2856	0.008218	21	17.1	15.6	13.2	12.7	13.2	9.8	9.1	9.7	16.4	16.5	15.9	12.3	12.7	13.4	11.7	11.4	11.4	12.2	11.7	12	16	14.4	14.1	19.2	21.5	16.6	13.5	14.1	16.2	14.3	15.7
ENSMUSG00000040749	Siah1b	protein_coding	446	-0.0116	0.9518	0.1206	0.3898	-0.1548	0.3119	0.02721	0.8969	-0.3021	0.03491	-0.4067	0.0004194	11	9.7	7.9	8.1	8.3	7.9	8.4	7.5	8.9	8.7	8.8	8.4	6.1	6.7	7	8.3	7.9	7.9	8.7	9.3	8.5	7.5	7.8	6.9	8.8	8.9	7.8	7.8	8.3	8.1	6.9	8.3
ENSMUSG00000032640	Chsy1	protein_coding	931.3	-0.006965	0.9756	0.4084	0.0007002	0.2149	0.1337	0.2385	0.1017	-0.2997	0.04931	-0.385	0.001882	10.2	8.4	8	6	6.3	6.3	11.1	11.7	11.6	10.8	9.7	9.7	6.7	7.6	7.9	5.8	6.4	6.5	9.5	7.7	7.6	6.7	7.2	6.6	11	12.8	7.4	6.9	7.4	12.5	10.5	12
ENSMUSG00000003421	Nosip	protein_coding	1530	-0.2052	0.13	-0.1049	0.4959	-0.1172	0.5142	0.158	0.347	-0.2993	0.04878	-0.1942	0.167	31.7	23.8	25.1	21.5	21.8	19.7	19.5	15.4	15.8	21.4	21.6	22.7	17.9	21.3	19.7	19	18.7	16.9	18.6	21.2	18.9	25.8	23.9	21	24	24.9	21.3	20.8	23.5	20	19	21.5
ENSMUSG00000020802	Ube2o	protein_coding	1648	-0.159	0.2172	0.2914	0.01049	-0.004313	0.9877	-0.1478	0.3315	-0.2991	0.02583	-0.8721	2.43e-17	16.4	12.8	15	10.7	10.7	10.4	12.7	11.5	12	14.2	13.4	13	12.9	13.9	14.6	9.8	9.2	9.4	13.2	13.1	12.6	8.7	8.2	7.1	11.4	13	13.8	10.5	11.6	13.1	13.2	14.2
ENSMUSG00000006288	Ttc5	protein_coding	1230	0.08432	0.5508	0.1772	0.1408	-0.03542	0.8673	0.2955	0.01891	-0.2982	0.02359	-0.2517	0.03227	33.3	27	25.4	23.2	26.9	24.8	25.9	26.1	22.6	24.6	24	22.4	28	27.7	30.8	27.8	25.8	26.1	28.4	29	27.7	25.4	24.1	23.1	29.4	28.8	27	22.1	21.8	24	21.5	23.8
ENSMUSG00000029802	Abcg2	protein_coding	1538	-0.1674	0.1581	0.3259	0.001842	0.005621	0.981	0.3019	0.01238	-0.2981	0.01912	-1.404	3.571e-47	8.6	7	7	7.3	7.6	7.3	10.2	9.3	8.1	8.2	8.5	8.5	5	5.9	5	6.5	6.2	6.9	8.1	9.8	9.8	2.8	3	2.7	10	10.8	6.1	6.3	6.1	8.2	8.7	8.5
ENSMUSG00000025200	Cwf19l1	protein_coding	651.9	0.08621	0.5694	0.03298	0.8518	-0.1544	0.3112	0.1793	0.2166	-0.2981	0.03347	-0.4314	0.000137	9.6	8.8	8.2	5.8	6.4	6.4	7.5	7.6	7.2	7.8	6.9	7	6.9	6.3	6.5	7	6.6	6.3	5.8	7.4	6.1	7.5	6.3	6.2	7.8	8.7	6.9	7.5	7.5	6.3	6.8	6.5
ENSMUSG00000021711	Trappc13	protein_coding	1991	0.2316	0.0158	0.2551	0.006721	-0.03857	0.8172	-0.009091	0.9591	-0.2963	0.00442	-0.3815	2.41e-05	18.5	17	14.3	9.9	11.8	11.5	15.7	15.2	15.6	18.9	18.8	18.9	13.2	14.4	13	13.1	13.1	13.1	13	14.2	12.7	12.4	13.8	12.5	18	19.5	13	14	14	17.1	18.6	19.3
ENSMUSG00000023902	Zscan10	protein_coding	2381	0.2515	0.04256	0.8555	8.233e-16	-0.08922	0.6267	0.004927	0.9828	-0.2956	0.03783	-0.69	3.391e-10	42.2	33.5	37.9	24.1	24.8	23.1	24.7	22.5	24.9	39.5	34	33.4	36.9	38.3	42.9	28.6	28.2	29.1	42.1	44.2	44.6	26.8	23.5	19.8	34	37.5	33.6	28.3	30.7	35.6	31	33.8
ENSMUSG00000029916	Agk	protein_coding	1262	-0.3155	0.008233	-0.8485	4.085e-15	-0.02914	0.9031	0.2098	0.1691	-0.2949	0.03982	-0.1933	0.1466	8.1	6.9	5.8	5	5.9	5.4	3.9	4.3	3.7	2.9	3	2.9	2.2	2.3	2.4	4.7	4.1	4.4	3	3.1	2.9	6.7	5.9	5.7	3.3	3.4	6.2	5.2	5.7	2.6	3.1	2.9
ENSMUSG00000061731	Ext1	protein_coding	1196	0.3924	0.0009918	1.127	8.344e-26	0.1855	0.2045	0.1063	0.5379	-0.2933	0.0494	-0.5154	9.45e-06	6.1	5.1	4.8	3.4	4	3.3	6	5	4.8	6.8	6.3	6.9	6.8	7.4	7.4	5	4.5	4.8	6.9	8.5	8.3	3.9	3.8	3.6	7	7.4	4.3	4.2	4.7	7.3	7.1	8.3
ENSMUSG00000031935	Med17	protein_coding	1855	-0.1598	0.1711	-0.1356	0.2584	0.03783	0.8497	0.1048	0.4889	-0.2923	0.01687	-0.2221	0.04855	25.3	20.6	18.4	17.5	16.8	18.3	21.2	17.5	17.5	15.3	15.6	15.7	12.6	13.7	13.1	16.2	15.2	15.6	15.4	16.2	16.3	19.5	18.8	17.3	16.5	17	18.9	18	16.2	15.8	15.8	16.2
ENSMUSG00000035469	Rcbtb1	protein_coding	1884	-0.3586	0.0007142	-0.3457	0.001106	0.007954	0.9724	-0.6031	9.168e-08	-0.29	0.02334	-1.174	1.052e-33	18.1	15.1	12.2	11.7	13.6	12.5	15.4	14.4	14.3	14.4	13.5	14.1	13.9	14.5	13.8	10.1	9.4	9.9	9.6	9.8	10.3	6.8	6.9	6.6	8.8	9.6	13.6	11.8	12.3	13.1	14.8	14.2
ENSMUSG00000025410	Dctn2	protein_coding	3234	-0.259	0.01747	-0.01074	0.9542	0.009089	0.9686	0.407	0.000557	-0.2886	0.02095	-0.0175	0.9192	41	31.8	31.9	29.4	29.8	27.8	23.8	21.8	22	19.7	20.6	18.3	19.3	20.3	19.2	24	24	24.8	24.7	31.7	30.1	37.5	33.3	32.9	25.9	26	28.7	27.4	29.7	20.7	18.8	19.4
ENSMUSG00000038366	Lasp1	protein_coding	4897	-0.1734	0.1719	0.3728	0.0007362	-0.007601	0.9746	0.3536	0.005858	-0.2865	0.03462	-0.9252	1.469e-19	46.5	36.3	39.9	20.4	23.7	19.7	19.9	18.1	16	41.6	39.6	36.4	17.2	19.4	18.5	19.1	19.1	18.3	26.5	29.6	26.7	23.1	22	19.2	48.4	52.2	35.2	30.6	34.8	39.2	36.9	41
ENSMUSG00000074886	Grk6	protein_coding	2084	-0.2266	0.05755	0.555	9.668e-08	-0.1743	0.2113	0.2384	0.07479	-0.2863	0.03335	-0.6678	1.432e-10	31.2	24.2	27.9	18.8	18.8	17.6	27.4	24.6	23.9	31	27.1	24.9	35.6	40.1	36.9	15.6	16	15.4	26.9	26.9	27.4	18.8	17	16.4	31.2	34.3	25.3	21.1	22	24.3	22.8	26.4
ENSMUSG00000060743	H3f3a	protein_coding	7825	0.1398	0.1516	0.2091	0.01972	-0.1491	0.1687	0.02573	0.8759	-0.2861	0.003139	-0.2865	0.001259	102.1	93.8	86.8	72.3	86.5	82.4	94.5	94	87	90.5	88.1	89.2	87.2	98.2	84.5	85.8	90.2	90.1	85.2	96.5	97.8	76.3	76.7	79	88.3	93.5	83.2	74	75.2	84.2	77.1	80
ENSMUSG00000026924	Sec16a	protein_coding	4260	0.1378	0.3008	0.395	0.0003175	-0.04272	0.8431	0.3975	0.001774	-0.286	0.03834	-0.1254	0.3689	21.3	17.4	16.6	16.1	17.1	17.2	17.8	16.7	15.4	18.9	17	15.5	16.9	19.2	18.5	18.4	19	18.1	20.7	23.2	22.5	18.3	17.4	15.1	22.1	23.2	17.3	13.9	14.3	15.8	16.5	17.7
ENSMUSG00000034285	Nipsnap1	protein_coding	2396	0.2904	0.01363	0.07046	0.6474	-0.2421	0.06773	0.01025	0.9632	-0.2856	0.04176	-0.3224	0.006546	52.4	42.3	36.7	27.1	32.5	27.6	33.8	28.6	29.6	38.1	37.1	35.8	38.9	41.8	38.6	36	34	36.9	31.4	30.5	29.8	38	35.9	31.9	35.4	39.2	35.2	34.4	38.8	32.7	30.3	30.7
ENSMUSG00000036986	Pml	protein_coding	5596	0.07334	0.6204	0.3528	0.001188	0.0901	0.6	0.2673	0.04446	-0.2839	0.03327	-0.5687	6.501e-08	59.4	44.4	47.6	32.4	35.2	33.1	31.4	27.4	26.4	44.3	41.4	43.7	24.6	25.6	26.4	36.8	33.2	35.9	41	44.4	43.4	38.1	33	30.7	50.5	53.5	46.5	38.8	39.2	45.1	44.8	47.8
ENSMUSG00000034135	Sik3	protein_coding	948	-0.3429	0.001072	0.05926	0.6793	0.1122	0.4587	0.2136	0.09845	-0.2804	0.02978	-0.4094	9.193e-05	5.2	4.5	4.4	4	4.2	4.3	3.7	3.9	3.8	3.5	3.4	3.3	4.2	4.8	4.8	3.5	3.1	3.3	4.2	4.6	4.3	3.8	3.6	3.3	4	3.9	4.4	3.4	3.9	3.3	3.9	3.9
ENSMUSG00000041530	Ago1	protein_coding	2523	-0.1477	0.2629	-0.5647	1.236e-07	-0.11	0.5123	0.1598	0.2999	-0.2795	0.04465	-0.1372	0.3165	19.9	16.9	16.3	11.3	12.9	12.9	12.9	12.4	12.2	10.6	9.9	9.5	8.4	9.2	9.7	10.9	10.6	11.9	7.1	9.1	8.9	17.7	15.7	15	10.7	11.6	15.4	14	14.5	9.3	8.4	10.1
ENSMUSG00000006728	Cdk4	protein_coding	9673	0.13	0.3048	-0.08537	0.5332	-0.1791	0.1834	-0.02673	0.8969	-0.276	0.03321	-0.2272	0.05202	166.1	134.6	129.4	113.7	115.7	109.8	115.8	100.7	107.9	120.2	115.6	111.3	91.5	106.6	107	132	119.6	119.7	95.6	114.8	109.2	135.3	121	111.3	108.1	119	123.9	112.2	119.2	104.4	96.5	105.4
ENSMUSG00000020549	Elac2	protein_coding	2348	0.2857	0.005874	0.4362	7.573e-06	-0.1149	0.4193	-0.06085	0.7185	-0.2758	0.0241	-0.4743	1.62e-06	33.6	27.7	28	20.6	23.6	21.4	23.5	23	22.8	34.4	32.5	30.8	17.5	19.8	17.9	28	26.4	25.7	32.2	28.8	28.1	24.1	19.9	20.3	29.6	32.8	25.8	23.3	24.9	30.1	28.6	31.6
ENSMUSG00000031812	Map1lc3b	protein_coding	1784	0.1427	0.2514	-0.2917	0.007491	0.04746	0.8128	0.4374	0.0002272	-0.2746	0.03686	0.08509	0.546	13.9	11.2	10.2	9.6	10	9.5	8.1	7.8	7.4	7	6.6	6.9	7.5	7.9	8.3	11.3	10.2	10.5	7.1	8.4	8.3	13.6	12.7	11.4	8.9	9.5	10.4	9.2	9.8	6.8	7	7.4
ENSMUSG00000040945	Rcc2	protein_coding	12250	0.0442	0.7678	-0.02347	0.8834	-0.05354	0.7648	0.4737	2.357e-05	-0.2745	0.02454	-0.1672	0.1563	158.3	124.3	138.8	99.8	111.6	106.4	102.5	92.9	96.1	120	111.7	110.5	84.3	96.9	92.9	112.9	106.3	108.7	101.5	108.4	102.9	138.8	122.6	113.7	152.1	165.6	130.8	105	112.5	108.3	106.5	114.9
ENSMUSG00000027905	Ddx20	protein_coding	2026	0.1073	0.3827	-0.276	0.00709	-0.08855	0.5669	0.01891	0.9239	-0.2698	0.027	-0.3804	0.0001614	26.8	23.3	18.7	18.5	20	20.2	23.3	23.3	22.5	19.5	18.9	18.8	11.8	13	12.3	21.3	21.1	20.9	16.6	16	15.9	19.4	17.4	16.6	18.6	20.1	21.3	18.2	18.3	18.7	17.2	17.8
ENSMUSG00000040688	Tbl3	protein_coding	3141	0.0498	0.7482	0.075	0.5955	-0.108	0.4899	0.1788	0.2017	-0.2695	0.04183	-0.33	0.002838	30.7	23.3	21.5	21.1	20.7	19.2	20.7	19.6	21.7	23.2	22.7	21.1	17.9	18.9	19.5	21.9	20.4	20.7	21.4	21.3	21.4	22.2	19.3	18.9	23.6	27.2	21.7	20.7	20.6	20.2	20.4	21.7
ENSMUSG00000029177	Cenpa	protein_coding	1959	0.3734	0.0001007	0.4485	1.57e-06	0.1323	0.3119	0.1094	0.4341	-0.2688	0.02193	-0.4869	2.399e-07	17.6	14	16	10.8	11.2	10.9	13.6	11.6	11.6	13.3	12.8	10.9	10.4	11.2	11.1	14.9	13.6	14.2	14.4	15	15.5	11.6	11.4	10.8	12.6	14	13.3	13.1	13.1	13.9	13	13.6
ENSMUSG00000020741	Cluh	protein_coding	3670	-0.004588	0.9807	-0.1239	0.3043	-0.05975	0.7352	0.2661	0.02908	-0.2684	0.02987	-0.5576	1.002e-08	35.9	28.9	30.3	20.4	23.6	21.5	17.5	15.8	15.6	24.1	22.9	21.7	10	11.4	10.9	21.7	21.7	21.9	20.5	19.9	19.8	24.1	21.1	19.3	25.5	29.6	28.4	24.6	25.9	21.3	22.4	22.2
ENSMUSG00000029500	Pgam5	protein_coding	1376	-0.01572	0.9166	0.1456	0.1623	-0.0614	0.6901	0.1458	0.2271	-0.2681	0.01444	-0.3169	0.0007228	28.5	26.3	28.7	20.9	22.3	20.1	24.6	23.8	22.4	21.5	21.1	20.3	20.4	21.3	21.6	21.6	20.7	20.3	22.4	24.1	23.6	24.5	21.5	20.7	22.8	23.6	26.5	20.8	22.2	20.2	19	20.9
ENSMUSG00000038612	Mcl1	protein_coding	9411	-0.3005	0.001898	0.2462	0.01242	-0.3672	0.000149	-0.1786	0.1463	-0.267	0.01882	-0.2241	0.03088	127.9	105.2	97.5	72.4	84.7	78.7	124.5	112	109.9	173.4	168.6	161.4	95.7	96.9	90	60.1	66.3	65	86.1	98.5	95.7	95.1	94.5	93.9	139	157.6	95.6	88.6	91	125.4	128.4	136
ENSMUSG00000029131	Dnajb6	protein_coding	5327	-0.3923	6.609e-05	-0.244	0.01896	-0.2771	0.01135	0.3261	0.004717	-0.2663	0.02817	-0.07222	0.5927	50	43.8	35.7	32.3	34.8	34.8	27.2	23.5	23.6	41.7	42.4	40.1	17.7	21.3	19.1	24.7	26.4	26.6	28.3	29.6	28.1	40.9	42.2	40.6	50	54	34.5	35.3	38.3	34.9	32.7	34.8
ENSMUSG00000055839	Elob	protein_coding	3478	-0.02154	0.8876	-0.2937	0.002364	-0.1409	0.2655	0.1732	0.1614	-0.2663	0.02058	-0.1927	0.07099	325.2	285.7	342.7	258.8	274.3	240.6	234.9	224.9	224.5	269	283.7	270.7	275.3	292.6	313.7	252.7	255.8	253.3	227.3	212.1	190.6	293.5	269.3	267.7	307.5	312.2	252.7	239.4	296.2	262	231.2	253
ENSMUSG00000032171	Pin1	protein_coding	1913	-0.1188	0.295	-0.05123	0.6995	-0.1603	0.1811	-0.009932	0.9577	-0.2656	0.02019	-0.2483	0.01407	26.3	21.8	26.5	20.1	19.7	18.2	17.4	15.7	15.7	20.8	22.7	21.6	12.2	11.9	11.8	18.1	17.5	17.8	19.4	18.1	18.4	22.8	19.7	19.9	21.2	22	21.9	18.3	21.6	20.6	18.6	19.1
ENSMUSG00000020691	Mettl2	protein_coding	1301	0.2305	0.01916	0.2135	0.03189	-0.07695	0.5936	0.09631	0.4703	-0.2649	0.0191	-0.2799	0.004059	18	16.7	14.9	13.1	12.5	12.4	15.3	14	14.3	17.3	17.4	15.9	12	12.3	12.5	14.6	14.4	15.6	14.6	15.4	14	15.2	12.9	13.2	16.7	19.4	13.5	13.5	14.7	15.4	15.7	16.8
ENSMUSG00000024335	Brd2	protein_coding	7114	-0.1167	0.3671	-0.05999	0.6799	-0.1871	0.156	0.09454	0.5616	-0.2643	0.04465	-0.1878	0.1198	53.1	41.9	42.9	33.8	38.9	36.3	35.9	33.3	35	43.2	40.9	38.2	32.1	35.6	34.9	34.7	32.4	33.4	33.3	35.7	35.5	43.9	40.8	36.4	40.3	46.9	41.8	35.7	37.3	34.9	33.4	39.1
ENSMUSG00000007338	Mrpl49	protein_coding	1670	0.02715	0.8634	-0.2004	0.06905	-0.05795	0.741	0.1638	0.2187	-0.2639	0.03505	-0.2295	0.03785	55.1	44.2	44.4	35.8	39.5	36.9	33.4	29.3	32.6	36.4	40.2	41.7	25	25.6	25.9	40	36.4	38.1	30.1	34.8	32.9	43.6	41.1	38.3	41.9	46.6	40.1	37.7	42.3	38.8	35.7	39.1
ENSMUSG00000058076	Sdhc	protein_coding	1640	-0.1509	0.1269	-0.03002	0.8207	-0.1258	0.2846	-0.06792	0.6228	-0.2631	0.01069	-0.4893	5.963e-09	28.2	24.1	25.5	18.2	20.8	18.9	17.9	18.5	17.5	20.2	19.8	18.5	17.1	20.4	19.7	17.5	18.1	16.5	18.3	19.1	19.4	18.6	19	17.9	18.3	18.9	23.7	20.2	21.3	18.1	17.4	18.1
ENSMUSG00000031976	Urb2	protein_coding	4030	0.1828	0.09904	-0.054	0.6986	-0.1586	0.2218	0.3033	0.009699	-0.2585	0.03706	-0.2586	0.01615	34.6	27.4	27	23.7	27.4	25.7	22.7	21.7	21.3	28.6	26.1	25.9	15.5	17.5	18.1	29.3	29.3	28.7	23.4	25.4	25.2	27.6	23.9	23	31.9	34.6	26	23.8	24.8	23.2	23.7	25.3
ENSMUSG00000001525	Tubb5	protein_coding	55440	-0.05815	0.6883	-0.1511	0.1966	-0.1473	0.2842	0.1857	0.1687	-0.2558	0.04556	-0.2314	0.04005	918.5	730.9	794.4	606.2	626.1	560.4	677.7	618.9	616.5	648.9	609.9	588.4	646.4	761.9	738.8	603	557.6	560.9	499	559.3	555.1	770.9	681.1	627.7	676.7	725.4	750.4	628.5	666.1	560.4	525.1	581.3
ENSMUSG00000011752	Pgam1	protein_coding	19510	0.1011	0.3902	-0.1139	0.3139	-0.1255	0.336	0.1311	0.325	-0.2554	0.02631	-0.3656	0.0001367	539.2	469.9	446.5	403.3	413	381.5	429.1	410.1	423.7	443.3	419.8	398	361.8	422.9	438	440.1	416.9	427.9	357.9	369.5	378.9	413.8	370.5	344.7	437.4	484	450.2	378.2	391.5	395.4	366.8	393.3
ENSMUSG00000032959	Pebp1	protein_coding	5526	-0.1282	0.2031	-0.3288	0.0001217	-0.1328	0.2466	-0.0319	0.8453	-0.2528	0.0141	-0.2711	0.002801	160.5	125.9	153.5	120.6	129.3	123.6	129.4	126.1	126.1	115.7	113.6	111.3	137.1	148.1	153.2	115.6	109.8	116.4	102.9	98.9	95.4	125.1	123.5	114.9	110.2	111.8	130.1	110.1	128.4	107.6	98	104.8
ENSMUSG00000037916	Ndufv1	protein_coding	2707	-0.09262	0.3696	-0.04479	0.7031	-0.06828	0.6113	0.1585	0.1409	-0.2524	0.0109	-0.3529	2.636e-05	58.1	44.9	48.3	43.3	43.2	45.7	39.5	38.3	36.4	42	41.4	39.7	33.4	35.8	34.4	41.9	41.1	41.1	43	43.9	41.3	42.6	37.4	38.7	45.7	46	44.6	40.8	42.1	40.3	39.2	37.9
ENSMUSG00000059447	Hadhb	protein_coding	1372	-0.08587	0.4526	-0.1193	0.2626	-0.3359	0.0002328	-0.37	0.0001655	-0.2395	0.03235	-0.3215	0.0004585	10	9.8	8.5	7.3	8	8.3	10.5	9.7	9.3	10.5	10	10	4.4	5.6	4.8	6.8	7.6	7.9	7.1	7.6	7.1	7.6	7.6	7.6	7.6	8.1	8	8.2	8.1	7.8	8.1	8.3
ENSMUSG00000035754	Wdr18	protein_coding	3740	0.2503	0.009165	0.2397	0.0125	-0.1105	0.3948	0.1357	0.2815	-0.2387	0.03739	-0.3272	0.0005369	31.3	24.7	30.4	21.7	20.2	20.9	21.6	20.3	21.6	27.9	26.5	25	17.8	20.3	20.3	26.1	24.1	24.5	24.8	24.9	24.5	24.5	22.1	21.9	28.2	30	26.1	22.5	24.5	25	23.2	25.3
ENSMUSG00000074476	Spc24	protein_coding	1997	-0.1154	0.2902	0.3679	3.332e-05	0.08856	0.5148	0.1345	0.2744	-0.2262	0.04651	-0.07427	0.5338	45	41	42.9	26.7	28.3	27.8	18.1	16.2	17	26.1	28.4	26	18.7	20.4	20	25.7	24.6	26.1	34.9	37.3	34.9	41.9	43.5	36.9	29.8	29.2	32.5	37	40.1	30.4	26	29.2

## Sheet: N16h_UP_RbpJ_KO
ensemblids	names	biotype	mean	log2FC [ER-dKO.CH-p5/Control.2i-p5]	padj [ER-dKO.CH-p5/Control.2i-p5]	log2FC [ETR-tKO.N-p5/Control.2i-p5]	padj [ETR-tKO.N-p5/Control.2i-p5]	log2FC [RbpJ-KO.N-16h/Control.N-16h]	padj [RbpJ-KO.N-16h/Control.N-16h]	log2FC [Etv5-KO.N-16h/Control.N-16h]	padj [Etv5-KO.N-16h/Control.N-16h]	log2FC [RbpJ-KO.2i/Control.2i]	padj [RbpJ-KO.2i/Control.2i]	log2FC [Etv5-KO.2i/Control.2i]	padj [Etv5-KO.2i/Control.2i]	Control.2i.31	Control.2i.32	Control.2i.33	Control.2i-p5.1	Control.2i-p5.2	Control.2i-p5.3	Control.CH-p2.4	Control.CH-p2.5	Control.CH-p2.6	Control.N-16h.22	Control.N-16h.23	Control.N-16h.24	Control.N-72h.7	Control.N-72h.8	Control.N-72h.9	ER-dKO.CH-p5.10	ER-dKO.CH-p5.11	ER-dKO.CH-p5.12	ETR-tKO.N-p5.13	ETR-tKO.N-p5.14	ETR-tKO.N-p5.15	Etv5-KO.2i.25	Etv5-KO.2i.26	Etv5-KO.2i.27	Etv5-KO.N-16h.17	Etv5-KO.N-16h.18	RbpJ-KO.2i.28	RbpJ-KO.2i.29	RbpJ-KO.2i.30	RbpJ-KO.N-16h.19	RbpJ-KO.N-16h.20	RbpJ-KO.N-16h.21
ENSMUSG00000101009	1700108F19Rik	processed_transcript	90.17	4.779	4.632e-30	6.436	6.247e-55	5.498	2.632e-47	2.547	1.148e-08	5.131	7.328e-31	1.093	0.06594	0	0	0	0	0	0	0	0	0	0	0	0	0.2	0.1	0.1	1.2	1.9	2.1	6.7	4.7	5.6	0	0.1	0.1	0.3	0.3	1.6	1.7	1.3	2.6	2.7	1.9
ENSMUSG00000036158	Prickle1	protein_coding	970.1	3.878	3.894e-91	5.347	1.297e-174	5.29	3.372e-168	0.4904	0.09482	2.881	3.329e-48	1.134	1.053e-07	1.2	0.6	0.6	0.9	0.9	0.7	6.1	6.8	6	0.4	0.4	0.4	5.5	7.7	9	12.8	13.2	13.7	43.7	33.3	35	1.8	1.9	1.8	0.4	0.7	7.3	5.8	6.2	16.6	16.5	19.1
ENSMUSG00000078202	Nrarp	protein_coding	179.5	2.745	3.391e-37	2.964	2.235e-43	4.413	1.727e-75	0.5806	0.1284	1.739	7.231e-14	-0.5971	0.03757	0.8	0.6	1.8	0.7	0.9	0.9	2	1.6	1.5	0.2	0.2	0.3	2	2	1.8	6	6.2	6.5	7.4	6.8	7.6	0.6	0.5	0.6	0.3	0.4	3.4	3	2.8	5.8	4.8	6.1
ENSMUSG00000005892	Trh	protein_coding	14150	3.424	1.047e-72	2.768	1.058e-47	4.243	1.366e-110	1.232	7.501e-08	1.69	3.982e-17	-1.992	4.144e-24	137.5	101	47.2	149.2	127.4	134.9	408	337.1	360.6	34	33.1	24	28.9	32.3	34.3	1600.5	1582.4	1518.4	1128.7	896.7	922.8	25.6	23.2	20.6	73	71.8	317.1	300.9	339.1	634.5	594.3	644
ENSMUSG00000025969	Nrp2	protein_coding	1815	2.991	3.484e-82	2.922	1.698e-78	4.228	2.743e-160	2.786	5.741e-56	2.361	2.658e-49	0.3455	0.08285	2.2	1.8	1.5	1.8	1.8	1.7	1.8	2	1.2	0.8	0.7	0.5	0.1	0.1	0.1	15.5	14	14.6	11.3	15.9	14.8	2.5	2.3	2.3	4.9	4.8	10.2	8.9	10.2	13.8	12.7	13.5
ENSMUSG00000020805	Slc13a5	protein_coding	126.3	1.971	6.963e-06	3.947	5.341e-22	4.11	4.659e-22	4.593	2.188e-24	2.532	1.77e-08	1.377	0.003958	0.3	0.1	0.1	0.2	0.2	0.1	0.2	0.2	0.1	0.1	0	0	0.4	0.2	1	1	0.9	0.8	1.7	5.3	4.7	0.5	0.6	0.5	2.4	2.2	1	1.1	1.5	1.3	1.2	2.1
ENSMUSG00000040289	Hey1	protein_coding	175.1	1.395	7.667e-12	1.061	3.661e-07	4.054	1.694e-47	2.544	4.358e-16	2.037	4.484e-18	0.587	0.03507	0.7	0.6	0.6	1.9	2.1	2.7	0.9	0.9	0.8	0.1	0.1	0.1	0.6	1	1.1	6.5	6.1	5.7	3.7	5.2	5.7	1.2	1.2	0.8	0.8	0.6	3.2	3	2.6	2	2	2.2
ENSMUSG00000034777	Vax2	protein_coding	125.4	0.9481	0.01976	1.011	0.01168	3.988	1.917e-32	3.993	6.724e-28	3.149	2.976e-17	1.383	0.0007369	1	0.4	0.4	1.2	1.3	0.5	0.1	0.1	0	0.6	0.5	1.3	0.1	0	0.1	1.7	2	2.3	1	2.9	2.5	2.2	1.5	1.9	14.8	17.9	7.9	6.1	7.3	14.3	15.7	15.7
ENSMUSG00000040483	Xaf1	protein_coding	213	3.078	7.637e-14	3.35	1.789e-16	3.981	2.447e-20	3.541	2.65e-14	2.54	5.239e-09	1.476	0.001217	0.5	0.5	0.4	0.3	0.5	0.3	0.2	0.2	0.1	0	0	0.1	0	0.1	0.1	5	4.6	3.9	1.4	8.1	7.2	1.5	1.8	1.5	1.2	1.1	3.1	3	4.7	1.4	1.4	1.9
ENSMUSG00000019429	Ffar3	protein_coding	89.7	0.3447	0.5773	1.148	0.01564	3.765	6.488e-21	4.899	1.293e-31	3.835	2.739e-20	4.49	6.91e-29	0.1	0.3	0.3	0.2	0.1	0.3	0	0	0.3	0.1	0.1	0.1	0	0	0	0.4	0.3	0.2	0.3	1	0.5	6.4	7.2	6.9	7	7	4.6	4	4	4.3	2	1.9
ENSMUSG00000024526	Cidea	protein_coding	265.2	4.389	2.129e-75	3.737	2.311e-54	3.71	8.23e-47	1.478	3.079e-06	2.638	6.084e-32	1.633	1.328e-12	3.4	2.6	3.2	0.7	2	1.2	0.3	0.3	0.4	0.5	0.4	0.6	0.1	0.1	0.1	34.6	27.6	32	16	22.3	21.1	8.9	11.1	8.9	1.2	1.8	16.9	18	23.9	9	7.4	6.2
ENSMUSG00000004891	Nes	protein_coding	1648	1.168	7.478e-09	1.583	6.396e-16	3.526	4.18e-76	-0.3451	0.2457	2.081	8.905e-26	-1.458	2.076e-12	4.2	3.3	1.3	3	2.9	3.2	10.5	8.9	8.6	1.4	1.5	1.1	37.6	48	40.4	7.3	7	6.6	9	9.7	9.3	1.1	1.3	0.8	1	1	12.6	13.2	13.9	16.1	15.4	17.7
ENSMUSG00000085794	Vax2os	antisense	99.09	0.8129	0.009068	0.1708	0.6888	3.466	1.67e-34	3.374	2.449e-28	2.16	2.248e-13	1.173	0.0001698	0.4	0.3	0.4	0.5	0.4	0.4	0	0	0	0.1	0.1	0.2	0	0.1	0	0.8	0.9	0.6	0.4	0.6	0.5	0.9	0.8	0.6	1.6	1.9	1.8	1.4	1.5	1.6	1.5	2.4
ENSMUSG00000056602	Fry	protein_coding	978.8	0.8906	0.005717	1.259	3.566e-05	3.133	1.431e-27	0.9816	0.006991	1.801	5.74e-09	0.4329	0.2539	1	0.7	0.4	0.8	0.8	0.7	0.3	0.2	0.2	0.4	0.4	0.3	0.2	0.2	0.1	1.2	1.9	1.5	1	2.6	2.4	1.1	1	0.9	0.6	0.8	3	2.6	2.6	3.4	3.6	3.8
ENSMUSG00000052026	Slc6a7	protein_coding	125.1	0.3058	0.2616	0.4299	0.08943	2.984	2.532e-30	1.028	0.00236	0.4209	0.2117	-0.7576	0.001952	2.3	2.2	1.6	2.1	1.6	1.9	0.4	0.6	0.5	0.1	0.2	0.2	0.1	0.1	0	2.6	1.9	2.5	2.1	2.7	2.7	1.3	1.3	1	0.5	0.3	2.8	2.6	3	1.8	1.6	1.5
ENSMUSG00000006205	Htra1	protein_coding	387.7	-0.08065	0.8608	3.968	7.526e-55	2.931	1.432e-35	2.266	9.892e-18	3.074	1.14e-33	0.3071	0.3903	1	0.9	1.5	1	0.9	0.5	1.2	0.7	0.5	2.1	1.9	1.6	2.6	2.5	5	0.7	0.9	0.6	13.7	14.1	13	1.3	1.5	1.4	8.4	11.1	9.5	9.1	12.1	13.8	14.6	17.7
ENSMUSG00000022528	Hes1	protein_coding	451.5	0.7009	1.615e-05	0.3814	0.03111	2.853	1.013e-68	0.7966	0.0001383	0.9509	6.396e-09	-0.4511	0.01198	9.1	6.8	12.2	7.1	8.6	6.8	6.7	7.3	6.6	1.5	1.3	1.8	6.8	7	6.5	11.3	13.1	12.5	8.5	10.9	10.1	7	6.8	5.9	2.7	2.6	20	15.8	17.4	11.8	11.2	11.1
ENSMUSG00000031688	Pou4f2	protein_coding	46.11	0.181	0.7997	3.229	5.585e-15	2.726	1.551e-15	0.05991	0.9358	1.68	0.0001214	-1.785	0.0002347	0.2	0.2	0.3	0	0.1	0.1	0.1	0.1	0.1	0.4	0.3	0.4	0	0.1	0	0.1	0.1	0.1	0.9	1.2	1.3	0	0.1	0.1	0.2	0.5	0.7	0.5	1.1	2.7	2.9	2.9
ENSMUSG00000037010	Apln	protein_coding	82.66	-1.465	3.876e-07	-0.1948	0.6142	2.693	2.77e-21	-1.124	0.01097	-0.3079	0.5475	-2.735	3.314e-21	1.8	1.5	1	1.1	0.9	0.9	3.9	3	3.3	0.2	0.2	0.2	0.6	0.6	0.7	0.3	0.3	0.4	0.9	1	0.5	0.3	0.2	0.1	0.1	0	1.4	1.2	1.1	1.6	1.7	1.4
ENSMUSG00000021379	Id4	protein_coding	291.1	1.295	7.701e-15	-0.3762	0.05584	2.629	1.029e-23	2.441	5.948e-19	0.7782	9.835e-05	-0.857	8.035e-06	6.6	5.6	7.8	10.3	12.4	10.2	0.5	0.5	0.6	0.4	0.2	0.2	0.3	0.6	0.5	28	24.9	28.9	6.6	9.5	9.3	3.3	3.6	3.7	1.7	1.7	13	10.8	10.1	2.1	1.5	2.2
ENSMUSG00000049382	Krt8	protein_coding	688.1	1.083	5.368e-06	1.44	3.604e-10	2.545	1.65e-31	2.375	6.036e-23	1.698	8.126e-13	0.1548	0.6566	2.6	2.5	3.5	3.1	2.7	2.8	56	54.4	34	2.1	2.3	2.3	46.8	57	55.1	5.5	7	6	6.7	9.2	8.2	3.5	3.1	2.8	12	12.5	7.2	7.1	13.9	13.5	10.7	17
ENSMUSG00000051998	Lax1	protein_coding	70.01	-0.08124	0.8953	1.612	1.192e-05	2.53	1.239e-12	0.9135	0.04599	0.6114	0.2854	-1.193	0.002983	1.9	1.3	0.7	0.9	0.5	0.9	0.1	0.3	0.2	0.5	0.4	0.5	0.1	0	0	0.7	0.8	0.6	1.2	3.2	3.3	0.4	0.8	0.4	0.9	1	1.5	2.6	2.2	2.7	3.6	3.4
ENSMUSG00000023192	Grm2	protein_coding	66.26	-0.2047	0.7714	2.306	4.206e-08	2.517	8.817e-15	0.5175	0.2718	-0.1011	0.9239	-2.613	4.671e-10	0.4	0.2	0.6	0.1	0.1	0	0	0	0	0.5	0.5	0.5	0.1	0	0.1	0.1	0	0.1	0.5	0.3	0.4	0.1	0	0	0.8	0.8	0.3	0.3	0.4	3.4	3.3	3.2
ENSMUSG00000042745	Id1	protein_coding	137.3	2.645	2.515e-15	3.429	8.992e-26	2.508	5.662e-19	0.9977	0.004377	0.2017	0.8045	-0.6967	0.09494	1	1.1	0.8	0.1	0.7	0.9	6.6	5.6	5.9	2.5	2.4	4	1.2	1.7	1.3	4.7	4.3	5.2	11.3	6.2	7.6	0.9	0.6	0.4	5.7	6.6	0.3	1.5	1.5	17	20.9	16.4
ENSMUSG00000022206	Npr3	protein_coding	183.1	-0.4537	0.1796	1.379	3.141e-07	2.501	5.077e-26	1.182	3.34e-05	1.778	3.43e-13	0.4535	0.1232	1.1	1	0.5	0.2	0.4	0.2	0.2	0.2	0.3	0.4	0.4	0.3	0.7	0.9	0.6	0.2	0.2	0.3	0.6	1	0.8	1.2	1.4	1.2	0.7	1	2.9	3.3	3.7	2.2	2.3	2.3
ENSMUSG00000040694	Apobec2	protein_coding	759.7	0.6021	0.02892	0.7213	0.006521	2.492	4.438e-25	0.3306	0.3785	1.216	5.27e-06	-1.347	1.474e-07	30.9	21.3	12.3	26.8	27.4	23.6	3.4	2.1	2	10	9.6	4.4	0.3	0.4	0.3	38.1	42.5	39.3	30.5	51.4	48.9	8.3	9.1	7.3	9.8	10.6	53.5	51.4	52.3	48.8	47.3	49.9
ENSMUSG00000047632	Fgfbp3	protein_coding	91.58	0.5854	0.2177	2.393	8.997e-11	2.457	1.921e-11	0.7319	0.1479	1.048	0.04121	-0.9833	0.04855	0.2	0.1	1	0.2	0.3	0.3	11.4	13.6	8.4	0.1	0.2	0.2	5	4.4	4.8	0.5	0.5	0.4	1.5	2.1	1.8	0.1	0.1	0.2	0.3	0.4	0.6	0.7	0.6	1	1.7	1.4
ENSMUSG00000089997	1810020O05Rik	lincRNA	8.889	0.4724	0.5618	0.9542	0.1689	2.434	5.256e-05	0.3766	0.6897	0.1443	0.9353	0.1775	0.8518	0.2	0.2	0	0	0.2	0.3	0	0.1	0.2	0.2	0.1	0.2	0.1	0	0.2	0.3	0.1	0.4	0.3	0.6	0.5	0.2	0.3	0.1	0.3	0.1	0.4	0.3	0	1.5	1.6	1.4
ENSMUSG00000024619	Cdx1	protein_coding	434.2	0.4641	0.08517	-2.936	1.003e-32	2.41	2.026e-16	0.1745	0.7669	-0.2274	0.625	-1.552	1.007e-11	23.4	20	27.6	7.2	7	6.8	35.4	31.3	26.6	0.3	0.2	0.4	0.1	0	0	10.8	8.7	9.6	0.7	1	0.8	9.2	7	7	0.3	0.4	29	15.6	15.8	2.2	1.1	2.3
ENSMUSG00000032591	Mst1	protein_coding	56.14	0.7668	0.05891	2.615	7.122e-15	2.351	5.178e-12	2.735	8.545e-15	1.825	1.45e-07	1.777	9.062e-08	0.5	0.4	0.8	0.2	0.5	0.2	0.1	0	0	0.2	0.2	0.3	0.2	0.1	0.2	0.6	0.5	0.6	1.8	2.7	2.3	2.1	2	1.4	2	1.4	2.3	1.8	1.7	1.6	1	1.1
ENSMUSG00000070644	Etnk2	protein_coding	364.2	0.8157	1.745e-06	0.85	5.275e-07	2.327	4.274e-52	1.789	2.121e-25	1.494	4.08e-19	0.4284	0.02766	1.9	1.5	2.1	1.9	1.7	1.8	1.6	2	1.6	1.4	1.3	1.7	0.7	0.9	0.8	3.2	3.2	3.4	2.8	3.9	3.2	2.6	2.2	2.5	4.8	5.7	6.2	4.5	4.9	8.2	7.1	7.5
ENSMUSG00000078508	Gm13128	protein_coding	120	3.455	1.338e-23	3.861	1.687e-29	2.32	3.291e-13	3.493	9.224e-27	1.783	2.715e-08	2.29	2.307e-14	1.4	1.4	0.6	0.2	0.4	0.2	0.1	0.1	0	0.6	0.4	0.3	0	0	0	3.6	4.1	4.3	2.7	6.5	6.9	5.7	7.2	6.4	5.6	6.2	4.9	4.1	4.5	2.4	2.4	2.5
ENSMUSG00000102064	Gm28625	lincRNA	34.53	1.471	0.0004728	0.3506	0.5493	2.285	1.216e-12	-0.334	0.552	2.451	6.303e-12	-0.9384	0.04189	3.2	3.4	3	2.2	1.2	1.5	2.4	4.5	3.9	2.8	4	4.4	5.5	5.6	7.3	4.5	6.5	4.7	3.3	1	2.1	2.1	1.3	1.3	2.9	2.8	21.8	21	18.3	21.3	24.1	14.9
ENSMUSG00000007107	Atp1a4	protein_coding	140.8	0.3985	0.5917	5.391	1.605e-32	2.262	5.54e-13	-1.922	1.97e-07	0.9001	0.1697	-1.86	0.0008484	0.1	0.1	0	0	0	0	0	0	0	2.4	2.8	1.1	0	0	0	0.1	0	0	1.5	2.2	2.1	0	0	0	0.4	0.6	0.1	0.2	0.2	10.2	10.7	12.4
ENSMUSG00000031503	Col4a2	protein_coding	894.2	1.206	0.05607	3.288	1.912e-09	2.258	0.000144	0.3717	0.6817	1.844	0.005236	-0.3575	0.6596	1	0.8	3.5	0.5	0.4	0.3	2.1	2.2	3.9	0.9	0.8	3.1	6.9	8.6	23.1	1.5	1.5	1.2	7.6	11.5	10.1	1	1.5	1.3	2.1	2.4	4.4	3.8	20.9	4.6	6.8	27.3
ENSMUSG00000055322	Tns1	protein_coding	596.3	2.858	1.755e-29	3.24	5.444e-38	2.249	7.362e-20	2.943	3.134e-28	1.974	1.032e-14	1.786	1.453e-12	0.5	0.4	1.2	0.2	0.3	0.2	0.5	0.4	0.3	0.3	0.3	0.6	0.2	0.2	0.2	1.9	1.7	1.9	2.4	2.6	2.3	2.6	2.3	2.1	3.2	3.6	3	2.5	2.4	2.2	1.9	2
ENSMUSG00000034271	Jdp2	protein_coding	129.9	0.8221	0.001599	1.595	1.935e-11	2.235	8.011e-25	1.762	2.193e-13	1.311	1.731e-09	0.065	0.8507	2.2	2.1	2	0.7	1.1	0.6	1.4	1.6	2	0.7	0.8	0.6	3.6	3.2	2.9	1.6	1.6	1.1	1.9	3	2.6	1.9	2.3	2.4	2.5	2.4	4.5	5.3	6.1	3.5	3.5	3.4
ENSMUSG00000030222	Rerg	protein_coding	61.28	2.021	8.181e-13	1.506	2.438e-07	2.222	2.112e-14	0.9159	0.01256	0.9458	0.00437	-2.737	8.536e-16	1.1	0.8	0.5	0.5	0.5	0.5	0.5	0.4	0.3	0.3	0.2	0.4	0.1	0	0	2.2	2	2.5	1.8	1.6	1.3	0.1	0.1	0.1	0.5	0.5	1.3	1.5	2	1.6	1.2	1.5
ENSMUSG00000025931	Paqr8	protein_coding	187.6	0.9659	1.59e-06	1.088	3.871e-08	2.217	3.925e-25	-0.2197	0.583	0.428	0.1225	-1.151	1.418e-08	2	1.8	1.7	1	1.3	1	0.9	1.2	0.8	0.3	0.3	0.2	0.5	0.4	0.6	2.3	2.3	2.1	1.7	2.9	2.8	0.9	0.8	0.8	0.2	0.2	2.9	2.3	2.3	1.4	1.4	1.2
ENSMUSG00000018648	Dusp14	protein_coding	293.7	0.4408	0.04596	0.03017	0.9322	2.198	1.564e-31	2.276	1.023e-28	0.8768	1.634e-05	0.4404	0.04096	7.1	5.3	7.7	2.8	3.9	3.5	6.2	5.8	3.9	1.5	1.8	1.9	1.6	2.5	2.3	4.9	4.7	4.5	2.7	4.4	3.4	9.7	8.5	8.5	8.2	9.1	13	11	12.6	8.5	8.2	7.7
ENSMUSG00000043639	Rbm20	protein_coding	117.3	-2.289	4.939e-22	-0.4639	0.07214	2.195	3.365e-25	1.941	7.479e-17	0.5062	0.1291	-1.359	8.662e-08	0.5	0.4	0.7	0.7	0.8	0.7	0.5	0.4	0.4	0.4	0.3	0.5	0.4	0.5	0.4	0.2	0.1	0.2	0.6	0.6	0.5	0.2	0.2	0.2	1.5	1.6	0.7	0.7	0.9	1.5	1.8	2.3
ENSMUSG00000042367	Gjb3	protein_coding	1433	0.3114	0.0671	0.216	0.2331	2.182	5.325e-40	3.846	3.895e-112	1.304	2.902e-18	1.834	2.548e-37	22.4	17.8	20.1	31.8	36.5	39.8	8.5	6.6	5.8	1.6	1.4	2.2	1	1.1	1.5	46.3	45.9	42.5	38.5	46.3	41.3	78	73.8	67	26.9	24.5	53	45.2	52.8	7.3	6.8	9.7
ENSMUSG00000039936	Pik3cd	protein_coding	535.8	0.7901	8.541e-05	1.224	1.325e-10	2.172	4.175e-33	-0.08574	0.8143	2.068	5.337e-24	0.07687	0.8215	0.9	0.8	0.6	1.9	2	2.4	3.8	2.7	1.7	2.6	2.1	2.3	1.8	2	2.2	4.1	3.4	3.7	6.3	4.4	4.5	0.8	0.8	0.8	2	2.4	3.6	2.9	3.6	10.4	10.7	11.9
ENSMUSG00000031075	Ano1	protein_coding	94.04	1.179	0.004092	1.513	0.0001245	2.141	4.503e-14	3.294	1.516e-28	0.3173	0.6126	0.1253	0.7922	0.4	0.4	0.2	0	0.1	0	0.3	0.2	0.3	0.2	0.3	0.4	0.1	0.2	0.1	0.2	0.2	0.2	0.2	0.3	0.2	0.5	0.2	0.4	3.7	3.5	0.6	0.4	0.4	1.7	1.3	1.4
ENSMUSG00000031502	Col4a1	protein_coding	2049	1.263	0.04426	3.626	2.804e-11	2.137	0.0003946	0.3095	0.7442	1.701	0.01282	-0.6746	0.354	2.2	1.8	7.7	0.7	0.8	0.6	3.5	3.3	8.4	1.8	1.7	7	13.6	16.2	41.4	2.8	2.8	2.7	21.1	27.2	26.1	1.7	2.2	2.1	4.3	4.8	8	7.4	41	9.7	12.4	53.4
ENSMUSG00000027868	Tbx15	protein_coding	48.67	-1.82	3.068e-06	-0.8736	0.035	2.133	9.789e-10	0.3985	0.4583	1.017	0.0275	0.7315	0.08516	0.3	0.4	0.6	0.2	0.7	0.4	0.4	0.4	0.3	0.3	0.3	0.3	0.3	0.1	0.2	0.1	0.1	0	0.2	0.1	0.3	0.7	0.8	0.6	0.3	0.5	0.8	0.8	1	1.2	1.4	1.9
ENSMUSG00000061517	Sox21	protein_coding	165.3	-1.186	0.000173	3.295	1.633e-36	2.132	8.927e-18	1.335	3.479e-06	1.369	6.421e-07	-1.055	0.0002574	1.1	1.1	1.8	0.5	0.6	0.5	0	0.1	0.2	0.8	0.8	1	0	0	0.1	0.2	0.2	0.2	3.6	6.8	6.3	0.6	0.5	0.6	2.1	2.4	4	2.6	3.4	3.1	4.3	4.6
ENSMUSG00000032062	2310030G06Rik	protein_coding	131.4	0.05593	0.8565	-0.9321	5.056e-06	2.13	3.528e-25	0.8356	0.001219	0.4371	0.1064	-0.509	0.02136	3.5	2.8	3.2	3.1	3.3	2.8	2	1.6	1.8	0.7	0.8	0.8	2.6	3.2	3.3	3.2	3.2	3.1	1.8	1.3	1.6	2.5	2	2.1	1.3	1.4	4.1	3.8	5	2.6	3.5	4.2
ENSMUSG00000019851	Perp	protein_coding	301.4	0.9214	0.0001248	3.742	1.747e-69	2.126	1.688e-22	0.7095	0.01185	2.224	4.796e-21	0.1723	0.6327	1	1.1	1.4	1.3	1.7	1.7	13	10.8	10.6	1.1	0.9	1.4	8.3	9.7	9.3	2.9	3.1	3.3	33.3	18.4	17.6	1.3	1.1	1.4	1.9	1.8	5	6.5	5.1	4.7	5.3	5.5
ENSMUSG00000005125	Ndrg1	protein_coding	576.3	0.02227	0.9498	0.5578	0.008858	2.124	2.974e-27	1.973	1.358e-19	-0.2166	0.5851	-0.8287	9.584e-05	5	3.7	2.9	5.2	4.4	3.2	3.1	2.3	2	1.1	1.2	0.7	1.3	1.5	1.7	4.6	4.1	4.2	6	6.8	6	2.6	2.1	1.7	3.9	4.1	3.4	3.2	3.4	4.3	4.3	4.7
ENSMUSG00000041261	Car8	protein_coding	132.7	0.6299	0.006638	0.2277	0.425	2.12	4.272e-19	3.002	5.3e-36	1.337	6.396e-09	2.582	2.102e-36	1	0.7	0.5	0.8	1	1	0.4	0.3	0.2	0.1	0.3	0.3	0	0	0.1	1.4	1.6	1.6	1	1.3	1.2	4.7	4.7	4.7	2.2	2.2	2.2	1.9	1.9	1.2	1.3	1.1
ENSMUSG00000042228	Lyn	protein_coding	345.9	1.13	2.878e-05	1.194	7.246e-06	2.112	5.837e-17	1.235	3.169e-05	1.501	4.03e-08	0.6649	0.02643	2.3	1.9	1.8	1.6	2.1	1.5	1.2	1.2	0.4	1.9	1.3	1.8	0.7	0.9	1	3.9	3.8	4	2.1	5.2	5	3.5	3.1	3.3	4.1	4.2	6.1	5.5	6.5	7.1	8.5	7.6
ENSMUSG00000031994	Adamts8	protein_coding	142.3	1.245	7.963e-07	1.267	4.366e-07	2.104	1.811e-16	2.524	5.202e-21	0.4874	0.1763	0.718	0.006805	1.2	0.9	1.7	0.6	0.7	0.7	0.8	0.6	0.7	0.3	0.3	0.2	0.2	0.5	0.3	1.7	1.5	1.8	1.3	2.1	1.7	2.4	2	1.6	1.7	1.7	2	1.6	1.5	1.2	1	1.6
ENSMUSG00000027401	Tgm3	protein_coding	153.3	1.112	0.00132	1.345	5.815e-05	2.094	3.774e-11	0.5909	0.1708	-0.03548	0.9766	-3.708	8.133e-23	1.5	0.8	0.5	0.9	1.3	0.4	0.3	0.5	0.2	1.4	1.2	0.9	0.2	0.2	0.2	1.9	2	1.9	2.2	2.2	2.6	0	0.1	0	1.8	1.8	0.8	0.7	1.3	6.2	5.2	4.8
ENSMUSG00000028796	Phc2	protein_coding	716.3	0.9433	3.193e-12	1.473	2.54e-29	2.079	1.075e-56	0.1918	0.3681	0.7659	1.093e-07	-0.3397	0.03278	4	2.7	2.9	2.6	2.4	2.6	5.7	5.9	5.1	1.5	1.3	1.2	2.3	2.4	2.8	5.4	4.6	4.7	7.4	7	6.9	2.8	2.4	2.4	1.5	1.6	6	5.1	5.5	5.8	5.2	6.3
ENSMUSG00000042401	Crtac1	protein_coding	123.7	1.667	3.267e-08	3.679	5.97e-39	2.047	2.174e-12	2.639	4.659e-18	2.169	2.326e-11	-0.4771	0.2777	0.5	0.2	0.4	0.7	0.6	0.5	0.3	0.2	0.1	0.5	0.5	0.5	0.1	0.1	0.1	2.1	1.9	2.4	5.5	10.6	11	0.3	0.1	0.4	3.5	3.3	2	1.9	1.9	2.6	2.1	1.8
ENSMUSG00000037833	Sh2d4b	protein_coding	365.5	1.601	3.086e-14	-1.734	8.88e-15	2.044	6.403e-19	3.067	2.686e-37	0.4566	0.1333	0.1937	0.5086	7.2	6.1	3.2	2.3	3	2.6	0.4	0.4	0.4	0.5	0.6	0.3	0	0	0	8.6	7.7	8.3	0.5	0.9	0.9	6.8	6.5	6.1	4.7	4.5	8.2	8.2	7.1	2.5	2.2	1.9
ENSMUSG00000068748	Ptprz1	protein_coding	184.2	1.55	1.288e-09	1.191	5.572e-06	2.041	3.429e-18	-0.2402	0.5421	0.9059	0.001861	-0.2768	0.4124	0.5	0.4	0.2	0.2	0.2	0.3	0.3	0.2	0.2	0.4	0.4	0.2	0	0.1	0.1	0.7	0.6	0.7	0.4	0.7	0.5	0.4	0.3	0.3	0.3	0.3	0.8	0.7	0.8	1.7	1.5	1.5
ENSMUSG00000024521	Pmaip1	protein_coding	1014	5.036	2.018e-162	4.118	3.378e-108	2.029	1.092e-31	0.1347	0.6722	2.737	4.222e-37	0.3889	0.1795	0.8	0.6	0.6	1.1	1.7	1.3	16.7	13.1	21	2.4	2.4	3.6	41.2	45.1	42.2	48.8	44.4	53.6	25.7	26.2	25	1	0.9	0.8	3	3.1	3.9	4.9	5.7	10.1	10.8	14
ENSMUSG00000031103	Elf4	protein_coding	269.7	0.2145	0.4671	0.7862	0.0005854	2	2.245e-22	0.9441	0.0001465	0.9021	6.964e-05	-0.3769	0.1324	2.8	2.2	2.3	0.9	1	0.7	1.5	0.9	0.7	0.6	0.8	0.6	0.4	0.4	0.5	0.9	1.1	1	1.4	1.6	1.5	2.2	1.9	1.4	1.2	1.5	5	4.4	4.5	2.5	2.8	3.1
ENSMUSG00000076028	Mir669a-3	miRNA	18.33	1.575	0.001664	1.378	0.006701	1.977	0.0005196	1.692	0.004696	0.3186	0.7856	0.3344	0.6437	1.9	7	0	2.5	9.3	5.5	2.3	2.7	2	1.3	0.9	0	1.5	0	0.9	20.4	15.9	25.8	17.8	20.9	14.6	4.9	3	6.9	3.5	5.2	6.7	5.7	3	6	4.3	6.4
ENSMUSG00000032796	Lama1	protein_coding	2246	1.287	0.03045	-1.219	0.04017	1.975	0.0007102	0.7655	0.2953	1.378	0.04948	0.9896	0.1232	4.8	4.3	5.2	6	5.8	7.3	1.2	0.9	3	1	0.9	4.5	8.8	10.2	31.4	22	18	19.3	1.9	2	2.1	12.4	12.6	9.8	4.3	4.2	16.2	12	20.7	5	5.7	29.2
ENSMUSG00000040616	Tmem51	protein_coding	133.5	0.5617	0.00214	-0.3656	0.07443	1.97	1.278e-19	1.055	4.114e-05	0.9818	1.832e-07	0.4506	0.02656	2.7	2.7	2.7	3.4	3.5	3.2	1.6	1.4	0.8	0.4	0.5	0.6	2	1.9	2.1	5.5	4.7	4.7	2.1	2.9	2.9	3.7	4	3.4	1.1	1.1	5.4	5.2	5.6	2.1	2.2	2.1
ENSMUSG00000022900	Ildr1	protein_coding	952.7	0.785	1.238e-07	0.6714	7.423e-06	1.961	3.502e-41	1.958	4.847e-34	0.7353	5.269e-06	1.035	2.683e-12	7.3	6.3	7.9	7.8	8	9.1	1.8	1.5	2	1.8	2.1	3.1	2.5	2.5	2.4	16	13	14.2	11.9	14	14	16	15.3	12.7	9.2	9.1	12	11.4	12.3	8.5	8.9	10
ENSMUSG00000063672	Nkx6-3	protein_coding	28.19	0.6239	0.4238	2.073	0.0007014	1.96	0.001142	1.125	0.102	0.3055	0.8167	-1.494	0.01765	0.5	0.2	1.7	0	0	0	0	0	0	0.2	0.2	0.6	0	0	0	0	0.1	0.2	0.1	0.6	0.4	0.3	0.1	0.2	1	1	0.5	0.6	1.6	1.1	2.3	2.1
ENSMUSG00000025557	Slc15a1	protein_coding	514.1	-1.699	4.483e-30	-1.566	2.555e-25	1.952	1.396e-36	0.9308	4.008e-07	0.00363	0.9957	-0.5892	0.0002211	19	14.9	11.4	8.2	9.8	9.3	1	1	1	2.1	1.9	1.6	0.2	0.1	0.1	3	2.6	2.8	3.4	2.9	2.8	11.2	10.5	8.6	3.8	3.4	14.9	15.5	15.5	7.1	7.1	7.9
ENSMUSG00000050737	Ptges	protein_coding	253.4	-1.405	1.338e-08	-0.3889	0.1778	1.938	3.42e-18	1.61	1.308e-10	1.347	4.439e-08	1.389	4.332e-09	2	1.7	1.3	1.3	1.9	1.4	0.6	0.6	0.6	1.4	1.3	2.2	0.3	0.3	0.4	0.7	0.6	0.5	0.7	1.4	1.4	4.4	5.5	3.9	5.8	4.8	4.4	4.6	4.4	6	6.4	7.3
ENSMUSG00000035064	Eef2k	protein_coding	685.5	2.119	2.151e-47	1.334	7.367e-19	1.935	1.386e-37	1.004	1.492e-08	1.386	2.167e-20	0.6029	0.0001935	3.4	2.6	2	1.9	1.8	1.4	3.3	2.9	2.9	1	0.8	0.8	1.9	2.6	2.4	8	7.3	6.9	4.3	4.2	4.3	4.5	4.4	3.8	1.6	1.9	8.3	6.9	6.6	3.4	3.4	3.3
ENSMUSG00000018727	Cpsf4l	protein_coding	357.9	-0.2575	0.3274	0.3051	0.223	1.913	3.896e-19	2.359	8.663e-25	-0.5922	0.03137	-1.801	1.955e-17	9.8	7	4.9	10.2	9.9	10.1	7.7	5.4	5.4	1.8	1.7	1.2	0.7	1	0.6	9	8.1	8.1	12.8	11.7	13.1	2.6	1.9	1.7	8.6	9	6.1	4.4	4.2	7.1	6.8	5.1
ENSMUSG00000043924	Ncmap	protein_coding	52.85	0.4899	0.1883	1.316	2.314e-05	1.912	9.573e-09	0.8649	0.03792	1.004	0.007321	1.326	2.78e-05	1	0.7	0.3	0.5	0.8	0.8	0.1	0.2	0.2	0.3	0.2	0.3	0.1	0.1	0.1	1	1	1.2	1.2	2.5	2.1	2.2	1.8	1.9	0.5	0.5	1.5	1.6	1.6	1	1.1	1.1
ENSMUSG00000020844	Nxn	protein_coding	1026	1.064	1.773e-25	1.546	1.315e-53	1.908	1.468e-89	0.09726	0.5681	0.644	2.008e-09	-0.4728	1.687e-05	10.9	8.7	8.2	6.1	6.5	5.3	19.3	18.8	16.5	6.1	5.7	5.7	13	14.4	14.6	12.8	12.1	12.6	17.9	17.1	17.4	7	6.9	6.4	5.9	6.5	15.2	13.8	15.3	23	20.4	22.6
ENSMUSG00000032323	Cyp11a1	protein_coding	26.69	-0.366	0.6427	1.097	0.06317	1.902	3.089e-06	0.2219	0.7521	0.323	0.7898	-1.078	0.09983	0	0	0.1	0	0	0	0.1	0	0	0.2	0.2	0.5	0	0.1	0	0	0	0	0	0.1	0.1	0	0	0	0.4	0.4	0.1	0.1	0.1	1.2	1.4	1.4
ENSMUSG00000026479	Lamc2	protein_coding	481.5	0.9156	2.52e-05	1.268	1.183e-09	1.894	5.919e-22	2.177	3.583e-24	0.642	0.008609	0.8892	2.048e-05	2.7	2.3	2.3	0.9	0.9	0.6	1.8	1.3	0.8	1	0.9	0.8	0.9	1.1	0.9	1.5	1.6	1.5	1.4	2.5	2.2	4.7	5	4	4.4	4.2	3.5	3.7	4.3	3.2	3.9	3.3
ENSMUSG00000073406	H2-Bl	polymorphic_pseudogene	145.6	-1.361	1.075e-08	-0.3138	0.2734	1.887	9.926e-18	0.6644	0.01898	1.015	9.568e-05	0.2893	0.3453	3.1	1.8	2	2.6	3.1	3.6	4.6	3.7	2.9	2.1	1.9	1.4	4	4.8	5.1	1.2	1.3	1.1	3	2.6	1.9	3.2	3.3	2.2	2.8	3	5.1	4.2	5.3	6.9	6.6	7.2
ENSMUSG00000096751	Gm28373	processed_transcript	57.11	1.509	3.95e-05	1.325	0.0003784	1.884	3.592e-08	1.307	0.0008445	1.101	0.008438	-0.2817	0.5687	0.7	1	0	0.2	0.3	0.6	0.5	0.3	0.4	0.4	0.4	0.5	0.3	0.2	0.3	1.1	1	1.3	0.9	0.8	1.3	0.5	0.7	0.4	1	1.3	1.7	1.3	1.4	2	1.7	1.6
ENSMUSG00000076145	Mir679	miRNA	7.509	0.5795	0.4362	0.9953	0.1301	1.871	0.003472	0.6979	0.3911	1.217	0.137	-1.036	0.1585	2.3	0.8	4.2	1.2	4.1	1.6	3.3	3.3	5.8	1.5	0.5	0.5	8.1	10.6	5.1	3.5	2.7	6.7	4.1	4.5	9.5	0.7	0	0.7	1.2	2.6	5.5	7.9	5.3	8.3	4.3	5.4
ENSMUSG00000047821	Trim16	protein_coding	116.1	-2.878	1.172e-25	-2.791	7.857e-23	1.86	1.085e-13	1.005	0.0007922	0.176	0.7522	-2.725	1.612e-25	2.4	2	1.5	1.5	1.4	0.9	0.5	0.3	0.2	0.6	0.6	0.7	0.1	0.1	0.1	0.2	0.1	0.1	0.1	0.2	0.2	0.2	0.3	0.3	1.2	1.5	2.1	2.3	2.4	2.6	2.7	2.1
ENSMUSG00000034845	Plvap	protein_coding	56.96	2.981	1.662e-14	2.872	1.477e-13	1.838	3.721e-07	0.5974	0.223	1.28	0.01708	0.1074	0.8832	0.2	0.1	0.2	0.2	0.1	0.3	1.9	1.5	0.9	0.5	0.4	0.6	2.2	1.8	1.9	2.6	2.1	2	1.7	2.5	2.1	0.4	0.1	0.1	0.7	0.9	0.5	0.3	0.6	1.9	2	2.2
ENSMUSG00000022548	Apod	protein_coding	238.4	1.916	5.845e-12	1.286	7.904e-06	1.83	6.719e-11	0.9652	0.004309	0.9685	0.003283	0.2635	0.4927	4.2	3.8	1.6	1.7	2	1.8	0.9	0.4	0.8	1.6	2.1	0.7	0.1	0	0.1	7.4	7.2	8	3.4	5.3	5.6	4.2	4.4	3.5	3.2	2.9	6.5	7.6	6.2	5.3	6.6	5.3
ENSMUSG00000030353	Tead4	protein_coding	567.9	0.7762	0.0002027	0.4072	0.07562	1.828	9.848e-20	1.892	9.27e-18	0.8193	0.0002808	-0.1158	0.6985	8	5.8	7.2	5.3	7.4	5.3	1.4	1.6	0.9	1.6	1.7	1.9	0.8	0.7	1.3	10.6	9.9	10.6	5.5	9.9	8.7	6.4	6.9	6	6.5	7	13.1	11.7	12.9	5.7	6.5	7
ENSMUSG00000039476	Prrx2	protein_coding	26.44	-0.2944	0.6911	0.3488	0.6167	1.827	6.898e-05	0.2982	0.6856	1.785	0.002316	0.1808	0.8262	0.1	0.1	0	0.2	0.2	0.1	0.5	0.7	0.2	0.6	0.4	0.6	0.6	0.5	0.8	0.1	0.2	0	0.2	0.4	0.1	0.2	0.1	0.1	0.7	0.7	0.6	0.6	0.4	1.9	2.5	2.2
ENSMUSG00000026829	Gbgt1	protein_coding	70.15	-0.09088	0.8556	-0.7112	0.04315	1.826	1.885e-08	1.247	0.0008179	0.9384	0.02013	1.26	0.0001708	2.2	1.4	0.7	3.2	2.7	2.2	1	0.6	0.4	0.7	0.8	1.1	0.2	0.4	0.5	3.4	2.2	1.8	1.7	1.3	1.7	4.3	4	3.6	2.4	1.8	3.4	2.3	3.7	2.9	3.2	3.4
ENSMUSG00000047786	Lix1	protein_coding	201.7	1.085	5.196e-06	2.701	2.016e-35	1.812	1.585e-17	2.052	1.34e-19	2.088	1.097e-24	0.74	0.001134	1.8	1.8	1.2	0.8	0.6	0.7	0.6	0.6	0.4	0.7	0.7	0.7	0.1	0.2	0.1	1.3	1.6	1.6	3.5	5.6	5	2.6	2.9	2.8	3.2	2.8	6.6	6.5	8.5	2	2.6	2.9
ENSMUSG00000033590	Myo5c	protein_coding	556.4	0.1926	0.304	0.8383	1.14e-08	1.805	3.954e-42	0.493	0.003988	1.153	1.84e-16	-0.3801	0.0184	2.6	2.2	1.9	1.2	1.4	0.9	1.3	1.2	1.6	1.3	1.3	1.5	1.4	1.4	1.4	1.3	1.4	1.3	2	2.3	2	1.6	1.9	1.6	1.9	1.9	4.3	5.3	5.5	4.4	5	5
ENSMUSG00000032420	Nt5e	protein_coding	748.7	4.654	4.277e-97	5.179	1.348e-120	1.803	4.038e-22	2.083	1.723e-24	0.7797	0.001592	1.99	2.068e-23	0.6	0.4	0.9	0.1	0.2	0.2	10.1	9.5	9.3	1	0.9	1.5	0.8	0.8	0.7	5.6	4.5	5.7	5.7	9	8.1	2.9	2.2	2.3	4.9	5	1.1	1	1.1	4	4.1	4
ENSMUSG00000057182	Scn3a	protein_coding	329.5	1.936	5.498e-14	2.566	1.939e-24	1.798	5.168e-13	2.732	2.79e-25	1.928	4.829e-14	2.592	1.719e-26	0.3	0.3	0.8	0.2	0.2	0.3	0.2	0.1	0.1	0.3	0.2	0.4	0	0	0	1	1.1	0.9	1.8	1.4	1.5	2.9	2.8	2.6	2.4	2.2	1.6	1.8	1.8	1.2	1.3	1
ENSMUSG00000045330	4933402E13Rik	protein_coding	42.1	1.611	0.0003691	0.5601	0.3149	1.787	1.299e-05	-0.05484	0.9481	1.53	0.0007003	-0.649	0.2019	1.1	0.7	0.2	0.4	0.2	0.2	0.8	0.9	0.8	0.6	0.6	0.3	0.1	0.1	0.1	0.7	0.8	1	0.2	0.5	0.4	0.3	0.6	0.3	0.3	0.6	1.5	2.4	3.1	1.5	2.2	2.3
ENSMUSG00000032470	Mras	protein_coding	527.5	-1.572	3.237e-11	0.637	0.009883	1.785	1.811e-17	0.9901	7.313e-05	0.1975	0.6588	-1.728	2.749e-16	10.3	8	7.5	1.2	1.5	1.1	0.2	0.3	0.2	2.9	2.6	3.3	0.2	0.1	0.1	0.4	0.4	0.4	1.2	2.7	2.1	2.6	2.8	2.1	6.2	5.8	10.2	9.1	10.5	10.7	10.2	10.5
ENSMUSG00000031099	Smarca1	protein_coding	554.8	3.023	6.026e-35	3.453	9.66e-46	1.785	7.27e-14	-0.4902	0.1393	1.588	4.373e-10	0.2374	0.4888	1.4	1.7	0.4	0.6	0.5	0.5	4.9	4.4	3.6	1.8	1.6	0.9	6.8	8.8	6.5	4.8	4.9	4.9	5.6	7.2	7.1	1.6	1.6	1.2	0.9	1	3.8	4.1	3.8	4.8	5.5	5.2
ENSMUSG00000070436	Serpinh1	protein_coding	2284	0.1537	0.4634	-0.4669	0.005402	1.778	7.334e-32	0.05632	0.859	0.2237	0.4141	-1.924	5.988e-37	52.2	41.6	34.8	43.7	43.9	38.1	54.2	50.8	45.4	14.1	13.5	16.6	30.4	35.7	44.9	48.6	46.3	45.1	32.6	31.6	26.2	12.4	10.5	10.4	16.8	13.6	54.3	43.9	53.1	49.9	44.1	60.7
ENSMUSG00000019883	Echdc1	protein_coding	410	0.2158	0.3279	0.5944	0.001099	1.775	5.726e-28	0.1103	0.7186	1.348	1.636e-14	-0.3242	0.1346	2.7	2.6	1.5	1.9	3.3	2.6	5	4.7	4.5	2	2	2.6	4.3	5	5.2	3.1	3.1	3	3.5	4.5	4.1	1.9	1.8	1.9	2.2	2.6	5	6.6	6.8	7.4	7.7	8.2
ENSMUSG00000033209	Ttc28	protein_coding	984.1	0.2596	0.1295	0.1172	0.5583	1.766	5.779e-32	1.224	6.695e-13	0.4271	0.01861	-0.1452	0.4591	5.2	3.9	4.9	3.7	3.5	3.5	3.4	2.8	2.1	0.5	0.5	0.6	0.3	0.3	0.3	4.2	4.2	4.3	3.3	4.1	4.1	4.6	4	3.9	1.5	1.1	7.1	5.6	6	1.8	2.1	1.8
ENSMUSG00000028064	Sema4a	protein_coding	198.8	1.833	2.299e-15	2.011	1.755e-18	1.765	6.539e-17	0.7196	0.006457	0.6828	0.01402	-1.24	1.963e-07	1.3	1.1	1.4	0.5	0.7	0.4	0.2	0.4	0.4	1.1	1	0.9	0.7	0.9	0.6	1.9	2	1.9	1.7	2.7	2.2	0.5	0.6	0.4	1.5	1.9	2.5	1.6	1.9	3.8	3.2	3.7
ENSMUSG00000095115	Itpripl2	protein_coding	78.12	-0.9068	0.02824	-0.09698	0.8714	1.765	7.3e-10	-0.5714	0.1542	0.8392	0.05736	-0.5464	0.1998	0.2	0.2	0.2	0	0.2	0.1	0.6	0.6	0.6	0.4	0.4	0.4	1	1.3	1.2	0.1	0.1	0.1	0.1	0.1	0.1	0.1	0.1	0.1	0.2	0.3	0.4	0.2	0.4	1.3	1.3	1.8
ENSMUSG00000076435	Acsf2	protein_coding	341.6	1.134	2.068e-07	-0.4774	0.05569	1.761	2.026e-16	1.298	1.079e-07	1.316	7.832e-09	0.2128	0.4817	3.8	2.5	2.2	3	4.2	2.8	1.7	1.3	1.6	1.9	1.6	1.8	1.5	2.1	1.8	7.9	6.2	8.3	1.6	2.7	2.9	3.7	3.6	2.8	4.7	4.3	7.7	6.6	7.9	6.6	5.4	6.8
ENSMUSG00000055407	Map6	protein_coding	400.8	0.9172	5.061e-07	2.449	7.938e-48	1.757	1.588e-26	0.655	0.001504	0.6497	0.00128	0.04401	0.879	1.6	1.3	0.8	0.7	0.9	0.6	0.6	0.4	0.4	0.9	0.8	0.8	2.4	2.3	2.4	1.3	1.3	1.6	3.6	4.2	4.5	1.5	1.2	1.3	1.3	1.3	2.2	2.1	1.8	2.9	2.8	2.7
ENSMUSG00000033491	Prss35	protein_coding	431.2	0.816	0.000119	1.102	6.116e-08	1.755	2.816e-18	1.765	1.067e-15	0.9418	9.564e-06	0.9751	1.339e-06	6.7	5.9	5	2.5	3	1.9	0.7	0.4	0.6	1.4	1.4	1.1	0.7	0.8	1.3	4.4	4.1	4.6	3.9	6.6	5.7	11.9	12.8	10.7	4.6	4.5	11.3	11.5	11.7	4.5	4.2	4.9
ENSMUSG00000020032	Nuak1	protein_coding	175.3	0.4532	0.06481	1.306	4.736e-10	1.753	1.532e-17	1.723	1.238e-14	0.7368	0.007676	0.5121	0.04919	0.6	0.5	0.6	0.7	0.6	1	2.2	2	1.5	0.6	0.5	0.5	1.1	1.4	1.3	1.2	1	1.1	1.5	2.4	2	0.9	0.9	0.7	1.8	1.9	1.1	0.8	1	1.6	2	1.9
ENSMUSG00000015312	Gadd45b	protein_coding	453.9	-0.7378	2.66e-07	-0.3614	0.02049	1.747	2.518e-36	1.394	1.523e-19	0.2573	0.2191	-0.2503	0.1289	16.9	14.1	16.5	9.5	11	10.3	12.6	11	8	3.8	4	3.5	10.9	13.6	10.5	6.9	5.7	5.8	7.8	7.7	8.5	13.7	13	12.9	10.1	10.2	20.9	17.5	18.5	12.8	11.9	14.2
ENSMUSG00000032224	Fam81a	protein_coding	702.9	0.7378	3.686e-07	0.6883	2.223e-06	1.746	5.702e-36	0.861	1.805e-07	0.5533	0.0005643	-0.5615	0.0002009	11.1	8.8	7.5	4.7	5.4	5	1.2	1.3	1.2	2.2	2.1	3.1	0.7	0.7	0.7	8.5	8.4	8.4	7.6	8.5	8.3	5.9	7.4	5.4	4.2	4.7	13.6	13.5	13.7	7.9	8.4	8.6
ENSMUSG00000020160	Meis1	protein_coding	91.86	-0.6051	0.1871	1.952	8.197e-08	1.743	6.06e-07	0.7428	0.09349	0.9145	0.06317	-0.1769	0.755	0.3	0.1	0.1	0.2	0.1	0.1	0.1	0.1	0.1	0.4	0.4	0.2	0	0	0.1	0.1	0.1	0.1	0.6	0.5	0.6	0.1	0.2	0.1	0.6	0.6	0.4	0.2	0.3	1.3	1.2	1.5
ENSMUSG00000083307	AA414768	processed_pseudogene	132.2	2.552	7.295e-20	2.145	3.22e-14	1.734	1.829e-09	0.9016	0.009827	1.211	0.0001254	-0.7671	0.02075	3.6	2.8	2.4	1.9	2.6	0.9	1.4	0.8	1.1	1.3	1.5	1.6	0.1	0.2	0.1	12.1	9.9	12.5	5.2	10.5	10.1	1.8	1.8	1.5	2.4	3.2	8.1	6.9	6.6	4.5	5.4	5.7
ENSMUSG00000027955	Fam198b	protein_coding	351.7	0.6212	0.1478	1.414	0.0001404	1.728	4.223e-06	0.3355	0.5591	1.436	0.0003707	0.02895	0.9655	2	1.4	0.5	0.8	0.9	0.4	1.1	0.8	1.1	0.5	0.7	0.3	0.9	0.7	1.2	1.1	1.2	1.1	1.5	2.3	2.3	1.2	1.6	1.4	0.5	0.7	4	4	4	1.7	1.8	1.9
ENSMUSG00000007872	Id3	protein_coding	767	3.629	5.557e-100	3.961	1.886e-119	1.728	2.299e-26	1.227	4.098e-11	1.539	9.356e-19	-0.7847	4.183e-05	6.5	5.6	5.9	3.5	3.8	2.2	14.2	11.7	9.1	6.8	7.9	5.7	1	0.8	0.7	39.8	41.1	42.7	56.4	52.1	47.7	3.9	3	3.5	15.3	17.2	21.6	17.1	15.2	25.4	21.9	21.8
ENSMUSG00000035245	Eogt	protein_coding	363.8	1.661	1.407e-20	1.53	1.363e-17	1.72	1.308e-18	1.396	1.221e-10	0.9541	4.082e-06	1.258	2.974e-11	1.7	1.3	1.4	1.4	1.6	2.3	4.7	4.2	3.4	0.5	0.6	0.6	1.9	2.6	2.3	5.9	5.5	6.1	5.6	5.7	4.6	3.3	3.7	3.7	1.5	1.6	2.5	2.8	3.4	1.7	1.6	2.5
ENSMUSG00000037784	Dzip1l	protein_coding	671.7	0.1168	0.5622	0.2057	0.2485	1.714	1.009e-35	0.7889	1.569e-06	0.5795	0.0002734	-0.6253	2.905e-05	4.9	3.9	3.5	2.3	2.8	2.3	3	2.9	2.2	1.7	1.6	1.3	2.7	2.9	2.3	2.7	2.9	2.5	2.5	3.1	3	2.8	2.6	2.6	2.4	2.9	6.6	6.1	6.1	4.9	4.8	5.5
ENSMUSG00000041329	Atp1b2	protein_coding	120.5	0.5077	0.08345	1.251	7.251e-07	1.712	2.305e-15	1.529	1.434e-10	1.096	1.889e-05	0.09589	0.7961	0.9	0.7	0.8	0.5	0.6	0.3	0.5	0.4	0.3	0.9	0.7	0.7	1	1.2	1.3	0.7	0.6	0.7	0.8	1.3	1.4	0.8	1	0.8	2.4	2.4	1.9	1.5	1.7	2.6	2.7	2.6
ENSMUSG00000096583	Mir669a-1	miRNA	9.984	1.516	0.007781	1.516	0.007458	1.709	0.009392	1.016	0.1667	0.4937	0.6726	-0.2099	0.8099	1.4	4.6	0	0.9	3.1	4.9	3.4	2.5	5.2	0.3	0.6	0.4	0.4	0.6	0.2	9.9	10.8	13.2	8.7	12	13.6	1.9	1	3.3	1.5	1.7	2.5	6.8	2.3	3.5	4.3	2.1
ENSMUSG00000105112	Gm42778	TEC	27.35	0.2141	0.7066	0.1211	0.8439	1.698	0.0002203	0.2234	0.7792	0.4809	0.4902	-0.7239	0.1198	2.9	1.5	3.9	2	2.3	2.1	2.4	4.3	2.1	0.5	0.5	0.3	0.7	0.2	0.1	2.8	2.6	2	1.7	2.2	3.1	1.5	1.5	1.4	0.5	0.4	3.2	3.6	3.9	1.7	2.1	1.4
ENSMUSG00000047485	Klhl34	protein_coding	39.5	0.1114	0.8508	0.7403	0.07411	1.698	7.885e-07	1.626	1.018e-05	0.8906	0.03412	-0.3272	0.4671	1.1	0.9	1	0.3	0.5	0.3	0.3	0.2	0.2	0.4	0.4	0.5	0.1	0	0.1	0.6	0.3	0.6	0.7	0.9	0.6	0.8	0.7	0.8	1.5	1.3	2.6	1.6	1.6	1.8	1.1	1.6
ENSMUSG00000001025	S100a6	protein_coding	129.8	0.08452	0.9253	2.569	5.528e-07	1.689	0.001356	4.09	1.387e-16	0.7823	0.3777	1.2	0.04337	0.1	0.3	0.2	0.3	0.3	0	7.4	5	3.2	0.7	0.6	2.2	1.1	1.3	1.1	0.2	0.3	0.2	3.8	1.1	1.2	0.6	0.7	0.8	38.5	31.9	0.2	0.4	0.8	4.6	4	4.9
ENSMUSG00000060716	Plekhh1	protein_coding	2198	0.1316	0.5449	-0.5498	0.0008772	1.685	5.105e-28	1.079	1.276e-09	0.5194	0.006457	0.2688	0.1673	15.2	13	12	16.4	17.4	18.5	6.5	5.8	5.4	4.8	4.5	4.3	5.4	6.7	6.7	19.5	19	18.9	7.7	14.6	13.3	17.6	16.3	14.8	9.8	9.5	21.2	17.4	19.5	13.6	14.9	15.8
ENSMUSG00000080649	Gm26156	miRNA	30.56	1.063	0.00307	1.085	0.002351	1.677	0.0001318	0.0977	0.911	0.04668	0.9751	0.3224	0.5622	3.4	6	2.5	14.8	10.3	13.5	9.3	8.2	9.4	0.9	2.8	1.9	0.3	1	1.1	23.5	28.2	30.2	26.8	26.3	30.4	5	7.1	5.1	1.4	2.4	4.6	2.2	6.8	9	7.7	5.7
ENSMUSG00000027377	Mall	protein_coding	24.01	-0.6977	0.2159	0.2414	0.7162	1.661	0.000178	1.493	0.001664	0.6536	0.3725	1.423	0.001778	0.4	0.4	0.2	0.1	0.2	0.4	0.3	0.4	0.1	0.4	0.3	0.2	0	0.2	0	0.2	0.1	0.2	0.2	0.2	0.5	1.2	1.2	0.9	0.8	1.1	0.6	0.7	0.5	1	1.1	1
ENSMUSG00000029826	Zc3hav1	protein_coding	3136	0.4711	9.008e-05	0.356	0.00398	1.654	7.741e-48	2.46	4.136e-88	0.6851	1.805e-08	1.023	2.007e-19	18.2	17	15.2	21	22.2	23.1	5.6	5.8	4.2	3.9	3.8	4.9	1	1	1.4	31	29.6	31.5	25	30.2	29.9	36	35.3	32.1	23.3	23.4	27.7	26.5	27.5	12.8	13.7	13.4
ENSMUSG00000078607	1810010H24Rik	protein_coding	52.85	0.2393	0.729	1.996	4.844e-06	1.641	4.849e-07	2.917	6.667e-19	0.3766	0.6874	0.7362	0.1435	0.2	0.2	0.2	0.1	0.1	0.2	0.4	0.4	0.1	0.8	0.8	1.4	0.2	0.4	0.6	0.2	0.2	0.1	0.5	1	0.7	0.4	0.3	0.4	8.7	9.3	0.2	0.3	0.2	3.2	3.4	3.4
ENSMUSG00000032092	Mpzl2	protein_coding	943.4	1.643	7.153e-21	0.7952	1.864e-05	1.639	1.003e-20	1.648	2.436e-17	0.2693	0.3822	0.02606	0.9359	6.3	5.5	3.2	3.1	3.1	2.8	2.7	2.2	2.7	2.7	2.4	2.5	2.7	3.3	3.6	9.2	9.7	9.9	4.5	5.7	5.6	5.6	5.1	4.8	7.7	8.6	5.1	7.5	5.8	6.4	9.7	8.2
ENSMUSG00000022658	Tagln3	protein_coding	135	0.6129	0.005675	0.6119	0.005628	1.634	9.192e-12	1.459	1.651e-08	0.8439	0.0005062	0.5249	0.0305	4.5	3.6	2.6	4	5.4	4.6	3.1	1.8	3.4	1.1	0.9	1	1.1	1	1.8	7	6.8	8.1	7.4	7.6	6.8	6	4.8	5.5	2.9	2.6	6.7	6.7	7.1	3.4	2.8	3.2
ENSMUSG00000070803	Cited4	protein_coding	48.12	-0.1026	0.8472	0.5178	0.1878	1.628	2.734e-05	4.219	1.928e-33	-0.1454	0.8669	-0.1278	0.8023	1.3	1.3	2.1	1	1.4	1.2	0.9	0.8	0.9	0.3	0.2	0.5	0.3	0	0.3	1.1	1.2	1	1.1	2.4	2	1.7	1.3	1.1	7.4	7.7	1.7	1.1	1.2	1.2	1.1	1
ENSMUSG00000031750	Il34	protein_coding	103.3	0.2529	0.4402	0.8781	0.0006099	1.628	8.874e-11	1.368	6.289e-07	0.9181	0.0004412	1.43	2.509e-10	2.3	2.2	1.6	1.1	1.2	1.4	0.7	0.5	0.7	0.7	0.6	0.7	0.3	0.4	0.6	1.3	1.6	1.5	1.6	2.9	2.5	6.3	6	5.1	1.9	1.6	4.7	4.1	3.5	2.2	1.8	2.1
ENSMUSG00000059991	Nptx2	protein_coding	1219	2.023	1.668e-34	1.685	3.791e-24	1.622	1.328e-21	1.662	9.449e-19	1.313	8.01e-14	-0.3724	0.07231	10.4	8.4	16	10.9	13.3	9.8	7.5	5.9	7.8	6	6	6.2	8.3	8.9	8.6	48.4	50	43.4	41.7	33.9	36.2	8.7	9.7	7.7	18.1	21.3	34.1	23.5	28.4	18.5	17.1	21.6
ENSMUSG00000031990	Jam3	protein_coding	1140	0.9397	4.74e-12	0.1703	0.3313	1.62	1.203e-34	1.289	4.38e-18	0.9518	9.192e-12	0.4351	0.003981	15.9	13.2	10.3	8.6	10.7	9.5	6.9	7	6.5	6.6	6.6	6	6.6	8.4	6.7	19	18.9	18	8.9	12.6	11.2	19	18.3	17	15.2	16.5	25	25	27.8	18.5	18.9	22.5
ENSMUSG00000047735	Samd9l	protein_coding	147.6	0.4345	0.2636	1.465	2.861e-06	1.619	5.854e-08	1.33	7.544e-05	1.423	1.327e-05	0.8758	0.008997	0.7	0.6	0.9	0.3	0.3	0.6	0.4	0.7	0.4	0.5	0.4	1.2	0	0.1	0	0.6	0.6	0.5	1.5	0.9	1.2	1.5	1.3	1.3	2.1	1.8	1.6	2.3	2.2	2.3	2.6	2.1
ENSMUSG00000039774	Galnt12	protein_coding	141.9	0.5176	0.0202	-0.6988	0.001775	1.614	5.791e-10	1.188	4.015e-05	0.2247	0.5709	0.01314	0.9721	3.1	2.9	3.5	2.3	2.6	2.6	5.1	4.3	2.8	0.3	0.3	0.4	2.1	1.9	1.8	3.7	3.3	3.9	1.4	1.8	1.4	3.2	3.7	2.5	0.9	0.8	3.9	3.5	3.7	1	1.3	1.2
ENSMUSG00000024313	Mep1b	protein_coding	246.4	0.195	0.5022	-1.467	9.541e-11	1.611	3.285e-14	1.518	7.243e-11	0.9103	4.577e-05	0.4552	0.05399	7.2	6.1	5.4	2.7	2.9	2.7	1.1	1.4	2.1	1.1	1.4	2	0.2	0.1	0.2	3.8	2.5	3.3	0.7	1.2	1.1	9.5	8.3	8.2	4.6	4.2	10.5	13.3	12	4.2	4.5	5.3
ENSMUSG00000112267	AC153382.1	lincRNA	38.93	1.389	0.005083	1.363	0.005789	1.598	0.001166	1.263	0.01918	1.888	0.0004483	1.596	0.001958	0.7	0.5	0	0.5	0.5	1.2	0.5	0.2	0.5	0.7	0.4	1.6	0	0	0.2	1.6	1.6	3.9	2.1	2.5	2.3	1.8	1.5	2	2	3	3	1.2	2.6	2.7	3.8	2.9
ENSMUSG00000022871	Fetub	protein_coding	195.7	2.739	1.886e-41	0.6671	0.005107	1.597	1.564e-15	1.614	9.74e-14	0.7801	0.0005174	0.06682	0.8337	5	3.6	4.3	2	1.5	1.3	0.6	0.3	0.2	2	1.5	1.5	0.4	0.6	0.4	10.6	11.2	10.6	2.7	2.2	2.6	5.6	4	3.8	4.8	5.8	6.9	7.3	8	4.7	4.9	6.1
ENSMUSG00000030587	2200002D01Rik	protein_coding	48.36	2.939	7.126e-10	3.627	5.551e-15	1.594	0.0001527	2.167	3.551e-07	1.581	0.004805	2.042	1.853e-05	0.2	0.1	0.1	0.1	0.1	0	1.3	0.9	0.2	0.3	0.7	0.8	2.5	3	3.1	1.2	0.9	1.1	1.4	2.1	1.9	0.8	0.9	0.7	3.5	3.1	0.2	0.4	1	2.3	1.6	2.1
ENSMUSG00000039043	Arpin	protein_coding	150.2	-0.4144	0.1256	0.4465	0.08402	1.589	1.26e-13	1.218	4e-07	1.235	1.801e-08	0.6704	0.003736	2.7	2.3	1.6	1.5	1.8	1.1	2.1	1.8	1.5	0.9	1	1.3	3.2	4	3.5	1.2	0.9	1.1	1.7	2.3	2	3.3	4.1	3.6	2.3	2.7	4.9	4.8	6.6	3.3	2.8	3.8
ENSMUSG00000030560	Ctsc	protein_coding	427.5	1.238	2.822e-09	-2.092	2.29e-21	1.588	7.57e-14	0.6678	0.01209	1.483	1.162e-12	0.7078	0.001621	3.4	2.4	1.6	2	1.8	1.2	2.6	2.8	2.3	0.6	0.8	0.7	3.2	3.6	4.9	4.4	3.9	3.9	0.4	0.3	0.4	4.3	4.4	4.1	1	1.4	6.8	7.5	7.7	2	2.1	2.7
ENSMUSG00000024793	Tnfrsf25	protein_coding	44.41	0.6257	0.1307	0.1004	0.8636	1.584	2.308e-05	1.538	0.0001162	-0.6132	0.2738	-0.2546	0.602	1.4	1	0.8	0.8	0.5	0.6	1.3	0.4	0.6	0.3	0.2	0.5	0.2	0.1	0.2	1.1	0.8	1.1	0.8	0.6	0.6	1.1	0.8	0.9	1.1	1	0.7	0.6	0.9	1	1.3	1.1
ENSMUSG00000113252	AC098839.1	lincRNA	31.13	2.331	3.361e-07	2.046	9.222e-06	1.584	0.0009187	0.5557	0.3832	0.3833	0.7053	-0.9462	0.09737	1.4	0.9	0.2	0.5	1.1	0.8	0	0	0.1	0.7	0.9	1.6	0.3	0.3	0.1	4.3	5.6	5.8	4.3	4.9	3.5	0.5	0.6	0.2	1.1	2.3	0.5	1.3	2	2.3	3.8	5.3
ENSMUSG00000021765	Fst	protein_coding	272.4	1.669	9.915e-10	2.197	1.266e-16	1.584	9.858e-09	1.867	2.241e-10	1.789	3.53e-11	0.2368	0.5248	3	2.3	2.5	2.4	1	0.8	10.1	8.9	13.6	1	1	1.1	2.1	3.1	1.4	5.1	4.5	4.1	8	5.6	6.4	3.1	2.7	3.6	4.2	4	9.9	8.6	10.6	2.7	3	4.3
ENSMUSG00000037101	Ttc29	protein_coding	23.92	0.1132	0.892	1.461	0.003948	1.575	3.427e-05	-1.327	0.004083	1.008	0.1195	-0.7062	0.251	0.1	0.1	0	0.2	0	0	0	0	0	0.5	0.4	0.5	0.1	0.1	0.1	0.1	0.1	0.1	0.2	0.2	0.2	0.1	0	0	0.1	0.2	0.1	0.2	0.3	1.6	1.6	1.3
ENSMUSG00000022037	Clu	protein_coding	128	0.7094	0.06953	1.832	4.922e-08	1.574	4.528e-06	2.356	1.397e-11	0.8295	0.06611	0.5818	0.1516	0.8	0.5	0.5	0.6	0.4	0.3	4.2	4.1	2.7	0.4	0.3	0.4	3.3	3.5	3.3	0.8	0.8	0.5	2.4	1	1.5	0.9	1	0.8	1.8	2.6	0.7	0.9	1.6	1	1	1.7
ENSMUSG00000022265	Ank	protein_coding	331.5	1.475	1.982e-13	2.619	4.786e-42	1.573	5.216e-15	1.451	5.313e-11	1.985	1.659e-22	1.536	4.758e-14	1.3	1.4	1.5	1.6	2	0.9	2.5	1.7	1.8	1.3	1	0.8	3.4	3.7	3.3	3.8	4.4	4.4	7.4	10.3	10.6	4.1	4	4.2	3	2.9	6.6	5.2	5.4	2.9	3.5	3.2
ENSMUSG00000000402	Egfl6	protein_coding	200	2.089	8.011e-18	1.276	4.998e-07	1.57	9.717e-11	1.758	2.102e-11	1.055	0.000123	-0.0461	0.9151	2.8	2	1.4	1.4	1.6	1.1	0.8	0.8	1	1.8	1.5	1.3	0.2	0.1	0.2	6	6.6	5.6	1.9	4.2	4.1	2.2	1.9	2.1	5.1	5.9	4.2	4.7	4.7	4.2	4.9	5.2
ENSMUSG00000006056	Calcoco2	protein_coding	2771	-0.6168	9.055e-05	1.061	4.804e-13	1.563	2.836e-27	3.407	1.477e-107	0.8323	8.352e-08	2.039	8.256e-48	71.7	57.1	41.1	26	26.6	21.9	2.2	1.8	1.1	18.2	18.8	19.2	0.3	0.3	0.4	15.7	16.7	15.7	44.8	58.2	53.8	242.4	252.1	222.5	193.3	223	93.8	108.1	105.3	58.1	59.2	51.3
ENSMUSG00000063646	Jakmip1	protein_coding	867.3	-0.7465	5.611e-07	-1.329	2.395e-20	1.562	1.318e-24	1.588	1.937e-21	0.1958	0.4613	0.1352	0.5043	8.5	6.3	5	5.7	5.9	6.1	1	0.7	0.6	1	0.9	0.7	2.3	2.8	2.5	3.8	3.4	3.2	2.2	2.4	2.3	7.5	7.7	6.9	2.6	2.6	7.3	7.4	8.3	2.5	2.7	2.5
ENSMUSG00000032068	Plet1	protein_coding	122.8	3.186	2.6e-34	2.168	1.199e-15	1.559	2.957e-14	1.039	1.161e-05	1.764	1.242e-12	0.6205	0.02985	0.8	1	0.9	0.4	0.6	0.4	0.3	0.2	0	2.5	2.4	1.9	0.4	0.5	0.3	4.9	4.7	4.6	1.7	2.7	2.6	1.5	1.3	1.5	4.8	4.9	2.6	2.9	4.1	6.6	6.7	7.4
ENSMUSG00000026447	Pik3c2b	protein_coding	229.9	1.123	1.34e-08	1.748	2.985e-20	1.552	2.94e-15	0.7168	0.002967	0.3212	0.3447	-1.083	4.604e-07	1	0.7	0.5	0.6	0.7	0.8	0.8	0.7	0.5	0.5	0.4	0.4	0.5	0.4	0.5	1.6	1.6	1.7	2.4	2.9	2.2	0.5	0.3	0.3	0.7	0.7	1	0.9	1	1.3	1.3	1.3
ENSMUSG00000068735	Trp53i11	protein_coding	417.5	0.6515	0.01184	3.542	2.947e-60	1.552	3.145e-14	0.3134	0.2995	0.9575	0.000421	-0.8708	0.001605	1	0.5	0.7	0.8	0.6	0.8	2.8	3.4	2.5	1.7	1.6	1.9	21.4	21.7	23.5	1.1	1.3	1.1	10.7	8	8.4	0.5	0.4	0.3	1.7	2.5	1.8	1	1.5	5.2	4.7	5.5
ENSMUSG00000035829	Ppp1r26	protein_coding	316.7	0.9152	6.409e-06	0.9988	5.698e-07	1.548	2.436e-14	0.575	0.02751	1.013	4.074e-06	-0.04742	0.8911	1.6	1.2	0.7	1.6	1.6	1.5	3	2.7	3.3	0.6	0.5	0.9	3.6	5.1	4	3.3	2.8	2.9	3.2	3.3	3.1	1.3	1.3	1.1	0.9	1.1	2.9	2.2	2.7	1.9	1.7	2.4
ENSMUSG00000042677	Zc3h12a	protein_coding	122.1	0.4579	0.2032	1.694	3.402e-09	1.54	3.221e-10	1.493	3.056e-08	0.005904	0.9959	-0.289	0.4168	1.5	1.1	1	0.5	0.6	0.3	0.8	0.7	0.7	1.5	1.7	1.7	0.7	0.9	0.7	0.7	0.6	0.7	1	2.3	1.5	1	1.2	0.7	4.8	5.1	1.5	1	1.2	5.1	4.6	5.2
ENSMUSG00000032999	Nlrp4f	protein_coding	451.7	2.435	1.016e-33	1.869	5.237e-20	1.54	1.254e-14	0.8165	0.0006916	1.415	6.558e-11	0.4609	0.06502	2.3	2	2	1.7	2.2	1.5	1.3	1.4	1.7	2.9	3	3.9	0.2	0.2	0.2	10.6	9.4	10.6	5.3	7.9	7.3	3.3	3.1	2.5	5.1	6.6	4.5	5.4	7.4	7.9	9.3	12
ENSMUSG00000030020	Prickle2	protein_coding	598.3	-0.09632	0.7504	-0.1299	0.6442	1.538	8.829e-13	2.305	6.917e-25	0.3559	0.2455	0.8404	4.373e-05	5	3.8	2.6	3.4	3.6	2.7	0.8	0.8	0.5	0.4	0.4	0.2	0.4	0.6	0.4	2.8	3.2	3	2.6	3.3	2.9	7.6	7.1	6.4	1.9	1.7	5.6	4.8	4.5	1.1	1	1.1
ENSMUSG00000094297	Mir669k	miRNA	36.69	1.79	2.804e-07	1.769	3.591e-07	1.537	0.00039	1.394	0.002139	0.8805	0.1254	0.8232	0.07577	3.8	5.1	0	7.9	10.4	9.4	8.4	8.4	4	1.8	3.6	0.9	1.6	1.9	1.1	34.8	29.8	39.6	28.4	37.8	36.7	9.1	5.9	7.3	4.6	9.4	7	8.4	7.7	7.5	8.7	7.5
ENSMUSG00000072568	Fam84b	protein_coding	207.8	1.229	0.0001169	1.293	4.365e-05	1.535	6.89e-09	-0.4897	0.1885	1.362	4.275e-06	-1.263	4.415e-05	0.6	0.6	0.2	0.1	0.2	0.2	3.2	3.1	2.7	0.7	0.6	0.5	5.4	6.5	5.2	0.5	0.5	0.4	0.8	0.3	0.4	0.2	0.2	0.2	0.3	0.5	1.6	1.4	1.1	1.8	1.7	1.7
ENSMUSG00000088833	Gm23542	miRNA	16	1.424	0.01362	1.859	0.0007137	1.531	0.01804	0.01392	0.9911	0.4121	0.7377	0.7711	0.266	2.2	4.6	0	2.8	9.5	2.1	6.8	3	1.5	1.5	1.5	0.4	1.2	3.8	0.7	14.5	18.3	15	25.8	22.9	19.8	5.9	4.1	7.3	0.9	0.8	6.8	3.2	3.4	5.6	9.9	1
ENSMUSG00000043259	Fam13c	protein_coding	188.3	2.557	8.783e-22	3.347	2.105e-37	1.526	1.624e-09	2.202	7.939e-17	0.7801	0.02008	1.397	1.454e-07	0.5	0.3	0.3	0.1	0.3	0.1	0.3	0.4	0.3	0.4	0.4	0.4	0.6	0.7	0.5	1.4	1	1.4	1.4	2.5	2.7	1	1.1	0.9	1.9	1.9	0.6	0.6	0.7	1	1.2	1.2
ENSMUSG00000020122	Egfr	protein_coding	499.1	2.556	1.639e-34	3.081	3.003e-50	1.524	1.502e-13	1.368	2.928e-09	1.529	6.371e-12	1.58	2.173e-13	0.6	0.4	0.7	0.5	0.5	0.3	1.9	1.6	1.5	0.7	0.7	0.7	1.6	1.8	1.8	2.6	2.7	2.8	2.7	4.7	4.3	1.8	1.6	1.5	1.7	2.1	1.3	1.7	1.8	1.9	1.9	2.5
ENSMUSG00000086007	1700057H21Rik	lincRNA	22.93	2.836	1.595e-08	0.2449	0.7586	1.522	0.003749	0.8116	0.1933	2.678	5.573e-07	-0.5741	0.4297	0.1	0.4	0.7	0.8	0.1	0.3	0.1	0.1	0	1.5	0.8	0.2	0.1	0	0.1	5	3.1	3.4	0.6	0.5	0.4	0.2	0.1	0.3	1.3	2.2	3.5	3.8	2.4	2.8	3.4	2.7
ENSMUSG00000043592	Unc5cl	protein_coding	87.94	-0.2356	0.4315	-0.2415	0.4183	1.514	2.123e-10	0.6408	0.03358	0.6845	0.01852	-0.3063	0.3126	1.5	0.9	1.3	1.3	1.4	1.6	0.3	0.3	0.2	0.6	0.6	0.5	0.2	0.1	0.1	1.5	1.2	1	1.1	1.5	1.1	1	0.9	1.1	0.9	0.8	2.4	1.7	2	1.6	1.6	1.6
ENSMUSG00000018604	Tbx3	protein_coding	2821	1.102	3.109e-10	0.6508	0.0003946	1.511	4.323e-18	2.597	1.663e-43	0.4166	0.08559	0.5613	0.003722	23.5	17.5	21.1	10.7	13.6	11.2	5.4	4.6	3.7	4.1	4.1	4.9	0.4	0.4	0.7	26.7	23.8	26.7	13.3	21.9	21	34	29.8	28.6	26.5	28.7	32.6	24	26.9	12.6	12.6	13
ENSMUSG00000030281	Il17rc	protein_coding	139.6	0.7135	0.00292	0.1425	0.6647	1.494	1.285e-09	1.367	3.049e-07	0.03246	0.9659	0.1224	0.7142	2.8	2	3	1.7	1.9	2.2	2.4	1.9	1.2	0.7	0.6	0.6	0.9	1	0.8	3.4	3.2	3.1	2.4	2.2	1.9	3.3	2.7	2.4	1.6	1.6	3.6	2	2.4	1.6	1.8	1.9
ENSMUSG00000026890	Lhx6	protein_coding	96.78	-0.1764	0.6886	0.4637	0.1878	1.493	1.629e-07	2.137	3.71e-13	0.3173	0.5651	0.8622	0.004703	0.8	0.7	0.6	0.5	0.4	0.4	0.6	0.4	0.6	0.6	0.4	0.3	0.3	0.4	0.3	0.5	0.3	0.4	0.4	0.9	0.5	1.2	1.7	1.3	1.9	2.2	0.8	1	1	1	1.3	1.4
ENSMUSG00000026480	Ncf2	protein_coding	152	-0.5557	0.04778	0.2272	0.4885	1.488	7.812e-10	1.57	2.361e-09	0.488	0.1778	0.3468	0.2583	0.9	0.8	0.4	0.6	0.7	0.6	0.1	0.1	0	0.5	0.5	0.4	0.1	0	0.1	0.4	0.4	0.4	0.4	0.9	0.9	1	1.1	0.8	1.3	1.5	1.1	1.2	1	1.3	1.4	1.2
ENSMUSG00000027276	Jag1	protein_coding	696.9	1.312	1.194e-15	1.029	6.233e-10	1.487	1.549e-18	-0.5577	0.01259	0.6905	0.0002779	-1.455	6.5e-18	6.1	4.9	3	3.5	4.3	4	3.2	3.2	3.4	1.8	1.5	1.2	3.2	4	3.3	10.5	10.1	9.2	9.1	7.6	7.7	2	1.6	1.6	1	1	9	7.5	7.1	4.2	4.4	4.3
ENSMUSG00000021190	Lgmn	protein_coding	1200	0.7922	1.524e-07	0.5922	0.0001299	1.486	2.825e-24	1.06	2.443e-10	1.326	1.171e-18	0.5709	0.0004672	15.3	12.5	9.6	15.2	16.8	16.9	10.6	9.9	10.8	8.6	8.3	8	20.2	23.2	35.6	29.5	27.6	28.3	24.6	24.8	24.8	20.2	19.2	17.6	17	18.1	32.1	31.6	33.1	23.5	22.4	25
ENSMUSG00000015468	Notch4	protein_coding	603.4	-0.02594	0.9235	0.3852	0.02588	1.485	1.97e-23	0.4918	0.009909	-0.122	0.7167	-4.951	1.704e-163	6.1	4.8	5.2	2.4	3	2.7	0.3	0.4	0.4	2.4	2.2	2.4	0.2	0.2	0.2	2.9	2.3	2.7	2.6	4.1	3.9	0.1	0.2	0.1	3.1	3.4	5.8	4.4	4.6	6.7	6.5	6.5
ENSMUSG00000090363	Gm3512	protein_coding	24.23	0.2521	0.6932	0.3899	0.5038	1.484	0.0002225	0.7331	0.1375	0.3362	0.6977	-0.3805	0.4896	0.4	0.5	0.5	0	0.2	0.4	0.4	0.3	0.1	0.4	0.3	0.6	0.6	0.5	0.7	0.4	0.3	0.2	0.3	0.4	0.4	0.3	0.4	0.4	0.9	0.6	0.6	0.6	0.7	1.6	1.3	1
ENSMUSG00000049807	Arhgap23	protein_coding	620.3	0.4128	0.009361	1.253	3.176e-19	1.48	3.365e-25	0.6083	0.0005519	0.7668	9.555e-07	-0.8222	7.409e-08	2.9	2.8	3.7	2.8	3.1	2.8	2.7	3	2.2	1.7	1.4	1.4	4.9	4.6	5	3.9	3.6	4.1	6	7.7	7.3	1.9	1.6	1.6	2.3	2.3	6.5	4.5	4.7	4.1	4.4	4.3
ENSMUSG00000020937	Plcd3	protein_coding	315.2	0.3615	0.03357	1.318	8.317e-20	1.48	5.921e-24	0.6703	0.000169	0.3972	0.05007	-0.6383	0.0001044	3.3	3	4.3	3.2	3.2	2.7	2	2.1	1.7	2	1.7	1.9	3.1	2.5	2.9	4	3.6	4.1	7	8.3	7.4	2.6	2	1.9	3.2	2.7	4.7	4.5	4.3	5.6	4.8	5.1
ENSMUSG00000080627	Gm22677	miRNA	42.36	1.981	6.692e-11	1.536	8.423e-07	1.477	0.000322	1.015	0.02714	0.544	0.3986	0.05788	0.929	5.8	6.5	2.9	10.9	12.2	16.9	10.6	13.8	8.7	2.9	2	3.7	2.2	5.6	2.4	55.7	51.5	64.2	34.9	41.8	48	8.7	3.9	5.4	6.3	6	9	8.6	8.7	8.1	11.7	6.9
ENSMUSG00000022270	Fam134b	protein_coding	174.7	0.4272	0.2108	0.1867	0.6421	1.475	5.246e-07	0.5887	0.1219	0.7447	0.04736	0.5528	0.1029	1.8	1.3	1.6	1.7	1.9	1.8	2.4	1.1	2.2	0.9	0.8	0.7	2	3.2	3.3	2.7	2.4	2.4	1.7	2.6	2.1	2.2	2.4	2.4	1.1	1.3	2	2.6	3.3	1.4	2	3.6
ENSMUSG00000027574	Nkain4	protein_coding	92.05	0.1482	0.777	0.7135	0.05974	1.473	0.0002704	1.939	1.5e-06	0.7728	0.1075	1.584	5.947e-06	2.7	2	3	4.1	1.9	3.2	1.4	0.2	0.2	0.3	0.6	0.5	0.1	0.3	0.1	3.3	3.1	3.7	6.7	4.3	4.3	8.9	7.7	7.8	2.5	1.5	5.5	3.7	4.4	1.7	1.5	1
ENSMUSG00000040650	Cyp2b23	protein_coding	69.4	1.996	1.073e-09	1.606	2.249e-06	1.47	2.548e-09	0.004779	0.9945	1.752	3.108e-12	-0.8111	0.006053	1.4	1.2	0.8	0.4	0.3	0	0.7	0.6	0.8	1	0.8	0.9	0.5	0.5	0.5	1.2	1	1	0.9	0.8	0.6	0.6	0.6	0.7	0.9	0.9	4.9	4.1	3.4	2.3	2.8	2.5
ENSMUSG00000094327	Gm26398	miRNA	39.39	1.719	6.337e-09	2.06	1.106e-12	1.464	0.0001204	1.229	0.002375	0.6559	0.2081	0.2992	0.5228	5.7	6.7	2.5	5	9.6	11.9	5.8	7.2	6.2	3.6	1.9	2.8	1.6	2.8	1.8	32.7	28.3	36.1	42.5	37.2	43.7	6.6	7.7	7.5	6	7.9	9.6	10.6	8.2	8.1	9.1	7.9
ENSMUSG00000024610	Cd74	protein_coding	26.83	-0.02099	0.9782	0.3415	0.5071	1.45	0.0001595	1.736	8.891e-06	0.05326	0.9721	-0.8997	0.08986	0.4	0.3	0.1	0.6	0.6	0.5	1.6	1.2	1.2	0.5	0.5	0.7	0.6	0.5	0.2	0.6	0.6	0.5	0.7	0.9	0.7	0.2	0.2	0.1	1.6	2.3	0.3	0.3	0.3	1.6	1.9	1.1
ENSMUSG00000095786	Gm24673	miRNA	14.75	1.796	0.00113	1.7	0.002078	1.448	0.0261	0.6361	0.4226	0.7572	0.4294	0.5995	0.4018	2.5	3.1	0	3.7	0.8	4.5	1.3	7.8	1.7	1.4	0.8	0.3	0.3	1	0.4	9.8	12.1	18.4	10.8	14.4	12.4	5.8	2.9	3.3	1.4	1.8	3.9	2.5	7.3	2.2	5.1	4
ENSMUSG00000038034	Igsf8	protein_coding	908.7	0.2445	0.1334	-0.01492	0.9547	1.444	2.706e-28	0.2737	0.1407	0.3911	0.02527	-0.4863	0.001147	7.9	6.4	7.3	6.5	5.4	5.2	4.7	5	4.1	5.4	4.7	3.7	5.8	7.1	6.7	7	6.8	6.5	5.1	5.8	6	5.7	5	4.6	5.3	5.8	10.8	8.3	9.5	12.8	12	13.3
ENSMUSG00000030987	Stim1	protein_coding	543.4	1.243	3.21e-11	1.504	2.554e-16	1.434	1.815e-14	-0.2195	0.4622	0.4184	0.128	-1.167	3.966e-09	1.8	1.4	1.1	1.4	1.5	1.2	3	2.5	2.5	1.2	1.1	0.5	2.1	2.2	2.2	3.3	3.2	3.3	3.4	4.3	4.1	0.6	0.7	0.6	0.8	0.8	2	2	1.8	2.7	2.6	2.7
ENSMUSG00000038576	Susd4	protein_coding	272.2	1.596	4.459e-16	1.908	6.773e-23	1.429	1.66e-12	1.588	2.384e-13	0.4346	0.1344	-0.3177	0.2096	2.2	1.7	2.1	1.3	1.8	1.1	3.5	3	2.9	1	0.9	0.8	3.3	2.9	3.3	4.8	4	4.3	3.9	6.7	5.7	1.8	1.7	1.3	2.7	3	3	2.4	2.7	2.7	2.4	2.6
ENSMUSG00000072949	Acot1	protein_coding	259.5	0.5085	0.01831	0.5124	0.01696	1.423	2.083e-13	-0.9041	0.0002778	1.297	1.51e-10	-0.08283	0.7916	1.5	1.5	2.5	1.9	2.2	1.6	3.6	4.1	3.7	1.4	1.1	1	3.6	3.3	4	3.1	2.4	2.7	2.9	2.9	2.4	2	1.7	1.2	0.6	0.6	4.5	4	4.5	3	2.8	3.8
ENSMUSG00000052133	Sema5b	protein_coding	470.4	0.9518	0.0002123	1.206	1.16e-06	1.417	5.22e-10	0.5456	0.06355	1.031	3.704e-05	-2.404	3.725e-26	3.9	2.9	3.6	0.7	0.7	0.4	0.5	0.3	0.1	2.7	2.7	2.3	0.3	0.5	0.2	0.9	1.3	1.3	1.4	1.6	1.2	0.7	0.6	0.6	3.2	4.5	8.6	6.4	6.8	7.6	6.1	7.6
ENSMUSG00000003418	St8sia6	protein_coding	350.5	3.04	7.11e-43	-0.2416	0.4452	1.415	1.46e-09	-1.72	9.075e-10	1.579	1.493e-11	-2.273	1.86e-21	1.9	1.4	0.9	0.8	1	0.7	1	0.9	0.5	0.7	0.9	0.6	0.1	0.2	0.1	7	7	8.2	0.5	0.9	0.8	0.3	0.3	0.2	0.2	0.2	4.9	4.3	4.1	2.1	2.1	2
ENSMUSG00000026437	Cdk18	protein_coding	230.1	0.3054	0.2499	0.3739	0.1408	1.411	5.852e-12	0.8674	0.0003259	0.8946	0.0001074	-0.8503	0.0001717	2.2	1.7	1.6	1.1	1.4	1	2	1.5	1.9	1.1	1	1.3	1.8	1.9	2.1	1.7	1.3	1.3	1.9	1.3	1.4	1.3	1	0.8	2.1	2.2	4.4	2.9	3.4	3	3	3.5
ENSMUSG00000032015	Pou2f3	protein_coding	122.9	-0.4253	0.2396	-0.6897	0.04061	1.41	1.441e-06	1.556	5.212e-07	0.4758	0.2503	-0.1998	0.5971	4.4	3	1.5	1	0.8	0.6	0.6	0.8	0.9	0.7	0.6	0.4	0.3	0.4	0.5	0.6	0.7	0.4	0.5	0.4	0.5	3	2.7	2.3	1.7	2	4.3	4.4	4.4	1.5	1.7	1.7
ENSMUSG00000064368	mt-Nd6	protein_coding	5365	0.9893	0.07027	0.5293	0.3851	1.404	0.01079	0.7519	0.2481	0.3472	0.7421	0.8036	0.1709	582.5	326.3	95	258.4	431.7	310.6	219.4	163.2	231.7	165.4	155.2	166.6	110.8	72.8	202.2	753.9	719.9	800.2	359.9	625.5	570.8	784	846.3	329.1	170.1	438.8	138.7	657.7	546.1	464.4	582.6	544.6
ENSMUSG00000035407	Kank4	protein_coding	574.6	0.9677	1.501e-05	1.52	7.497e-13	1.4	3.594e-11	1.392	2.953e-09	0.9978	1.577e-05	0.4979	0.0428	5	4.3	4.2	2.1	2.3	1.7	0.2	0.3	0.1	3.4	2.8	2.8	0.3	0.3	0.4	3.8	4	4.4	3.3	7.8	7	6.5	6.5	6.3	7.9	8.6	10.4	7.7	9.5	8.7	7.8	8.2
ENSMUSG00000006675	P4htm	protein_coding	114	0.003411	0.9956	0.5225	0.08454	1.399	2.162e-07	1.38	2.201e-06	0.4421	0.287	0.055	0.8991	1.3	0.8	1.8	0.8	0.9	0.8	1	0.8	0.4	0.5	0.5	0.6	1.1	1.2	1.1	0.8	0.9	0.9	0.8	1.4	1.5	1.6	1.2	1.1	1.4	1.5	1.6	1.7	1.8	1.4	1.7	1.3
ENSMUSG00000113566	AC124426.3	lincRNA	136.6	2.346	3.948e-19	1.41	3.114e-07	1.399	5.018e-08	0.3915	0.2775	1.203	2.406e-05	0.2145	0.5618	4.1	4.3	1.1	1.8	2.2	1.6	0.1	0.2	0.1	3.4	3.2	3.5	0	0	0	10	10.3	9.5	4.3	6.1	4.9	3.4	3.9	4.9	3.4	5.5	7.7	7.4	9.7	8.9	9.1	9.5
ENSMUSG00000042428	Mgat3	protein_coding	677.2	1.192	7.667e-12	1.33	1.025e-14	1.399	3.464e-17	0.9676	4.505e-07	0.9212	4.615e-07	0.07932	0.7661	5.7	4.6	3.8	2.3	2.5	2.6	2.2	1.9	1.7	4.3	4.3	4.3	2.8	2.7	3	5.8	5.5	6.1	4.1	8.1	7	5.3	5.2	4.7	8.3	8.9	9.4	8.4	9.8	10.8	10.9	13.1
ENSMUSG00000060675	Pla2g16	protein_coding	328.1	1.312	8.079e-10	1.532	2.743e-13	1.399	1.316e-11	0.9668	5.464e-05	1.097	1.901e-06	0.5813	0.01656	1.4	1	1	1.1	1.2	0.7	1.4	1.2	1.3	1.1	1	1.6	2.3	2.1	2.1	2.4	2.2	2.8	2.2	3.3	3.2	1.7	1.9	1.5	2.2	2.6	2.4	2.7	2.4	3.8	3.2	2.8
ENSMUSG00000095336	Gm24315	miRNA	24.98	1.289	0.0006769	1.15	0.002811	1.398	0.003375	0.4245	0.5227	0.3622	0.7112	0.8353	0.09862	4.6	1.9	0	6.4	9.6	10.6	8.4	4.9	4	2.7	1.7	1.2	1.9	0	1.1	24.8	21.4	23.8	21.2	20.2	22	6.3	6.7	3.6	1.9	3.4	4.5	3.8	3.3	6.6	6.2	5.1
ENSMUSG00000040713	Creg1	protein_coding	273.7	0.7701	0.0009739	0.5671	0.01972	1.396	1.146e-09	1.429	9.762e-09	0.9849	8.176e-05	1.32	4.854e-09	4	3.3	1.5	3.3	4	3.8	4.3	3.1	2.9	1.9	1.7	1.1	2.5	2.4	3.1	6.4	6	7	5.1	6.3	5.4	8.8	8.4	6.9	4	4.9	6.5	6.2	6.3	4	3.4	5.6
ENSMUSG00000026880	Stom	protein_coding	287.4	-0.4218	0.01979	-0.02361	0.9358	1.396	4.457e-16	2.375	1.93e-41	0.0631	0.8922	-0.2632	0.2172	3.5	3.3	4.1	5.1	5.6	4.3	3.9	4.1	3.2	1.3	1.7	1.3	3.6	3.9	4.7	3.6	3.8	3.8	5.4	5.2	4.2	3.1	2.9	2.8	7.6	7.9	3	3.4	4.5	3.7	3.6	4.3
ENSMUSG00000050910	Cdr2l	protein_coding	711.5	0.4499	0.0007891	0.9584	6.791e-15	1.39	5.071e-30	0.7736	6.132e-08	0.3945	0.01204	-0.5949	8.695e-06	7.1	6.2	8.8	5.9	6.4	5.7	6.2	6.4	6.5	4	3.9	3.3	6.7	8.4	8	8.9	7.9	7.8	10.9	12.4	11.9	5.4	4.6	4.2	6.4	6.4	9.8	8.8	9.8	9.4	9.5	10.7
ENSMUSG00000041653	Pnpla3	protein_coding	369.5	1.284	2.283e-11	0.7372	0.0002868	1.388	2.186e-12	1.336	8.238e-10	1.677	2.159e-17	1.144	1.298e-08	2	1.5	2.1	2.4	2.2	2.4	1.2	1.2	1.3	1	1.1	1.4	0.7	0.8	1.5	5.8	5.4	6.2	3.3	4.7	3.8	4.3	4.4	3.9	2.9	3.3	6.2	5.7	6.5	2.8	3	3.7
ENSMUSG00000029401	Rilpl2	protein_coding	148.6	0.8872	1.501e-05	-0.1394	0.636	1.383	2.501e-11	0.6921	0.005935	0.9227	3.894e-05	0.06141	0.8531	1.3	1.5	0.9	1.2	1.3	1.5	1.6	1.2	1.7	0.6	0.7	0.7	0.8	1.1	1	2.3	2.4	2.7	0.9	1.3	1.4	1.4	1.3	1.3	1	1.2	3	2	2.6	2	1.7	1.6
ENSMUSG00000023935	Spats1	protein_coding	55.74	0.8696	0.006235	1.174	0.0001087	1.382	5.995e-06	1.377	1.972e-05	0.9929	0.005087	0.7358	0.02752	1.5	1.4	0.4	0.9	1.3	1.3	1.3	0.8	0.5	0.6	1.2	0.7	1.9	2	2	2.3	2.1	2.6	2.6	2.8	3.2	2.1	2.2	2.3	1.9	2.7	2.6	2.9	2.5	2.2	2	2.8
ENSMUSG00000045934	Mtmr11	protein_coding	153.6	-0.09582	0.8106	0.5796	0.03832	1.38	1.378e-08	1.09	7.709e-05	1.165	9.759e-05	0.2786	0.446	0.6	0.6	0.4	1.1	1.1	1	1.3	1.4	1.2	1.2	1.1	1.4	2.7	2.9	3.3	1.1	0.9	1	0.9	2.1	1.9	0.9	0.5	0.7	2.4	2.9	1.4	1.3	1.4	3	3.2	3.5
ENSMUSG00000095938	Gm25701	miRNA	24.89	1.383	0.004425	1.449	0.002478	1.377	0.01715	0.8382	0.2007	0.981	0.172	0.4063	0.5505	4.3	3.9	0	8.6	6.4	7.2	3.2	9.1	2.3	0.4	1.9	2.2	0.6	0.9	0.2	19.9	17.7	26.5	18	21.8	27.8	7.2	5.6	1.9	3.9	2.4	8.9	8.4	6.4	7.5	3.7	3.9
ENSMUSG00000057963	Itpk1	protein_coding	2386	1.264	1.376e-23	1.039	3.484e-16	1.377	2.855e-28	0.7322	7.22e-07	1.177	1.32e-19	-0.3206	0.03508	22.2	16.6	18.7	16.2	17.6	14.3	19.5	18.9	16.9	20.6	19.8	24.8	8.3	10.8	8.9	40	36.7	39.9	29.9	36.3	33.4	16.9	15.2	13.8	36.4	36.3	49.7	38.2	43.7	56.7	53	61.3
ENSMUSG00000012396	Nanog	protein_coding	16410	0.2728	0.0167	0.3452	0.001527	1.375	1.311e-43	1.778	6.949e-59	0.2203	0.1379	0.1341	0.3169	500.3	435.9	352.9	279.2	311.2	277.7	146.2	127.5	118.3	75.6	76.8	78.5	25.5	30.7	31.3	347.2	347.8	355.3	356	377.6	371.2	492.1	476.6	448.3	267.5	265.3	541.3	499.9	463.9	207.4	200	195.3
ENSMUSG00000058806	Col13a1	protein_coding	167.3	0.1137	0.7392	-0.5333	0.03625	1.363	3.597e-10	0.01424	0.9752	0.285	0.5224	-0.6831	0.01058	1.3	1	0.9	1.7	1.4	1.6	0.6	0.5	0.3	1.3	1.5	2.1	0.1	0.2	0.1	1.8	1.4	1.9	0.8	1.2	1.2	0.7	0.7	0.5	1.6	1.8	1.2	1.2	1.5	4.7	3.9	4.3
ENSMUSG00000020420	Zfp607a	protein_coding	371.9	1.567	9.551e-22	0.8555	7.515e-07	1.362	2.2e-17	0.1061	0.7213	0.8104	4.878e-06	-1.114	5.372e-11	3.9	3.9	2.3	1.9	1.9	1.7	2.2	2.4	1.5	1.9	2	2.2	1.2	1.3	1.2	5.5	5.4	5.7	2.7	4.1	3.4	1.6	1.5	1.6	2	2.3	6.1	6	6.3	5	5.1	5.7
ENSMUSG00000020432	Tcn2	protein_coding	471.6	0.5723	0.006291	-0.02486	0.9445	1.36	9.88e-11	0.4946	0.07095	0.4373	0.1195	0.423	0.06714	9.2	6.9	6.2	9.9	9.5	9.9	13.2	12	11.2	1.6	1.7	1.8	7.2	7.1	8.6	15.9	13.9	14.1	10.1	10	8.6	11.3	10.4	8.8	2.1	2.7	10.7	9.3	10.9	3.3	3.2	6.9
ENSMUSG00000046733	Gprc5a	protein_coding	106	0.4964	0.1199	0.7253	0.01441	1.356	1.034e-06	2.104	6.263e-14	0.03815	0.9644	-0.5104	0.0944	3.7	2.8	3	0.8	1.7	1.2	1.4	1.2	0.9	1.1	0.9	0.6	0.1	0.3	0.1	1.8	1.6	2.1	1.6	2.1	2.7	2.3	2.5	1.8	4.1	4.1	3.4	3.1	3.2	2.2	2.7	2.2
ENSMUSG00000102918	Pcdhgc3	protein_coding	605.2	0.437	0.01301	0.5363	0.001554	1.354	2.857e-16	0.7357	0.0001945	0.4407	0.03252	-0.7482	8.101e-06	6.2	4.9	5.5	4.1	4.7	3.4	5.4	5.2	4.2	1.2	1.4	1.2	2.6	2.6	2.9	5.6	5.4	5.7	4.2	7	6.7	3.5	3.3	3	2	2.2	7.9	7.6	7.3	3.1	2.9	3.7
ENSMUSG00000051439	Cd14	protein_coding	16.37	-0.4409	0.6076	1.199	0.06767	1.352	0.009293	1.534	0.003414	-0.004934	1	0.9301	0.1774	0.1	0	0	0	0	0	0.2	0.2	0.3	0.6	0.7	0.3	0.2	0.4	0.1	0	0	0	0.2	0.1	0.1	0.2	0.1	0.1	1.9	2.1	0.1	0	0	1.5	1.8	1.5
ENSMUSG00000042388	Dlgap3	protein_coding	1505	-0.3135	0.1381	0.3972	0.04654	1.344	3.221e-14	1.534	2.943e-15	0.1047	0.8005	-1.18	2.528e-11	25.2	19.2	34.9	11.3	12.5	11.2	4.2	4.2	3.1	6.2	5.1	5	0.9	1	0.8	9.1	9.8	9.1	15.8	15	15.6	13.5	10.9	9.8	15.8	16.5	36.7	22.8	25.5	14.4	13.1	14.7
ENSMUSG00000080476	Gm25316	miRNA	19.01	1.401	0.001853	1.352	0.002668	1.343	0.01734	0.9063	0.1442	0.3796	0.725	0.6466	0.2874	2.6	2.7	1.3	10	5.2	5.7	4.2	2.5	1.8	1.2	1.4	1.7	0.7	0.5	1.4	14.9	16	26.4	14.7	23.5	17.4	7.1	4.1	2.1	2.7	3.4	4.8	3.2	3	4.5	3.6	5.5
ENSMUSG00000034245	Hdac11	protein_coding	217.5	0.5861	0.005286	0.3832	0.08987	1.343	3.441e-10	0.5783	0.0317	0.5352	0.03832	-0.1913	0.4829	2.3	1.8	1.4	1.8	2	2	3.6	3.1	3.5	0.6	0.5	0.8	3.2	3.7	3.8	3.3	2.6	2.7	3.1	2.2	2.2	1.8	1.9	1.4	0.9	0.9	3.1	2.6	2.7	1.6	1.2	1.8
ENSMUSG00000024399	Ltb	protein_coding	34.27	2.404	1.598e-06	2.989	7.089e-10	1.342	0.0033	0.4859	0.4243	-1.014	0.1595	0.1386	0.8463	0.4	0.2	0.4	0	0	0.1	4.6	4.1	2.5	0.3	0.6	0.3	1.1	1.2	1.1	0.6	0.6	0.7	0.5	1.6	1.1	0.3	0.4	0.4	0.4	0.7	0.2	0.1	0.1	1	1.4	1
ENSMUSG00000046774	8030474K03Rik	protein_coding	213.3	-1.059	4.19e-07	0.246	0.3318	1.34	1.446e-12	-0.1205	0.729	1.188	3.255e-08	-0.6553	0.005646	3.1	2.6	1.7	3.2	3.4	3.8	5.7	4	4.6	3.9	3.8	4.4	3	2.9	2.7	2.1	1.5	1.4	4.8	3.7	4	1.7	1.9	1.4	3.9	3.5	4.8	5.7	7.6	10.3	9.7	11.3
ENSMUSG00000020799	Tekt1	protein_coding	142.9	0.6379	0.005175	-0.2083	0.4673	1.339	3.011e-09	1.447	1.858e-09	0.8137	0.00186	0.7928	0.000887	3.4	2.3	2.1	3.9	4.4	4	1.7	1.5	0.8	1.4	1.6	1.8	0.2	0.2	0.3	7.5	6.1	5.8	2.9	3.8	4	5.6	4.6	4	4.4	4.6	4.7	4.6	5.1	5	3.9	3.5
ENSMUSG00000021456	Fbp2	protein_coding	64.96	-0.9699	0.01411	1.164	0.001022	1.335	7.557e-05	2.115	2.936e-10	1.678	2.723e-06	2.326	7.852e-13	1.1	0.6	0.8	0.8	1.1	0.5	0.1	0	0.1	0.8	0.7	1.4	0.2	0.3	0.2	0.3	0.4	0.4	2.3	1.6	1.7	3.5	4.9	5.5	4.6	4.5	3.4	2.3	3.1	3	2.6	1.8
ENSMUSG00000026604	Ptpn14	protein_coding	2445	2.168	9.19e-71	2.667	1.906e-107	1.334	8.669e-27	0.5383	0.000463	1.239	4.998e-22	-0.09113	0.632	3.2	2.5	3.2	2.7	3.2	2.3	7.6	7.1	6.4	2.2	2.2	2.6	11.1	13	12.6	13.2	11.5	12.5	15.5	18.8	18.4	3.1	2.8	2.5	3.4	3.4	8.2	6.7	6.4	6.2	5.8	5.9
ENSMUSG00000031217	Efnb1	protein_coding	288.5	-1.471	3.63e-18	-1.87	2.178e-27	1.332	4.478e-11	0.197	0.5547	-0.7405	0.000157	-0.4213	0.03167	6.2	5.4	4.4	5	5.1	5.1	10.8	11.3	9.3	0.7	0.7	0.4	0.5	0.6	0.6	2.1	1.8	1.5	1.5	1.3	1.3	4.7	4.2	3.3	0.6	0.8	3.7	3	3.1	1.8	1.6	1.4
ENSMUSG00000020788	Atp2a3	protein_coding	170.7	1.672	3.408e-12	2.565	1.462e-28	1.331	6.199e-10	1.366	4.453e-09	1.627	9.404e-13	0.02809	0.9466	0.7	0.4	0.9	0.3	0.3	0.4	0.9	0.8	0.9	0.7	0.7	0.5	2	2.2	2.1	1.1	1	1.3	1.7	2.7	2	0.7	0.6	0.6	1.7	1.7	2	1.8	2.1	1.6	1.6	1.9
ENSMUSG00000000120	Ngfr	protein_coding	491.5	-0.3388	0.1036	0.3969	0.0461	1.331	8.817e-14	1.106	3.763e-08	-0.7895	4.302e-05	-2.603	9.11e-53	16.2	12.3	13.5	5.2	6.6	6.3	2.8	2.4	1.8	3.1	2.8	2.2	0	0	0.1	5.2	4.5	4.6	6.7	9.4	8	2.5	2.4	1.7	5.8	5.9	9.3	7	7.8	6.7	6.3	7.6
ENSMUSG00000060538	Tmem219	protein_coding	170.1	0.8314	2.595e-06	0.745	3.397e-05	1.324	2.099e-15	0.1494	0.602	0.9085	2.213e-06	-0.3257	0.1471	2.3	1.8	2	2.3	2.5	1.9	2.7	2.3	2.5	1.7	1.9	1.7	2.8	2.8	2.9	4.2	3.6	4.3	3.4	4.2	3.8	2	1.6	1.3	2.1	1.9	3.9	3.9	3.9	4.9	4.1	4.7
ENSMUSG00000080558	Gm22091	miRNA	20.63	1.603	0.002135	2.129	1.863e-05	1.322	0.03681	1.39	0.02439	1.235	0.08173	0.7222	0.272	1.4	3.2	1.2	4.3	4	3.7	1.3	6.5	7.9	0.7	2.1	0	0.6	1.9	0.2	13.8	15.1	15	19.9	26.4	20.5	2.5	6.9	3.4	3.9	3.8	9.6	5.7	5.1	6.3	1.7	2.8
ENSMUSG00000070709	Zfp974	protein_coding	129.4	1.151	1.704e-07	0.8736	0.0001264	1.32	1.279e-09	0.6215	0.02078	1.345	2.562e-08	0.1653	0.6274	0.4	0.3	0.1	0.4	0.5	0.6	0.4	0.5	0.5	0.3	0.4	0.4	0.5	0.8	0.5	1.2	1.1	1.2	0.8	1.1	1	0.4	0.4	0.4	0.6	0.6	0.7	0.9	1.1	1	1.1	1
ENSMUSG00000000915	Hip1r	protein_coding	778.2	1.882	5.331e-26	2.095	3.02e-32	1.319	3.718e-12	0.532	0.02759	0.5464	0.02445	0.00823	0.9823	2.7	1.8	1.4	2.6	2.6	2.2	4.2	4.2	3.9	1.2	1.4	0.7	4.2	4.6	4.7	9.4	9.4	9.7	8.8	13	11.3	2.2	1.9	2	1.5	1.7	3.6	2.6	2.9	3	2.9	2.7
ENSMUSG00000032436	Cmtm7	protein_coding	1205	0.8123	1.576e-05	0.5127	0.009748	1.314	7.198e-13	1.37	1.327e-11	0.7027	0.0006752	0.5238	0.009716	16.8	15	23	8.6	9.9	8.9	3.3	3	1.7	5.2	4.5	5.1	2.5	2.6	2.6	16.8	16.1	15.8	9.4	15.1	14.9	29.3	25.9	23.5	13.3	12.7	35.7	25.3	28.5	11.4	12.4	13.8
ENSMUSG00000020100	Slc29a3	protein_coding	682	0.7112	1.698e-06	0.5129	0.0009233	1.314	2.708e-23	2.051	7.555e-47	0.6961	4.878e-06	-0.2307	0.1909	4.6	3.1	3.5	2.1	2.2	1.9	1.6	1.5	1.3	3.9	3.6	3.6	1.9	1.9	1.8	3.5	3.6	3.3	2.6	3.3	3.1	3.5	3.2	3	15.6	15.6	7.1	5.1	6.3	9.9	9.2	8.6
ENSMUSG00000112523	AC122024.3	TEC	1139	0.3997	0.05494	-0.5495	0.005253	1.312	8.874e-11	1.901	2.082e-19	0.2635	0.4092	-0.1619	0.5266	68	60.9	54.3	53.5	63.5	50.3	170.8	169.1	117	5.3	5.2	3.1	2.6	2.7	4	74.2	70.3	77.4	29.1	43.6	40.7	56.6	54.4	53	20	15.8	65.9	74.7	80.7	13.9	9.6	11.9
ENSMUSG00000066607	6030419C18Rik	protein_coding	113	0.2806	0.4939	1.163	0.0001797	1.31	3.487e-05	1.391	3.729e-05	1.113	0.001174	0.8781	0.007655	1.2	1	2.7	0.8	1.2	1.3	2	2.2	1.8	0.6	0.8	1	0.5	0.6	0.2	1.3	1.6	1.4	3.3	2.4	2.3	3.4	2.7	2.4	2.2	2.4	4.2	2.6	3.4	2.2	2.1	2.1
ENSMUSG00000030315	Vgll4	protein_coding	423	-0.1566	0.4751	-0.7505	8.643e-06	1.304	7.254e-14	1.616	1.542e-18	0.2264	0.4303	0.7018	2.976e-05	5	3.8	4	3.4	3.5	3.2	2.6	2.6	1.5	0.8	0.9	0.8	0.9	1	0.9	3.3	2.9	2.9	2.2	1.8	1.9	7.7	7.4	5.9	2.6	2.6	5.9	4.5	4.6	1.9	2.1	2.3
ENSMUSG00000021699	Pde4d	protein_coding	1324	1.319	2.15e-27	1.834	7.292e-53	1.297	7.432e-28	1.431	1.023e-27	0.6407	2.723e-06	0.3524	0.01347	3	2.7	2.9	2.3	2.3	1.9	1.1	1.1	1.1	3.3	3	3.1	1.5	1.6	1.5	5.7	5.2	5.4	6	8.9	8.6	4	3.3	3.5	8.1	9.1	4.7	3.9	4.7	7.8	7.5	8.2
ENSMUSG00000068762	Gstm6	protein_coding	135.3	0.4883	0.04424	-0.001152	1	1.296	1.221e-07	0.537	0.08673	1.119	1.917e-05	0.04236	0.9205	1.5	1.7	0.9	3.3	4.6	4.3	2.5	1.6	1.9	1.1	1.1	0.5	2.1	1.2	1.8	6.3	5.4	5.7	3.9	4.2	4.3	1.6	1.5	1.4	1.2	1.5	3.7	3.1	3.1	2.5	2.6	2.1
ENSMUSG00000097134	1110002J07Rik	lincRNA	353.1	0.4014	0.0486	0.8804	1.066e-06	1.293	1.456e-13	1.689	1.678e-19	1.091	7.359e-09	1.185	4.434e-11	3.9	3.1	4.2	3.8	3.6	4.5	3.6	3.9	2	2.6	3.3	3.6	0.1	0.1	0.1	5.8	4.6	5.4	6.2	8.1	7.9	8.3	8.8	8.4	10.4	10.5	8.7	7.9	7.3	7.6	7.7	8.3
ENSMUSG00000021256	Vash1	protein_coding	117.2	-2.198	9.115e-13	-0.473	0.1667	1.292	7.075e-07	-0.1994	0.6458	0.1077	0.8767	-2.453	7.988e-19	3.2	2.1	1.6	1	1.2	0.7	2.1	1.7	2	2.1	2	1.9	1.4	1.1	1.8	0.2	0.2	0.1	0.7	0.8	0.6	0.4	0.6	0.3	1.3	2.1	2.9	2.1	2.8	4.9	4.9	5.2
ENSMUSG00000048528	Nkx1-2	protein_coding	1817	0.6861	3.305e-09	-4.651	3.264e-264	1.291	5.428e-20	-1.883	1.391e-19	0.3956	0.003847	-1.994	8.571e-73	54	45.7	41.4	26.1	27.2	22.3	37.5	38.2	36.1	1.3	1.4	1.4	0.1	0.3	0.2	41.2	38	42.7	1.1	0.9	0.8	13	10.7	11.4	0.4	0.3	70.1	59.1	57.6	3.5	3.3	3.6
ENSMUSG00000065749	AF357428	snoRNA	13.15	0.8546	0.1713	1.282	0.02526	1.29	0.03289	-0.05237	0.9597	0.4421	0.7111	-0.1529	0.8643	3.5	1.7	4.5	5.3	3.7	3.4	9.5	9.1	13.6	2.9	5.8	3.4	20.3	14	6.1	8.2	9.8	7.7	10.5	18	8.9	2.3	2.4	3.2	6	1.6	4.7	1.5	7.5	16.1	6.9	14.5
ENSMUSG00000045667	Smtnl2	protein_coding	2115	0.1742	0.2043	0.01488	0.9425	1.289	5e-31	0.9163	5.212e-13	0.4447	0.0005396	0.2967	0.02054	28	24.2	30.6	24.9	24.9	25.9	9.2	7.8	8.3	8	7	7.7	5.9	7.1	7.8	29.6	27.7	28.3	23.4	27.4	25.8	36.9	34	30.5	13.9	14.7	43.5	34.3	34.8	19.3	17.9	18.6
ENSMUSG00000019564	Arid3a	protein_coding	602	0.1981	0.2715	-0.04543	0.8458	1.287	2.507e-18	0.8903	1.28e-07	0.5145	0.003162	-0.03412	0.8904	4.4	3.3	3.7	4.2	4.1	4.8	6.4	6.2	5.6	1.6	1.6	1.5	4	5.3	4.8	4.9	4.8	5.4	3.5	4.5	4.7	4	3.7	3.4	2.7	3.1	6.6	5	4.9	3.9	3.6	4.1
ENSMUSG00000113623	AC122357.2	transcribed_processed_pseudogene	43.87	0.3888	0.4288	0.7437	0.08121	1.287	0.0009548	-1.08	0.01921	1.576	0.0002009	-1.45	0.001214	0.6	0.5	0.6	1.1	0.7	0.4	0.2	0.3	0.1	1	1	0.5	0.3	0.3	0.2	1	1.1	0.7	0.7	1.5	1.5	0.2	0.1	0.1	0.3	0.4	1.8	1.7	2	1.9	2.4	2.2
ENSMUSG00000025431	Crisp1	protein_coding	28.57	-0.2971	0.7233	0.02041	0.9874	1.286	0.0233	-0.1118	0.9068	1.549	0.01097	-0.005828	0.9969	0.8	0.7	0.3	0	0.1	0.3	0.1	0	0	1.3	1.4	0.3	0	0	0	0.1	0.2	0	0.1	0	0.3	0.5	0.8	0.5	1	1	1.6	2.6	2.4	2.8	3.6	2.3
ENSMUSG00000036422	Pcdh8	protein_coding	98.34	-0.4927	0.2495	2.338	2.805e-13	1.283	6.125e-05	-0.3482	0.4591	0.4049	0.5413	-2.548	5.821e-10	0.3	0.3	0.1	0.2	0.3	0.3	3.5	3	2.8	0.7	0.7	0.7	0.2	0.2	0.3	0.2	0.2	0.2	2.1	1.4	1.4	0.1	0	0	0.4	0.6	0.7	0.2	0.3	1.7	2	1.6
ENSMUSG00000028434	Epb41l4b	protein_coding	392	0.2827	0.07471	0.8665	1.454e-10	1.282	2.716e-18	0.7912	3.063e-06	0.6764	8.193e-06	-0.151	0.4244	2.2	1.5	1.5	1.9	1.8	1.9	1.3	1	1.1	0.6	0.6	0.6	0.6	0.7	0.8	2.2	2.2	2.3	3.1	3.6	3.5	1.8	1.7	1.4	1	1	3	2.8	2.8	1.5	1.3	1.3
ENSMUSG00000042826	Fgf11	protein_coding	89.85	-0.7582	0.01302	-0.1211	0.7724	1.281	8.861e-07	1.02	0.0004472	0.476	0.209	-0.2523	0.455	1.4	1.1	1.1	0.4	1	0.5	0.9	0.6	1.1	0.5	0.5	0.6	2.7	3.4	3	0.3	0.4	0.4	0.4	0.7	0.6	1	1	1	1	1.4	1.8	1.6	1.7	1.7	1.3	1.4
ENSMUSG00000031775	Pllp	protein_coding	76.31	2.397	4.147e-15	2.679	6.715e-19	1.278	7.269e-05	1.112	0.001514	0.4919	0.3664	-0.76	0.04949	0.6	0.5	0.8	0.5	0.5	0.5	2.3	2.2	1.9	0.6	0.4	0.6	1	1.2	1	3.1	3	3	2.2	4.7	4.3	0.3	0.4	0.4	1.6	0.8	0.8	0.8	1.1	1.2	1.5	1.4
ENSMUSG00000026483	Fam129a	protein_coding	682.5	-1.188	2.526e-06	-0.652	0.01551	1.275	1.3e-07	0.03409	0.946	0.7724	0.007206	-1.145	3.961e-06	5.1	3.9	1.7	1.5	1.4	1.3	2.5	1.9	1.6	3.7	3.6	3.4	6.9	7.6	6.1	0.6	0.6	0.6	0.7	1	1	1.7	1.7	1.4	3.8	3.6	4.6	6	8.4	7.7	8.1	11
ENSMUSG00000056737	Capg	protein_coding	365.3	0.7571	0.0005205	2.026	8.948e-25	1.275	4.064e-10	1.486	1.553e-11	0.8949	0.0002566	0.3268	0.2323	2.2	1.8	2.2	2.7	3.7	2.3	5.5	3.8	4.9	2.4	2.5	3.3	11.1	12.5	11.3	5	5.6	4.4	16.8	9.5	10.3	2.8	2.6	2.2	8.2	7.7	3.8	4	3.7	6.3	7.1	7.1
ENSMUSG00000061859	Patj	protein_coding	740.7	0.3045	0.2036	0.5753	0.006477	1.271	2.024e-10	0.1139	0.754	0.279	0.4265	-0.08194	0.7912	2	1.5	0.8	1.4	1.6	1.3	5.6	5.1	4.4	0.8	0.8	0.5	4.8	5.9	5.2	1.9	1.9	1.6	2.1	2.4	2.1	1.5	1.5	1.2	0.8	0.7	1.7	1.9	1.8	1.7	1.9	1.7
ENSMUSG00000021226	Acot2	protein_coding	126.1	-0.6174	0.02427	0.2841	0.357	1.265	2.217e-07	0.09497	0.8407	1.106	5.429e-05	0.6626	0.01763	1	1.4	1.6	1.5	2.1	1.5	2.9	2.5	2.7	1.1	0.9	1.5	4.7	5.3	4.6	1.2	1	1	2.6	2.1	1.6	2.1	2.3	1.8	1.5	1	2.5	2.5	3.6	2.7	2.6	3.5
ENSMUSG00000078234	Klhdc7a	protein_coding	512	-1.68	1.848e-12	0.3051	0.3063	1.263	3.528e-07	0.6051	0.05053	-0.08566	0.8945	-0.06559	0.8659	5	4	3.7	2.5	3.3	2.3	1.1	0.9	0.6	1.3	1.2	1	1.9	2	1.5	0.7	0.9	0.8	1.6	4.5	3.9	4.2	4.5	3.6	2	1.6	4.5	3.7	3.8	2.7	3	2.9
ENSMUSG00000038555	Reep2	protein_coding	121.6	0.7396	0.005689	1.626	1.279e-11	1.256	7.299e-07	0.3327	0.3644	0.5725	0.1236	-0.4782	0.14	1.3	0.9	1.4	0.9	1.7	1.2	3.6	4	4.7	1.3	0.8	0.7	6.9	6.6	6.6	2.2	2	2.4	4.7	3.9	4	1	0.8	0.6	1.4	1	1.2	1.8	1.9	2.1	2.5	2.4
ENSMUSG00000017144	Rnd3	protein_coding	376	0.2289	0.3573	0.2817	0.2383	1.249	3.35e-14	0.2949	0.2074	1.36	9.695e-14	0.2337	0.3259	1.8	1.5	1.1	1.2	1.1	0.8	4	3.9	4.3	2.9	2.9	2.5	8.2	9.4	8	1.3	1	1.2	1.6	0.9	1.1	1.9	1.9	1.7	3.1	3.8	4	4	4.1	6.2	6.6	7.4
ENSMUSG00000073982	Rhog	protein_coding	106	0.9461	6.056e-05	0.8669	0.0002897	1.247	5.182e-08	0.4501	0.1373	0.4687	0.1481	-0.7139	0.004597	2.7	2.3	4.1	2.3	2.2	1.3	3.5	3.4	3.7	1.7	1.3	1.5	2.6	3.2	3.8	3.9	3.5	3.8	3	3.6	4	1.6	1.8	1.6	2.2	1.9	3.3	3.8	4.5	3.8	3.2	3.8
ENSMUSG00000034947	Tmem106a	protein_coding	176.1	0.02679	0.9556	0.4519	0.1527	1.247	2.653e-06	2.277	3.608e-17	0.09183	0.8997	0.2714	0.4406	1.9	1.3	2.8	0.8	1.7	1.3	0.3	0.5	0.5	1.6	1.6	1.8	0.4	0.5	0.7	1.4	1.4	1.1	1.2	2.2	2	2.8	2.1	2.1	8.7	8.8	2.1	1.8	2.2	4	3.5	4.6
ENSMUSG00000080500	Gm22072	miRNA	22.73	2.201	9.095e-09	1.506	0.0001844	1.243	0.01214	0.3355	0.6364	0.3613	0.7016	-0.07474	0.9205	3.1	4.9	1.3	2.3	6.7	6.2	4.7	6.4	7.1	2.8	1.8	1.6	2.3	1	0.4	28	23.1	32.2	17	15.4	17.5	2.4	3.8	4.2	3.2	2.2	3.4	4.6	6.2	6.6	5.2	5.4
ENSMUSG00000040296	Ddx58	protein_coding	1346	1.69	2.741e-33	1.535	1.41e-27	1.242	4.736e-18	1.466	1.268e-20	0.3888	0.04736	-0.0273	0.916	6.3	5.2	4.4	4	5.1	4.4	6.2	5.7	4.6	4.4	4	4.1	1	1.6	1.5	15.6	14.3	14.7	11.5	13.9	14.6	5.9	5.1	4.8	10.7	12.6	6.7	7.2	7.2	9	9.7	11
ENSMUSG00000042215	Bag2	protein_coding	125	-0.2446	0.4626	0.4985	0.07554	1.24	2.939e-07	-0.4677	0.1671	0.6634	0.02824	-1.268	8.408e-07	1.5	1.3	1.1	0.9	0.9	0.9	3.4	2.7	3.4	0.7	0.7	0.9	3.2	4.1	4.3	0.8	0.8	0.7	1.4	1.4	1.1	0.6	0.6	0.4	0.5	0.6	1.6	2.2	2.5	1.3	2	2.4
ENSMUSG00000028412	Slc44a1	protein_coding	3147	0.9157	2.937e-13	0.6041	2.988e-06	1.239	3.995e-23	1.603	1.988e-31	0.4703	0.001559	0.2012	0.2087	20.1	16.8	14.4	14.2	17.3	13.8	13.6	12.6	10.8	7.6	7	6.4	8.4	10.2	8.7	29	28	29.3	19.1	25.3	25	20.4	20.7	18.3	21.3	21.9	23.3	23.3	25	15.4	16.7	18.1
ENSMUSG00000035620	Ric8b	protein_coding	733.2	0.4193	0.006167	0.8646	5.645e-10	1.239	7.545e-21	0.5101	0.00189	0.2447	0.2766	-0.4056	0.01026	5.8	4.8	3.8	3.7	3.8	3.3	3.3	3.4	2.7	4.5	4.7	5.4	3.5	4.2	3.7	5.2	4.7	4.6	5.5	7.4	7	3.8	4	3.3	6.8	7.1	6.3	5.5	5.8	11.4	10.8	12.6
ENSMUSG00000043300	B3galnt1	protein_coding	271.5	-0.4012	0.06318	1.01	4.483e-08	1.237	1.287e-11	1.729	4.032e-19	0.5988	0.01058	0.08422	0.7748	3.6	3.8	5.1	3.9	5.7	3.8	2.3	1.9	1.5	3	3.3	4.4	1.7	1.6	1.6	3.5	3.2	3.4	7.9	11	8.8	3.8	5.2	3.8	11.4	12.9	6.2	5.9	6.4	8.2	8.9	8.4
ENSMUSG00000028528	Dnajc6	protein_coding	1777	0.2658	0.19	0.1462	0.5198	1.237	2.478e-13	1.33	9.927e-13	0.5678	0.004757	0.07721	0.7662	16.2	12.6	9.7	16.1	16	16.6	2.5	2.2	1.4	4.6	4.3	3.5	1.6	2	1.7	18.6	19.9	20.2	13.9	20.9	19.2	14.2	13.3	13.4	9.5	11.6	19.2	18.1	20.5	8.9	9.6	11
ENSMUSG00000024776	Stambpl1	protein_coding	244.8	0.655	9.188e-05	1.236	2.195e-15	1.234	9.557e-18	0.1613	0.4888	0.7273	0.0001012	0.4886	0.008022	1.2	0.9	1	1	1.2	1.3	0.7	0.6	0.5	1.8	1.5	2	0.3	0.3	0.3	1.6	2	2	2.5	3.2	2.8	1.4	1.6	1.3	2.1	1.8	1.6	1.7	1.8	3.9	4.2	4.4
ENSMUSG00000027317	Ppp1r14d	protein_coding	73.04	1.238	0.0006847	1.179	0.001255	1.231	0.00141	0.5929	0.2163	1.096	0.008961	1.382	0.0001259	3.3	2.4	1.8	2.6	2.4	1.3	0.9	0.5	0.8	1.3	1.3	1.2	1	0.8	0.9	5.1	3.9	6.4	2.2	6.4	6.2	6.5	8.6	6.9	2.4	1.6	4.9	5.8	7	2.4	3.3	4.3
ENSMUSG00000019852	Arfgef3	protein_coding	319.4	-0.08127	0.7723	0.3605	0.08024	1.227	6.849e-12	0.1031	0.7544	0.8252	3.17e-05	-0.8689	6.859e-06	0.9	0.6	0.5	0.8	0.6	0.8	1.1	1	1.1	0.5	0.5	0.4	1.2	1.6	1.3	0.7	0.7	0.6	0.9	1	1	0.3	0.4	0.5	0.5	0.5	1.1	1.4	1.3	1.1	1.1	1
ENSMUSG00000048826	Dact2	protein_coding	873.2	0.4936	0.00579	-0.2054	0.3262	1.227	2.949e-13	1.359	1.518e-13	0.3477	0.1602	0.03623	0.8987	11.6	9.8	12.1	15.9	15.2	15.6	9.5	8.5	7.8	5.6	4.8	4.9	5.2	6.8	6.5	22.5	21.5	22.1	9.1	16.2	15.2	12.9	11.1	10.2	12.6	13.8	16.2	12.1	14.5	11.2	11.3	13.7
ENSMUSG00000028581	Laptm5	protein_coding	1131	0.1318	0.5543	0.5932	0.0003785	1.222	1.545e-14	1.221	5.085e-12	0.4614	0.02367	-0.2745	0.1666	14.6	12.4	12.9	11.9	14.1	9.7	1	1	0.7	7.6	6.9	7.2	0.9	1	1	13.5	13.3	12.4	12.8	21.1	20.3	11.9	12	9.1	16.6	17.7	19	17.3	19	15.8	16.2	19.2
ENSMUSG00000061186	Sfmbt2	protein_coding	4568	2.424	4.836e-69	2.028	1.776e-48	1.219	6.341e-17	0.8231	1.185e-06	0.8539	3.255e-08	0.3719	0.02824	10.7	8.6	6.3	11.6	12.1	14.3	14.9	13.4	10.9	4.7	4.5	4	3.1	3.9	4	70.1	67.9	70.6	47.4	56.1	54.5	12.4	11.4	9.8	7.8	7.8	16.9	16.4	13.8	10.3	10.6	10.1
ENSMUSG00000095180	Rhox5	protein_coding	1616	2.105	1.394e-35	3.641	3.92e-107	1.21	2.246e-12	-0.07755	0.815	2.163	2.225e-33	-0.113	0.687	14.6	13.2	10.7	22.8	25.9	32.5	21.6	22.8	19.6	62.5	69.9	63.3	10.5	11.8	19.8	139.9	99.6	122.8	401.4	320.2	349.5	12.4	12	12.2	60.6	63.3	55.5	59.3	68.1	177.3	135.4	147.1
ENSMUSG00000028167	Bdh2	protein_coding	212.2	0.1857	0.5951	0.08891	0.8211	1.209	3.446e-07	0.3916	0.2264	1.282	1.74e-06	-0.6559	0.02689	1.1	0.8	0.9	0.9	1.4	1	1.7	1.2	2	2	2.2	3.6	0.6	0.5	0.6	1.4	1.1	1.3	0.9	1.5	1.2	0.7	0.6	0.5	3.3	3.6	1.9	2.3	2.8	5.9	6	6.5
ENSMUSG00000094927	Gm24761	miRNA	39.37	1.393	6.193e-05	1.448	2.571e-05	1.207	0.007412	0.9809	0.04069	1.283	0.01023	1.088	0.01611	2.7	4.4	0	12.9	8	17.2	10.3	8.7	7.4	3.6	3.2	1.2	2.5	0.5	2.6	36.4	33.6	35.9	26.3	38.5	45.9	8.9	6.7	7.3	7.4	4.7	7.7	10.6	7.9	7.2	7.9	6.7
ENSMUSG00000022793	B4galt4	protein_coding	148.5	0.4618	0.03024	0.9378	9.705e-07	1.207	5.591e-10	0.9455	1.198e-05	0.4355	0.1051	0.2656	0.2658	1.7	1.5	1.4	1	1.6	1.3	2.6	3	2.4	0.7	0.7	1.1	2.3	2.3	2.5	1.9	1.9	1.8	2.4	3	2.4	2.1	1.7	1.8	1.6	1.6	1.7	2.3	2.3	1.6	2.1	2.1
ENSMUSG00000080684	Gm23988	miRNA	25.04	1.827	1.006e-05	2.005	8.246e-07	1.206	0.01841	0.7811	0.1729	0.4067	0.6631	0.04509	0.9553	4.5	4.6	1.3	4.5	2.9	9.1	8.1	5.5	1.8	0.9	3.5	2.6	0	0	1.2	24.8	21.3	22.3	21.9	25.5	30.9	4.2	4.8	3.8	4.3	4.7	5.3	5.7	5.8	6.9	6.5	5.7
ENSMUSG00000032290	Ptpn9	protein_coding	418.5	1.765	1.741e-35	1.927	3.875e-42	1.202	3.932e-20	0.4769	0.003434	1.082	1.629e-13	0.739	5.679e-07	1.8	1.7	1.8	1.4	0.9	1.5	4.4	4.1	3.8	2.1	1.9	2.2	4.3	5.6	5	4.7	4.2	4.4	4.5	5.1	5.1	3	3.2	2.8	3.1	2.8	4.4	3.5	3.6	4.4	4.9	5.2
ENSMUSG00000033356	Pus7l	protein_coding	258.1	0.7753	6.144e-06	1.174	7.542e-13	1.202	3.292e-16	-0.3378	0.1023	0.8223	1.025e-06	-0.6599	0.0001343	3	2.8	2.4	1.9	1.5	1.5	2.2	2.7	2.6	2.7	2.8	2.3	2	2.8	2.5	2.6	2.9	2.8	3.2	3.9	3.9	1.8	1.7	1.7	1.8	2.3	4.3	5.5	4.8	6.3	5.4	6.6
ENSMUSG00000041605	5730559C18Rik	protein_coding	432.2	0.6281	0.0004301	0.6449	0.0002666	1.2	1.835e-12	0.5306	0.0123	0.1785	0.5883	-1.17	2.832e-12	5.5	4.4	4.4	2.5	2.7	2.1	2.8	2.4	2.3	1.8	1.5	1.3	3.9	4.9	4.4	3.7	3.7	4.1	4.1	4.1	3.4	2.3	2.2	1.8	2.2	2.2	7.1	4.8	4.6	3.9	3.4	3.3
ENSMUSG00000069808	Fam57a	protein_coding	292.4	2.076	1.796e-25	1.564	1.272e-14	1.198	3.482e-08	0.9897	4.527e-05	1.688	1.926e-15	1.295	1.208e-09	0.8	0.7	0.8	0.9	1	0.8	1.6	1.4	1.3	0.4	0.6	0.6	1.4	1.7	1.5	3.9	3.9	3.7	1.9	3.3	2.8	2.4	1.7	1.9	1	1.1	3.4	2.3	2.3	1.2	1.3	1.3
ENSMUSG00000022324	Matn2	protein_coding	104.8	1.369	3e-07	1.428	7.766e-08	1.195	2.183e-06	0.04101	0.9365	0.6269	0.07132	-1.265	7.544e-06	1	0.8	0.7	0.5	0.6	0.5	1.5	1.3	1.2	1	0.8	0.6	1.8	1.6	1.8	1.4	1.5	1.3	0.9	1.8	1.6	0.4	0.3	0.3	0.7	0.9	1.1	1.4	1.5	1.7	1.8	2.1
ENSMUSG00000085396	Firre	processed_transcript	2575	0.1107	0.4893	-0.2476	0.06644	1.192	1.207e-24	0.5314	0.0001819	0.431	0.001965	-0.3657	0.005768	13.4	10.7	9.9	12.9	13.4	14.3	18.6	16.4	15.6	5	4.9	4.3	17.1	17.7	16.1	14.9	13.7	15.3	9.4	12.6	12.2	9.8	9.1	7.6	7	6.7	15.8	14.6	15.8	10.6	11.2	10.9
ENSMUSG00000027536	Chmp4c	protein_coding	837.4	0.449	0.0008808	0.5109	0.0001082	1.191	5.265e-21	1.106	3.039e-15	0.4707	0.00126	-0.06008	0.7562	4.9	4	3.4	2.9	2.7	2.8	1.4	1.4	1	1.4	1.6	1.3	1.7	2.1	1.9	3.7	4	3.7	3.4	4.2	4.3	3.9	4.2	4	3	3.1	5.8	5.6	6	3.3	3.1	3.3
ENSMUSG00000025494	Sigirr	protein_coding	191.7	0.5757	0.01401	1.547	4.813e-14	1.19	1.621e-09	1.554	8.574e-14	0.4316	0.1555	-0.228	0.4117	1.8	1.9	1.7	1.1	1.1	1.3	2	2	1.1	1.7	1.4	2.1	2.3	2.9	2.6	2.2	1.7	1.5	3.2	3.6	4	1.8	1.5	1.4	5.1	5.4	2.4	2.2	2.8	4	4.5	3.7
ENSMUSG00000033255	Gm5134	protein_coding	101.4	4.181	2.618e-44	3.425	1.829e-29	1.19	8.959e-07	0.6513	0.02633	2.023	3.899e-10	1.47	6.44e-06	0.3	0.2	0.1	0.2	0.1	0.2	0.3	0.3	0.2	1.2	1.1	1	0.1	0.1	0.1	4.2	3.7	3.8	1.8	2.7	2.3	0.7	0.7	0.4	1.7	1.9	0.6	0.9	1.1	2.3	2.7	3
ENSMUSG00000045284	Dcaf12l1	protein_coding	372	1.451	1.827e-13	2.62	5.755e-44	1.19	1.983e-12	0.6105	0.002953	0.6717	0.0006859	-0.3312	0.1142	4.5	3.8	4.6	0.7	0.9	1	3.5	3.3	2.6	3.4	3.3	3	2.4	2.9	2.8	2.2	2.4	2.8	4.1	6.6	6.4	3.4	3.3	3.4	4.4	5.6	7.6	6.7	6.3	7.4	6.6	8.5
ENSMUSG00000028194	Ddah1	protein_coding	480	-1.348	4.459e-15	-1.053	1.773e-09	1.188	4.773e-14	-0.5887	0.002774	0.1783	0.5703	-3.389	7.859e-91	8.7	7.4	8.9	2.9	3.8	2.3	3.7	3.1	2.7	5.4	5.1	5.2	2.2	3.4	2.9	1.3	1.1	1.1	1.3	1.3	1.6	0.8	0.9	0.6	3.6	3.3	9.1	9	10.1	10.9	12	13.5
ENSMUSG00000057093	Zfp607b	protein_coding	771.9	0.7673	2.425e-05	0.6348	0.0005851	1.186	1.536e-10	2.363	3.028e-35	0.4152	0.08469	0.4228	0.0353	9.7	8	4.7	3.9	4.4	4.6	2.7	2.3	1.8	1.3	1.4	1.2	0.3	0.5	0.3	7.5	7.4	7.5	5.5	7.2	7.7	10.8	10.2	9.6	7.3	6.6	10.2	10.1	10.3	3.1	3	3
ENSMUSG00000010358	Ifi35	protein_coding	103.2	0.4925	0.04966	0.161	0.61	1.183	3.756e-06	0.566	0.07354	0.7321	0.01812	0.7237	0.007003	1.8	1.3	1.1	3.2	3	3.2	3.2	2.7	1.8	1.1	0.8	0.9	0.9	0.7	0.6	4.7	3.9	4.6	3.1	3.8	3.5	3	2.4	2	1.1	1.6	2.5	2.8	2.2	2.2	1.8	2.6
ENSMUSG00000030428	Ttyh1	protein_coding	425.7	0.716	2.011e-06	0.739	7.753e-07	1.181	5.64e-15	0.908	9.873e-08	0.3149	0.1423	-0.7668	6.333e-07	3.4	3	3.1	2.4	2.4	2.4	2.2	2	1.5	1.3	1.2	0.9	1.1	1.3	1.2	4.1	3.7	4	4.3	3.9	3.7	2.1	1.8	1.6	2	2.3	4.6	3.7	3.6	2.4	2.6	2.9
ENSMUSG00000026003	Acadl	protein_coding	162	1.273	1.316e-07	1.028	2.959e-05	1.179	3.747e-06	0.5777	0.06683	1.166	3.914e-05	0.3517	0.2912	1.6	1.2	0.9	1.8	2.9	2.3	3.7	4	4.3	1.4	1.5	1.3	3.7	4.9	4.1	5.8	5.3	6.6	3	5.9	6	1.6	1.7	1.8	2.1	2.1	2.3	3.6	3.2	3.9	2.7	3.1
ENSMUSG00000026463	Atp2b4	protein_coding	258.4	0.4641	0.02303	1.05	8.028e-09	1.179	2.42e-10	0.7362	0.0007694	0.5697	0.01471	-0.07027	0.8129	0.8	0.7	0.6	0.7	0.9	0.7	0.7	0.8	0.4	0.5	0.5	0.4	0.1	0.2	0.2	0.9	1.1	1.1	1.8	1.6	1.4	0.6	0.7	0.7	0.8	0.7	1.1	1.1	1.1	1	1.2	1
ENSMUSG00000041020	Map7d2	protein_coding	282.4	0.05634	0.8334	0.1758	0.4225	1.177	3.286e-12	0.7613	0.0001038	0.7453	0.0001491	-0.1044	0.6899	2	1.6	1	2.3	2.3	2.4	5.1	5	5.9	1.1	1.3	1.5	3.9	4	4.6	2.5	2.2	2.5	2.4	2.6	2.9	1.4	1.8	1.3	2	2.4	2.7	3	2.6	3	3.2	2.7
ENSMUSG00000051650	B3gnt2	protein_coding	105.6	0.5373	0.162	0.1706	0.7207	1.176	0.001034	1.291	0.0006318	0.08143	0.933	-0.5211	0.2019	1.9	1.1	0.7	0.7	1.8	1.4	1.2	0.7	0.8	0.6	0.8	0.5	0.5	0.3	0.6	2.3	1.5	2.1	1.3	1.7	1.4	1	1	0.7	1.7	1.8	0.8	1.7	1.6	1.6	1.5	1.6
ENSMUSG00000043648	Pld6	protein_coding	68.63	0.6878	0.009088	0.3425	0.2612	1.176	1.827e-05	0.789	0.01157	0.5367	0.1433	0.2725	0.413	1.5	1	1.4	1.1	1.8	1.2	1.3	1.6	1.1	0.6	0.5	0.8	1.9	1.3	1.5	2.4	2.1	2.5	1.6	1.8	2	1.6	1.4	1.7	1.3	1	1.5	2.1	2	1.5	1.6	1.5
ENSMUSG00000032231	Anxa2	protein_coding	534.5	1.219	8.888e-08	2.234	5.163e-25	1.175	2.689e-07	2.916	3.417e-36	0.9759	0.00027	2.126	6.328e-21	1.4	1.1	1.5	2.3	2.6	1.5	5.7	4.5	3.9	2.1	2.4	2.7	4.6	5.2	7.9	5.4	4.8	5	10.2	11.3	9.8	6.3	6.6	5.3	20.4	18.8	2.4	2.1	3.4	4.4	5	7.2
ENSMUSG00000022040	Ephx2	protein_coding	1951	0.3738	0.003769	-1.009	6.443e-18	1.174	8.46e-21	0.2158	0.2421	0.008487	0.9842	-0.1612	0.3037	50.8	46.2	46.4	62.7	65.8	60.3	50.8	44.7	48.6	6	7.3	8.1	4.9	5.2	5.6	85	81.2	78.7	36.4	26.9	29.8	51	37.9	39.3	8.2	8.3	49.3	46.3	48.8	16.7	14.5	17.5
ENSMUSG00000025212	Sfxn3	protein_coding	150.4	-0.1315	0.6783	-0.4172	0.09745	1.173	6.583e-07	2.009	1.072e-17	0.1311	0.7944	-0.02522	0.9478	3	2.5	2.5	2.8	2.2	2.3	1	0.9	0.6	1	0.9	0.5	0.7	0.6	0.6	2.3	2.2	2	1.3	1.8	2.2	2.9	2.7	2.3	3.6	3.2	3.5	2.4	2.9	1.6	1.8	2.1
ENSMUSG00000046280	She	protein_coding	344.8	0.1181	0.6794	1.221	7.858e-11	1.172	2.132e-09	2.198	1.424e-28	0.8566	1.585e-05	1.138	3.543e-10	2.3	1.8	1.9	1	1	0.8	1.4	1.4	1	0.6	0.5	0.6	0.4	0.6	0.4	0.9	0.9	1.3	1.7	2.7	2.3	4.6	4.4	4.5	2.6	2.8	4.3	3.4	3.4	1.5	1.2	1.2
ENSMUSG00000041598	Cdc42ep4	protein_coding	1334	0.5906	8.3e-06	0.3803	0.006307	1.172	1.864e-19	1.281	2.417e-19	-0.1475	0.5625	-0.6073	7.904e-06	17	14.1	18.5	14.9	15.5	13.7	19.5	15.8	14.5	5.7	5.5	4.7	9.2	11.3	11.3	22.8	20.4	23.6	19.5	19.5	18.5	12.2	10.2	9.8	12.3	13.6	16.9	13.1	14.7	12.4	11.9	11.7
ENSMUSG00000070076	Mir127	miRNA	29.2	1.443	0.004996	1.797	0.0002755	1.17	0.03475	0.6555	0.3108	0.912	0.2162	0.1706	0.8248	6.4	10.9	0	9.1	2.2	7.9	31.6	15.2	18.5	6.9	12.1	3.9	35.4	33.5	13.1	25.5	16.7	22.7	22.1	42	22.3	10	8.4	6.9	9.7	17.4	5.8	17.3	21.7	21.3	18.8	22.2
ENSMUSG00000059883	Irak4	protein_coding	166.3	0.5181	0.119	0.6931	0.02641	1.17	0.0001105	0.4834	0.219	0.832	0.02057	0.0519	0.917	1.2	1.3	0.9	1.1	1.3	1.1	0.9	0.8	0.3	0.8	0.8	0.8	0.3	0.2	0.4	1.5	1.8	1.8	1	2.5	2.4	1.5	1.2	1	1.2	1.1	2.2	2	2.2	2.1	1.7	1.8
ENSMUSG00000073207	Ccdc160	protein_coding	498.5	1.016	8.921e-07	1.849	2.916e-21	1.168	2.892e-09	0.1361	0.6902	1.058	1.327e-06	0.6309	0.005269	8.1	5.1	5.5	6.9	4.4	6	6	6.9	5.6	11.7	11.6	14.9	8.1	8.8	8.9	12.7	11.3	11.4	14.9	24	25.1	10.6	10.4	8.7	12.6	15.4	10.6	14.6	14.8	26.6	28.4	32.2
ENSMUSG00000040813	Tex264	protein_coding	764.5	0.2598	0.1973	-0.002664	0.9959	1.166	4.478e-12	1.221	4.728e-11	0.1214	0.7451	-0.1749	0.4368	15.4	10.9	10.9	11.9	13.5	11	7.6	5.7	5.4	5.6	5	4	3.6	4.2	5.2	14.9	13.8	14.9	10.4	13.6	12.2	13.4	10.1	9.6	11	12.2	13.3	14	13.5	11.3	10.7	11.4
ENSMUSG00000040761	Spen	protein_coding	2656	1.403	3.019e-19	1.241	2.681e-15	1.165	2.153e-13	0.3824	0.06787	1.028	5.197e-10	-0.2326	0.2568	7.5	5.4	4.1	3.3	3.7	3.9	6.3	5.6	4.6	6.1	5.9	6.4	2.7	2.9	2.7	10	9.3	10	6.8	10.1	9.3	5.1	4.6	4.8	7.9	8.1	13.3	9.9	12	13.4	12.8	15.5
ENSMUSG00000022421	Nptxr	protein_coding	394.1	1.095	0.0005776	2.835	2.378e-23	1.165	8.489e-06	-0.7822	0.01174	0.717	0.0896	0.3346	0.4072	0.4	0.3	0.1	0.2	0.3	0.2	1.7	1.5	2	5.3	4.6	4.9	6.6	7	9.2	0.5	0.6	0.5	1.2	2.7	2.1	0.4	0.4	0.3	2.3	3.4	0.4	0.4	0.7	10.3	9.9	14.1
ENSMUSG00000098894	Gm27234	antisense	33.12	0.1538	0.8376	1.579	0.001038	1.161	0.01992	1.686	0.0004612	0.9809	0.114	0.5684	0.3165	2.6	1.6	0.5	0.3	1.4	0.5	0	0.3	0.1	2	2.1	1.1	0.1	0	0	0.8	1.3	0.6	3	2.4	3.3	1.7	3.3	3.2	6.9	7	4	4.3	3	5.7	5.4	2
ENSMUSG00000020541	Tom1l1	protein_coding	731.9	0.4762	1.079e-06	0.1919	0.08769	1.153	4.478e-33	0.2419	0.06766	0.6242	8.102e-10	-0.312	0.00453	3.4	2.9	2.5	3.1	3.4	3	5.7	5.8	5.6	1.7	1.5	1.5	5.4	5.6	5.9	4.5	4.2	4.5	3.6	3.6	3.6	2.6	2.6	2.2	1.8	1.9	4.7	4.8	4.6	3.6	3.3	3.7
ENSMUSG00000038777	Sema6c	protein_coding	227.7	0.8836	6.24e-05	0.4224	0.08835	1.152	1.156e-07	0.5353	0.04883	0.318	0.365	0.007765	0.985	2.1	1.6	2.4	1.1	1.1	1	0.8	0.7	0.5	0.8	0.9	0.6	0.9	0.7	0.9	2.1	1.9	1.9	1.1	1.6	1.6	2.6	1.8	1.7	1.1	1.2	3.2	2.1	2.4	1.7	1.9	1.8
ENSMUSG00000017724	Etv4	protein_coding	2368	7.312	1.132e-288	7.377	1.033e-293	1.151	4.715e-21	0.7655	7.176e-08	2.158	6.842e-45	1.912	1.21e-36	1.5	1.4	1.3	0.2	0.4	0.3	16.6	15	18	31.6	27.6	37.4	9.5	9.8	11.9	68.2	61.6	65.5	68.1	69.4	67	6	4.8	6	51.4	59.3	8	5.8	6.5	70	69.8	76.3
ENSMUSG00000032726	Bmp8a	protein_coding	64.66	1.34	2.134e-05	1.463	2.412e-06	1.15	0.0002669	1.199	0.0003259	0.4257	0.4212	-0.6411	0.07496	1.1	0.9	0.9	0.4	0.8	0.6	0.5	0.5	0.4	0.8	0.6	0.6	0.1	0.3	0.2	1.5	1.6	1.7	1.1	1.8	2.4	0.7	0.7	0.5	1.4	2	1.3	1.3	1.4	1.3	1.4	2.2
ENSMUSG00000023043	Krt18	protein_coding	675.1	0.7047	0.007664	1.171	1.757e-06	1.15	2.633e-06	1.06	8.797e-05	0.8147	0.006932	-0.2171	0.5377	3.7	2.2	2	3	3.7	2.2	61.7	54.8	39.8	3.1	3	3.6	98.2	115.5	108.5	5	5.1	4.8	6.6	8	6.2	2.8	2.1	2.1	6.9	6.8	3.4	4.1	7.1	6.1	6.5	9.5
ENSMUSG00000027329	Spef1	protein_coding	44.69	0.0763	0.8924	-0.274	0.5661	1.149	0.0006991	1.176	0.001009	0.09792	0.9145	0.1159	0.8174	0.9	0.6	0.7	0.5	0.5	0.4	0.3	0.8	0.5	0.4	0.6	0.6	0.2	0.1	0.1	0.5	0.5	0.5	0.2	0.4	0.5	0.9	0.7	0.8	1.2	1.3	0.6	1	0.7	1.1	1.2	1.3
ENSMUSG00000051401	Kctd16	protein_coding	31.8	1.498	0.008563	1.939	0.0003612	1.149	0.01678	2.52	7.04e-09	1.096	0.1482	2.602	2.099e-07	0.1	0	0	0	0.1	0	0.2	0.4	0.1	1	0.5	0.5	1.7	2.5	1.5	0.4	0.3	0.1	0.2	0.5	0.6	1.1	0.9	0.8	4.4	5.6	0.2	0.3	0.3	1.6	2.2	1.1
ENSMUSG00000028601	Echdc2	protein_coding	860.8	0.1501	0.2627	0.3709	0.001089	1.148	2.485e-26	0.2598	0.08071	0.4617	0.0001302	-0.2795	0.02366	20.2	14.9	16.5	14.7	16.4	14.4	16.7	15.6	18.5	6.3	6.3	6.4	6.2	5.4	6.7	17.8	16.4	16.4	19.7	19.8	19.6	14.4	13.8	14.4	8.2	7.1	24.9	22.9	23.9	13.9	13.2	15.4
ENSMUSG00000065546	Mir196a-1	miRNA	16.48	-1.471	0.001846	-0.6183	0.2439	1.148	0.02565	0.609	0.318	0.3416	0.7085	0.3004	0.6111	9.8	5.8	12.2	7.1	10.4	6.6	5.6	5.7	0.7	2.2	3.9	3.9	1.6	0.6	0.5	2.3	2.1	3.1	5.7	3.7	5.1	8.7	13.1	10.2	4.9	6.1	12.7	11.2	9.8	10.1	5.2	9.8
ENSMUSG00000002881	Nab1	protein_coding	228.8	0.5955	0.01736	1.492	1.407e-11	1.147	1.993e-07	1.152	1.712e-06	0.6478	0.02225	-0.3449	0.2245	2	1.3	0.6	0.9	1.2	0.9	3.9	3.5	2.5	1.4	1.3	1.3	2.9	3.2	2.9	1.6	1.5	1.7	2.9	3.6	2.5	1.2	1.1	1.1	3	3.1	1.8	2.4	2.5	3.6	2.6	3
ENSMUSG00000034226	Rhov	protein_coding	81.86	1.269	9.657e-06	1.022	0.0005517	1.146	1.455e-05	0.982	0.0008334	0.5975	0.1368	-0.3537	0.3366	1.3	1.2	1.4	0.9	1.2	0.8	0.5	0.7	0.7	2.1	2	1.5	0.9	0.9	0.6	2.2	2.7	2.4	1.2	2.7	2.2	1.2	0.9	0.8	3.5	4.3	1.7	2.3	1.9	4	4.5	4.5
ENSMUSG00000045636	Mtus1	protein_coding	1028	0.7974	2.599e-07	1.118	6.929e-14	1.146	5.589e-14	0.7766	1.179e-05	0.4041	0.04699	-0.3716	0.03743	4.7	3.8	2.4	3.3	3.8	2.9	2.6	2.4	2.1	2.3	2	2.1	2.4	2.7	2.1	5.8	5.7	6	6.4	8	7.6	3.1	2.8	2.7	3.8	3.7	4.9	5.1	4.8	4.6	5.3	4.6
ENSMUSG00000042414	Prdm14	protein_coding	589.8	-1.153	7.043e-18	-0.5877	2.799e-05	1.144	5.298e-15	1.774	1.843e-31	-0.1778	0.467	-0.2294	0.1634	21.8	17.7	17.2	12.6	12.2	13.1	1.7	1.4	1.3	2.8	2.9	2.2	0.3	0.2	0.4	5.1	6.2	5.5	9	8.4	7.7	17.5	17	14	10.5	8.2	17.8	16.2	16.4	6.5	5.8	5.6
ENSMUSG00000039910	Cited2	protein_coding	746	0.7368	0.0003863	0.7134	0.0005608	1.144	7.931e-09	1.001	7.715e-06	0.3364	0.2852	-0.422	0.06794	11.6	9.5	18.1	8	9	5.7	11	11.5	9.2	8.9	8	8.3	3.6	4.1	5.6	13.4	12.2	12.7	11.3	13.3	13	11.6	8.9	8	15.8	18.6	19.1	14.2	15.7	18.8	18.6	19.4
ENSMUSG00000040963	Asgr2	protein_coding	20.17	-2.071	0.0001286	-0.3079	0.6603	1.144	0.02394	0.8114	0.149	0.7014	0.3918	-0.6343	0.3176	0.5	0.2	0.3	0.1	0.4	0.5	0	0	0.1	0.4	0.9	0.9	0	0	0.1	0	0.1	0	0.3	0.2	0.2	0.2	0.2	0.2	1.5	1.5	1	0.4	0.4	2.1	1.5	1.7
ENSMUSG00000087283	Gm13580	antisense	53.93	-1.21	0.001871	-0.07695	0.8978	1.143	0.002459	1.195	0.002336	0.4575	0.4303	0.8842	0.01494	6.6	5	4.1	2.2	2.9	2.5	0	0	0	2.1	1.9	2.2	0	0	0.1	1	0.8	1.2	1.1	3.4	2.9	7.9	13	9.9	5.6	4.7	5.4	8.3	8.6	4.5	6	4
ENSMUSG00000004451	Ralb	protein_coding	1426	0.02534	0.8926	-0.3166	0.009131	1.138	6.029e-25	0.8911	8.759e-13	0.48	0.00012	0.3416	0.005665	14.7	11.5	10.6	10.7	12.3	11.4	9.2	7.8	8.1	5.1	4.7	4.5	11.9	12.2	12.8	12	10.8	12.2	8.9	9.6	9.1	16	16.6	14.6	8.4	9.3	18.8	15.7	17.5	11.3	9.5	10.9
ENSMUSG00000010830	Kdelr3	protein_coding	95.76	1.442	0.000451	1.21	0.003782	1.135	0.01241	0.9639	0.04946	0.9657	0.0823	0.2565	0.6667	1.3	0.7	1.5	1.3	2	1.7	3	2.1	2.7	1.2	1	1.6	2.3	2.2	5.1	5.1	5.4	5.1	2	5.8	5.3	1.7	1.3	1.1	2.4	2.9	1.8	1.5	3.7	2.2	2	5
ENSMUSG00000040624	Plekhg1	protein_coding	674.2	0.14	0.5561	1.193	6.98e-13	1.132	1.514e-11	0.8786	4.713e-06	0.7393	0.0001062	0.3228	0.1169	3	2.4	1.7	2	2.7	1.9	1.3	1	0.8	2.4	2.5	2	1.3	1.7	1.4	2.5	2.4	2.4	4.5	5.4	5.5	3.3	2.8	3	3.8	4.7	4	4	4.3	4.7	5	5.5
ENSMUSG00000050777	Tmem37	protein_coding	39.09	1.45	0.0001684	1.6	2.412e-05	1.131	0.001949	0.6942	0.1047	0.6866	0.2495	0.1142	0.8518	0.6	0.5	0.5	0.3	0.4	0.6	0.8	1	0.4	1	1.4	0.6	1.4	1.1	1.2	1.8	1.2	1.6	1.5	1.6	2	0.7	0.6	0.5	1.8	1.8	0.8	0.7	1.2	1.6	2.9	2.8
ENSMUSG00000031486	Adgra2	protein_coding	191.2	-2.642	4.614e-17	-0.8873	0.002503	1.131	5.688e-09	1.147	6.494e-08	-0.19	0.6586	-0.233	0.3789	1.5	1.3	1.1	0.3	0.3	0.3	1	1.2	0.7	1.3	1.2	1.1	2.7	3.4	2.3	0	0	0	0.2	0.1	0.2	1.2	1.1	1.1	2.9	2.7	1.5	1	1.1	2.5	2.9	2.7
ENSMUSG00000044986	Tst	protein_coding	444.9	1.529	3.462e-23	1.363	1.57e-18	1.13	3.271e-12	0.928	3.62e-07	0.5044	0.0142	-0.5444	0.003034	14.3	10	9.7	14.5	12.6	10.6	9.6	8.4	8.1	9.2	7.2	6.5	7.4	8.3	7	36.4	36.7	36.3	39.5	28	29.7	8.6	6.9	7.9	14.6	14.9	17.6	15.7	16.2	17.6	16	17.3
ENSMUSG00000034520	Gjc1	protein_coding	1703	0.7467	2.901e-15	0.6227	7.046e-11	1.126	1.912e-31	1.029	8.742e-22	0.2905	0.01871	-0.3704	0.0004562	17	12.9	13.3	14.5	14.8	14.1	10.1	9.3	9.6	5.4	5.5	5.1	2.1	2.4	2	24.8	23.6	24.7	20.6	23.4	23	12	11.3	10.3	10.7	11.3	18.2	17.1	18	11.7	11	12.5
ENSMUSG00000033220	Rac2	protein_coding	120.5	-2.343	5.039e-19	-2.692	8.292e-22	1.125	1.028e-05	1.666	1.58e-10	-0.5709	0.06972	-3.513	6.042e-47	5.5	5.2	4	1.8	1.6	1.3	0.1	0	0	1.1	1	1.1	0.1	0	0	0.3	0.2	0.3	0.2	0.2	0.3	0.6	0.4	0.3	3.2	3.7	4.3	3	2.7	2.6	2	2.3
ENSMUSG00000043110	Lrrn4	protein_coding	334.2	-0.3934	0.1465	0.5419	0.03093	1.123	5.117e-06	0.4335	0.1806	-0.3792	0.3132	-1.441	6.31e-10	5.5	4.4	2.9	3.8	4.3	3.8	6.4	4.8	3.7	1.6	1.2	0.7	4.8	6.4	5	3.3	2.9	2.8	6.6	5.9	5	1.7	1.4	1.6	1.5	1.7	4.1	2.7	3.2	2.8	2.7	2.4
ENSMUSG00000022489	Pde1b	protein_coding	171.5	0.009592	0.9857	2.969	2.185e-34	1.123	1.268e-05	0.7181	0.01756	0.9243	0.001349	0.0148	0.975	1.8	1.6	1.4	1	1.1	0.6	0.8	0.7	0.5	1.5	1.4	0.7	1.5	2.4	1.8	0.7	1.2	0.9	6.9	8	8.3	1.8	1.7	1.4	2.2	1.9	3.8	2.6	3.2	2.4	2.9	3
ENSMUSG00000112261	AC167222.1	lincRNA	88.56	-0.6157	0.02698	-1.292	7.054e-07	1.121	8.752e-05	-0.3286	0.4395	0.0333	0.97	-0.4127	0.1911	9.8	8.3	3.3	8.5	8.7	9.5	4.7	4.2	6	2.6	2.1	2.8	1.7	2.4	3.2	6.7	5.3	5.2	3.3	3.7	3.5	6	6.3	4.8	1.6	2.2	6.8	8.3	8.2	5	6.5	5.3
ENSMUSG00000056938	Acbd4	protein_coding	294.2	0.4135	0.00705	0.5613	0.0001318	1.116	2.773e-14	1.174	5.326e-14	0.3296	0.1079	0.1971	0.2814	4.2	3.1	3.4	3.2	3.5	3.8	3.5	3.7	4.1	1.7	1.8	1.7	3.5	3.6	4	4.8	4.7	4.7	5.4	4.8	5.5	4.7	3.6	4	3.8	4.2	4.6	4.7	4.2	3.3	3.9	4.4
ENSMUSG00000081683	Fzd10	protein_coding	1202	-0.01793	0.9397	-1.176	2.222e-19	1.113	1.777e-13	1.202	1.19e-13	-0.1736	0.4799	-0.3953	0.008234	26.7	22.7	23.9	21.7	22.9	21.8	26.3	25.2	22.4	2.1	1.8	1.7	0.7	0.9	1	21.8	21.2	22.6	8.2	10.7	10.3	19.2	18.9	17.6	4.6	4.2	27.6	18.9	18.8	3.8	4.3	4.3
ENSMUSG00000046157	Tmem229b	protein_coding	301.6	-0.6424	0.000326	-0.04407	0.8749	1.112	6.604e-13	-0.3743	0.07267	0.5801	0.002414	-0.682	0.0001041	3	2.8	1.9	1.8	2.3	1.6	2.3	1.7	1.5	2.7	2.9	2.4	1.2	1.4	1.5	1.3	1.2	1.1	1.6	2.2	1.8	1.7	1.7	1.5	2	2.2	3.6	4.1	4.2	5.6	5.8	6.2
ENSMUSG00000032667	Pon2	protein_coding	169.5	0.8339	0.0005901	0.4556	0.0934	1.11	5.978e-08	0.2694	0.3691	1.371	5.337e-09	0.575	0.02691	0.5	0.3	0.3	0.3	0.4	0.4	1.7	1.4	1.7	0.7	0.7	1.2	0.8	1.1	1	0.6	0.7	0.6	0.5	0.5	0.5	0.6	0.6	0.6	1	1.1	1	1.1	1.1	1.5	1.9	2.4
ENSMUSG00000003153	Slc2a3	protein_coding	41640	0.3457	0.02185	0.1212	0.5085	1.11	1.11e-16	1.056	2.508e-12	0.4979	0.001574	0.1328	0.4739	270.6	224.8	190.7	215	230.6	200.6	349.9	309.4	240.6	110.6	103.7	88.1	73.6	87.2	98.8	276.6	264.2	282.8	262.8	226.1	214.5	272.6	248.7	232	206.3	216.5	353.2	304.1	316	214	216.8	228
ENSMUSG00000028007	Snx7	protein_coding	166.5	0.1778	0.5728	1.073	1.722e-06	1.106	5.042e-07	1.164	8.368e-07	0.7439	0.00506	1.041	3.549e-06	0.8	0.6	0.7	0.7	0.5	0.6	1.3	1.2	0.7	0.6	0.6	0.7	1.2	1.1	1.4	0.7	0.7	0.6	1.2	1.3	1.4	1.3	1.8	1.4	1.2	1.5	1.1	1	1.5	1.3	1.2	1.5
ENSMUSG00000054065	Pkp3	protein_coding	121.7	1.135	1.178e-05	2.496	7.631e-26	1.101	1.305e-06	0.7557	0.003954	1.091	0.0004244	0.3426	0.3384	0.4	0.3	0.3	0.4	0.4	0.5	1.9	1.4	0.9	0.7	0.9	1.1	3	2.4	2.6	1.1	1.1	1	2.7	3.1	2.6	0.4	0.3	0.5	1.6	1.6	0.6	0.6	1	2	2.1	2
ENSMUSG00000062526	Mppe1	protein_coding	191.3	0.7433	0.0006604	0.7525	0.000543	1.101	2.732e-07	1.829	1.829e-17	0.1977	0.6337	0.9252	5.184e-06	4.6	3.2	5.3	1.6	2.3	2.8	1.9	1.5	1	2	1.4	1.3	1.3	1.3	1.6	3.8	4	4.1	3.6	4.6	3.8	8.6	7.9	8	6.1	5.6	5.1	5.1	4.5	3	3.9	3.5
ENSMUSG00000024998	Plce1	protein_coding	292.7	0.7076	0.0001807	0.824	8.748e-06	1.101	4.808e-12	0.6799	0.0002842	1.584	2.106e-20	2.041	3.801e-36	0.4	0.4	0.3	0.3	0.3	0.2	0.9	0.8	0.6	0.6	0.5	0.5	0.3	0.4	0.3	0.5	0.4	0.4	0.4	0.5	0.5	1.6	1.6	1.4	0.8	0.9	1	1	1.3	1	1.2	1.2
[truncated: 2,012 more rows]

## Sheet: N16h_DOWN_RbpJ_KO
ensemblids	names	biotype	mean	log2FC [ER-dKO.CH-p5/Control.2i-p5]	padj [ER-dKO.CH-p5/Control.2i-p5]	log2FC [ETR-tKO.N-p5/Control.2i-p5]	padj [ETR-tKO.N-p5/Control.2i-p5]	log2FC [RbpJ-KO.N-16h/Control.N-16h]	padj [RbpJ-KO.N-16h/Control.N-16h]	log2FC [Etv5-KO.N-16h/Control.N-16h]	padj [Etv5-KO.N-16h/Control.N-16h]	log2FC [RbpJ-KO.2i/Control.2i]	padj [RbpJ-KO.2i/Control.2i]	log2FC [Etv5-KO.2i/Control.2i]	padj [Etv5-KO.2i/Control.2i]	Control.2i.31	Control.2i.32	Control.2i.33	Control.2i-p5.1	Control.2i-p5.2	Control.2i-p5.3	Control.CH-p2.4	Control.CH-p2.5	Control.CH-p2.6	Control.N-16h.22	Control.N-16h.23	Control.N-16h.24	Control.N-72h.7	Control.N-72h.8	Control.N-72h.9	ER-dKO.CH-p5.10	ER-dKO.CH-p5.11	ER-dKO.CH-p5.12	ETR-tKO.N-p5.13	ETR-tKO.N-p5.14	ETR-tKO.N-p5.15	Etv5-KO.2i.25	Etv5-KO.2i.26	Etv5-KO.2i.27	Etv5-KO.N-16h.17	Etv5-KO.N-16h.18	RbpJ-KO.2i.28	RbpJ-KO.2i.29	RbpJ-KO.2i.30	RbpJ-KO.N-16h.19	RbpJ-KO.N-16h.20	RbpJ-KO.N-16h.21
[truncated: 355 more rows]

[truncated: 2 more sheets: Rbpj-repressed targets, Rbpj x Tcf3 intersect]
