# Supplementary material for: Complementary Activity of ETV5, RBPJ, and TCF3 Drives Formative Transition from Naive Pluripotency
Source: Cell Stem Cell. 2019 May 2;24(5):785–801.e7. doi: 10.1016/j.stem.2019.03.017 (PMC6509416; doi:10.1016/j.stem.2019.03.017)
Supplement: Table S2. Expression of All Genes, Related to Figure 5 [file mmc3.xlsx]

## Sheet: All samples unfiltered
names	biotype	mean	log2FC [ER-dKO.CH-p5/Control.2i-p5]	padj [ER-dKO.CH-p5/Control.2i-p5]	log2FC [ETR-tKO.N-p5/Control.2i-p5]	padj [ETR-tKO.N-p5/Control.2i-p5]	log2FC [RbpJ-KO.N-16h/Control.N-16h]	padj [RbpJ-KO.N-16h/Control.N-16h]	log2FC [Etv5-KO.N-16h/Control.N-16h]	padj [Etv5-KO.N-16h/Control.N-16h]	log2FC [RbpJ-KO.2i/Control.2i]	padj [RbpJ-KO.2i/Control.2i]	log2FC [Etv5-KO.2i/Control.2i]	padj [Etv5-KO.2i/Control.2i]	log2FC [Control.N-16h/Control.2i]	padj [Control.N-16h/Control.2i]	log2FC [RbpJ-KO.N-16h/Control.2i]	padj [RbpJ-KO.N-16h/Control.2i]	log2FC [Etv5-KO.N-16h/Control.2i]	padj [Etv5-KO.N-16h/Control.2i]	Control.2i.31	Control.2i.32	Control.2i.33	Control.2i-p5.1	Control.2i-p5.2	Control.2i-p5.3	Control.CH-p2.4	Control.CH-p2.5	Control.CH-p2.6	Control.N-16h.22	Control.N-16h.23	Control.N-16h.24	Control.N-72h.7	Control.N-72h.8	Control.N-72h.9	ER-dKO.CH-p5.10	ER-dKO.CH-p5.11	ER-dKO.CH-p5.12	ETR-tKO.N-p5.13	ETR-tKO.N-p5.14	ETR-tKO.N-p5.15	Etv5-KO.2i.25	Etv5-KO.2i.26	Etv5-KO.2i.27	Etv5-KO.N-16h.17	Etv5-KO.N-16h.18	RbpJ-KO.2i.28	RbpJ-KO.2i.29	RbpJ-KO.2i.30
Xkr4	protein_coding	25.42	-0.6247	0.4185	0.2205	0.8075	0.1011	0.9361	-0.3699	0.6921	-0.3922	0.774	-1.034	0.1595	0.009951	0.9939	0.1111	0.9154	-0.36	0.7388	0	0	0.1	0	0	0	1	0.7	0.6	0	0	0	0.7	1	0.6	0	0	0	0	0.1	0	0	0	0	0	0	0	0	0
Gm37180	TEC	1.46	-0.1418	NA	-0.1313	NA	-0.0814	NA	-0.02599	NA	0	NA	0	NA	0.02862	NA	0	NA	0	NA	0	0	0	0	0	0	0.1	0.1	0.1	0	0	0	0.1	0.2	0.1	0	0	0	0	0	0	0	0	0	0	0	0	0	0
Gm37363	TEC	1.069	-0.01833	NA	0.07166	NA	0	NA	0.2627	NA	0	NA	0	NA	0	NA	0	NA	0.1866	NA	0	0	0	0	0	0	0	0.1	0.1	0	0	0	0.1	0.2	0.1	0	0	0	0	0	0	0	0	0	0	0	0	0	0
Gm37686	TEC	0.6883	-0.05684	NA	-0.05572	NA	0	NA	0	NA	0	NA	-0.001087	NA	0	NA	0	NA	0	NA	0	0	0	0	0	0	0	0	0	0	0	0	0.2	0.1	0	0	0	0	0	0	0	0	0	0	0	0	0	0	0
Gm37329	TEC	1.116	0	NA	0.02658	NA	-0.07921	NA	-0.03231	NA	0	NA	0	NA	0.0279	NA	0	NA	0	NA	0	0	0	0	0	0	0.1	0	0.1	0	0	0	0.1	0.1	0.1	0	0	0	0	0	0	0	0	0	0	0	0	0	0
Gm38148	TEC	1.501	0.4061	NA	-0.0111	0.9939	-0.2987	NA	-0.1653	NA	-0.1845	NA	-0.05944	NA	0.3138	0.7195	0.0151	0.9893	0.1486	0.8991	0	0	0	0	0	0	0.1	0.1	0	0	0	0	0	0.1	0.1	0	0	0	0	0	0	0	0	0	0	0	0	0	0
Gm19938	sense_intronic	2.409	-0.654	0.4032	0.3536	0.6873	-0.4278	NA	0.1067	NA	-0.5303	0.6726	-0.519	0.5399	-0.09261	0.93	-0.5204	0.5393	0.01413	0.9943	0	0	0	0	0	0	0.1	0.1	0	0	0	0	0.2	0.2	0.1	0	0	0	0	0	0	0	0	0	0	0	0	0	0
Gm37381	lincRNA	2.544	0.2186	0.8268	-0.4538	0.6068	-0.06696	NA	0.4944	NA	-0.3147	0.8389	0.1658	0.8722	-1.082	0.143	-1.149	0.127	-0.5878	0.551	0.3	0	0	0.1	0.1	0.1	0.1	0.1	0.1	0	0	0	0	0	0	0.2	0.1	0	0	0.1	0	0.2	0.1	0.1	0	0.1	0.1	0.1	0.1
Rp1	protein_coding	0.1573	0	NA	0.002483	NA	-0.0564	NA	-0.04045	NA	0	NA	0	NA	0.05039	NA	0	NA	0.009935	NA	0	0	0	0	0	0	0	0	0	0	0	0	0	0	0	0	0	0	0	0	0	0	0	0	0	0	0	0	0
Gm6101	processed_pseudogene	0.1254	0	NA	0	NA	0	NA	0	NA	-0.03406	NA	-0.0534	NA	-0.05255	NA	-0.03266	NA	-0.04771	NA	0	0	0.1	0	0	0	0	0	0	0	0	0	0	0	0	0	0	0	0	0	0	0	0	0	0	0	0	0	0
Sox17	protein_coding	16.7	-0.41	0.6534	0.2187	0.825	1.363	0.08273	0.7455	0.3807	0.9676	0.3565	-0.3814	0.6811	-0.8389	0.282	0.5239	0.5631	-0.09338	0.9479	0.1	0	0.3	0	0.1	0	0	0.1	0.2	0	0	0.1	0.2	0.2	0.7	0	0	0	0	0.1	0	0	0.1	0.1	0.1	0.1	0.2	0	0.8
Gm37587	processed_transcript	0.6238	0	NA	0	NA	0.04471	NA	0	NA	-0.03406	NA	-0.1333	NA	-0.1307	NA	-0.08595	NA	-0.1217	NA	0	0	0.2	0	0	0	0	0	0	0	0	0	0	0	0	0	0	0	0	0	0	0	0	0	0	0	0	0	0
Gm7357	processed_pseudogene	0.3901	-0.0178	NA	0.05281	NA	0.106	NA	-0.02605	NA	0.1454	NA	0	NA	0.01181	NA	0.1179	NA	0	NA	0	0	0	0	0	0	0	0	0	0	0	0	0	0	0	0	0	0	0	0	0	0	0	0	0	0	0	0	0
Gm22307	snRNA	0.03179	0	NA	0	NA	-0.006751	NA	-0.0218	NA	0	NA	0	NA	0.0007409	NA	0	NA	0	NA	0	0	0	0	0	0	0	0	0	0	0	0.4	0	0	0	0	0	0	0	0	0	0	0	0	0	0	0	0	0
Gm37323	lincRNA	0.0554	0	NA	0	NA	-0.006751	NA	-0.02012	NA	0	NA	0.02654	NA	0.0007409	NA	0	NA	0	NA	0	0	0	0	0	0	0	0	0	0	0	0	0	0	0	0	0	0	0	0	0	0	0	0	0	0	0	0	0
Gm7369	processed_pseudogene	0.01162	-0.01058	NA	0	NA	0	NA	0	NA	0	NA	0	NA	0	NA	0	NA	0	NA	0	0	0	0	0	0	0	0	0	0	0	0	0	0	0	0	0	0	0	0	0	0	0	0	0	0	0	0	0
Gm6085	processed_pseudogene	1.478	0.8486	NA	0.3704	0.6601	-0.1635	NA	0.25	NA	0.196	NA	0.1622	NA	0.001637	1	-0.1619	0.8704	0.2517	0.817	0	0	0	0	0	0	0.2	0.1	0	0	0	0	0.1	0	0	0	0.1	0.1	0	0.1	0	0.1	0	0	0	0.1	0	0	0.1
Gm6119	processed_pseudogene	1.344	0.7057	NA	0.3732	0.62	-0.002381	NA	-0.09641	NA	0.3721	NA	-0.1322	NA	-0.02636	NA	-0.02874	NA	-0.1228	0.9083	0	0	0	0.1	0	0	0.3	0.1	0	0	0	0	0	0	0	0.1	0.2	0.1	0	0.1	0	0	0	0	0	0	0.2	0	0
Gm25493	snRNA	0.1837	-0.01341	NA	0	NA	0	NA	0.03579	NA	-0.114	NA	-0.1333	NA	-0.1317	NA	-0.1126	NA	-0.09594	NA	1.3	0	0	0	0	0	0	0.5	0	0	0	0	0	0	0	0	0.1	0	0	0	0	0	0	0	0	0.3	0	0	0
Gm2053	processed_pseudogene	0.3796	0.1194	NA	0.01824	NA	-0.0181	NA	-0.0486	NA	0.1536	NA	0	NA	0.1741	NA	0.156	NA	0.1255	NA	0	0	0	0	0	0	0	0	0	0	0	0.1	0	0	0	0	0	0	0	0	0	0	0	0	0	0.1	0.1	0.1	0
Gm6123	processed_pseudogene	4.088	0.2635	0.777	0.7943	0.2818	-0.274	0.8123	0.311	0.7466	-0.4692	0.7261	0.09549	0.927	0.3883	0.6478	0.1143	0.9148	0.6993	0.4371	0.2	0.2	0	0.2	0.1	0.1	0.2	0.1	0.1	0.1	0.3	0.3	0.1	0.1	0	0.1	0.2	0.1	0.2	0.4	0.2	0.2	0.1	0.2	0.2	0.4	0.1	0.1	0.1
Mrpl15	protein_coding	3358	0.02152	0.9027	0.05307	0.7333	-0.2131	0.1096	0.177	0.2267	-0.3137	0.01649	-0.2883	0.0141	-0.07042	0.6373	-0.2835	0.01538	0.1066	0.5647	21.6	17.5	14.7	14	14.5	15.1	14.6	13.5	15.7	16.5	17	18	12.4	12.3	12.8	15.8	14	14.5	15.1	15.1	15.2	15.7	14.8	13.7	18.4	20.4	13.3	14.3	15.7
Gm37144	TEC	30.85	-0.7427	0.07171	-0.1852	0.7261	0.03511	0.9655	0.006099	0.995	-0.3595	0.6393	-0.403	0.4021	-0.1297	0.8194	-0.09456	0.8801	-0.1236	0.8744	1.6	1.2	0.8	0.7	1.7	1.6	0.9	1	0.6	0.9	1.3	1.3	0.5	0.6	0.9	0.9	0.8	0.6	1	1.4	1.3	1.2	1.2	0.5	1	1.3	1	1	1
Lypla1	protein_coding	2044	-0.2496	0.1234	0.1391	0.4389	-0.3356	0.04394	0.1389	0.5237	-0.453	0.006141	-0.2263	0.1808	-0.4943	0.000506	-0.8299	1.389e-09	-0.3554	0.05145	19.6	17.8	10.6	9.9	10.9	11.4	9.6	9	9.6	12.2	11	11.1	6.6	7.3	6.7	9	9	9	11.3	11.5	12.8	13.9	14.2	13.3	11.4	13.8	12.1	12	11.3
Gm37988	protein_coding	1.526	0.04387	NA	-0.284	0.7458	-0.5547	NA	-0.17	NA	-0.1313	NA	0.3052	NA	-0.2562	0.7813	-0.8109	0.2822	-0.4262	0.6629	0.3	0.1	0	0.2	0	0	0	0	0	0.1	0.1	0.1	0	0	0	0.1	0	0.1	0	0.1	0	0.3	0.3	0.1	0	0.1	0.1	0	0.2
Tcea1	protein_coding	4923	0.3725	0.01618	0.5521	0.0001417	-0.01447	0.9637	0.2542	0.1943	-0.01262	0.9799	0.191	0.2917	0.1463	0.4295	0.1318	0.5098	0.4005	0.02882	73.5	62.4	39.5	50.5	55	58.7	52.2	45.5	53.1	63.5	64.3	67.8	49.4	56.3	51.1	69.4	72.3	71.7	78.1	80.1	83.8	67.5	69.9	64.3	71.1	84.9	49.9	63.5	61.3
Gm6104	processed_pseudogene	0.2152	0.0154	NA	0.09012	NA	0	NA	0.1105	NA	0	NA	0	NA	0	NA	0	NA	0.0821	NA	0	0	0	0	0	0	0	0	0	0	0	0	0.1	0	0	0	0	0	0.1	0	0.1	0	0	0	0.1	0	0	0	0
Gm37277	TEC	0.9205	0	NA	0	NA	0.285	NA	-0.1701	NA	0.004924	NA	-0.1473	NA	0.2691	NA	0.554	NA	0.099	NA	0	0	0.1	0	0	0	0	0	0	0	0	0.1	0.1	0	0.1	0	0	0	0	0	0	0	0	0	0.1	0	0	0.1	0
Rgs20	protein_coding	13.81	-0.4522	0.5831	1.038	0.1071	0.5229	0.3895	-0.5699	0.3458	-0.468	0.7201	-0.7152	0.354	2.615	3.265e-07	3.138	7.363e-10	2.045	0.0004477	0	0	0	0	0	0	0.2	0.3	0.4	0.2	0.2	0.2	0.4	0.3	0.3	0	0	0	0.1	0.1	0	0	0	0	0.1	0.1	0	0	0
Gm17100	processed_pseudogene	0.04032	0	NA	0	NA	0.04654	NA	0	NA	0	NA	0	NA	0	NA	0.02064	NA	0	NA	0	0	0	0	0	0	0	0	0	0	0	0	0	0	0	0	0	0	0	0	0	0	0	0	0	0	0	0	0
Gm37079	TEC	0.6217	0	NA	0	NA	-0.3177	NA	-0.4449	NA	0.05798	NA	-0.0105	NA	0.6003	NA	0.2827	NA	0.1555	NA	0	0	0	0	0	0	0	0	0	0.1	0	0.1	0.1	0	0	0	0	0	0	0	0	0	0	0	0	0	0	0	0
Gm16041	antisense	2.579	-0.164	0.8667	0.1908	0.8402	-0.5127	NA	-0.7095	NA	-0.4829	0.6977	-0.2617	0.7729	1.133	0.09849	0.6199	0.4462	0.4231	0.6612	0	0	0	0.1	0	0	0	0	0	0	0.1	0.1	0	0	0	0	0	0	0.1	0	0	0	0	0	0	0.1	0	0	0
Atp6v1h	protein_coding	1474	0.1848	0.2251	0.06163	0.7415	0.147	0.4322	-0.1498	0.4294	0.01447	0.974	-0.3943	0.00422	-0.0694	0.7085	0.07762	0.6868	-0.2192	0.2432	7.6	6.3	4.4	5.1	6	5.8	6.3	6	6.5	5.8	5.8	6.2	4.9	5.2	5.4	6.5	6.3	6.5	5.5	5.9	6.4	4.9	4.7	4.5	5	5.6	5.7	6.6	6.4
Gm37567	TEC	9.774	1.621	0.00344	0.6125	0.3718	-0.07206	0.9487	0.3431	0.663	-0.01123	0.9959	0.2789	0.6969	-0.3967	0.5617	-0.4687	0.5211	-0.05354	0.9649	0.3	0.1	0.3	0	0	0.1	0.1	0	0.1	0.2	0.1	0.1	0.1	0.1	0.1	0.2	0.3	0.3	0.1	0.2	0.1	0.3	0.2	0.3	0.2	0.2	0.2	0.1	0.3
Gm38264	TEC	0.03771	0	NA	0.02913	NA	0	NA	0	NA	0	NA	0	NA	0	NA	0	NA	0	NA	0	0	0	0	0	0	0	0	0	0	0	0	0	0	0	0	0	0	0	0	0	0	0	0	0	0	0	0	0
Oprk1	protein_coding	7.123	0.06601	0.9522	-0.2225	0.8215	-0.248	0.8425	0.1215	0.9176	-1.066	0.2886	-0.6143	0.4673	0.487	0.5679	0.239	0.817	0.6086	0.5344	0	0	0	0	0	0	0.1	0.1	0.1	0	0	0	0.1	0.1	0.1	0	0	0	0	0	0	0	0	0	0	0	0	0	0
Gm37429	TEC	0.09995	-0.01179	NA	0	NA	-0.006751	NA	-0.02023	NA	0.01923	NA	0	NA	0.0007409	NA	0	NA	0	NA	0	0	0	0	0	0	0	0	0	0	0	0	0	0	0	0	0	0	0	0	0	0	0	0	0	0	0	0	0
Npbwr1	protein_coding	0.0693	0	NA	0	NA	0	NA	0.08724	NA	0	NA	0	NA	0	NA	0	NA	0.06133	NA	0	0	0	0	0	0	0	0	0	0	0	0	0	0	0	0	0	0	0	0	0	0	0	0	0	0	0	0	0
Rb1cc1	protein_coding	1761	0.4229	0.01558	0.4433	0.009944	0.1317	0.6221	-0.02642	0.9366	-0.04557	0.9205	-0.1611	0.4545	0.1161	0.6038	0.2478	0.2162	0.08969	0.7847	5.8	4.9	3	3.2	3.9	4.1	5.1	4.4	4.1	5.1	4.9	5	3.7	4.5	4	4.8	4.9	5.5	4.6	5.5	5.3	4.3	4.2	4	4.2	5.7	3.9	4.8	4.8
4732440D04Rik	antisense	55.63	0.05467	0.9084	0.4703	0.1545	0.3807	0.3314	-0.173	0.7178	-0.4901	0.2479	-0.8021	0.006554	-0.9102	0.001169	-0.5296	0.1044	-1.083	0.0007461	0.7	0.5	0.7	0.3	0.3	0.4	0.5	0.5	0.4	0.3	0.3	0.3	0.4	0.4	0.3	0.4	0.3	0.3	0.4	0.5	0.5	0.3	0.4	0.3	0.3	0.2	0.6	0.4	0.3
Fam150a	protein_coding	0.516	-0.009389	NA	0.06889	NA	0	NA	0	NA	0	NA	0	NA	0	NA	0	NA	0	NA	0	0	0	0	0	0	0	0.4	0	0	0	0	0.1	0	0	0	0	0	0	0	0	0	0	0	0	0	0	0	0
Gm2147	processed_pseudogene	0.03221	0	NA	0	NA	0	NA	0	NA	0	NA	0	NA	0	NA	0	NA	0	NA	0	0	0	0	0	0	0	0	0	0	0	0	0.1	0	0	0	0	0	0	0	0	0	0	0	0	0	0	0	0
Gm7417	processed_pseudogene	0.03486	0.03321	NA	0	NA	0	NA	0	NA	0	NA	0	NA	0	NA	0	NA	0	NA	0	0	0	0	0	0	0	0	0	0	0	0	0	0	0	0	0.1	0	0	0	0	0	0	0	0	0	0	0	0
Gm19026	processed_pseudogene	6.312	-0.7159	0.3344	-0.5517	0.4777	1.282	0.06457	0.3983	0.6608	-0.6997	0.5405	-0.1514	0.8742	-0.04968	0.9624	1.232	0.06571	0.3486	0.7442	0.1	0.1	0	0.1	0	0.1	0	0	0	0.1	0	0.1	0	0	0	0	0	0	0	0.1	0	0	0	0.1	0.1	0.1	0	0	0
St18	protein_coding	1.029	-0.2732	NA	0.2613	NA	0.5156	NA	-0.2366	NA	-0.1025	NA	-0.4147	NA	0.009461	NA	0.5251	NA	-0.2271	NA	0	0	0	0	0	0	0	0	0	0	0	0	0	0	0	0	0	0	0	0	0	0	0	0	0	0	0	0	0
Gm42492	TEC	0.3727	-0.008303	NA	0.0161	NA	0.01243	NA	0.1828	NA	0	NA	0.01166	NA	0.04545	NA	0.05788	NA	0.2283	NA	0	0	0	0	0	0	0	0	0	0	0	0	0	0	0	0	0	0	0	0	0	0	0	0	0	0	0	0	0
Gm37108	processed_pseudogene	0.7679	0.0641	NA	0.4639	NA	0.3522	NA	-0.0009204	NA	-0.1633	NA	-0.1755	NA	-0.1489	NA	0.2033	NA	-0.1498	NA	0.1	0.1	0	0	0	0	0.1	0.1	0	0	0	0.1	0	0.1	0	0	0	0	0	0.1	0	0.1	0	0	0	0	0	0.1	0
Gm5694	processed_pseudogene	0.1141	-0.0872	NA	-0.07746	NA	-0.0334	NA	-0.04592	NA	0	NA	0	NA	0.02739	NA	0	NA	0	NA	0	0	0	0	0.2	0	0	0	0	0	0.1	0	0	0	0	0	0	0	0	0	0	0	0	0	0	0	0	0	0
Pcmtd1	protein_coding	1486	0.5588	0.0004259	0.5837	0.0001893	0.4855	0.003866	0.5819	0.001094	0.264	0.2684	0.4609	0.005488	-0.0811	0.7186	0.4044	0.01614	0.5008	0.007355	9.5	9.2	5.8	4.8	5.7	6.4	6.9	6.3	6.2	7.7	7.2	8.6	6.9	7.2	7.1	8.1	8	9	6.7	9.6	9.2	12.3	12	10.1	10.8	12.8	9.1	10.7	10.1
Gm38372	TEC	117.5	0.5101	0.0374	0.09467	0.7825	0.5465	0.02956	0.7608	0.001736	0.04704	0.9406	-0.05458	0.873	-0.6475	0.004182	-0.1011	0.7703	0.1132	0.7892	1.4	1.4	1.2	0.7	0.8	0.9	1	1	0.8	0.8	0.8	0.9	1	1.2	1	1.4	1	1.2	0.7	1	0.9	1.4	1.5	1	1.6	1.4	1.4	1.5	1.3
Gm9826	processed_pseudogene	1.926	0.5285	0.5083	-0.03999	0.9733	0.08924	NA	-0.3575	NA	-0.1839	NA	-0.6196	0.4381	-0.5819	0.4609	-0.4927	0.5623	-0.9394	0.2129	0.1	0	0.5	0	0	0.1	0	0.1	0	0.1	0	0	0	0	0	0.1	0	0.1	0	0	0.1	0	0.1	0	0	0	0.1	0.1	0.1
Gm26901	lincRNA	36.82	0.09286	0.8724	-0.03198	0.9628	0.4828	0.3131	0.3334	0.5156	0.4771	0.4405	0.1116	0.8404	-0.09654	0.8652	0.3863	0.4177	0.2369	0.7159	0.3	0.4	0.3	0.2	0.3	0.4	0.3	0.1	0.2	0.3	0.4	0.3	0.3	0.2	0.2	0.5	0.3	0.2	0.2	0.3	0.3	0.3	0.4	0.4	0.4	0.5	0.4	0.5	0.5
Gm18984	processed_pseudogene	0.03771	0	NA	0.02913	NA	0	NA	0	NA	0	NA	0	NA	0	NA	0	NA	0	NA	0	0	0	0	0	0	0	0	0	0	0	0	0	0	0	0	0	0	0	0	0	0	0	0	0	0	0	0	0
Gm30414	lincRNA	8.266	2.508	2.932e-05	2.311	0.0001281	1.01	0.2216	1.517	0.02924	0.8299	0.415	0.9758	0.1679	-1.233	0.07279	-0.2235	0.8227	0.2843	0.8012	0.1	0.1	0.1	0	0	0	0.1	0.1	0	0	0	0	0	0	0	0.4	0.3	0.3	0.1	0.3	0.5	0.3	0.1	0.1	0.1	0.1	0.1	0.1	0.3
Gm37791	processed_pseudogene	0.02623	0	NA	0	NA	0	NA	0	NA	0	NA	-0.0001043	NA	0	NA	0	NA	0	NA	0	0	0	0	0	0	0	0	0	0	0	0	0	0	0	0	0	0	0	0	0	0	0.1	0	0	0	0	0	0
Gm7470	processed_pseudogene	0.613	0.01739	NA	0.2677	NA	-0.05054	NA	-0.1203	NA	0.174	NA	0.1963	NA	0.02759	NA	-0.02295	NA	-0.09271	NA	0	0	0	0	0	0	0	0	0	0	0	0	0.1	0	0	0	0	0	0	0	0.1	0	0	0	0	0	0	0.1	0
Rps2-ps2	processed_pseudogene	0.1407	-0.006212	NA	0.002483	NA	0	NA	0	NA	0	NA	0	NA	0	NA	0	NA	0	NA	0	0	0	0	0	0	0	0.1	0	0	0	0	0	0	0	0	0	0	0	0	0	0	0	0	0	0	0	0	0
Gm38216	processed_pseudogene	0.1537	0	NA	0.02913	NA	0	NA	0	NA	0.01923	NA	0	NA	0	NA	0	NA	0	NA	0	0	0	0	0	0	0	0	0	0	0	0	0	0	0	0	0	0	0	0	0.1	0	0	0	0	0	0.1	0	0
Sntg1	protein_coding	2.416	0.1807	0.8559	0.1726	0.862	-0.4694	NA	-0.4636	NA	-0.1245	0.9454	-0.5364	0.5264	0.6988	0.3773	0.2294	0.8208	0.2352	0.8376	0	0	0	0	0	0	0	0	0	0	0	0	0	0	0	0	0	0	0	0	0	0	0	0	0	0	0	0	0
Gm38024	TEC	0.2652	-0.006387	NA	0.008176	NA	0.09205	NA	-0.03751	NA	0.04037	NA	0	NA	0.007205	NA	0.09925	NA	0	NA	0	0	0	0	0	0	0	0	0	0	0	0	0	0	0	0	0	0	0	0	0	0	0	0	0	0	0	0	0
Gm38259	TEC	0.1418	0	NA	0	NA	0	NA	0.06265	NA	-0.007412	NA	-0.02675	NA	-0.05234	NA	-0.03266	NA	0.01031	NA	0	0	0	0	0	0	0	0	0	0	0	0	0	0	0	0	0	0	0	0	0	0	0	0	0	0	0	0	0
Gm37005	TEC	0.02473	0	NA	0.002483	NA	0	NA	0	NA	0	NA	0	NA	0	NA	0	NA	0	NA	0	0	0	0	0	0	0	0	0	0	0	0	0	0	0	0	0	0	0	0	0	0	0	0	0	0	0	0	0
Gm36964	processed_pseudogene	0.06856	0	NA	0	NA	0.04654	NA	0	NA	0.01923	NA	0	NA	0	NA	0.02064	NA	0	NA	0	0	0	0	0	0	0	0	0	0	0	0	0	0	0	0	0	0	0	0	0	0	0	0	0	0	0	0	0.2
Gm6152	processed_pseudogene	0.08175	0	NA	0	NA	0	NA	0.03259	NA	0	NA	0	NA	0	NA	0	NA	0.006685	NA	0	0	0	0	0	0	0	0	0.2	0	0	0	0	0	0	0	0	0	0	0	0	0	0	0	0.1	0	0	0	0
Gm37629	TEC	0.01893	0	NA	0	NA	0	NA	0	NA	0	NA	0	NA	0	NA	0	NA	0	NA	0	0	0	0	0	0	0	0	0	0	0	0	0	0	0	0	0	0	0	0	0	0	0	0	0	0	0	0	0
Gm38008	processed_pseudogene	0.06608	0	NA	0	NA	0	NA	0	NA	0	NA	0	NA	0	NA	0	NA	0	NA	0	0	0	0	0	0	0.2	0	0	0	0	0	0	0	0	0	0	0	0	0	0	0	0	0	0	0	0	0	0
Gm6187	processed_pseudogene	0.1251	0	NA	0.002483	NA	0.04654	NA	0	NA	0.01923	NA	0	NA	0	NA	0.02064	NA	0	NA	0	0	0	0	0	0	0	0	0	0	0	0	0	0	0	0	0	0	0	0	0	0	0	0	0	0	0	0	0
Gm18300	processed_pseudogene	0.3053	0	NA	0	NA	0.04968	NA	0.07138	NA	-0.1008	NA	-0.03085	NA	-0.1181	NA	-0.06844	NA	-0.04674	NA	0.1	0	0	0	0	0	0.1	0	0	0	0	0	0	0	0	0	0	0	0	0	0	0	0	0	0	0	0	0	0
Rrs1	protein_coding	1870	0.3742	0.001517	0.1136	0.4356	0.1516	0.3427	0.4373	0.0008443	-0.04139	0.8899	0.1417	0.3236	-0.2263	0.07332	-0.07466	0.6586	0.211	0.192	43	31.6	42	25.8	31.6	31.1	34.6	27.6	30.3	35.9	32.3	30.7	25.7	28.7	29.3	40.7	36	38.8	33.1	32.3	30.8	42.1	44.5	41.5	43	46.7	37.6	36.4	38.6
Adhfe1	protein_coding	123.9	0.8742	0.0001359	0.407	0.1189	0.8247	0.001891	1.955	3.136e-16	0.2773	0.5254	1.223	5.564e-08	-1.043	1.801e-05	-0.2186	0.5183	0.9117	0.0004657	1.3	1	0.6	1	1.3	1.1	0.8	0.5	0.4	0.4	0.5	0.6	0.8	0.8	0.8	2.2	2	2.1	1.2	1.6	1.7	2.9	2.4	2.1	1.8	2.2	1.5	1.2	1.2
2610203C22Rik	processed_transcript	0.1033	0	NA	0.002483	NA	-0.006751	NA	-0.01928	NA	-0.06071	NA	-0.08004	NA	-0.05255	NA	-0.0593	NA	-0.07183	NA	0	0	0	0	0	0	0	0	0	0	0	0	0	0	0	0	0	0	0	0	0	0	0	0	0	0	0	0	0
Gm6161	processed_pseudogene	0.2615	0.04389	NA	0.04578	NA	-0.1068	NA	-0.1192	NA	0.03223	NA	0.001835	NA	0.09669	NA	0	NA	0	NA	0	0	0	0	0	0	0	0	0	0.1	0	0	0	0.1	0	0	0	0	0	0	0	0	0	0	0	0	0	0	0
3110035E14Rik	protein_coding	0.1848	0.09172	NA	0.003129	NA	0	NA	0	NA	0	NA	0.05153	NA	0	NA	0	NA	0	NA	0	0	0	0	0	0	0	0	0	0	0	0	0	0	0	0	0	0	0	0	0	0	0	0	0	0	0	0	0
Gm29520	lincRNA	0.1006	-0.007014	NA	0	NA	0.0199	NA	-0.01927	NA	0	NA	0	NA	0.0007409	NA	0.02064	NA	0	NA	0	0	0	0	0	0	0	0	0	0	0	0	0	0	0	0	0	0	0	0	0	0	0	0	0	0	0	0	0
Mybl1	protein_coding	798	0.03976	0.8857	0.5716	0.0009253	0.364	0.07357	0.4365	0.03535	0.02587	0.9619	-0.3653	0.05881	-0.1463	0.5138	0.2177	0.3172	0.2902	0.2385	7.6	5.5	3.9	4.5	5.3	5.1	5.4	4	4.7	5.5	4.9	5.2	6.2	5.8	6.3	4.9	5.2	5.3	6	7.7	8.7	4.7	4.6	4.1	6.8	7.4	5.2	6.3	6.1
Vcpip1	protein_coding	1419	0.2252	0.2432	-0.09231	0.6864	0.05416	0.8676	0.3375	0.1045	-0.09836	0.7859	-0.07923	0.7388	-0.3687	0.03366	-0.3146	0.09237	-0.03121	0.9342	8.6	6.9	4.6	4.4	5.7	5.8	5	4.2	4.3	5.2	5	5.5	3.8	5.3	4.7	6.2	6.2	6.2	4.4	5.3	5.2	6.5	6.6	6.1	6.1	7.2	6.8	5.9	6.2
1700034P13Rik	antisense	10.3	0.5813	0.401	0.5492	0.4314	0.2982	0.7511	0.1481	0.8779	-0.836	0.3563	-0.0717	0.9377	-0.2446	0.7556	0.05366	0.9556	-0.0965	0.9351	0.1	0.2	0.3	0.1	0	0.1	0	0.2	0.1	0.1	0.2	0.1	0.1	0.2	0.1	0.2	0.1	0.1	0.1	0.2	0.1	0.1	0.2	0.2	0.1	0.2	0.1	0.1	0.1
Sgk3	protein_coding	528.9	-0.7837	2.234e-06	-2.317	4.276e-45	-0.009621	0.9812	1.701	1.025e-22	-0.3318	0.1646	0.9255	8.565e-09	-1.584	8.006e-24	-1.593	7.553e-23	0.1177	0.702	2.5	2.1	1.8	1.7	1.8	1.5	0.9	0.7	0.7	0.7	0.7	0.6	0.6	0.7	0.6	0.9	0.9	1	0.2	0.4	0.4	4	4.3	4.1	2.2	2.5	1.9	1.8	1.5
Gm22607	snRNA	0.02082	-0.009405	NA	0	NA	0	NA	0	NA	0	NA	0	NA	0	NA	0	NA	0	NA	0	0	0	0	0	0	0	0	0	0	0	0	0	0	0	0.2	0	0	0	0	0	0	0	0	0	0	0	0	0
Mcmdc2	protein_coding	29.84	0.03749	0.9561	-1.626	0.0001322	0.02257	0.9815	0.8622	0.07697	-0.3032	0.7173	0.286	0.587	-1.277	0.001751	-1.254	0.0041	-0.4146	0.5106	0.4	0.4	0.1	0.2	0.3	0.2	0.2	0.1	0.1	0.1	0.1	0.1	0	0.1	0.1	0.2	0.2	0.3	0	0.1	0.1	0.4	0.4	0.3	0.3	0.2	0.2	0.3	0.2
Snhg6	lincRNA	278.5	-0.433	0.02395	-0.6954	0.00012	0.03026	0.9377	-0.1372	0.6397	0.1548	0.6809	0.04052	0.8903	-0.2937	0.1592	-0.2634	0.2512	-0.4309	0.07059	10.9	13.2	6.5	11.4	13.3	12.8	9.2	9.4	8	8.2	9.8	7.9	6.7	7.5	5.1	8.8	9.4	9.5	7.2	8.3	7.5	11.8	10.5	10.6	7.5	8.2	10	11.2	14.2
Snord87	snoRNA	2.477	-0.3489	0.7117	0.3096	0.7417	-0.05373	NA	0.08787	NA	0.6144	0.6322	0.5037	0.5683	0.7759	0.3246	0.7221	0.3922	0.8637	0.3234	0	0.7	0	2.1	0	2.3	0	0	0.8	0.7	1.6	1.8	0.9	1.4	0.3	1.5	0.5	0.7	1.1	2.9	2.1	1.9	0.7	0.3	1.4	1.9	2.8	0.4	0.7
Tcf24	protein_coding	62.39	-0.2838	0.5105	-0.3237	0.4419	-0.0345	0.9602	-0.1521	0.7877	0.2331	0.7322	0.5785	0.1106	-0.4314	0.2594	-0.4659	0.2534	-0.5835	0.1933	0.7	0.7	0.5	0.4	0.4	0.6	1.1	0.9	0.5	0.6	0.5	0.3	0.4	0.5	0.4	0.5	0.4	0.3	0.3	0.4	0.4	0.8	1.1	1.1	0.4	0.5	0.8	0.7	0.9
E330040D14Rik	TEC	0.07292	0	NA	0	NA	-0.006751	NA	0.006785	NA	0	NA	-0.0001043	NA	0.0007409	NA	0	NA	0.007526	NA	0	0	0	0	0	0	0	0	0	0	0	0	0	0	0	0	0	0	0	0	0	0	0	0	0	0	0	0	0
Ppp1r42	protein_coding	0.7287	-0.218	NA	-0.2276	NA	0.1014	NA	0.03746	NA	0.01107	NA	0.1085	NA	0	NA	0.0817	NA	0.01775	NA	0	0	0	0.2	0	0.1	0	0	0	0	0	0	0	0	0	0	0	0	0	0	0	0.1	0	0	0	0	0	0	0
Gm15818	antisense	0.02164	0	NA	0	NA	0	NA	0	NA	0	NA	-0.0001043	NA	0	NA	0	NA	0	NA	0	0	0	0	0	0	0	0	0	0	0	0	0	0	0	0	0	0	0	0	0	0	0	0	0	0	0	0	0
Cops5	protein_coding	1242	-0.09192	0.6434	-0.313	0.04238	0.009134	0.9775	0.1922	0.3438	-0.0529	0.8873	-0.03002	0.8975	-0.3547	0.01882	-0.3456	0.02865	-0.1625	0.4885	18.6	14.3	10.2	12.4	15.6	15.6	11.9	12.4	10.8	10	12	12	9.9	11.6	10.3	13	13	15	11.8	11.8	11.5	14	14.8	14.1	12.3	13.7	14.1	13.8	14.2
Cspp1	protein_coding	1374	0.07541	0.7588	-0.1957	0.3305	0.165	0.5121	0.2232	0.3445	-0.1577	0.6312	-0.02454	0.9305	-0.7678	1.786e-06	-0.6028	0.0003602	-0.5446	0.005918	5	4.2	2.4	2.6	3.2	3.4	3.1	2.7	2.5	2.3	2.3	2.2	2.5	2.8	2.8	3.4	3	3.4	2.4	2.9	2.7	4.1	4.2	3.4	2.5	2.8	3.5	3.6	3.5
Arfgef1	protein_coding	908.4	-0.5071	0.01421	-0.7226	0.0002293	0.4002	0.08915	0.4323	0.07657	0.08566	0.8575	-0.1627	0.5343	-0.3688	0.08678	0.03136	0.9257	0.06342	0.8804	4.5	3.7	1.7	2.7	2.5	2.7	5.3	4.8	4.1	2.5	2.6	2.6	3.8	4.7	4.1	1.7	1.9	1.9	1.8	1.4	1.5	3.1	2.9	3	3.5	3.6	3.6	3.5	3.6
Gm37569	TEC	8.688	-0.6753	0.3569	-1.135	0.09116	0.1268	0.912	-0.3322	0.7173	0.1541	0.9233	-0.3163	0.7004	-0.2282	0.7887	-0.1014	0.9183	-0.5604	0.5373	0.3	0.3	0.3	0.1	0.1	0.3	0.2	0.1	0.4	0.3	0.2	0.1	0.2	0.2	0.3	0.1	0.1	0	0	0	0.1	0.2	0.3	0.1	0.2	0.2	0.5	0.3	0.2
Cpa6	protein_coding	1.454	0.5341	NA	0.6381	0.3485	-0.4557	NA	-0.3806	NA	-0.654	NA	-0.8672	NA	-0.4511	0.5524	-0.9068	0.1665	-0.8318	0.2316	0	0	0	0	0	0	0	0	0.1	0	0	0	0	0	0	0	0	0	0	0	0	0	0	0	0	0	0	0	0
Gm38005	TEC	0.07519	-0.01179	NA	0	NA	-0.0334	NA	-0.04688	NA	0	NA	0	NA	0.02739	NA	0	NA	0	NA	0	0	0	0	0	0	0	0	0	0	0	0	0	0	0	0	0	0	0	0	0	0	0	0	0	0	0	0	0
Gm15604	processed_pseudogene	0.2276	0	NA	0.03586	NA	-0.06026	NA	-0.03728	NA	-0.04306	NA	-0.03383	NA	0.01898	NA	-0.04128	NA	-0.0183	NA	0	0	0	0	0	0	0.1	0	0	0	0	0	0	0	0	0	0	0	0	0	0	0	0	0	0	0	0	0	0
Gm15603	processed_pseudogene	0.02611	0	NA	0	NA	0	NA	0	NA	0.01923	NA	0	NA	0	NA	0	NA	0	NA	0	0	0	0	0	0	0	0	0	0	0	0	0	0	0	0	0	0	0	0	0	0	0	0	0	0	0	0	0.1
Gm5522	processed_pseudogene	0.02611	0	NA	0	NA	0	NA	0	NA	0.01923	NA	0	NA	0	NA	0	NA	0	NA	0	0	0	0	0	0	0	0	0	0	0	0	0	0	0	0	0	0	0	0	0	0	0	0	0	0	0	0	0
Gm28659	processed_pseudogene	0.1231	0	NA	0	NA	-0.006751	NA	0.007626	NA	0	NA	0	NA	0.0007409	NA	0	NA	0.008367	NA	0	0	0	0	0	0	0.1	0	0	0	0	0	0	0	0	0	0	0	0	0	0	0	0	0	0	0	0	0	0
Prex2	protein_coding	962.9	-0.5262	0.006006	-0.09846	0.7041	0.9073	2.858e-07	-0.4029	0.07591	0.5703	0.005818	-0.8897	5.531e-07	-0.5666	0.001814	0.3407	0.09728	-0.9695	8.687e-07	4.1	3.5	2.4	1.4	1.4	1.4	1.9	1.7	1.5	2.4	2.3	2	0.9	0.9	0.9	0.9	0.9	1.1	0.8	1.5	1.6	1.8	2	1.6	1.6	1.8	4.7	5.2	5.2
Gm28686	processed_pseudogene	0.0467	0	NA	0	NA	-0.006751	NA	-0.02096	NA	-0.03406	NA	-0.0534	NA	-0.02591	NA	-0.03266	NA	-0.04687	NA	0	0	0	0	0	0	0	0	0	0	0	0	0	0	0	0	0	0	0	0	0	0	0	0	0	0	0	0	0
Gm37410	TEC	0.2676	-0.05413	NA	-0.04863	NA	0	NA	0.03539	NA	-0.159	NA	-0.1298	NA	-0.1734	NA	-0.1576	NA	-0.138	NA	0	0.1	0	0	0	0	0	0	0	0	0	0	0	0	0	0	0	0	0	0	0	0	0	0	0	0	0	0	0
A830018L16Rik	protein_coding	166.9	0.3763	0.07864	0.06162	0.8394	0.8316	6.969e-05	0.7481	0.000872	0.1089	0.7907	-0.06971	0.7984	-1.756	4.288e-22	-0.9249	1.257e-06	-1.008	9.675e-07	1.2	0.9	0.8	0.5	0.6	0.6	0.5	0.6	0.6	0.3	0.3	0.3	0.9	1	1	0.6	0.7	0.8	0.5	0.7	0.6	1.1	0.8	0.9	0.5	0.5	1.1	1.1	1
Gm38178	TEC	9.882	0.3388	0.668	0.2286	0.7838	0.2359	0.8275	0.1979	0.8409	-0.2083	0.8843	-0.04953	0.959	-0.7613	0.2469	-0.5254	0.4929	-0.5634	0.5161	0.2	0.3	0.2	0.1	0	0.2	0.1	0.1	0.1	0.2	0.1	0.1	0.1	0.2	0.2	0.1	0.1	0.3	0.2	0.2	0.1	0.3	0.2	0.1	0.1	0.1	0.2	0.1	0.2
Gm38069	TEC	1.426	-0.2025	NA	-0.7755	0.2421	-0.309	NA	0.1602	NA	0.03779	NA	-0.1721	NA	-0.3432	0.6652	-0.6521	0.3569	-0.1829	0.8572	0	0.1	0	0.1	0	0	0.1	0	0	0	0	0	0	0	0	0	0	0.1	0	0	0	0	0	0	0.1	0	0.1	0	0
Gm7560	processed_pseudogene	0.03338	0	NA	0.002483	NA	0	NA	0	NA	0	NA	0	NA	0	NA	0	NA	0	NA	0	0	0	0	0	0	0	0	0	0	0	0	0	0	0	0	0	0	0	0	0	0	0	0	0	0	0	0	0
Gm2383	processed_pseudogene	0.232	0	NA	0	NA	-0.04138	NA	-0.05439	NA	-0.009547	NA	-0.06878	NA	-0.0006836	NA	-0.04206	NA	-0.05508	NA	0	0	0	0	0	0	0.1	0.1	0	0	0	0	0	0	0	0	0	0	0	0	0	0	0	0	0	0	0	0	0
Gm6216	processed_pseudogene	0.05526	0	NA	0.002483	NA	0	NA	0.03259	NA	0	NA	0	NA	0	NA	0	NA	0.006685	NA	0	0	0	0	0	0	0	0	0	0	0	0	0	0	0	0	0	0	0	0.1	0	0	0	0	0	0	0	0	0
Gm17644	lincRNA	0.9131	0.37	NA	0.1642	NA	0.1402	NA	0.3216	NA	0.6158	NA	-0.2277	NA	0.04681	NA	0.187	NA	0.3684	NA	0	0	0	0	0	0	0	0	0	0	0	0	0	0	0	0	0	0	0	0	0	0	0	0	0	0.1	0	0	0.1
Gm29663	lincRNA	0.1307	0	NA	0	NA	0	NA	0	NA	0.04588	NA	0	NA	0	NA	0	NA	0	NA	0	0	0	0	0	0	0	0	0	0	0	0	0	0	0	0	0	0	0	0	0	0	0	0	0	0	0.2	0	0
Sulf1	protein_coding	3019	-1.429	1.407e-20	-0.1309	0.5452	-0.1569	0.5305	0.0004888	0.9998	-0.3691	0.08973	-0.9939	3.333e-10	-0.2006	0.3094	-0.3575	0.04931	-0.2001	0.4411	17.4	14.5	9.4	6.9	8.8	7.3	18.1	15.6	16.2	13.3	12.9	9.8	13.8	15.5	13.9	2.9	3	2.5	6.7	7	7.3	7.6	6.8	6.2	11.3	12.8	10.8	10.5	10.7
Slco5a1	protein_coding	209.6	-0.8083	4.178e-05	-0.2488	0.2923	0.1928	0.5717	0.7444	0.001407	-0.3241	0.2785	-0.1379	0.5991	-1.864	1.816e-23	-1.672	1.191e-17	-1.12	1.342e-07	1.1	1	0.6	0.5	0.7	0.8	1.1	1.3	1.2	0.3	0.2	0.3	0.5	0.5	0.4	0.4	0.4	0.3	0.6	0.5	0.6	0.9	0.9	0.8	0.5	0.4	0.7	0.9	0.7
Gm37162	TEC	0.238	0.06895	NA	0.0666	NA	0	NA	0	NA	-0.009575	NA	-0.03397	NA	-0.06462	NA	-0.04219	NA	-0.05291	NA	0	0.1	0	0	0	0	0	0	0	0	0	0	0	0	0	0.1	0.1	0	0.1	0	0.1	0	0	0	0	0	0.1	0	0
Gm5250	processed_pseudogene	0.6465	0.3273	NA	0.3483	NA	0.09604	NA	0.1432	NA	-0.03222	NA	0.06233	NA	0.0233	NA	0.1193	NA	0.1665	NA	0	0.1	0	0	0	0	0.5	0	0	0	0.2	0	0	0	0	0	0.3	0.1	0.1	0.3	0.1	0.1	0	0.2	0.1	0.2	0	0.1	0
Gm29283	lincRNA	4.375	-1.242	0.06156	-0.6037	0.4215	0.1531	0.9077	1.236	0.09252	-0.1333	0.9393	-0.003245	0.9989	-1.667	0.01042	-1.514	0.02852	-0.4308	0.6761	1.2	0.8	1.1	0.9	0.9	2.2	0	0	0	0	0.3	0.1	0.1	0	0.1	0.2	0.5	0.7	1	0.7	0.6	1	1.1	0.8	0.6	0.8	1.1	0.7	0.9
Prdm14	protein_coding	589.8	-1.153	7.043e-18	-0.5877	2.799e-05	1.144	5.298e-15	1.774	1.843e-31	-0.1778	0.467	-0.2294	0.1634	-2.794	5.864e-96	-1.65	5.617e-35	-1.02	7.9e-12	21.8	17.7	17.2	12.6	12.2	13.1	1.7	1.4	1.3	2.8	2.9	2.2	0.3	0.2	0.4	5.1	6.2	5.5	9	8.4	7.7	17.5	17	14	10.5	8.2	17.8	16.2	16.4
Ncoa2	protein_coding	2156	0.5923	5.301e-06	0.6308	8.474e-07	0.4053	0.004968	0.4817	0.001635	-0.07435	0.8047	-0.2155	0.1701	-0.5366	3.778e-05	-0.1314	0.4606	-0.05498	0.8404	7.2	5.6	5.1	3.9	4.8	4.9	4.6	4.2	3.6	4.5	4.2	3.7	3.6	4.3	3.9	6.9	6.8	7.1	6.2	7.5	7.7	5.6	5.1	4.8	5.6	6	6.2	5.5	5.5
Gm38376	TEC	16.68	-0.05496	0.95	0.3211	0.647	0.6193	0.4129	0.8051	0.2259	-0.2923	0.8069	0.1369	0.8652	-0.8843	0.1356	-0.265	0.7414	-0.07927	0.9469	0.4	0.5	0	0.6	0.3	0.2	0	0.3	0	0.1	0.2	0.1	0.2	0.2	0.3	0.2	0.4	0.4	0.4	0.4	0.6	0.4	0.4	0.3	0.3	0.3	0.2	0.2	0.3
Gm37409	TEC	6.947	-1.074	0.08839	-0.4516	0.5403	-0.09735	0.9366	-0.04813	0.9636	-0.3199	0.8118	0.00333	0.9987	-0.3261	0.6886	-0.4235	0.6147	-0.3743	0.711	0.3	0.2	0	0.4	0.3	0.2	0.2	0.1	0.1	0.1	0.2	0.1	0.1	0	0.2	0.1	0.2	0.1	0.2	0.3	0.2	0.2	0.2	0.1	0.2	0.1	0.1	0.2	0.1
Gm38223	TEC	1.824	-0.2881	0.7584	0.02713	0.9835	0.1887	NA	-0.4362	NA	-1.173	NA	-0.5697	0.504	-0.2857	0.7623	-0.09701	0.9302	-0.7219	0.4113	0.3	0.2	0.2	0.1	0	0.1	0	0	0	0.2	0.3	0	0.1	0	0.1	0.1	0	0	0.1	0.1	0.1	0	0.1	0.1	0	0.2	0	0	0
Gm37702	TEC	5.469	0.4431	0.5894	0.11	0.9144	0.5377	0.5843	1.167	0.1064	-0.09922	0.9589	-0.4362	0.6104	-0.5667	0.4789	-0.02896	0.9812	0.6006	0.5238	0.1	0.1	0.2	0.2	0	0.2	0	0.1	0	0	0.1	0.1	0	0.1	0.1	0.1	0.2	0.3	0.1	0.1	0.2	0.1	0.1	0.1	0.3	0.1	0.1	0.1	0.1
Gm23169	snRNA	1.269	-0.1372	NA	0.1544	0.8544	0.1049	NA	0.2197	NA	0.06585	NA	0.4322	NA	-0.3705	NA	-0.2656	NA	-0.1508	0.8821	0	1.1	0	0	0.5	0	0	0.4	3.9	0.3	0	0	0	1.1	0	0	0.3	0	0.4	0.4	0.3	1.4	0	1.7	0	0.5	0	0.6	0.9
Gm38120	TEC	17.48	-0.6914	0.1657	-0.7584	0.1264	0.6642	0.2799	0.8186	0.1389	-0.2853	0.7623	-0.9589	0.04862	-1.365	0.002513	-0.7009	0.1887	-0.5466	0.3991	0.3	0.2	0.2	0.2	0.2	0.2	0.1	0	0.1	0.1	0.1	0.1	0.2	0	0.1	0.2	0.1	0.1	0.1	0.2	0.1	0.1	0.1	0.1	0.2	0.2	0.2	0.2	0.2
Gm38380	TEC	10.83	0.3411	0.6662	-0.284	0.7276	0.6613	0.4163	0.6376	0.4059	-0.5454	0.6222	-0.8025	0.2354	-1.085	0.07898	-0.4236	0.594	-0.4473	0.6323	0.4	0.4	0.1	0.2	0.2	0.2	0	0.3	0.1	0.1	0.2	0	0.2	0	0.1	0.4	0.2	0.2	0.1	0.1	0.2	0.3	0.1	0.1	0.2	0.3	0.1	0.2	0.3
Gm29570	antisense	0.874	0.7249	NA	0.03192	NA	-0.09171	NA	-0.4229	NA	-0.03895	NA	-0.0493	NA	0.2218	NA	0.1301	NA	-0.201	NA	0.1	0.1	0	0	0	0	0	0.1	0	0	0.1	0.1	0	0	0	0.1	0	0.3	0	0	0	0.1	0	0	0	0	0	0	0.1
Tram1	protein_coding	2557	0.104	0.3951	0.01749	0.9146	0.3409	0.0009329	0.2509	0.03553	-0.06776	0.7463	-0.1196	0.3236	-0.6786	1.079e-13	-0.3377	0.0007379	-0.4277	0.0001002	42.3	34.5	38.3	27.5	29.7	29.5	34.9	34.2	33.3	24.5	23	24.3	24.3	30.3	27.8	30.7	31.8	30.9	27.5	30.5	30	35	36.8	34	27.5	29.4	37.7	35.1	37.1
Lactb2	protein_coding	3020	0.3341	0.06653	-0.1066	0.6382	0.4697	0.01077	0.7483	5.612e-05	0.1083	0.7623	0.3976	0.0289	-0.743	3.897e-06	-0.2733	0.1637	0.005276	0.9916	34	30.1	22.4	23.1	27.2	24.9	22.6	18.2	21.3	17.7	16.2	17.6	12.8	14.2	14	32.1	31	32.2	15.4	28	26.6	40.2	39	35.7	27.1	31.1	28.6	32.7	32.4
Gm38319	TEC	38.58	0.2437	0.6263	-0.159	0.7696	0.7029	0.1262	0.986	0.01957	-0.1636	0.8576	0.3486	0.4564	-0.7819	0.05222	-0.07904	0.8988	0.2041	0.7671	1.7	1.7	0.2	1.4	1.2	1.1	0.9	1	0.3	0.8	0.9	0.7	0.7	0.6	0.7	2	1.2	1.2	0.7	1.5	1.1	1.9	1.9	1.7	1.4	1.8	1.4	1.1	1.3
Xkr9	protein_coding	0.3519	0.09917	NA	0	NA	-0.007913	NA	0.02667	NA	0.02497	NA	0.01478	NA	-0.08493	NA	-0.09284	NA	-0.05826	NA	0	0	0	0	0	0	0	0	0	0	0	0	0	0	0	0	0	0	0	0	0	0.1	0	0	0	0	0	0.1	0
Gm5523	processed_pseudogene	1.034	-0.07062	NA	-0.02776	NA	0.3301	NA	0.3563	NA	0.01191	NA	-0.07994	NA	-0.4943	NA	-0.1642	NA	-0.138	NA	0.1	0	0	0	0.1	0.1	0.1	0	0.1	0	0	0	0	0.1	0.1	0.1	0	0	0	0.1	0.1	0	0	0	0.1	0	0.1	0	0.1
Gm36947	TEC	0.09265	0	NA	0	NA	-0.06005	NA	-0.07257	NA	-0.03406	NA	-0.0534	NA	0.02739	NA	-0.03266	NA	-0.04518	NA	0	0	0	0	0	0	0	0	0	0	0	0	0	0	0	0	0	0	0	0	0	0	0	0	0	0	0	0	0
Gm37400	TEC	0.1945	0	NA	0	NA	0.04484	NA	0	NA	0	NA	0.1555	NA	0	NA	0.02064	NA	0	NA	0	0	0	0	0	0	0	0	0	0	0	0	0	0	0	0	0	0	0	0	0	0	0	0	0	0	0	0	0
Eya1	protein_coding	54.77	0.5099	0.3537	1.51	0.000592	2.31	4.354e-08	1.964	1.711e-05	0.6644	0.2352	1.175	0.002659	-3.094	5.57e-15	-0.7838	0.07504	-1.13	0.01414	0.5	0.4	0.3	0.1	0	0	0.1	0.1	0	0	0	0.1	0.2	0.1	0.1	0.1	0.1	0.1	0.1	0.1	0.3	1.2	0.9	0.8	0.2	0.2	0.8	0.6	0.6
Gm37444	TEC	0.02164	0	NA	0	NA	0	NA	0	NA	0	NA	-0.0001043	NA	0	NA	0	NA	0	NA	0	0	0	0	0	0	0	0	0	0	0	0	0	0	0	0	0	0	0	0	0	0.1	0	0	0	0	0	0	0
Gm9947	antisense	3.491	0.3211	0.7361	0.8322	0.2816	0.7533	0.4267	1.395	0.05772	1.054	0.2959	1.997	0.003299	-0.9865	0.19	-0.2332	0.8233	0.4081	0.7097	0	0	0	0	0	0.1	0	0	0	0	0	0	0	0	0	0	0.1	0	0.1	0.1	0	0.2	0.2	0.1	0	0	0	0.1	0.1
Msc	protein_coding	67.4	1.573	5.327e-05	2.938	2.51e-16	0.5138	0.3298	2.977	3.469e-18	0.01268	0.9925	1.866	5.855e-10	-2.113	2.841e-10	-1.599	6.199e-06	0.8643	0.02423	1.4	1	0.9	0.1	0.2	0.2	0.2	0	0.1	0.2	0.2	0.2	0	0	0	0.4	0.7	0.7	1.1	2.5	1.5	4.3	4.6	3.7	2.1	2.1	1.3	0.9	1.1
Gm37412	TEC	0.1364	0	NA	0	NA	0	NA	0	NA	-0.007412	NA	0.05319	NA	-0.05236	NA	-0.03266	NA	-0.04349	NA	0	0	0	0	0	0	0	0	0	0	0	0	0	0	0	0	0	0	0	0	0	0	0	0	0	0	0	0	0
Smt3h2-ps4	processed_pseudogene	0.08167	0	NA	0.02913	NA	0	NA	0	NA	0	NA	0	NA	0	NA	0	NA	0	NA	0	0	0	0	0	0	0	0	0	0	0	0	0.1	0	0	0	0	0	0	0	0.2	0	0	0	0	0	0	0	0
Rpl5-ps1	processed_pseudogene	1.129	0.1652	NA	-0.1029	NA	-0.05649	NA	0.3369	NA	-0.05713	NA	-0.0855	NA	-0.5087	NA	-0.5651	NA	-0.1717	NA	0.1	0	0	0	0	0.1	0.2	0.2	0.3	0	0	0	0	0.1	0	0.1	0	0.1	0.1	0	0	0	0	0.1	0	0.1	0	0	0.1
Trpa1	protein_coding	56.16	-0.3855	0.4264	0.4763	0.2877	0.8783	0.0431	2.315	1.009e-10	0.1671	0.8319	1.073	0.001471	-1.856	7.294e-08	-0.978	0.009499	0.459	0.3448	0.6	0.5	0.7	0.2	0.2	0.1	0.7	0.9	0.7	0.1	0.1	0.2	0.7	1	0.7	0.1	0.2	0.1	0.5	0.1	0.2	1.2	1.3	1.1	0.8	0.8	0.6	0.6	0.6
Gm10566	processed_pseudogene	1.404	0.1246	NA	0.08079	0.9401	-0.291	NA	0.3973	NA	0.1652	NA	0.1465	NA	-0.02145	NA	-0.3125	NA	0.3758	0.7127	0.1	0	0	0.1	0	0.1	0	0.1	0.1	0.1	0	0	0	0.1	0.1	0.1	0.1	0.1	0.1	0	0	0.1	0	0.1	0	0.2	0	0.1	0.1
Kcnb2	protein_coding	1.26	0.8616	NA	0.3663	0.6189	-0.1728	NA	-0.1019	NA	-0.1871	NA	0.4535	NA	-0.02686	NA	-0.1996	NA	-0.1288	0.9017	0	0	0	0	0	0	0	0	0	0	0	0	0	0	0	0	0	0	0	0	0	0	0	0	0	0	0	0	0
Gm38116	TEC	0.1464	-0.08879	NA	-0.07746	NA	0	NA	0	NA	0	NA	0	NA	0	NA	0	NA	0	NA	0	0	0	0.1	0	0	0	0	0	0	0	0	0	0	0	0	0	0	0	0	0	0	0	0	0	0	0	0	0
Gm37138	TEC	7.188	-0.2418	0.7916	0.3222	0.7044	-0.2051	0.8577	-0.479	0.5688	-0.8524	0.3859	-0.176	0.8438	-0.03365	0.9738	-0.2388	0.7974	-0.5127	0.5877	0.3	0.1	0.2	0	0	0.1	0	0.1	0.3	0.2	0.2	0.2	0.2	0.1	0.1	0.1	0.1	0.1	0.1	0.2	0.1	0.2	0.2	0.1	0.1	0.2	0.1	0.1	0
Gm6060	processed_pseudogene	0.1029	-0.007814	NA	0	NA	0	NA	0	NA	0	NA	0	NA	0	NA	0	NA	0	NA	0	0	0	0	0	0	0	0.4	0	0	0	0	0	0	0	0	0	0.1	0	0	0	0	0	0	0	0	0	0	0
Gm28669	processed_pseudogene	0.01885	0	NA	0.002483	NA	0	NA	0	NA	0	NA	0	NA	0	NA	0	NA	0	NA	0	0	0	0	0	0	0	0	0	0	0	0	0	0	0	0	0	0	0.2	0	0	0	0	0	0	0	0	0	0
Terf1	protein_coding	2139	0.5702	0.002297	0.1263	0.6079	0.09043	0.787	0.4896	0.02709	-0.06113	0.8987	-0.1847	0.4337	-0.1493	0.534	-0.05888	0.8438	0.3403	0.1812	24.6	20.2	10.8	14.5	17.5	17	20.3	15.9	16.7	16.3	17.9	16.4	10.8	13.2	12.2	25.8	22.2	25.5	16.5	18.4	18.8	15.5	17.4	16.4	22.9	24.8	14.7	20	19
Gm37509	TEC	30.83	0.8718	0.02951	0.5425	0.2216	0.2526	0.6756	0.1859	0.7589	-0.281	0.7189	-0.8308	0.04309	-0.4004	0.3731	-0.1477	0.7999	-0.2145	0.7524	0.7	0.5	0.3	0.3	0.3	0.3	0.2	0.2	0.1	0.4	0.4	0.5	0.1	0.1	0.1	0.7	0.5	0.6	0.3	0.6	0.5	0.3	0.3	0.3	0.5	0.4	0.5	0.4	0.5
Sbspon	protein_coding	0.5243	-0.1549	NA	-0.0767	NA	0	NA	0	NA	0.1221	NA	-0.1415	NA	-0.1344	NA	-0.09137	NA	-0.1021	NA	0	0	0	0	0	0	0	0	0.1	0	0	0	0	0	0	0	0	0	0	0	0	0	0	0	0	0	0	0	0
Gm7634	processed_pseudogene	0.06364	0	NA	0	NA	-0.006751	NA	-0.02012	NA	-0.03406	NA	-0.02675	NA	-0.02591	NA	-0.03266	NA	-0.04602	NA	0.1	0	0	0	0	0	0	0	0	0	0	0	0	0	0	0	0	0	0	0	0	0	0	0	0	0	0	0	0
4930444P10Rik	protein_coding	1.076	0.3663	NA	-0.04578	NA	-0.3065	NA	-0.04442	NA	-0.2702	NA	-0.08788	NA	0.07482	NA	-0.2316	NA	0.0304	NA	0	0	0.1	0	0	0	0.1	0	0	0	0	0	0	0	0	0.1	0	0	0	0	0	0	0	0	0	0	0	0	0
Rpl7	protein_coding	26850	0.02569	0.8266	-0.142	0.09345	0.005907	0.9723	0.05313	0.68	-0.07106	0.6404	-0.05472	0.6039	-0.2496	0.001208	-0.2437	0.002095	-0.1965	0.04458	477.8	387.4	368.4	384.2	405.4	392	459.7	447.7	424.9	345	356.6	336.5	394.2	425	393.8	398.6	400.7	403.6	352.3	370	348.2	396.2	407	385.7	356.9	361.1	409.8	373.5	392.4
Rdh10	protein_coding	129.1	0.1863	0.499	0.664	0.00189	0.2307	0.4471	0.1772	0.5711	-0.0103	0.9902	-0.1509	0.5997	-0.2452	0.3388	-0.01454	0.9706	-0.06804	0.8788	1.4	1.1	0.5	0.9	1	0.8	1.9	1.9	1.8	0.9	1	0.9	1.6	2.1	1.8	0.9	1	1.2	1.5	1.4	1.4	1	1	1	1	1.1	1.2	0.9	1.2
Gm38249	TEC	0.05155	0	NA	0	NA	0	NA	0	NA	-0.06071	NA	-0.08004	NA	-0.0792	NA	-0.0593	NA	-0.07351	NA	0	0	0	0	0	0	0	0	0	0	0	0	0	0	0	0	0	0	0	0	0	0	0	0	0	0	0	0	0
Stau2	protein_coding	240.5	0.1955	0.4519	0.2059	0.419	-0.08129	0.8446	0.1921	0.5416	-0.2691	0.4792	-0.2036	0.4587	-0.2542	0.321	-0.3355	0.1989	-0.0621	0.8935	1.2	1.3	0.6	1.3	1.3	1.5	3	2.6	2.1	0.9	1	0.7	2.3	2.3	2.5	1.5	1.6	1.7	1.2	1.9	1.6	1	0.8	0.9	1	1.1	0.7	0.9	1
Ube2w	protein_coding	315.4	-0.05089	0.8319	0.1693	0.3805	0.2932	0.1197	0.3219	0.08813	0.02884	0.9502	-0.1555	0.4327	-0.3219	0.0536	-0.02868	0.9138	4.183e-05	1	3.1	3	2	1.7	2.6	2.1	2.5	2.1	2	2.1	2.4	2.3	2.6	2.4	2.4	2.2	2	2.1	2.4	2.8	2.2	2.3	2.7	2.5	2.8	2.9	2.9	2.8	2.9
Gm38342	TEC	1.411	0.4652	NA	-0.08039	0.9278	0.0009993	NA	-0.06602	NA	-0.4937	NA	-0.4625	NA	-0.1851	NA	-0.1841	NA	-0.2511	0.779	0	0	0.1	0	0	0	0	0	0	0	0	0	0	0.1	0	0	0	0.1	0	0	0	0	0	0	0	0	0	0	0
Eloc	protein_coding	813.9	0.06178	0.7482	0.2252	0.1242	-0.1723	0.3293	0.009285	0.9711	-0.1134	0.6688	-0.3132	0.02767	0.07315	0.6881	-0.09917	0.5904	0.08243	0.736	13.5	12.7	8.1	8.3	9.5	8.7	10.5	9.8	10.5	12.1	12.6	12.4	8.6	10.2	8.9	8.7	10	9	10.4	10.8	9.9	9.8	9.2	9.2	12	12.9	9.5	11.6	11.3
D030040B21Rik	lincRNA	0.4243	0.1215	NA	0	NA	-0.2376	NA	-0.2405	NA	-0.2713	NA	-0.2469	NA	-0.1203	NA	-0.3578	NA	-0.3607	NA	0	0	0	0	0	0	0	0	0	0	0	0	0	0	0	0	0	0	0	0	0	0	0	0	0	0	0	0	0
Gm7654	processed_pseudogene	0.02516	-0.009405	NA	0	NA	0	NA	0	NA	0	NA	0	NA	0	NA	0	NA	0	NA	0	0	0	0	0	0	0	0	0	0	0	0	0	0	0	0	0	0	0	0	0	0	0	0	0	0	0	0	0
Tmem70	protein_coding	321.6	-0.1387	0.5157	-0.1778	0.3806	0.1204	0.6337	-0.06719	0.8112	0.02861	0.9545	-0.7058	2.188e-05	0.2887	0.1063	0.4091	0.01992	0.2215	0.3649	7.8	6.2	3.9	5.1	5.7	6.2	12.3	10.6	9.6	8.2	8.3	6.7	8.9	9.6	8.4	5.4	5.1	5.2	5.4	4.7	5	4.3	3.3	3.9	7.4	7.4	6.7	6.6	6.2
Ly96	protein_coding	6.081	-0.7788	0.3038	-0.845	0.2552	1.112	0.1666	0.6277	0.4692	-0.3833	0.7839	0.1499	0.8797	-1.106	0.1191	0.005913	0.9968	-0.4784	0.6444	0.5	0.3	0	0.6	0.3	0.2	0	0.4	0.3	0.2	0.1	0	0.2	0.2	0.3	0.2	0.2	0.1	0.2	0.2	0.1	0.6	0.3	0.1	0.2	0.2	0	0.3	0.3
Gm5828	processed_pseudogene	1.127	-0.465	NA	-0.204	NA	0.2556	NA	0.473	NA	0.01091	NA	0.1459	NA	-0.1023	NA	0.1533	NA	0.3707	NA	0	0	0	0.1	0	0	0	0	0	0	0	0	0.1	0	0	0	0	0	0	0	0.1	0	0	0	0	0	0	0	0
Jph1	protein_coding	221.8	-0.6308	0.009575	-0.05956	0.8708	-0.7085	0.0005998	-0.9274	1.63e-05	-0.9093	0.0007213	-1.353	6.811e-09	1.576	1.128e-15	0.8677	7.552e-05	0.6488	0.01171	0.9	0.6	0.6	0.7	0.7	0.5	3.5	3.2	3.1	2.6	2.3	1.8	7.6	8	7.8	0.5	0.4	0.4	0.7	0.5	0.6	0.3	0.2	0.3	1.1	1.2	0.5	0.3	0.4
Gm28783	lincRNA	0.05407	0	NA	0	NA	-0.006751	NA	-0.02012	NA	0	NA	0	NA	0.0007409	NA	0	NA	0	NA	0	0	0	0	0	0	0	0	0	0	0.1	0	0	0	0.1	0	0	0	0	0	0	0	0	0	0	0	0	0	0
Gdap1	protein_coding	3.323	-1.076	0.1494	-0.2122	0.831	0.8914	0.3244	0.4926	0.5969	0.2368	0.8877	0.4192	0.6451	0.00852	0.9955	0.8999	0.2625	0.5011	0.6282	0	0	0	0	0	0	0	0.1	0	0	0	0	0.1	0	0	0	0	0	0	0	0	0	0	0	0	0	0	0	0
Gm28785	processed_pseudogene	0.05222	0	NA	0	NA	0	NA	0	NA	0.04588	NA	0	NA	0	NA	0	NA	0	NA	0	0	0	0	0	0	0	0	0	0	0	0	0	0	0	0	0	0	0	0	0	0	0	0	0	0	0	0	0.2
Gm5251	processed_pseudogene	10.61	0.0897	0.9246	0.6208	0.3763	0.5714	0.5161	0.7231	0.3444	-0.324	0.8012	-0.172	0.8432	-1.268	0.03958	-0.6966	0.3438	-0.5449	0.5432	1.4	1.4	1.6	0	1.9	0.4	0.7	0.1	0.9	0.6	0.6	0.1	0	0	0	1.1	0.7	0.9	1.5	1.7	1.1	0.9	1.2	1.5	1.2	0.6	0.7	1.5	1
Rbm6-ps1	processed_pseudogene	0.7988	-0.08446	NA	-0.3834	NA	-0.03627	NA	0.06872	NA	-0.5049	NA	-0.5063	NA	-0.4675	NA	-0.5038	NA	-0.3988	NA	0	0	0.1	0	0	0	0	0	0	0	0	0	0	0	0	0	0	0	0	0	0	0	0	0	0	0	0	0	0
Gm6075	processed_pseudogene	0.2999	-0.02795	NA	0.01247	NA	-0.02432	NA	0.02126	NA	-0.06855	NA	0.0893	NA	-0.1006	NA	-0.1249	NA	-0.0793	NA	0	0.1	0	0	0	0	0	0	0	0.1	0	0	0.1	0	0	0	0	0	0	0	0.1	0	0.1	0.2	0	0.1	0	0.1	0
Pi15	protein_coding	2.057	0.5626	0.4831	0.3065	0.7248	0.3477	NA	0.6826	NA	-1.363	NA	-1.243	0.0868	-1.877	0.003433	-1.529	0.02367	-1.195	0.1086	0	0	0.2	0	0	0	0	0	0	0	0	0	0	0	0	0	0	0	0	0	0	0	0	0	0	0	0	0	0
Gm28154	antisense	0.2698	-0.04007	NA	-0.05081	NA	-0.08842	NA	-0.09863	NA	-0.03406	NA	-0.0534	NA	0.05576	NA	-0.03266	NA	-0.04287	NA	0	0	0	0	0	0	0	0	0	0	0	0	0	0	0	0	0	0	0	0	0	0	0	0	0	0	0	0	0
Gm16070	antisense	0.8067	0.02067	NA	0.2441	NA	0.1935	NA	-0.03469	NA	0.1405	NA	-0.1299	NA	-0.03441	NA	0.1591	NA	-0.0691	NA	0	0	0	0	0	0	0	0	0	0	0	0	0	0	0	0	0	0	0	0	0	0	0	0	0	0	0	0	0
Crispld1	protein_coding	21.53	-0.2317	0.75	-0.3872	0.5609	-0.2634	0.7657	-1.008	0.09821	-0.593	0.4763	-0.7416	0.1797	-0.9715	0.05626	-1.235	0.02047	-1.979	0.0002518	0.3	0.2	0.1	0.1	0.1	0.1	0.5	0.2	0.2	0.2	0.1	0.1	0.6	0.9	0.8	0.1	0.1	0.1	0.1	0.1	0	0.1	0.2	0.1	0	0	0.1	0.2	0.1
Gm18775	transcribed_unprocessed_pseudogene	0.01893	0	NA	0	NA	0	NA	0	NA	0	NA	0	NA	0	NA	0	NA	0	NA	0	0	0	0	0	0	0	0	0	0	0	0	0	0	0	0	0	0	0	0	0	0	0	0	0	0	0	0	0
Gm17969	processed_pseudogene	0.02623	0	NA	0	NA	0	NA	0	NA	0	NA	-0.0001043	NA	0	NA	0	NA	0	NA	0	0	0	0	0	0	0	0	0	0	0	0	0	0	0	0	0	0	0	0	0	0	0	0	0	0	0	0	0
Gm28756	processed_transcript	15.91	0.3564	0.5976	0.6063	0.3127	-0.01384	0.9916	-0.06971	0.9394	-0.4185	0.6785	-0.3847	0.5547	-0.2152	0.7597	-0.229	0.7641	-0.2849	0.7476	0.3	0.2	0.4	0.1	0.1	0.2	0.3	0.5	0.3	0.3	0.3	0.2	0.3	0.4	0.2	0.1	0.2	0.2	0.2	0.4	0.2	0.2	0.3	0.1	0.2	0.2	0.2	0.3	0.2
Gm45784	transcribed_unprocessed_pseudogene	0.02782	0	NA	0	NA	0	NA	0	NA	-0.03406	NA	-0.0534	NA	-0.05255	NA	-0.03266	NA	-0.04771	NA	0.2	0	0	0	0	0	0	0	0	0	0	0	0	0	0	0	0	0	0	0	0	0	0	0	0	0	0	0	0
Crisp4	protein_coding	0.07548	0.04597	NA	0	NA	0	NA	0	NA	0	NA	0	NA	0	NA	0	NA	0	NA	0	0	0	0	0	0	0	0	0	0	0	0	0	0	0	0	0	0	0	0	0	0	0	0	0	0	0	0	0
Defb18	protein_coding	0.02188	0	NA	0	NA	0	NA	0.03175	NA	0	NA	0	NA	0	NA	0	NA	0.005844	NA	0	0	0	0	0	0	0	0	0	0	0	0	0	0	0	0	0	0	0	0	0	0	0	0	0	0.1	0	0	0
Gm5252	processed_pseudogene	0.06608	0	NA	0	NA	0	NA	0	NA	0	NA	0	NA	0	NA	0	NA	0	NA	0	0	0	0	0	0	0.1	0	0	0	0	0	0	0	0	0	0	0	0	0	0	0	0	0	0	0	0	0	0
Gm28344	processed_pseudogene	0.2118	0	NA	0	NA	-0.08019	NA	-0.08955	NA	0.04588	NA	0	NA	0.07418	NA	0	NA	0	NA	0	0	0	0	0	0	0	0.3	0	0.2	0.1	0	0	0	0	0	0	0	0	0	0	0	0	0	0	0	0	0.2	0
Tfap2d	protein_coding	0.05379	0	NA	0	NA	0.0199	NA	-0.02096	NA	0	NA	0	NA	0.0007409	NA	0.02064	NA	0	NA	0	0	0	0	0	0	0	0	0	0	0	0	0	0	0	0	0	0	0	0	0	0	0	0	0	0	0	0	0
Gm10075	processed_pseudogene	0.8723	-0.3846	NA	-0.3861	NA	-0.1171	NA	-0.0398	NA	0.4402	NA	-0.03995	NA	0.2546	NA	0.1375	NA	0.2148	NA	0.1	0	0	0	0	0.2	0.2	0.1	0.1	0	0	0.2	0.1	0	0	0	0	0	0	0.1	0	0.1	0	0	0.1	0.1	0.3	0.1	0.1
Tfap2b	protein_coding	0.1959	0	NA	0	NA	0.02029	NA	-0.01721	NA	-0.06071	NA	-0.0534	NA	-0.05295	NA	-0.03266	NA	-0.07016	NA	0	0	0	0	0	0	0	0	0	0	0	0	0	0	0	0	0	0	0	0	0	0	0	0	0	0	0	0	0
Gm4849	processed_pseudogene	0.04801	0	NA	0	NA	-0.0334	NA	-0.04761	NA	0	NA	0	NA	0.02739	NA	0	NA	0	NA	0	0	0	0	0	0	0	0	0	0	0	0	0	0	0	0	0	0	0	0	0	0	0	0	0	0	0	0	0
Pkhd1	protein_coding	30.94	1.915	2.51e-06	2.422	7.426e-10	0.421	0.4371	-0.6147	0.2207	0.56	0.3857	-1.143	0.01037	0.2072	0.7097	0.6283	0.1789	-0.4075	0.5294	0.1	0.1	0.1	0	0	0	0.1	0.1	0.1	0.1	0.1	0.1	0	0	0	0.1	0.1	0.1	0.2	0.2	0.2	0	0.1	0	0.1	0	0.2	0.1	0.1
Gm37315	TEC	0.2193	0.1034	NA	0.0009085	NA	0	NA	0.06206	NA	-0.03406	NA	-0.0255	NA	-0.04906	NA	-0.03266	NA	0.013	NA	0	0	0	0	0	0	0	0	0	0	0	0	0	0	0	0	0	0	0	0	0	0	0	0	0	0	0	0	0
Gm15795	processed_pseudogene	0.1369	0	NA	0.002483	NA	-0.006751	NA	-0.01844	NA	-0.06071	NA	-0.08004	NA	-0.05255	NA	-0.0593	NA	-0.07099	NA	0	0.1	0	0	0	0	0	0	0	0	0	0	0	0.1	0	0	0	0	0	0	0.1	0	0	0	0	0	0	0	0
Il17a	protein_coding	0.04032	0	NA	0	NA	0.04654	NA	0	NA	0	NA	0	NA	0	NA	0.02064	NA	0	NA	0	0	0	0	0	0	0	0	0	0	0	0	0	0	0	0	0	0	0	0	0	0	0	0	0	0	0	0	0
Il17f	protein_coding	2.886	1.072	0.15	0.05913	0.9606	0.5964	0.5598	0.4509	0.6378	-0.4262	0.7626	-0.9027	0.2585	-0.684	0.4028	-0.08757	0.939	-0.233	0.8476	0.2	0.1	0	0	0.1	0.1	0	0	0	0.1	0	0	0	0	0	0.2	0.1	0.2	0.1	0	0.1	0	0	0	0	0.1	0	0.1	0
Mcm3	protein_coding	12310	0.3637	0.003769	0.4038	0.0009821	0.1876	0.2449	0.1035	0.5924	0.04674	0.8811	-0.1889	0.1929	-0.2117	0.1198	-0.0241	0.9062	-0.1082	0.6145	186.7	141.9	125.7	104.2	111	98.1	85.7	77.9	86.8	136.9	130	125.4	72.6	86.3	84.5	140.9	131.4	131.8	121.9	151.9	141.9	147.7	133.4	117.5	136.9	144.4	163.8	151.6	154.6
Gm20587	processed_pseudogene	0.4392	0.01295	NA	0.3596	NA	0.136	NA	0.2807	NA	-0.0275	NA	-0.08994	NA	-0.2374	NA	-0.1014	NA	0.04327	NA	0	0	0	0	0	0	0	0	0	0	0	0	0	0	0	0	0	0	0.1	0.1	0	0	0	0	0.1	0	0	0	0.1
6720483E21Rik	lincRNA	1.006	0.09356	NA	-0.1712	NA	0.2428	NA	0.3106	NA	0.7784	NA	-0.1765	NA	-0.1745	NA	0.06826	NA	0.136	NA	0	0	0	0	0.1	0	0	0	0	0	0	0	0.1	0	0	0.1	0	0	0	0	0	0	0	0	0.1	0	0.4	0.1	0.1
Paqr8	protein_coding	187.6	0.9659	1.59e-06	1.088	3.871e-08	2.217	3.925e-25	-0.2197	0.583	0.428	0.1225	-1.151	1.418e-08	-2.666	2.985e-37	-0.4494	0.05292	-2.886	9.561e-33	2	1.8	1.7	1	1.3	1	0.9	1.2	0.8	0.3	0.3	0.2	0.5	0.4	0.6	2.3	2.3	2.1	1.7	2.9	2.8	0.9	0.8	0.8	0.2	0.2	2.9	2.3	2.3
Efhc1	protein_coding	78.83	-1.124	0.0001426	-0.8301	0.006659	0.294	0.5201	0.7157	0.04358	-0.4385	0.3587	-0.5523	0.09697	-1.123	0.0001212	-0.8287	0.009228	-0.407	0.3501	2.6	2.2	1.8	2.5	1.9	1.7	1.5	0.7	1	1.2	1	0.7	0.9	0.7	1	1.2	0.6	0.9	1.1	1.1	1.1	1.4	1.8	1.3	1.4	2	1.8	1.7	1.5
Tram2	protein_coding	245.6	-0.07499	0.8307	-0.1436	0.6491	0.1033	0.8143	0.74	0.004989	-0.103	0.8501	-0.393	0.1312	-1.322	8.888e-10	-1.218	4.697e-08	-0.5815	0.03949	2.8	2.2	2.3	1.4	1.5	1.4	1	0.8	0.6	0.9	0.9	1.1	0.7	0.6	0.7	1.5	1.2	1.3	0.8	1.7	1.4	1.9	1.8	1.9	1.5	1.7	2.9	2.1	1.9
Gm28287	antisense	0.2786	0.001111	NA	0.0584	NA	0	NA	0.03844	NA	-0.1263	NA	-0.1736	NA	-0.1709	NA	-0.154	NA	-0.1324	NA	0.3	0	0	0	0	0	0	0	0	0	0	0	0	0	0	0	0.1	0	0	0	0.1	0	0	0	0	0	0	0	0.1
Gm2693	unprocessed_pseudogene	1.429	-0.3937	NA	-0.05088	0.964	-0.1865	NA	0.005048	NA	-0.7635	NA	-0.7919	NA	-1.084	0.1211	-1.271	0.06214	-1.079	0.1455	0.2	0.3	0.5	0.3	0	0	0	0	0.3	0	0.1	0	0.1	0	0.1	0	0	0.1	0	0.1	0.1	0.1	0.2	0	0.1	0	0	0.1	0.2
Tmem14a	protein_coding	60.41	0.6267	0.02279	0.9584	0.0001952	0.4447	0.1761	-0.01166	0.9818	0.217	0.6688	-0.1514	0.6628	-0.7345	0.004868	-0.2897	0.39	-0.7461	0.01604	2.3	2	2.2	0.9	1.6	1.5	0.8	0.5	0.6	1.5	1.1	1.3	1.1	1.2	1.1	2.2	2.2	2.1	3.1	2.2	2.8	1.5	2.3	2.1	1.2	1.3	2.5	2.6	2.5
Gm38224	TEC	1.558	0.4813	NA	0.5278	0.4894	-0.08523	NA	0.5004	NA	-0.3377	NA	-0.2434	NA	-0.3581	0.6719	-0.4433	0.597	0.1423	0.9035	0	0.1	0	0	0	0	0	0.1	0	0.1	0	0	0	0	0	0	0.1	0.1	0	0.1	0	0	0	0.1	0	0.1	0	0	0
Gsta3	protein_coding	162.7	1.508	1.249e-11	1.28	1.389e-08	1.119	1.254e-05	1.938	1.055e-14	0.2394	0.6032	0.5819	0.02264	-1.65	2.672e-12	-0.5318	0.05169	0.288	0.4332	1.7	1.5	0.9	1	1	1.4	0.3	0.3	0.2	0.4	0.4	0.6	0	0	0.1	3.2	3.1	3.5	2.1	3.1	3.3	2.3	2.4	1.9	1.6	2	2	1.6	1.7
Gm28836	antisense	5.793	1.75	0.005199	1.113	0.1026	0.6836	0.4417	0.9256	0.216	-0.846	0.4045	-0.1651	0.8571	-1.117	0.09416	-0.4335	0.6141	-0.1914	0.8709	1	0.5	0	0.3	0.1	0.1	0.1	0	0	0.1	0.1	0.4	0	0	0	0.9	0.7	1	0.4	0.5	0.7	0.4	0.7	0.4	0.7	0.3	0.3	0.3	0.2
Gm4956	transcribed_unprocessed_pseudogene	0.3325	-0.0872	NA	-0.07746	NA	0	NA	0	NA	-0.06071	NA	-0.08004	NA	-0.0792	NA	-0.0593	NA	-0.07183	NA	0	0	0.2	0	0.1	0	0	0	0	0	0	0	0	0	0	0	0	0	0	0	0	0	0	0	0	0	0	0	0
Gm21909	unprocessed_pseudogene	0.01885	0	NA	0.002483	NA	0	NA	0	NA	0	NA	0	NA	0	NA	0	NA	0	NA	0	0	0	0	0	0	0	0	0	0	0	0	0	0	0	0	0	0	0.1	0	0	0	0	0	0	0	0	0	0
Khdc1a	protein_coding	0.1726	-0.05951	NA	-0.05081	NA	0	NA	0	NA	-0.03406	NA	-0.0534	NA	-0.05255	NA	-0.03266	NA	-0.04433	NA	0	0	0	0	0	0	0	0	0	0	0	0	0	0	0	0	0	0	0	0	0	0	0	0	0	0	0	0	0
Khdc1c	protein_coding	0.03888	0	NA	0	NA	0	NA	0	NA	0	NA	0	NA	0	NA	0	NA	0	NA	0	0	0	0	0	0	0	0	0	0	0	0	0	0	0	0	0	0	0	0	0	0	0	0	0	0	0	0	0
Khdc1b	protein_coding	0.0513	0	NA	0.002483	NA	-0.0334	NA	-0.04676	NA	0	NA	0	NA	0.02739	NA	0	NA	0	NA	0	0	0	0	0	0	0	0	0	0	0	0	0	0	0	0	0	0	0	0	0	0	0	0	0	0	0	0	0
Gm16328	processed_pseudogene	0.02611	0	NA	0	NA	0	NA	0	NA	0.01923	NA	0	NA	0	NA	0	NA	0	NA	0	0	0	0	0	0	0	0	0	0	0	0	0	0	0	0	0	0	0	0	0	0	0	0	0	0	0	0	0.2
Kcnq5	protein_coding	10.65	1.557	0.01223	2.337	5.218e-05	0.672	0.4284	0.7261	0.3413	0.1291	0.9394	-0.8364	0.2536	-0.4214	0.5984	0.2506	0.7885	0.3047	0.7768	0	0	0	0	0	0	0.2	0.1	0.1	0	0	0	0.1	0.2	0.2	0.1	0.1	0	0.1	0.1	0.1	0	0	0	0	0	0	0	0.1
Gm36949	TEC	0.2749	0	NA	0.0416	NA	0	NA	0.196	NA	0	NA	0	NA	0	NA	0	NA	0.1749	NA	0	0	0	0	0	0	0	0	0	0	0	0	0	0	0	0	0	0	0	0	0	0	0	0	0	0.1	0	0	0
Gm7658	processed_pseudogene	0.2118	0.05389	NA	0.003036	NA	0.08425	NA	0.06922	NA	-0.01412	NA	-0.05178	NA	-0.0957	NA	-0.01145	NA	-0.02648	NA	0	0	0	0	0	0	0	0	0	0	0	0	0	0	0	0	0	0	0	0	0	0	0	0	0	0	0	0	0
Gm38243	TEC	0.5053	-0.04965	NA	0.3473	NA	0.3202	NA	-0.02559	NA	0	NA	0.0168	NA	-0.01192	NA	0.3083	NA	0	NA	0	0	0	0	0	0	0.1	0	0	0	0	0	0	0	0	0	0	0	0	0.1	0	0	0	0	0	0	0	0	0
Gm26580	lincRNA	0.1399	0	NA	0.02913	NA	0	NA	0	NA	-0.06071	NA	-0.08004	NA	-0.0792	NA	-0.0593	NA	-0.07099	NA	0	0	0	0	0	0	0	0	0	0	0	0	0	0	0	0	0	0	0	0	0	0	0	0	0	0	0	0	0
Rims1	protein_coding	154.2	1.414	4.303e-11	2.024	2.029e-22	0.7042	0.01263	2.184	2.814e-20	0.8808	0.001678	1.794	2.805e-15	-0.4841	0.09337	0.2201	0.5412	1.7	6.667e-12	0.4	0.3	0.4	0.6	0.5	0.5	0.8	0.4	0.5	0.2	0.2	0.2	0.4	0.6	0.4	1.6	1.4	1.4	2.1	2.6	2.1	1.1	1.2	1.1	1.1	1.1	0.7	0.6	0.5
Gm29506	sense_overlapping	0.05651	0	NA	0.002483	NA	-0.006751	NA	-0.02096	NA	0	NA	0	NA	0.0007409	NA	0	NA	0	NA	0	0	0	0	0	0	0	0	0	0	0	0	0	0	0	0	0	0	0	0	0	0	0	0	0	0	0	0	0
4933415F23Rik	protein_coding	0.07426	0	NA	0	NA	-0.006751	NA	-0.02096	NA	0	NA	0	NA	0.0007409	NA	0	NA	0	NA	0	0	0	0	0	0	0	0	0	0	0	0	0	0	0	0	0	0	0	0	0	0	0	0	0	0	0	0	0
Gm6420	TEC	0.4342	0.003872	NA	0.1268	NA	0.06639	NA	0	NA	-0.08631	NA	-0.09831	NA	-0.09716	NA	-0.03077	NA	-0.08351	NA	0.1	0	0	0	0	0	0	0	0	0	0	0	0	0	0.1	0	0	0	0	0.3	0	0	0	0	0	0	0	0	0
Mir30a	miRNA	0.7991	-0.04542	NA	0.2167	NA	-0.07972	NA	-0.007888	NA	0.2762	NA	0.1385	NA	0.0211	NA	-0.05863	NA	0.01321	NA	0	0	2.2	1.3	0	0	0	0	0	1.2	0	0	0	0	0	0.7	0	0	1	0	1.3	0	0.9	1	0	0.8	0	1.5	1.4
Gm27028	lincRNA	8.071	-0.129	0.8914	0.05922	0.9555	0.6944	0.4155	0.6363	0.4295	0.8341	0.391	0.0902	0.928	-0.4335	0.5906	0.2609	0.7814	0.2028	0.8612	0.3	1.2	0	0.7	1.3	0.6	1.4	0.2	0.9	0.6	0.3	0.3	1	0.2	0.6	0.6	1	0.6	0.9	1.1	0.7	0.5	1	0.7	0.9	0.7	2	1.8	0.5
Gm29107	lincRNA	0.4878	-0.2748	NA	0.05528	NA	0.0683	NA	-0.01276	NA	0.1249	NA	0	NA	-0.01066	NA	0.05764	NA	0	NA	0	0	0	0	0	0.3	0	0	0.2	0	0.1	0	0.1	0.2	0	0	0	0	0.2	0	0.3	0	0	0	0	0	0	0	0.2
Ogfrl1	protein_coding	430.6	0.5334	0.002131	0.6571	9.152e-05	-0.1976	0.4145	0.1033	0.7134	-0.2372	0.4246	0.02878	0.92	0.2122	0.3013	0.01457	0.9628	0.3155	0.1819	1.9	1.6	1.5	1.4	1.6	1.7	3.1	2.9	2.6	2.5	1.8	1.6	2.6	3	2.9	2.4	2.2	2.3	2	3	2.6	1.6	1.8	1.8	1.9	2.3	1.6	1.4	1.4
Gm7784	processed_pseudogene	0.07437	0	NA	0.002483	NA	-0.006751	NA	-0.02012	NA	-0.03406	NA	-0.0534	NA	-0.02591	NA	-0.03266	NA	-0.04602	NA	0	0	0	0	0	0	0	0	0	0	0	0	0	0	0	0	0	0	0	0	0	0	0	0	0	0	0	0	0
B3gat2	protein_coding	0.7397	-0.103	NA	0.4278	NA	0.1328	NA	0.1526	NA	0.05092	NA	0.1516	NA	0	NA	0.04592	NA	0.06578	NA	0	0	0	0	0	0	0	0	0	0	0	0	0	0	0	0	0	0	0	0	0	0	0	0	0	0	0	0	0
Smap1	protein_coding	942.8	0.1562	0.3277	0.1628	0.3006	0.2606	0.09849	0.2651	0.1075	0.01675	0.9692	-0.2096	0.174	-0.3456	0.01055	-0.08503	0.6558	-0.08044	0.7463	12.8	11.1	10.4	9.7	8.5	8.3	10.4	10.8	9.3	10.1	9.4	7.7	8.6	11.4	10	9.6	10.1	9.8	8.7	10.6	10.3	10.6	10.3	9.1	10.3	11.5	12.2	11.4	11.5
Sdhaf4	protein_coding	88.83	-0.9217	0.0004025	-0.432	0.1365	0.4583	0.162	0.3763	0.2756	0.1543	0.7922	0.002448	0.9975	-0.4355	0.1417	0.0228	0.9618	-0.05918	0.9192	3.5	4.4	4.8	4.4	5.3	5	3.6	4	3.8	2.2	3.6	3.2	4.1	5.3	3.6	2.8	2.5	2.3	5.1	3	2.6	3.8	4	4.5	4	3.9	5.2	4.3	4.4
Gm26524	TEC	0.1561	0.04863	NA	-0.05081	NA	0	NA	0	NA	0	NA	0	NA	0	NA	0	NA	0	NA	0	0	0	0	0	0.1	0	0	0	0	0	0	0.1	0	0	0.1	0	0.2	0	0	0	0	0	0	0	0	0	0	0
Fam135a	protein_coding	723.8	-0.3545	0.05426	-0.07297	0.7672	-0.04883	0.8848	-0.238	0.3038	-0.1916	0.5385	-0.5769	0.001032	0.1011	0.6662	0.05232	0.8498	-0.1369	0.6503	4.8	3.7	2.3	2.7	3.6	3.4	5.6	4.6	4.5	4.1	4.2	3.5	5.2	5.6	5.6	2.5	2.6	2.5	2.7	3.4	3.1	2.6	2.5	2.3	3.3	3.4	3.2	2.9	3.6
Gm37580	TEC	3.259	-0.705	0.3887	0.08463	0.9405	0.3158	0.7937	-0.696	0.4171	-1.205	0.2052	-0.9584	0.2228	-0.7209	0.3695	-0.4051	0.6708	-1.417	0.06013	0.1	0.1	0.1	0	0.1	0	0	0.1	0	0	0.1	0	0.1	0.2	0.1	0	0	0	0.1	0	0	0	0	0.1	0	0	0	0	0
Col9a1	protein_coding	1.99	-0.433	0.6206	-0.1963	0.8405	-0.362	NA	0.1456	NA	-0.7293	NA	-0.143	0.8892	-0.525	0.5276	-0.887	0.2388	-0.3794	0.7149	0	0	0	0	0	0	0.1	0.1	0.1	0	0	0	0	0	0	0	0	0	0	0	0	0	0	0	0	0	0	0	0
Col19a1	protein_coding	0.5636	0.2943	NA	0.03636	NA	0.1278	NA	0	NA	-0.01897	NA	-0.1471	NA	-0.1432	NA	-0.01544	NA	-0.0951	NA	0	0	0	0	0	0	0	0	0	0	0	0	0	0	0	0	0	0	0	0	0	0	0	0	0	0	0	0	0
Tubb4b-ps2	processed_pseudogene	0.1466	-0.01273	NA	0	NA	-0.0334	NA	-0.01837	NA	0.01923	NA	0	NA	0.02739	NA	0	NA	0.009016	NA	0	0	0	0	0	0	0	0	0	0	0	0	0	0	0	0	0	0	0	0	0	0	0	0	0	0	0.1	0	0
Gm28439	unprocessed_pseudogene	3.022	0.4851	0.5812	0.4791	0.581	-0.1875	0.8883	0.326	0.7504	-0.7702	0.509	-0.6825	0.4161	-1.253	0.08093	-1.441	0.04563	-0.9272	0.2835	0.3	0.3	0.7	0.2	0	0	0	0	0	0.1	0.1	0	0	0.1	0.1	0.2	0.1	0.1	0.2	0.1	0.1	0.3	0.1	0.1	0.1	0.2	0.6	0	0
Gm10222	unprocessed_pseudogene	8.963	0.6729	0.3243	0.1085	0.9083	0.3824	0.6977	0.7054	0.3509	-0.3319	0.7947	-0.5014	0.5024	-0.9459	0.143	-0.5634	0.467	-0.2405	0.8226	1.4	1.5	2.1	1.9	0.3	1.3	1.4	0.2	2	0.3	0.8	0.9	0.8	0.4	0.8	1.5	2.1	2.4	1	1.7	1.1	1.3	1.4	0.3	0.8	1.8	1.1	1.1	1.3
Gm28438	unprocessed_pseudogene	54.29	0.5112	0.2242	-0.1438	0.7885	0.2018	0.7566	0.202	0.7428	-0.2161	0.7932	-0.2766	0.5749	-0.6077	0.142	-0.4059	0.4044	-0.4057	0.4851	4.7	8.6	6.8	4.5	7.5	6.5	13.1	5.9	9	3.5	4.6	4.7	5.2	2.6	5.3	7	10	10.6	4.2	5.2	7.6	5.3	6.8	4.3	3.2	6.5	7.5	4.5	5.4
Gm28437	unprocessed_pseudogene	29.37	0.17	0.8445	-0.5879	0.4018	0.09781	0.9347	0.335	0.7108	-0.4899	0.6674	1.01	0.1147	-0.9407	0.1379	-0.8429	0.2192	-0.6057	0.481	1.1	1.5	3.2	1.2	1.4	1.1	1.4	1.5	0.7	0.9	0.6	0.8	0.9	1.5	1	1.6	1.4	1.3	0.7	0.8	0.6	0.7	11.3	1.1	0.7	1.4	1.6	0.5	1.5
Gm10925	unprocessed_pseudogene	8.946	0.3007	0.7564	0.5569	0.51	0.4163	0.712	0.0457	0.9692	-1.313	0.1461	-1.423	0.0493	-2.087	0.001443	-1.67	0.01667	-2.041	0.003015	0.3	0.6	6.4	0.1	0.1	0.3	0.1	0.1	0.1	0.3	0	0.3	0.3	0	0.2	0.4	0.3	0.2	0.3	0.8	0.2	0.5	0.5	0.5	0.3	0	1.4	0.1	0.3
Gm28661	unprocessed_pseudogene	6.725	0.1456	NA	-0.4859	NA	-0.03303	NA	-0.1141	NA	-1.465	NA	-1.657	NA	-2.052	NA	-2.085	NA	-2.167	NA	0.3	0.3	5.3	0.1	0.1	0.3	0.1	0.6	0.2	0.3	0.2	0.1	0.2	0	0.1	0.2	0.3	0.2	0.1	0.1	0.1	0.2	0.3	0.4	0.1	0.2	1	0.2	0.2
Gm29216	unprocessed_pseudogene	8.007	-0.09274	0.9304	-0.2904	0.7537	-0.09525	0.9447	0.323	0.7496	-1.423	0.08966	-1.325	0.05992	-1.724	0.007919	-1.82	0.006454	-1.401	0.05918	0.5	0.6	6.3	0.2	0.6	0.6	0.3	0.9	0.7	0.2	0.4	0.5	0.2	0	0.2	0.4	0.5	0.5	0.5	0.2	0.4	0.6	0.5	0.5	0.5	0.5	1.5	0.1	0.1
Lmbrd1	protein_coding	347.2	0.6366	0.0001099	0.8061	4.264e-07	0.3018	0.1471	0.27	0.2159	0.2487	0.3593	-0.09537	0.6866	-0.3552	0.0491	-0.0534	0.8472	-0.08524	0.7965	2.3	1.7	2.1	2	1.8	1.5	3.1	2.9	2.6	1.7	1.6	1.5	2	2.9	2	3.1	2.5	2.7	2.6	3.5	3.3	2	1.9	1.8	1.9	1.9	2.5	2.2	2.5
Gm9443	processed_pseudogene	0.1258	-0.03286	NA	-0.05081	NA	0.04654	NA	0	NA	0	NA	0	NA	0	NA	0.02064	NA	0	NA	0	0	0	0	0	0	0	0	0	0	0	0	0	0	0.1	0	0	0	0	0	0	0	0	0	0	0	0	0	0
Adgrb3	protein_coding	7.385	-0.1576	0.8738	0.839	0.2476	0.008273	0.9963	-0.2622	0.8022	-1.595	0.04699	-1.397	0.04494	-0.8928	0.2162	-0.8846	0.2518	-1.155	0.1404	0	0	0.1	0	0	0	0.1	0	0	0	0	0	0	0	0	0	0	0	0	0	0	0	0	0	0	0	0	0	0
Gm20172	TEC	0.2505	0	NA	0	NA	-0.06352	NA	-0.01785	NA	-0.06071	NA	-0.1063	NA	-0.02243	NA	-0.08595	NA	-0.04029	NA	0.1	0	0	0	0	0	0	0	0	0	0	0.1	0	0	0	0	0	0	0	0	0	0	0	0	0	0	0	0	0
Gm37331	TEC	0.03221	0	NA	0	NA	0	NA	0	NA	0	NA	0	NA	0	NA	0	NA	0	NA	0	0	0	0	0	0	0	0	0	0	0	0	0	0	0	0	0	0	0	0	0	0	0	0	0	0	0	0	0
Gm37211	TEC	0.03221	0	NA	0	NA	0	NA	0	NA	0	NA	0	NA	0	NA	0	NA	0	NA	0	0	0	0	0	0	0	0	0	0	0	0	0	0	0	0	0	0	0	0	0	0	0	0	0	0	0	0	0
Gm37862	TEC	0.06608	0	NA	0	NA	0	NA	0	NA	0	NA	0	NA	0	NA	0	NA	0	NA	0	0	0	0	0	0	0	0	0	0	0	0	0	0	0	0	0	0	0	0	0	0	0	0	0	0	0	0	0
Gm38286	TEC	0.3766	0.0784	NA	0	NA	0	NA	0	NA	0	NA	0	NA	0	NA	0	NA	0	NA	0	0	0	0	0	0	0.1	0	0	0	0	0	0	0	0	0	0	0	0	0	0	0	0	0	0	0	0	0	0
Gm37880	TEC	0.9005	-0.0684	NA	-0.09607	NA	0.009288	NA	0.2154	NA	0	NA	0.2808	NA	0.05383	NA	0.06312	NA	0.2693	NA	0	0	0	0	0	0	0.2	0	0	0	0	0	0	0	0	0	0	0	0	0	0	0	0	0	0	0	0	0	0
Gm37011	TEC	0.3539	0	NA	0.02913	NA	0	NA	0	NA	0	NA	0	NA	0	NA	0	NA	0	NA	0	0	0	0	0	0	0.1	0	0	0	0	0	0	0	0	0	0	0	0	0	0	0	0	0	0	0	0	0	0
Gm29214	processed_pseudogene	0.1175	-0.007014	NA	0.002483	NA	0.0199	NA	-0.01927	NA	0	NA	0	NA	0.0007409	NA	0.02064	NA	0	NA	0	0	0	0	0	0	0	0	0	0	0	0	0	0	0	0	0	0	0	0.1	0	0	0	0	0	0	0	0	0
Gm37051	TEC	0.2577	0	NA	0	NA	0	NA	0	NA	0	NA	0	NA	0	NA	0	NA	0	NA	0	0	0	0	0	0	0	0	0	0	0	0	0.1	0	0	0	0	0	0	0	0	0	0	0	0	0	0	0	0
Gm38260	TEC	0.4703	0.05045	NA	0.02653	NA	0.1394	NA	-0.06164	NA	-0.08743	NA	-0.05491	NA	-0.02011	NA	0.1193	NA	-0.08175	NA	0	0	0	0	0	0	0	0	0	0	0	0	0	0	0	0	0	0	0	0	0	0	0	0	0	0	0	0	0
Gm37628	TEC	0.641	-0.3079	NA	-0.3735	NA	0	NA	0	NA	0	NA	0	NA	0	NA	0	NA	0	NA	0	0	0	0	0	0	0	0	0	0	0	0	0	0	0	0	0	0	0	0	0	0	0	0	0	0	0	0	0
8030445P17Rik	TEC	0.1237	0	NA	0	NA	-0.0334	NA	-0.04592	NA	0	NA	0	NA	0.02739	NA	0	NA	0	NA	0	0	0	0	0	0	0	0	0	0	0	0	0	0	0	0	0	0	0	0	0	0	0	0	0	0	0	0	0
Gm38198	TEC	0.4112	-0.1321	NA	0.04765	NA	-0.0567	NA	-0.06729	NA	-0.02137	NA	-0.1292	NA	-0.02844	NA	-0.08514	NA	-0.09573	NA	0	0	0	0	0	0	0	0	0	0	0	0	0	0	0	0	0	0	0	0	0	0	0	0	0	0	0	0	0
Gm37077	TEC	0.4869	0.05005	NA	-0.08098	NA	0	NA	0	NA	-0.1006	NA	-0.2198	NA	-0.2978	NA	-0.2557	NA	-0.2603	NA	0	0	0	0	0	0	0	0	0	0	0	0	0	0	0	0	0	0	0	0	0	0	0	0	0	0	0	0	0
Gm37895	TEC	1.539	-0.4312	NA	-0.01874	0.9887	-0.1685	NA	-0.2298	NA	-1.011	NA	-0.9739	NA	-0.7059	0.3102	-0.8744	0.1944	-0.9357	0.1686	0	0	0.1	0	0	0	0	0.1	0	0	0	0	0	0	0	0	0	0	0	0	0	0	0	0	0	0	0	0	0
Gm36952	TEC	1.344	-0.8251	NA	-1.04	0.06548	0.1752	NA	0	NA	-0.3977	NA	-0.5474	NA	-0.5446	NA	-0.3694	NA	-0.4345	0.555	0	0	0	0.1	0.1	0	0.1	0	0	0	0	0	0	0	0	0	0	0	0	0	0	0	0	0	0	0	0	0	0
Gm37602	TEC	0.6969	-0.09554	NA	0.03711	NA	0	NA	0	NA	-0.3481	NA	-0.3187	NA	-0.3901	NA	-0.3566	NA	-0.334	NA	0	0	0	0	0	0	0.1	0	0	0	0	0	0	0	0	0	0	0	0	0	0	0	0	0	0	0	0	0	0
2900022M07Rik	TEC	0.5179	-0.1833	NA	-0.1649	NA	0.2356	NA	0.1277	NA	0	NA	0.001302	NA	0	NA	0.1615	NA	0.05364	NA	0	0	0	0	0	0	0.1	0	0	0	0	0	0.2	0.1	0.1	0	0	0	0	0	0	0	0	0	0	0	0	0	0
2900002M20Rik	TEC	0.3969	-0.01721	NA	0.01431	NA	-0.01201	NA	-0.01408	NA	-0.1491	NA	-0.1838	NA	-0.1343	NA	-0.1463	NA	-0.1483	NA	0.2	0	0	0	0	0.1	0	0.3	0	0	0.1	0	0.4	0	0.1	0.2	0	0	0	0.1	0.1	0	0	0	0	0	0	0	0
Gm9884	TEC	0.02623	0	NA	0	NA	0	NA	0	NA	0	NA	-0.0001043	NA	0	NA	0	NA	0	NA	0	0	0	0	0	0	0	0	0	0	0	0	0	0	0	0	0	0	0	0	0	0	0	0	0	0	0	0	0
Gm19123	processed_pseudogene	0.04851	0	NA	0	NA	0	NA	0	NA	0	NA	0	NA	0	NA	0	NA	0	NA	0	0	0	0	0	0	0	0	0	0	0	0	0	0.1	0	0	0	0	0	0	0	0	0	0	0	0	0	0	0
Gm19028	processed_pseudogene	0.06121	0	NA	0.002483	NA	0	NA	0	NA	-0.03406	NA	-0.0534	NA	-0.05255	NA	-0.03266	NA	-0.04687	NA	0	0	0	0	0	0	0	0	0	0	0	0	0	0	0	0	0	0	0	0	0	0	0	0	0	0	0	0	0
Gm5697	processed_pseudogene	0.3908	0	NA	0.01282	NA	0.05457	NA	0.09687	NA	-0.02048	NA	-0.1283	NA	-0.1359	NA	-0.08131	NA	-0.03902	NA	0	0	0	0	0	0	0	0	0	0	0	0	0	0	0	0	0	0	0	0	0	0	0	0	0	0	0.1	0	0
Gm5525	processed_pseudogene	1.519	0.0785	NA	0.506	0.5312	0.4327	NA	0.2585	NA	0.4012	NA	-0.5213	NA	-0.5675	0.4757	-0.1349	0.895	-0.3091	0.7703	0.1	0	0.1	0.1	0	0	0	0	0	0	0	0.1	0	0	0.1	0.1	0	0	0.1	0	0.1	0	0	0	0	0	0.1	0.1	0.1
Gm7858	processed_pseudogene	0.02371	0	NA	0	NA	0	NA	0.03175	NA	0	NA	0	NA	0	NA	0	NA	0.005844	NA	0	0	0	0	0	0	0	0	0	0	0	0	0	0	0	0	0	0	0	0	0	0	0	0	0	0	0	0	0
Gm9898	lincRNA	0.01885	0	NA	0.002483	NA	0	NA	0	NA	0	NA	0	NA	0	NA	0	NA	0	NA	0	0	0	0	0	0	0	0	0	0	0	0	0	0	0	0	0	0	0	0	0	0	0	0	0	0	0	0	0
Gm6473	unprocessed_pseudogene	0.03338	0	NA	0.002483	NA	0	NA	0	NA	0	NA	0	NA	0	NA	0	NA	0	NA	0	0	0	0	0	0	0	0	0	0	0	0	0	0	0	0	0	0	0	0	0	0	0	0	0	0	0	0	0
Phf3	protein_coding	5553	0.3887	0.01535	0.5756	0.0001277	0.2147	0.2989	0.1418	0.5471	0.1503	0.6096	0.05432	0.8142	-0.0839	0.6979	0.1308	0.5319	0.05789	0.855	19.3	15.5	9.9	12.2	13.6	13.9	13.2	11.4	11.1	14.4	14	13.9	10.7	12.6	11.2	17.2	16.9	18	17.1	21.3	21	16.4	16	14.2	14.7	16.5	16	16.8	17
Gm37522	TEC	38.06	0.1984	0.7388	0.4708	0.3401	0.3383	0.5967	0.5335	0.3205	-0.01109	0.995	-0.5723	0.2344	-0.7446	0.09193	-0.4063	0.4509	-0.2111	0.7812	0.9	0.7	0.5	0.5	0.5	0.3	0.6	0.4	0.1	0.5	0.6	0.2	0.5	0.4	0.3	0.4	0.5	0.6	0.4	0.8	0.6	0.4	0.5	0.5	0.6	0.7	0.9	0.6	0.7
Gm37906	TEC	48.65	0.1121	0.7997	0.2349	0.5466	0.09347	0.8666	-0.0009178	0.9997	-0.5016	0.2374	-0.406	0.2166	-0.5399	0.07284	-0.4464	0.1903	-0.5408	0.1469	1.1	0.9	0.8	0.6	0.5	0.5	0.5	0.3	0.3	0.6	0.7	0.6	0.4	0.7	0.4	0.6	0.5	0.6	0.5	0.7	0.7	0.9	0.7	0.5	0.7	0.6	0.7	0.6	0.7
Ptp4a1	protein_coding	2746	0.2842	0.01843	0.4001	0.0004368	-0.05417	0.7976	-0.308	0.02585	-0.1466	0.4613	-0.4097	0.0005093	-0.04964	0.7674	-0.1038	0.5055	-0.3577	0.009619	21.7	18.8	14	15.5	17.5	16.5	21.9	21.9	20.2	18.8	17.9	16.5	23.1	26.4	23.6	20.4	19.8	20.2	19.7	23	22.8	14	14	13.3	13.7	14.9	16.2	16.6	16.9
Gm5698	processed_pseudogene	7.623	-2.048	0.00225	-1.76	0.009275	-2.319	0.0007237	-2.302	0.0005247	-2.445	0.0005781	-2.262	0.000855	-0.08705	0.936	-2.406	0.0002465	-2.389	0.0002897	2.2	2.1	0	0.5	0.3	1	0.6	1.3	0.4	1.7	2.2	0.2	0	0	0	0	0	0	0.1	0	0	0.1	0.1	0	0	0	0	0	0.1
Gm9458	processed_pseudogene	0.2744	0	NA	0	NA	-0.08403	NA	-0.1447	NA	-0.06071	NA	-0.07903	NA	0.07802	NA	-0.006011	NA	-0.06673	NA	0.1	0	0	0	0	0	0	0	0	0.1	0.1	0	0	0	0	0	0	0	0	0	0	0	0	0	0	0	0	0	0
Gm5699	processed_pseudogene	4.878	-2.404	0.000246	-2.287	0.0004353	-2.396	0.0003913	-2.199	0.0009861	-2.486	0.0003922	-2.518	0.000155	0.1243	0.9075	-2.272	0.0005558	-2.074	0.002207	0.8	1.2	0	0.4	0.5	0.8	1.1	0.7	0.3	0.9	1.2	0.2	0	0	0	0	0	0	0	0	0	0	0	0	0	0	0	0	0
Gm29669	lincRNA	0.06357	0	NA	0	NA	-0.0334	NA	-0.04761	NA	0	NA	0	NA	0.02739	NA	0	NA	0	NA	0	0	0	0	0	0	0	0	0	0	0	0.1	0	0	0	0	0	0	0	0	0	0	0	0	0	0	0	0	0
Gm28644	lincRNA	0.02782	0	NA	0	NA	0	NA	0	NA	-0.03406	NA	-0.0534	NA	-0.05255	NA	-0.03266	NA	-0.04771	NA	0.1	0	0	0	0	0	0	0	0	0	0	0	0	0	0	0	0	0	0	0	0	0	0	0	0	0	0	0	0
4931428L18Rik	protein_coding	0.4057	0.03432	NA	0.1432	NA	0.07411	NA	-0.07276	NA	-0.1477	NA	-0.132	NA	-0.08734	NA	-0.01322	NA	-0.1601	NA	0	0	0.1	0	0	0	0	0	0	0	0	0	0	0	0	0	0	0	0	0	0	0	0	0	0	0	0	0	0
Gm29128	antisense	0.07354	0	NA	0	NA	0	NA	0.06034	NA	0.01923	NA	0	NA	0	NA	0	NA	0.03443	NA	0	0	0	0	0	0	0	0	0	0	0	0	0	0	0	0	0	0	0	0	0	0	0	0	0	0	0	0	0
Gm6489	processed_pseudogene	3.422	-1.103	0.1027	-1.065	0.1101	-1.743	0.009048	-1.484	0.0204	-1.544	0.03705	-1.22	0.07587	0.3116	0.7249	-1.432	0.02721	-1.172	0.08938	0.6	1	0	0.3	0.4	0.2	0.7	0.1	0	1.2	1.2	0.1	0	0	0	0	0	0	0	0	0	0.2	0	0	0.1	0	0	0	0
Gm10307	processed_pseudogene	0.1538	-0.006212	NA	0.002483	NA	0	NA	0	NA	0.01923	NA	-0.0001043	NA	0	NA	0	NA	0	NA	0	0	0	0	0	0	0	0	0	0	0	0	0	0	0	0	0	0	0	0	0	0	0	0	0	0	0.1	0	0
Gm19680	processed_pseudogene	5.855	-0.04833	0.9617	-0.1775	0.8425	-0.02472	0.9863	0.01457	0.9903	-0.9772	0.2931	-0.5655	0.4506	-0.3951	0.6119	-0.4199	0.618	-0.3806	0.7039	0.2	0.2	0.2	0.1	0.2	0.2	0.1	0.1	0.2	0.2	0.2	0.1	0.2	0.2	0.3	0.1	0.2	0.2	0.1	0.1	0.2	0.1	0.1	0.2	0.1	0.2	0.1	0.1	0
Gm7910	processed_pseudogene	0.1895	-0.05775	NA	-0.05081	NA	-0.07285	NA	-0.08245	NA	-0.06071	NA	-0.08004	NA	0.01355	NA	-0.0593	NA	-0.0689	NA	0	0	0	0	0.1	0	0	0	0	0	0.1	0	0	0	0	0	0	0	0	0	0	0	0	0	0	0	0	0	0
Khdrbs2	protein_coding	3.502	0.8446	0.2708	1.491	0.02835	-0.8337	0.3578	-0.6333	0.4659	0.1762	0.9197	-0.0859	0.9381	0.9955	0.1796	0.1617	0.8775	0.3621	0.7391	0	0	0	0	0	0	0	0.1	0.1	0	0	0	0	0.1	0	0	0	0	0	0	0	0	0	0	0	0	0	0	0
Gm37999	TEC	0.04032	0	NA	0	NA	0.04654	NA	0	NA	0	NA	0	NA	0	NA	0.02064	NA	0	NA	0	0	0	0	0	0	0	0	0	0	0	0	0	0	0	0	0	0	0	0	0	0	0	0	0	0	0	0	0
Gm5415	protein_coding	0.146	0.01345	NA	0.02913	NA	0.04654	NA	0	NA	0	NA	-0.0001043	NA	0	NA	0.02064	NA	0	NA	0	0	0	0	0	0	0	0	0	0	0	0	0	0	0	0	0	0	0	0	0	0	0	0	0	0	0	0	0
Gm37151	TEC	0.416	-0.006212	NA	0.002483	NA	0	NA	0	NA	-0.08735	NA	-0.1067	NA	-0.1058	NA	-0.08595	NA	-0.09763	NA	0	0	0.1	0	0	0	0	0	0	0	0	0	0	0	0	0	0	0	0	0	0	0	0	0	0	0	0	0	0
Gm28624	processed_pseudogene	0.02516	-0.009405	NA	0	NA	0	NA	0	NA	0	NA	0	NA	0	NA	0	NA	0	NA	0	0	0	0	0	0	0	0	0	0	0	0	0	0	0	0	0	0	0	0	0	0	0	0	0	0	0	0	0
Gm37724	lincRNA	19.29	-0.3276	0.5744	-0.4899	0.3657	0.241	0.7534	-0.2293	0.7528	-0.3124	0.7397	-0.9429	0.05634	-0.5006	0.344	-0.2596	0.6909	-0.7299	0.2303	0.7	0.9	1.1	0.6	0.9	0.8	0.5	0.6	0.2	0.7	0.5	0.5	0.6	0.4	0.8	0.7	0.5	0.5	0.4	0.6	0.6	0.2	0.7	0.3	0.3	0.7	0.7	0.6	0.7
Gm7114	processed_pseudogene	0.01162	-0.01058	NA	0	NA	0	NA	0	NA	0	NA	0	NA	0	NA	0	NA	0	NA	0	0	0	0	0	0	0	0	0	0	0	0	0	0	0	0	0	0	0	0	0	0	0	0	0	0	0	0	0
Gm4785	processed_pseudogene	0.1313	-0.007014	NA	0	NA	0	NA	0	NA	0	NA	0.02654	NA	0	NA	0	NA	0	NA	0	0	0	0	0	0	0	0	0.1	0	0	0	0	0	0	0	0	0	0	0	0	0	0.1	0	0	0	0	0	0
Gm37591	lincRNA	0.08638	0	NA	0	NA	-0.0334	NA	-0.04592	NA	0.04588	NA	0	NA	0.02739	NA	0	NA	0	NA	0	0	0	0	0	0	0	0	0	0	0.1	0	0	0	0	0	0	0	0	0	0	0	0	0	0	0	0	0.1	0
Gm18799	processed_pseudogene	0.4384	0.05958	NA	0.06941	NA	-0.09785	NA	-0.103	NA	0.03888	NA	-0.1966	NA	-0.05777	NA	-0.1556	NA	-0.1608	NA	0	0	0.2	0	0	0	0	0	0	0	0.1	0	0	0	0.1	0	0	0	0	0	0	0	0	0	0	0	0	0.1	0
Prim2	protein_coding	1868	0.6126	7.812e-06	0.4245	0.002852	0.4737	0.001314	0.205	0.2886	0.2366	0.2675	0.04288	0.843	-0.1701	0.3148	0.3036	0.05143	0.03485	0.9125	14.7	11.4	8.2	10	11.4	10.5	11.1	10.5	9.1	10.2	10.5	10.2	8.6	9.2	9.1	16.5	15.8	16.7	12.9	15.7	14.4	12.7	12.5	10.6	11.2	12.6	12.2	14.3	14.5
Gm37618	TEC	26.16	0.3959	0.5091	0.6352	0.2391	0.5247	0.3905	-0.0384	0.9632	-0.4461	0.597	-1.201	0.01143	-0.6159	0.2251	-0.09115	0.9005	-0.6543	0.2951	0.6	0.4	0.8	0.1	0.4	0.2	0.1	0.1	0.1	0.4	0.3	0.4	0.2	0.4	0.1	0.3	0.2	0.3	0.4	0.4	0.3	0.3	0.1	0.2	0.3	0.4	0.6	0.2	0.4
1700001G17Rik	TEC	3.339	0.6832	0.4005	1.093	0.1331	-0.1596	0.9033	-0.7027	0.41	0.2617	0.8735	0.1048	0.9241	0.6227	0.4494	0.4631	0.6188	-0.07999	0.9557	0.2	0	0	0	0.1	0	0.6	0	0	0.2	0.2	0.2	0.1	0.4	0.2	0.1	0.2	0.1	0.3	0.2	0.2	0.1	0.1	0.1	0	0.1	0.1	0.2	0.1
Gm38173	TEC	0.1657	0	NA	0	NA	0.04654	NA	0	NA	-0.03406	NA	-0.0534	NA	-0.05255	NA	-0.006011	NA	-0.04687	NA	0	0	0.1	0	0	0	0	0	0	0	0	0	0	0	0	0	0	0	0	0	0	0	0	0	0	0	0	0	0
Rab23	protein_coding	637.2	0.216	0.106	0.7533	1.559e-11	0.2671	0.05649	0.2195	0.1503	0.1875	0.3415	-0.217	0.1252	-0.07483	0.658	0.1923	0.1923	0.1446	0.4504	3	2.3	2.4	2.8	2.7	2.8	3.6	3.1	2.7	2.5	2.4	2.5	3	2.9	3.2	3.3	3	3.4	4.1	4.9	5	2.3	2.3	2.1	2.8	2.9	3	3	2.9
Bag2	protein_coding	125	-0.2446	0.4626	0.4985	0.07554	1.24	2.939e-07	-0.4677	0.1671	0.6634	0.02824	-1.268	8.408e-07	-0.7369	0.004431	0.503	0.07144	-1.205	2.96e-05	1.5	1.3	1.1	0.9	0.9	0.9	3.4	2.7	3.4	0.7	0.7	0.9	3.2	4.1	4.3	0.8	0.8	0.7	1.4	1.4	1.1	0.6	0.6	0.4	0.5	0.6	1.6	2.2	2.5
Zfp451	protein_coding	1437	0.1178	0.5393	0.1243	0.5092	0.08453	0.7392	0.06339	0.8104	-0.1719	0.5092	-0.5024	0.00086	-0.09397	0.6374	-0.009438	0.9719	-0.03059	0.9268	4.8	3.9	2.9	2.6	3.5	3.4	3.8	3.2	3.2	3.8	3.7	3.5	3.6	4.3	3.5	3.5	3.3	3.5	3.1	3.6	3.7	2.9	2.8	2.5	3.6	4.1	3.2	3.6	3.6
Gm15455	processed_pseudogene	47.36	0.5247	0.3181	0.1999	0.7523	0.6698	0.2019	-0.916	0.06862	0.5494	0.4558	-0.8325	0.09233	0.766	0.1008	1.436	0.0008158	-0.1499	0.8635	1	0.7	0.1	0.5	0.3	0.5	0.5	0.3	0.3	1.2	1.5	1	0.1	0.1	0.1	0.7	0.5	0.8	0.3	0.7	0.6	0.2	0.5	0.3	0.5	0.7	0.7	1.1	1.3
Bend6	protein_coding	37.91	-0.6147	0.1952	0.2113	0.7091	-0.1744	0.8371	0.02507	0.9754	0.2185	0.8167	-0.2992	0.5912	-0.8536	0.05832	-1.028	0.03083	-0.8285	0.1321	0.3	0.3	0.5	0.5	0.4	0.2	0.5	0.8	0.5	0.2	0.1	0.2	1.3	1.5	1.3	0.2	0.3	0.2	0.4	0.5	0.4	0.3	0.4	0.2	0.2	0.2	0.4	0.4	0.5
Gm37067	TEC	2.267	-0.04845	0.963	0.6269	0.3855	-0.3963	NA	-0.07354	NA	-0.4623	NA	-0.3895	0.6388	-0.2715	0.7548	-0.6678	0.3761	-0.3451	0.7183	0	0.3	0	0	0	0	0.2	0	0.1	0.1	0.1	0	0	0.3	0.1	0	0	0	0	0.2	0.1	0	0	0.1	0	0.1	0	0.1	0
Dst	protein_coding	16460	0.5824	0.001122	0.5632	0.001523	0.649	0.0004075	1.048	3.846e-08	0.01324	0.982	0.2182	0.3189	-0.9791	4.532e-09	-0.33	0.1011	0.06866	0.8508	22.3	16.7	11.8	12.2	13	13.1	14.1	11.8	10.2	9.3	9.2	7	14.5	16.2	13.3	20.2	19	18.5	14.7	21.5	20.7	20.3	21.1	17.9	18.3	17.3	16.9	17	17.5
Gm37354	TEC	5.131	-0.5372	0.5153	-0.6008	0.4555	-0.708	0.4279	-0.1282	0.9074	-0.5073	0.6881	-1.47	0.03139	-0.2777	0.7525	-0.9857	0.1845	-0.4059	0.6963	0.3	0.1	0	0.1	0.1	0	0.1	0.1	0.2	0.1	0.1	0.1	0.2	0.1	0.1	0	0	0.1	0	0.1	0	0	0	0.1	0.1	0.1	0.2	0	0.1
Gm38157	TEC	23.01	-0.3234	0.508	0.2703	0.5843	0.1005	0.8963	0.1182	0.8599	0.012	0.9938	-0.9468	0.01736	-0.7215	0.06743	-0.621	0.1648	-0.6033	0.233	0.9	0.7	0.5	0.3	0.5	0.7	0.5	0.4	0.5	0.6	0.4	0.3	0.5	0.6	0.6	0.4	0.5	0.3	0.6	0.7	0.7	0.4	0.4	0.3	0.4	0.5	0.9	0.7	0.7
Mir6896	miRNA	2.015	-0.2275	0.8121	-0.2013	0.833	-0.006703	NA	0.3573	NA	0.1086	NA	-0.09742	0.9265	-0.1735	0.8595	-0.1802	0.8584	0.1838	0.876	0.9	1.6	0	0	3.5	0	0	4.6	0	0	1.1	1.1	2.7	0.8	1.3	0	1.8	0.4	0.3	2.3	0	1.1	0.4	1	0.8	2.2	2.2	0.9	0.9
Gm26788	processed_transcript	14.12	0.383	0.579	0.1679	0.8319	0.3236	0.7006	-0.8262	0.1994	0.3359	0.7593	-0.7929	0.1975	0.00499	0.9967	0.3286	0.6562	-0.8212	0.2506	0.1	0.1	0.3	0.1	0.1	0.1	0	0	0	0.2	0.1	0.1	0	0.1	0.1	0.1	0.1	0.2	0.1	0.2	0.1	0.1	0	0.1	0	0.1	0.1	0.2	0.3
A930005N03Rik	TEC	0.02164	0	NA	0	NA	0	NA	0	NA	0	NA	-0.0001043	NA	0	NA	0	NA	0	NA	0	0	0	0	0	0	0	0	0	0	0	0	0	0	0	0	0	0	0	0	0	0	0	0	0	0	0	0	0
Gm37958	lincRNA	0.1254	0	NA	0	NA	0	NA	0	NA	-0.03406	NA	-0.0534	NA	-0.05255	NA	-0.03266	NA	-0.04771	NA	0	0	0.4	0	0	0	0	0	0	0	0	0	0	0	0	0	0	0	0	0	0	0	0	0	0	0	0	0	0
Gm37385	TEC	0.02188	0	NA	0	NA	0	NA	0.03175	NA	0	NA	0	NA	0	NA	0	NA	0.005844	NA	0	0	0	0	0	0	0	0	0	0	0	0	0	0	0	0	0	0	0	0	0	0	0	0	0	0.1	0	0	0
Gm3052	transcribed_processed_pseudogene	23.91	-0.4748	0.4182	-0.5261	0.3627	0.3653	0.6125	-0.1373	0.8694	-0.03966	0.9793	-1.29	0.007682	-0.7857	0.114	-0.4204	0.4903	-0.9229	0.1127	0.6	0.4	0.6	0.4	0.2	0.2	0.5	0.3	0.4	0.3	0.2	0.3	0.3	0.4	0.5	0.2	0.2	0.2	0.1	0.2	0.2	0.3	0.1	0.1	0.2	0.3	0.8	0.4	0.3
Gm37233	lincRNA	10.21	0.6752	0.3507	0.3491	0.6711	-0.003876	0.9991	-0.09715	0.9304	0.2541	0.8639	0.4423	0.5846	-0.1115	0.9096	-0.1153	0.9107	-0.2086	0.8583	0.1	0	0	0.1	0	0	0.1	0.1	0	0.1	0.1	0	0.1	0	0	0.2	0.1	0.1	0	0.1	0.1	0.1	0.1	0	0	0	0	0.1	0.1
Ccdc115	protein_coding	786.6	0.3711	0.02185	0.3896	0.01467	0.08006	0.7656	0.1777	0.4152	-0.007056	0.9905	0.002308	0.9945	-0.1255	0.5276	-0.04545	0.8556	0.05219	0.8718	16.7	13.5	9.1	8.1	11.4	10	10.3	8.5	10.4	12	12.8	12.1	7.1	8.3	8.8	13.2	12	13.2	13.1	13.2	12.7	13.9	14	12.4	14.1	13.7	12.9	13.5	13.6
Imp4	protein_coding	2242	0.3391	0.007778	0.129	0.3933	-0.1476	0.3926	0.2895	0.05469	-0.2198	0.2248	-0.279	0.03945	0.002562	0.9913	-0.1451	0.3557	0.292	0.06412	13.7	11.2	9.3	9.3	8.8	8.5	10.2	8.1	9	12	11.5	11.1	7.2	7.7	8.1	11.7	10.7	11.1	9.8	9.5	9.7	10.8	9.5	8	13.3	14.9	9.9	9.4	10.2
Ptpn18	protein_coding	35.09	-0.4113	0.3864	0.3955	0.3906	-0.4524	0.3695	0.1137	0.8567	0.378	0.6549	0.8828	0.04569	1.362	0.0004749	0.9098	0.04422	1.476	0.0006029	0.1	0.1	0	0.1	0.2	0.1	0.5	0.4	0.5	0.3	0.2	0.1	0.4	0.5	0.4	0.1	0.1	0.1	0.2	0.2	0.2	0.1	0.2	0.1	0.2	0.2	0.1	0.1	0.1
Gm28417	processed_transcript	4.521	-0.8116	0.305	0.8291	0.2755	-0.5671	0.5419	-1.378	0.04717	1.117	0.2516	0.5302	0.5437	2.659	1.304e-05	2.092	0.001415	1.281	0.1013	0	0	0	0	0	0	0.1	0.1	0	0.3	0.2	0.1	0.2	0.1	0.1	0	0	0	0.1	0.1	0	0	0	0	0	0.1	0	0	0.1
4930568A12Rik	lincRNA	0.1464	0.07118	NA	0.002483	NA	0	NA	0	NA	0	NA	0.02654	NA	0	NA	0	NA	0	NA	0	0	0	0	0	0	0	0	0	0	0	0	0	0	0	0	0.1	0	0	0	0	0	0	0	0	0	0	0	0
Prss39	protein_coding	1.426	-0.8636	NA	-0.5303	0.4643	0.2399	NA	0.595	NA	0.171	NA	0	NA	-0.01456	0.9892	0.2253	0.796	0.5804	0.4523	0	0	0	0.2	0	0.1	0	0.1	0.3	0	0	0	0.1	0	0.1	0	0	0	0	0.1	0	0	0	0	0.1	0	0	0	0
Cfc1	protein_coding	2.249	-0.4206	0.6327	-0.06992	0.9509	0.7364	NA	0.3052	NA	-0.1835	NA	0.7717	0.3246	0.06185	0.9541	0.7982	0.3091	0.3671	0.7196	0	0	0	0.2	0.3	0	0.1	0.1	0	0	0	0	0.3	0.1	0.1	0.1	0.1	0	0.2	0.1	0.1	0	0.2	0.1	0.1	0.1	0	0	0
Prss40	protein_coding	0.1035	0	NA	0.05578	NA	-0.006751	NA	-0.01844	NA	0	NA	0	NA	0.0007409	NA	0	NA	0	NA	0	0	0	0	0	0	0	0	0	0	0	0	0	0	0	0	0	0	0	0	0	0	0	0	0	0	0	0	0
1700101I19Rik	antisense	0.07262	-0.007814	NA	0	NA	0	NA	0	NA	-0.06071	NA	-0.08004	NA	-0.0792	NA	-0.0593	NA	-0.07266	NA	0	0.1	0	0	0	0	0	0	0	0	0	0	0	0	0	0	0	0.1	0	0	0	0	0	0	0	0	0	0	0
Amer3	protein_coding	1.204	0.1106	NA	0.3502	0.6018	-0.275	NA	-0.211	NA	-0.5421	NA	-0.5113	NA	-0.2831	NA	-0.5581	NA	-0.4941	0.4742	0	0	0.1	0	0	0	0	0	0	0	0	0	0.1	0	0	0	0	0	0	0	0	0	0	0	0	0	0	0	0
Gm29730	processed_pseudogene	0.04851	0	NA	0	NA	0	NA	0	NA	0	NA	0	NA	0	NA	0	NA	0	NA	0	0	0	0	0	0	0	0	0	0	0	0	0	0	0	0	0	0	0	0	0	0	0	0	0	0	0	0	0
AA619741	processed_pseudogene	0.1523	0	NA	0	NA	0	NA	0	NA	-0.06071	NA	-0.08004	NA	-0.0792	NA	-0.0593	NA	-0.07099	NA	0.1	0	0	0	0	0	0	0	0	0	0	0	0.2	0	0	0	0	0	0	0	0	0	0	0	0	0	0	0	0
Arhgef4	protein_coding	214.4	1.233	3.565e-11	1.494	3.316e-16	0.7869	0.0001523	0.7772	0.0003739	0.963	1.025e-05	0.4818	0.03609	-0.1283	0.6694	0.6586	0.003004	0.6489	0.007439	0.4	0.3	0.2	0.4	0.4	0.4	1.5	1.5	1.6	0.3	0.3	0.3	2.6	3	3.1	0.9	0.9	0.9	1.2	1	1.1	0.5	0.4	0.3	0.4	0.5	0.6	0.5	0.7
Gm37845	processed_pseudogene	0.09664	0	NA	0	NA	0	NA	0	NA	0	NA	0	NA	0	NA	0	NA	0	NA	0	0	0	0	0	0	0	0	0	0	0	0	0.3	0	0	0	0	0	0	0	0	0	0	0	0	0	0	0	0
Gm38336	antisense	42.11	0.3447	0.4399	-0.1526	0.7721	-0.05349	0.942	-0.1933	0.7357	0.227	0.7623	0.3374	0.4424	-0.144	0.777	-0.1975	0.7087	-0.3373	0.5573	0.8	0.8	0.5	1	0.4	0.4	0.4	0.5	0.3	0.7	0.6	0.7	0.4	0.3	0.3	0.9	0.6	0.6	0.5	0.4	0.6	1.2	0.9	0.8	0.5	0.6	1.2	0.7	0.8
Fam168b	protein_coding	2799	-0.0357	0.8148	-0.05386	0.7035	0.12	0.404	0.1811	0.1709	0.06558	0.7623	0.05739	0.6863	-0.6	2.612e-10	-0.48	1.117e-06	-0.4189	0.0002421	28.1	23.6	25.2	19.7	21.3	19.5	19.8	17.7	16	17.6	17.2	15.8	16.2	18.6	17.6	19.6	19.8	19.6	18.7	19.8	19.9	29.4	26.2	24.4	18.8	19.4	29.9	23.9	26.9
Gm37127	TEC	0.1559	0	NA	0	NA	0	NA	0.03343	NA	0	NA	0	NA	0	NA	0	NA	0.007526	NA	0	0	0	0	0	0	0.1	0	0	0	0	0	0	0	0	0	0	0	0	0	0	0	0	0	0	0	0	0	0
Plekhb2	protein_coding	386.6	0.9877	1.698e-09	0.1818	0.4027	0.1839	0.4417	0.2801	0.1921	0.5673	0.002714	0.4383	0.01467	0.09665	0.682	0.2805	0.1589	0.3768	0.0827	2.1	1.8	1.8	1.1	1.3	1	1.3	0.9	1.1	2.1	2.2	1.8	0.9	0.8	0.9	2.3	2.2	2.3	1	1.4	1.5	2.8	2.5	2.4	2.1	2.8	3	2.5	3
Gm19430	processed_pseudogene	0.3969	-0.003331	NA	0.000249	NA	-0.2748	NA	-0.2819	NA	-0.04576	NA	-0.06757	NA	0.2309	NA	-0.04389	NA	-0.05099	NA	0	0	0.1	0	0	0	0	0	0	0.1	0	0	0	0	0	0	0	0	0	0	0	0	0	0	0	0	0	0	0
Gm25096	snoRNA	0.09913	0	NA	0.08242	NA	0	NA	0.03511	NA	0	NA	0	NA	0	NA	0	NA	0.009208	NA	0	0	0	0	0	0	0	0	0	0	0	0	0	0	0	0	0	0	0.7	0	0	0	0	0	0.2	0	0	0	0
Gm37068	lincRNA	0.08064	0	NA	0	NA	0.07319	NA	0	NA	0	NA	0	NA	0	NA	0.04728	NA	0	NA	0	0	0	0	0	0	0	0	0	0	0	0	0	0	0	0	0	0	0	0	0	0	0	0	0	0	0	0	0
1110002O04Rik	lincRNA	0.2346	0	NA	0	NA	-0.00686	NA	0.1099	NA	0.03129	NA	0.03999	NA	-0.04627	NA	-0.05313	NA	0.06366	NA	0.1	0	0	0	0	0	0	0	0	0	0	0	0	0	0	0	0	0	0	0	0	0	0.1	0	0.1	0.1	0	0.1	0
Gm8022	processed_pseudogene	0.1997	-0.05729	NA	-0.02434	NA	0	NA	0	NA	-0.03406	NA	-0.0004567	NA	-0.07738	NA	-0.0593	NA	-0.06842	NA	0.1	0	0	0	0	0	0	0	0	0	0	0	0	0	0	0	0	0	0	0	0	0	0	0.1	0	0	0	0	0
Gm37146	lincRNA	0.675	-0.11	NA	-0.1056	NA	0	NA	0.7513	NA	0.03757	NA	0.1058	NA	-0.1057	NA	-0.08651	NA	0.6456	NA	0	0.1	0	0	0	0.1	0	0	0	0	0	0	0	0	0	0	0	0	0	0	0	0.1	0.2	0	1	0.3	0	0.1	0.1
Gm33222	lincRNA	11.26	-0.8623	0.199	-0.509	0.492	-0.278	0.7612	-0.2991	0.7186	0.04611	0.9798	-0.3785	0.6021	0.3297	0.6461	0.05163	0.9564	0.03054	0.9823	1.1	0.7	1	0	0.2	0.7	0.2	0.1	0	1.2	1.4	0.9	0.4	0	0.1	0.2	0.2	0.1	0.1	0.4	0.2	0.6	0.6	0.8	1.1	0.8	1.3	1	0.6
4930535G08Rik	lincRNA	1.02	-0.5525	NA	-0.6012	NA	-0.987	NA	-0.6034	NA	-0.1357	NA	-0.2726	NA	0.7804	NA	-0.2066	NA	0.1769	NA	0.1	0.2	0	0.2	0	0.2	0	0	0	0.2	0.5	0.6	0	0	0	0	0	0	0	0	0	0	0	0.2	0.3	0.1	0	0.1	0.2
Gm38049	TEC	0.6325	0	NA	0.005587	NA	0.1987	NA	0.5323	NA	-0.3148	NA	0.03366	NA	-0.2973	NA	-0.09858	NA	0.235	NA	0	0	0.1	0	0	0	0	0	0	0	0	0	0	0	0	0	0	0	0	0	0	0	0	0.1	0.1	0.1	0	0	0
Hs6st1	protein_coding	2537	-0.2485	0.07078	-0.07154	0.6805	0.04249	0.8638	0.8387	2.241e-10	-0.1129	0.6494	0.5681	3.549e-06	-0.9444	2.587e-16	-0.9019	1.298e-14	-0.1058	0.6313	28.1	22.1	24.1	14.3	16	14.7	10.7	9.1	8.2	13.9	13.2	11.3	11.2	13	12.3	12.7	12.2	12.8	12.5	16.1	14.2	39	38.9	32.8	22.4	23.7	24.7	20.8	23.2
Gm37335	antisense	0.02297	0	NA	0	NA	-0.006751	NA	-0.0218	NA	0	NA	0	NA	0.0007409	NA	0	NA	0	NA	0	0	0	0	0	0	0	0	0	0.1	0	0	0	0	0	0	0	0	0	0	0	0	0	0	0	0	0	0	0
Gm33280	lincRNA	1.853	0.06014	0.9498	-0.09908	0.9141	-0.2602	NA	0.005188	NA	0.01032	NA	0.3347	0.6777	0.0274	0.9785	-0.2328	0.7896	0.03259	0.9793	0	0	0.1	0	0	0	0	0	0	0	0.1	0	0	0	0	0	0	0	0	0	0	0	0.1	0	0	0.1	0.1	0	0
Uggt1	protein_coding	4205	0.4909	3.373e-05	0.2721	0.03284	0.3413	0.009658	0.5279	8.151e-05	0.2504	0.125	0.3905	0.001715	-0.3637	0.002708	-0.02241	0.9117	0.1643	0.3717	16.5	13.3	10.3	9.9	10.5	9.6	9.5	8.1	8.6	11.2	10.7	9.4	9	9.9	9.6	13.9	14.1	14.3	11.7	12.5	12.2	18.6	18.5	16	14.4	15.8	16.4	15.5	16.2
Mir6897	miRNA	0.7387	0.2166	NA	0.1829	NA	0.4097	NA	-0.07172	NA	0.039	NA	0.1797	NA	0.06411	NA	0.4738	NA	0	NA	0	0	0	0	0	0	0	2.3	0	0.9	0	0	0.6	0	0	0	0	2	1.1	0	0.5	0	1	0.8	0	0	0	0	0.5
Neurl3	protein_coding	0.6377	-0.04501	NA	0.005973	NA	-0.06992	NA	0.1994	NA	0.3504	NA	-0.1314	NA	-0.1616	NA	-0.2316	NA	0.03774	NA	0	0	0	0	0	0	0	0	0	0	0	0	0	0	0	0	0	0	0	0	0	0	0	0	0	0	0.1	0	0
Arid5a	protein_coding	168.4	0.5185	0.03019	0.2062	0.474	0.4811	0.06159	0.406	0.1445	0.209	0.6406	-0.1053	0.748	-0.07918	0.815	0.4019	0.1222	0.3268	0.3191	0.7	0.5	0.3	0.5	0.5	0.4	0.3	0.3	0.3	0.5	0.5	0.5	0.3	0.4	0.3	0.7	0.6	0.6	0.4	0.6	0.5	0.6	0.5	0.4	0.6	0.8	0.7	0.6	0.6
4930403P22Rik	lincRNA	0.01162	-0.01058	NA	0	NA	0	NA	0	NA	0	NA	0	NA	0	NA	0	NA	0	NA	0	0	0	0	0	0	0	0	0	0	0	0	0	0	0	0	0	0	0	0	0	0	0	0	0	0	0	0	0
Kansl3	protein_coding	1667	0.424	0.001202	0.3013	0.02767	0.1993	0.2411	0.2669	0.1033	0.05854	0.8505	-0.228	0.1247	-0.5953	1.644e-06	-0.396	0.003179	-0.3284	0.04395	14.3	10.7	9.9	7.5	8.2	8.6	9.2	8.1	7.7	8.2	7.4	7.6	7.3	8.6	8.2	11.4	10.6	10.8	8.9	10.6	10.6	11.4	9.7	8.9	8.9	9.8	13.3	11.2	12.3
Fer1l5	protein_coding	0.2831	0.02306	NA	0	NA	-0.005067	NA	-0.01426	NA	-0.03406	NA	0.05348	NA	-0.02759	NA	-0.03266	NA	-0.04185	NA	0	0	0	0	0	0	0	0	0	0	0	0	0	0	0	0	0	0	0	0	0	0	0	0	0	0	0	0	0
Lman2l	protein_coding	279.1	0.5535	0.007318	0.1064	0.7066	0.4045	0.09101	0.4055	0.102	-0.07695	0.8801	-0.3034	0.1969	-0.6357	0.001475	-0.2312	0.3678	-0.2302	0.463	2.2	1.6	1.3	1.1	1.3	1.2	1.8	1.1	1.4	1.3	1.1	1	1.4	1.5	1.5	1.9	1.5	2	1.1	1.4	1.5	1.5	1.4	1.4	1.5	1.5	1.8	1.5	1.7
Cnnm4	protein_coding	229.8	0.766	5.7e-06	0.8584	2.677e-07	0.3867	0.04761	0.3474	0.09005	0.2919	0.2585	0.05775	0.8216	-0.2984	0.1178	0.08827	0.7378	0.04896	0.8947	1.7	1.4	1.3	0.8	1.1	1.2	2.7	2.6	2.8	1.3	1	1.3	2.9	3.3	3.7	1.9	2	1.7	1.9	2.1	2	1.7	1.6	1.4	1.5	1.6	2	1.9	1.7
Gm37909	TEC	4.204	0.6916	0.3959	1.073	0.1439	0.1526	0.9091	0.7374	0.3875	0.09462	0.9634	-0.3028	0.7519	-0.7609	0.3389	-0.6083	0.4922	-0.02348	0.9888	0.1	0.1	0.1	0	0	0	0.2	0.2	0	0	0	0.1	0.1	0.2	0.1	0.1	0	0.1	0.2	0	0	0.1	0.1	0	0.1	0.1	0.2	0.1	0.1
Cnnm3	protein_coding	617.7	0.05289	0.7919	-0.07614	0.6849	0.008259	0.978	0.2698	0.1046	-0.353	0.03321	-0.5017	0.0001998	-0.5254	5.105e-05	-0.5172	0.0001272	-0.2556	0.1579	5.5	4.3	5.1	3.1	3.5	4	4	3.5	3.3	3.6	3.4	3.2	3.9	3.7	3.9	3.8	3.5	3.8	3.1	3.6	3.4	4.1	3.1	3.1	3.9	4.3	4.1	3.7	3.8
Gm38033	antisense	0.08755	-0.01229	NA	0	NA	0	NA	0.03412	NA	0.04588	NA	0	NA	0	NA	0	NA	0.008213	NA	0	0	0	0	0	0	0	0	0	0	0	0	0	0	0	0	0.1	0	0	0	0	0	0	0	0.1	0	0	0	0.2
Ankrd23	protein_coding	11.1	0.4493	0.5439	0.2303	0.7815	0.1879	0.8654	-0.3224	0.7205	-0.5524	0.6101	-0.8813	0.1795	-0.7584	0.2431	-0.5705	0.4435	-1.081	0.1303	0.3	0.3	0.1	0.3	0.1	0.1	0.4	0.1	0.1	0.1	0.1	0.1	0.3	0.2	0.3	0.2	0.2	0.2	0.1	0.2	0.2	0.2	0.1	0.1	0.1	0.1	0.1	0.2	0.1
Gm42417	protein_coding	0.3179	-0.04131	NA	-0.1128	NA	-0.03474	NA	0.0321	NA	0	NA	0	NA	0.02579	NA	0	NA	0.05788	NA	0	0	0	0	0	0	0	0	0	0	0	0	0	0.1	0	0	0	0	0	0	0	0	0	0	0	0	0	0	0
Ankrd39	protein_coding	112.9	0.3548	0.1858	0.393	0.1347	0.4193	0.1535	0.4563	0.1131	0.1402	0.789	-0.109	0.749	-0.477	0.0623	-0.05763	0.8833	-0.02071	0.9715	1	0.9	0.8	0.9	0.9	0.7	1.1	0.9	0.9	0.7	0.8	0.4	1.5	1.3	1.2	1.2	1	0.9	1	1	1.1	0.9	0.8	0.8	1	0.8	1.3	0.8	1
Sema4c	protein_coding	130.2	-0.1318	0.6617	-0.01401	0.9744	0.24	0.3987	-0.5682	0.01927	-0.2458	0.5512	-0.8988	6.684e-05	0.2758	0.2687	0.5157	0.02613	-0.2924	0.3714	0.9	0.8	1	0.7	0.8	0.9	1.3	1.2	0.9	1.1	1.1	1	3	4.1	3.1	0.6	0.8	0.8	0.9	0.8	0.7	0.5	0.5	0.4	0.6	0.8	0.6	0.8	0.7
D430040D24Rik	processed_transcript	3.465	0.03702	0.976	0.3752	0.6766	0.2048	0.8754	0.06002	0.9599	-0.2878	0.8557	-1.122	0.1406	-0.1497	0.8882	0.05514	0.9625	-0.08966	0.9503	0	0	0	0	0	0	0	0.1	0.1	0	0	0	0.3	0.3	0.2	0	0	0	0	0	0	0	0	0	0	0	0	0	0
Fam178b	protein_coding	512.7	-0.3305	0.04524	-1.313	6.785e-20	-0.2421	0.2475	-0.009035	0.9772	-0.8535	9.329e-08	-0.5512	0.0005715	-0.6751	7.985e-06	-0.9172	1.57e-09	-0.6841	8.951e-05	10.6	9	8.2	10.9	12.6	10.7	4.6	4.8	4.2	6.7	5.6	5.2	1.8	1.2	1.6	9	9.4	8.6	4.4	4.8	4.5	7	6.3	5.8	5.3	6.2	6.5	4.5	4.7
Cox5b	protein_coding	2727	-0.3621	0.007956	-0.3004	0.031	-0.05555	0.8255	-0.01721	0.9493	-0.08342	0.7717	-0.2718	0.06624	-0.2734	0.05383	-0.329	0.02072	-0.2906	0.09606	79.6	68.4	77.4	84.5	84.1	79.2	70.6	67.7	63.3	56.4	72.5	56.9	70.7	79.1	76.7	58.7	66	67.5	72.9	68	59.9	63	63.9	59.2	66.1	56.4	63.5	62.9	85.6
Actr1b	protein_coding	2839	0.07244	0.6146	0.2137	0.06161	0.1548	0.2728	0.3368	0.006302	-0.05169	0.8359	-0.1773	0.1509	-0.404	9.867e-05	-0.2491	0.03088	-0.06718	0.7367	32.7	26.6	25.9	23.9	24.9	22.9	27.9	24	26.5	22.5	21.4	20.6	24.8	28.4	27.5	26	24	25.5	28.1	28.1	27	27.6	25.2	22.8	27.1	27.3	29.8	24.7	28.2
4933424G06Rik	protein_coding	0.662	-0.01367	NA	-0.08408	NA	0	NA	0.07964	NA	0.06419	NA	-0.001146	NA	0	NA	0	NA	0.06222	NA	0	0	0	0	0	0.1	0	0	0	0	0	0	0.1	0	0	0	0.1	0	0	0	0	0	0	0	0	0.1	0	0	0.1
Gm33533	lincRNA	0.1103	0.02341	NA	0.08242	NA	0	NA	0	NA	0	NA	0	NA	0	NA	0	NA	0	NA	0	0	0	0	0	0	0	0	0	0	0	0	0	0	0	0	0	0	0.1	0	0	0	0	0	0	0	0	0	0
Zap70	protein_coding	53.65	-0.8426	0.0198	0.2001	0.6671	0.587	0.1704	-0.07029	0.9165	0.6003	0.2927	-0.56	0.2154	0.7323	0.06117	1.319	0.0002985	0.662	0.1764	0.5	0.4	0.3	1	1.4	0.8	0.3	0.3	0.6	0.5	0.9	0.8	0.5	0.3	0.5	0.6	0.6	0.5	1.3	1.4	1	0.2	0.4	0.2	0.7	0.7	1.1	0.6	0.4
Gm18828	transcribed_processed_pseudogene	0.01885	0	NA	0.002483	NA	0	NA	0	NA	0	NA	0	NA	0	NA	0	NA	0	NA	0	0	0	0	0	0	0	0	0	0	0	0	0	0	0	0	0	0	0	0	0	0	0	0	0	0	0	0	0
Tmem131	protein_coding	3860	0.6227	1.755e-07	0.8808	1.811e-14	0.2001	0.2055	0.0952	0.6289	0.01343	0.9745	-0.4125	0.001225	0.2702	0.03864	0.4703	0.0001256	0.3654	0.0144	20.1	15.6	14	8.4	10	9.8	16.8	14.2	14.8	20.9	19.4	19.9	8.7	10.1	9.9	15.3	14	14.4	15.9	18.4	18.1	13.7	12.5	11.2	20.4	22.5	18.1	16	16.2
Gm37506	TEC	3.087	-0.1665	0.873	-0.212	0.8313	-0.008275	0.9964	-0.003956	0.9983	-0.3673	0.8031	-0.8946	0.2633	0.1201	0.9108	0.1118	0.92	0.1161	0.9322	0.7	2.3	0	0.6	0.4	0.6	0	0.7	3	1.6	0.8	1.7	0.6	0.8	0.3	0.4	0.3	0.7	0.3	0.9	0	0	0.7	0.3	1	1.9	0.6	0.5	1.1
Gm38115	sense_intronic	34.76	0.1058	0.8741	0.6118	0.2062	0.113	0.8887	0.0667	0.9307	-0.3734	0.6497	-0.9557	0.03424	-0.1141	0.8544	-0.001133	0.9999	-0.04743	0.9605	0.6	1	0.8	0.5	0.1	0.6	0.4	0.8	0.4	0.8	0.7	0.7	0.2	0.1	0.3	0.5	0.3	0.5	0.5	0.8	0.7	0.3	0.6	0.2	0.8	0.8	0.7	0.4	0.6
F830112A20Rik	TEC	51.35	0.7911	0.04414	1.162	0.001528	0.1331	0.8327	0.3727	0.4162	0.05045	0.9613	-0.8901	0.01468	-0.1382	0.7767	-0.005091	0.9939	0.2345	0.692	0.8	0.7	0.9	0.2	0.2	0.3	0.3	0.3	0.2	0.6	0.8	0.7	0.3	0.1	0.2	0.6	0.3	0.5	0.5	0.9	0.6	0.6	0.3	0.3	0.9	1	1.2	0.7	0.6
Rpl12-ps1	processed_pseudogene	0.2334	0	NA	0.03126	NA	-0.1191	NA	-0.1264	NA	-0.03406	NA	-0.02787	NA	0.08645	NA	-0.03266	NA	-0.03996	NA	0.1	0	0	0	0	0	0	0	0	0.2	0.1	0	0	0	0	0	0	0	0	0	0.1	0	0	0	0	0	0	0	0
Vwa3b	protein_coding	515.5	-1.326	1.908e-12	0.3231	0.1437	0.3595	0.1299	0.4342	0.06803	0.7798	0.0003514	-0.06193	0.8426	1.451	4.268e-15	1.811	6.53e-23	1.886	1.43e-20	2.8	2.2	1.9	3.6	4.1	2.9	1	0.8	0.7	6.4	6.4	6.6	0.2	0.1	0.1	1.7	1	1.5	3.4	5	4.9	2.2	2.4	2.1	8.3	9.5	4	4.3	3.8
Cnga3	protein_coding	96.36	-0.5838	0.107	1.431	2.788e-06	0.01725	0.9812	-0.0958	0.8727	0.2541	0.7275	-0.6348	0.1154	0.8988	0.009385	0.9161	0.01114	0.803	0.05626	0.4	0.5	0.4	1.1	1.1	0.5	1	0.9	1	0.8	0.8	1	1.5	1.9	1.2	0.7	0.4	0.6	3.9	1.8	1.9	0.3	0.2	0.3	0.8	0.9	0.4	0.6	0.6
Inpp4a	protein_coding	228.5	0.2098	0.3308	0.3214	0.1031	0.3841	0.06755	0.7096	0.000226	-0.0002598	1	-0.01023	0.975	-0.1283	0.6007	0.2558	0.2579	0.5813	0.005427	0.8	0.8	0.6	0.7	0.9	0.8	1.1	1	0.9	0.7	0.6	0.7	0.8	0.7	0.9	1.1	0.8	0.9	1	1.1	1	0.8	0.7	0.6	1.1	1.2	0.7	0.7	0.9
4930439A04Rik	antisense	0.2405	0	NA	0	NA	0.1529	NA	0	NA	0	NA	0	NA	0	NA	0.1272	NA	0	NA	0	0	0	0	0	0	0	0.1	0	0	0	0	0	0	0	0	0	0	0	0	0	0	0	0	0	0	0	0	0
Coa5	protein_coding	1525	0.1307	0.3164	0.02722	0.8736	0.08981	0.5981	0.05725	0.7576	-0.1578	0.3629	-0.5783	2.712e-08	-0.533	1.96e-07	-0.4431	3.461e-05	-0.4757	7.169e-05	16.2	15.2	13.1	8.9	11	10.4	12.1	11.4	11.2	10.6	9.9	10.4	9.5	12.6	11	11.6	10.8	11	10	10.4	10.6	10.2	10.2	9.6	10.6	10.8	14.6	12.4	13.3
Unc50	protein_coding	386.7	-0.009432	0.9724	0.08661	0.6727	0.2585	0.1645	0.3378	0.05744	-0.1412	0.6317	-0.1221	0.5314	-0.475	0.001358	-0.2165	0.2346	-0.1372	0.5838	11.2	10.3	10.4	10.2	9.6	7.9	11.1	10.6	11.5	9	6.8	7.1	7.9	9.3	9.2	8.9	9.6	8.6	9.1	10.7	9.4	10.2	10.5	8.7	10.3	9.1	11.3	9	9
Mgat4a	protein_coding	519.9	0.02213	0.9263	0.5411	0.00015	0.5161	0.0004648	0.1382	0.519	-0.1538	0.5824	-0.3865	0.01385	-0.1327	0.4752	0.3833	0.01338	0.005473	0.9895	1.7	1.6	1.2	1.3	1.4	1.5	2.2	1.8	1.4	1.6	1.3	1.4	1.3	1.2	1.5	1.5	1.4	1.4	1.8	2.2	2.2	1.3	1.2	1.1	1.6	1.6	1.5	1.3	1.4
4930594C11Rik	TEC	3.106	0.4404	0.617	0.8162	0.2857	0.6905	0.4773	0.6167	0.4822	-0.04016	0.9858	-0.5784	0.5029	-0.166	0.8733	0.5245	0.5628	0.4507	0.6695	0	0.1	0.1	0	0	0	0	0.1	0	0.1	0	0	0.1	0	0	0	0	0	0	0	0.1	0	0	0	0.1	0.1	0	0	0.1
Gm43213	processed_pseudogene	0.554	0.1556	NA	0.3369	NA	0.3298	NA	0.4851	NA	-0.2407	NA	-0.3034	NA	-0.2202	NA	0.1096	NA	0.2649	NA	0	0	0	0	0	0	0	0	0	0	0	0	0	0	0	0	0	0	0	0	0	0	0	0	0	0	0	0	0
2010300C02Rik	protein_coding	29.84	0.1667	0.7757	0.3223	0.5304	0.6458	0.2349	0.9727	0.03971	-0.1764	0.8695	-0.07527	0.9134	-0.4178	0.4337	0.2279	0.7199	0.5548	0.3552	0.2	0.1	0.3	0.2	0.3	0.2	0.5	0.7	0.5	0.1	0.1	0.2	0.2	0.1	0.2	0.3	0.2	0.3	0.3	0.4	0.2	0.2	0.2	0.1	0.2	0.3	0.2	0.1	0.2
4930470B04Rik	TEC	0.03082	0	NA	0	NA	0.04654	NA	0	NA	0	NA	0	NA	0	NA	0.02064	NA	0	NA	0	0	0	0	0	0	0	0	0	0	0	0	0	0	0	0	0	0	0	0	0	0	0	0	0	0	0	0	0
Gm19863	TEC	0.5101	-0.1959	NA	0.06505	NA	0.1273	NA	0.1717	NA	-0.2977	NA	-0.2598	NA	-0.2667	NA	-0.1394	NA	-0.09499	NA	0.1	0	0	0	0	0	0	0	0	0	0	0	0	0	0	0	0	0	0	0	0	0	0	0	0	0	0	0	0
Tsga10	protein_coding	106.4	-0.1442	0.6748	0.186	0.5648	0.01991	0.9696	0.3419	0.2732	-0.05366	0.9394	-0.01723	0.9685	0.07105	0.8489	0.09096	0.8177	0.4129	0.2185	0.4	0.4	0.4	0.2	0.4	0.4	0.3	0.2	0.2	0.3	0.4	0.5	0.4	0.6	0.4	0.3	0.3	0.3	0.4	0.4	0.5	0.4	0.4	0.4	0.6	0.5	0.3	0.4	0.4
Gm26805	antisense	1.652	-0.07524	NA	0.05822	0.9588	-0.4512	NA	-0.1911	NA	-0.1173	NA	0.2793	NA	0.24	0.7945	-0.2111	0.8288	0.04888	0.9714	0	0	0	0	0	0	0	0	0.1	0	0	0.1	0.1	0	0	0	0	0	0	0	0	0	0	0.1	0	0	0	0	0
Lipt1	protein_coding	154.5	-0.183	0.5356	-0.216	0.4493	-0.1882	0.5986	-0.05708	0.8931	-0.3311	0.3723	-0.5078	0.0413	-0.2668	0.3227	-0.4551	0.08036	-0.3239	0.3316	4.3	2.8	3.7	2.6	3.4	3	4.7	3.2	3	3.6	3.1	2.1	3	2.9	3	2.8	2.5	2.7	2.4	2.9	2.6	2.8	2.4	2.3	2.6	3	3.4	2.2	3
Mitd1	protein_coding	352.5	0.2502	0.1991	0.2941	0.1172	0.05972	0.8551	0.241	0.2818	-0.02658	0.9598	-0.3056	0.1158	-0.09257	0.6981	-0.03285	0.9094	0.1484	0.6108	6.1	5.4	3.3	5	4.4	4.3	5.7	5.2	4.8	4.7	5.5	4.2	3.6	4.4	4.2	5	5.1	6.2	5.3	5.7	5.8	4	4.5	4	5.6	5.8	4.1	5.3	5.6
Mrpl30	protein_coding	1062	0.1207	0.4352	0.05142	0.774	0.08293	0.685	0.03089	0.896	-0.1096	0.6589	-0.2405	0.08285	-0.2774	0.03273	-0.1945	0.1866	-0.2465	0.1386	17.4	13.6	12.8	12.1	13.1	12.3	12.5	11.4	12.1	12.5	11.6	12.4	10.2	10.4	12.5	13.7	13.6	13.6	13.3	13.2	12.4	12.8	13.5	11.1	11.7	13.1	11.6	13.8	15.4
Lyg2	protein_coding	0.1391	0	NA	0	NA	-0.006751	NA	-0.02012	NA	0	NA	0	NA	0.0007409	NA	0	NA	0	NA	0	0	0	0	0	0	0	0	0.1	0	0	0	0	0	0	0	0	0	0	0	0	0	0	0	0	0	0	0	0
Gm15457	antisense	0.3733	-0.005681	NA	-0.09157	NA	0	NA	0.1115	NA	-0.1126	NA	0.006724	NA	-0.1876	NA	-0.1613	NA	-0.07611	NA	0	0	0	0	0	0	0	0	0	0	0	0	0	0	0	0	0	0	0	0	0	0	0	0	0	0	0	0	0
Lyg1	protein_coding	0.2353	-0.005401	NA	0	NA	0	NA	0	NA	-0.03406	NA	-0.02675	NA	-0.07899	NA	-0.0593	NA	-0.07013	NA	0	0	0.2	0	0	0	0	0	0	0	0	0	0	0	0	0	0	0	0	0	0	0	0	0.1	0	0	0	0	0
Txndc9	protein_coding	1552	0.1081	0.5911	0.117	0.5505	0.0823	0.7534	0.1568	0.4784	-0.0474	0.9042	0.02429	0.9226	-0.2209	0.1984	-0.1386	0.4929	-0.06401	0.8334	9.4	7.9	4.7	5.7	6.3	6.1	7.1	5.5	6	6.8	6.4	5.9	5.2	5.2	5.4	6.6	6.4	6.6	6.6	6.4	6.8	8.2	7.6	6.8	6.9	7.3	6.8	7.2	7.6
Eif5b	protein_coding	2065	0.2202	0.4037	-0.1923	0.4725	0.2774	0.3411	0.4987	0.0555	0.04082	0.9463	-0.2404	0.3651	-0.1295	0.6565	0.1479	0.6225	0.3691	0.2154	12.2	9.1	5.3	5.8	7.8	7.4	9.2	6.9	7.4	7.4	8.4	8.7	5.7	8	6.7	8.6	7.2	8.9	4.9	6.9	6.6	7.6	8	7.1	11.4	11.9	7.1	9.6	10.8
Rev1	protein_coding	2195	-0.3397	0.01053	0.1285	0.4145	-0.04788	0.8494	-0.05889	0.8001	-0.3775	0.01315	-0.492	0.0001591	-0.5064	5.371e-05	-0.5543	1.258e-05	-0.5653	8.488e-05	19	15.3	10.6	16	18.1	17.5	20.2	17.2	16.9	11	10.8	10	14.4	14.2	14.7	13.9	13.2	13.6	17.8	19.4	19.3	10.9	10.8	10.5	9.9	10.4	11.6	12.2	11.1
Gm37062	sense_intronic	38.91	-0.4116	0.3252	0.149	0.7649	0.07158	0.9207	-0.1042	0.8722	-0.7472	0.1272	-0.8407	0.02721	-0.6021	0.1172	-0.5305	0.215	-0.7063	0.1238	3.2	3	2.2	2.6	2.8	2.4	2.1	1.8	2.8	2.1	1.8	1.7	3	1.3	2.5	1.8	2.2	1.7	2.2	4	2.6	1.6	1.1	2	1.3	2.1	1.6	1.8	1.6
Gm5099	lincRNA	0.349	0.07159	NA	0.004154	NA	0	NA	0	NA	-0.03406	NA	-0.05249	NA	-0.04923	NA	-0.03266	NA	-0.0402	NA	0	0	0.1	0	0	0	0	0	0	0	0	0	0.1	0	0	0.1	0	0	0	0	0	0	0	0	0	0	0	0	0
Aff3	protein_coding	290.8	-0.2717	0.2349	1.046	7.337e-09	-0.5326	0.009086	-1.47	1.2e-13	-0.8956	9.592e-05	-2.373	1.61e-28	1.126	8.253e-10	0.5929	0.004392	-0.3448	0.2283	1	1	0.7	1.1	1.2	1.1	3.2	2.6	2.5	2.3	2.3	1.6	4.4	6.1	5.3	1	0.9	0.9	2.2	2.4	2.5	0.2	0.1	0.2	0.6	0.8	0.6	0.4	0.5
Gm16152	antisense	0.1391	0	NA	0	NA	0	NA	0	NA	-0.1406	NA	-0.16	NA	-0.1591	NA	-0.1392	NA	-0.1509	NA	0.1	0	0	0	0	0	0	0	0	0	0	0	0	0	0	0	0	0	0	0	0	0	0	0	0	0	0	0	0
Gm34727	processed_pseudogene	0.01622	0	NA	0	NA	-0.006751	NA	-0.0218	NA	0	NA	0	NA	0.0007409	NA	0	NA	0	NA	0	0	0	0	0	0	0	0	0	0	0	0	0	0	0	0	0	0	0	0	0	0	0	0	0	0	0	0	0
2610300A13Rik	TEC	0.01622	0	NA	0	NA	-0.006751	NA	-0.0218	NA	0	NA	0	NA	0.0007409	NA	0	NA	0	NA	0	0	0	0	0	0	0	0	0	0	0	0	0	0	0	0	0	0	0	0	0	0	0	0	0	0	0	0	0
Lonrf2	protein_coding	190.3	0.1423	0.6982	-0.5572	0.05046	0.8342	0.00135	0.9308	0.0007584	-0.2532	0.5836	-1.633	4.281e-12	-1.305	2.424e-08	-0.4703	0.09153	-0.3738	0.2928	2.2	1.9	2.1	0.7	0.7	0.6	0.9	0.7	0.5	0.8	0.8	0.8	0.2	0.4	0.3	0.8	0.7	0.6	0.3	0.7	0.3	0.7	0.6	0.6	1.5	1.6	1.9	1.6	1.7
Chst10	protein_coding	293	0.6206	0.003401	0.6955	0.0007933	0.8489	6.201e-05	0.9204	5.389e-05	-0.02894	0.9654	-0.8858	2.818e-05	-0.7914	0.0001341	0.05752	0.8671	0.129	0.7407	1.3	1	0.8	0.8	0.9	0.9	0.8	0.8	0.8	0.6	0.6	0.5	0.7	0.8	0.6	1.3	1.3	1.5	1	1.8	1.5	0.6	0.6	0.4	1.1	1.2	1	1	1
Gm37707	antisense	0.09044	0	NA	0	NA	-0.006751	NA	0.06143	NA	0	NA	0	NA	0.0007409	NA	0	NA	0.06217	NA	0	0	0	0	0	0	0	0	0	0.1	0	0	0	0	0	0	0	0	0	0	0	0	0	0	0.1	0.2	0	0	0
Gm6621	processed_pseudogene	0.045	-0.01122	NA	0.002483	NA	0	NA	0	NA	0	NA	0	NA	0	NA	0	NA	0	NA	0	0	0	0	0	0	0	0	0	0	0	0	0	0	0	0	0	0	0	0.1	0	0	0	0	0	0	0	0	0
Nms	protein_coding	0.01622	0	NA	0	NA	-0.006751	NA	-0.0218	NA	0	NA	0	NA	0.0007409	NA	0	NA	0	NA	0	0	0	0	0	0	0	0	0	0	0	0	0	0	0	0	0	0	0	0	0	0	0	0	0	0	0	0	0
Pdcl3	protein_coding	1034	0.1143	0.5588	0.1782	0.3127	0.1394	0.5298	0.4698	0.005454	-0.0736	0.8319	0.1047	0.6027	-0.126	0.509	0.01341	0.9593	0.3438	0.06925	11.8	8.3	6.2	7.5	7.9	7.5	11.9	10.1	11.8	8.1	8.5	8.1	13.5	14.2	13.1	8.6	8.2	8	8	9.1	9	10.1	10.1	8.7	11	11.8	7.3	8.7	9.4
Gm37309	TEC	21.62	-0.3852	0.5349	0.5987	0.2752	-0.1448	0.8724	-0.1337	0.8716	-0.3989	0.6772	-0.2681	0.68	0.05897	0.9375	-0.08583	0.9132	-0.07471	0.9429	0.6	0.7	0.2	0.9	0.1	0.3	0.9	0.6	0.5	0.4	0.6	0.8	0.5	0.8	0.7	0.3	0.3	0.2	0.6	0.6	0.8	0.6	0.4	0.3	0.5	0.6	0.3	0.4	0.4
Gm37091	TEC	4.897	0.9072	0.2144	0.5326	0.5164	1.144	0.1374	0.8928	0.249	-0.4764	0.7112	-1.302	0.06077	-1.213	0.07228	-0.06855	0.9483	-0.3199	0.7727	0.2	0.2	0.1	0	0	0	0.1	0	0	0	0.1	0	0	0	0	0.2	0.1	0.1	0.1	0.1	0.1	0.1	0	0	0.1	0.2	0	0.1	0.2
Mir6349	miRNA	0.01885	0	NA	0.002483	NA	0	NA	0	NA	0	NA	0	NA	0	NA	0	NA	0	NA	0	0	0	0	0	0	0	0	0	0	0	0	0	0	0	0	0	0	0.2	0	0	0	0	0	0	0	0	0	0
Npas2	protein_coding	5.295	0.4291	0.6207	0.2565	0.7841	0.3127	0.7949	2.278	0.0005688	-0.009593	0.9977	0.07096	0.9474	-1.542	0.0216	-1.229	0.09329	0.7366	0.4096	0.1	0	0.2	0	0	0	0.1	0	0	0	0	0	0	0	0	0	0.1	0	0	0	0	0	0.1	0.1	0.1	0.2	0	0.1	0.1
Gm3617	processed_pseudogene	0.09041	0	NA	0.002483	NA	-0.006751	NA	-0.01928	NA	0.01923	NA	-0.0001043	NA	0.0007409	NA	0	NA	0	NA	0	0	0	0	0	0	0	0	0	0	0	0	0	0	0	0	0	0	0	0	0.1	0	0	0	0	0	0	0.1	0
Rpl31	protein_coding	12620	-0.01706	0.9453	-0.2244	0.1742	0.01897	0.9509	0.3168	0.0853	-0.09805	0.7519	0.2028	0.2489	-0.2116	0.2074	-0.1927	0.2848	0.1051	0.6942	346.1	295.7	234.3	335.7	351.2	273.8	335.6	257	307.5	225.2	271	260	296.5	303.5	330	337	312.9	299.1	256.6	296.5	267.5	348.2	366.6	296.7	322.7	307.2	230.9	274.8	312.8
Tbc1d8	protein_coding	509.9	0.06207	0.7955	0.6001	0.0001302	0.8458	5.463e-07	1.498	9.03e-19	0.8898	4.068e-08	1.331	4.586e-19	-1.35	7.391e-18	-0.5042	0.004055	0.148	0.5973	3.1	2.7	3.3	3.2	3.9	3.6	2.3	2.6	1.9	1.1	1	1.3	3.4	3.2	3.8	3.8	3.7	3.7	4.4	6.5	5.5	8	8.4	6.5	3.4	3.3	6.5	5	5.4
Gm37265	TEC	2.671	0.7325	0.3599	-0.02428	0.9863	0.1249	NA	1.002	NA	0.4956	0.7134	0.7043	0.3953	-0.2166	0.8259	-0.09175	0.9339	0.7852	0.3765	0.1	0	0.2	0	0.1	0	0	0.1	0	0.2	0	0	0	0	0.3	0.1	0.1	0.4	0	0.1	0.1	0.2	0.3	0.1	0.4	0.2	0.2	0.1	0.3
Cnot11	protein_coding	1964	0.9056	1.336e-19	0.6239	1.164e-09	0.3115	0.009411	0.5993	2.989e-07	0.2001	0.2017	0.05917	0.6998	-0.8151	5.928e-16	-0.5036	2.35e-06	-0.2159	0.1428	25.9	22	26.8	16.4	19.1	17.5	16.2	16.2	13.9	15.5	13.7	12.9	11.8	13.2	13.2	32.9	32.5	34.5	26	28.4	27.7	26.8	26.7	24.1	20.6	22.1	32.5	26.8	26.5
Gm15832	processed_transcript	23.09	0.6323	0.2494	0.3614	0.5602	-0.01046	0.9928	0.4568	0.4752	0.1498	0.9019	-0.3568	0.5651	-0.2567	0.6918	-0.2672	0.6994	0.2001	0.8205	0.7	0.6	0.3	0.2	0.5	0.4	0.3	0.5	0.1	0.4	0.6	0.4	0.6	0.3	0.3	0.6	0.5	0.8	0.5	0.5	0.5	0.6	0.4	0.3	0.6	0.8	0.5	0.7	0.8
Snord89	snoRNA	9.173	0.1128	0.8922	0.5398	0.3937	0.7395	0.2918	0.509	0.4841	0.4708	0.6651	0.7219	0.2533	-0.1306	0.8804	0.6089	0.3796	0.3784	0.6791	1.6	3.2	1.4	0.8	4.1	3.6	3	3.5	3.3	2.1	2	2.2	2.5	1.1	2.3	1.4	4.5	4.3	4	5.6	5	5.1	4.1	3.5	3.7	2.7	4.4	3.5	2.9
Rnf149	protein_coding	609.7	0.2659	0.02186	0.1289	0.3349	0.1224	0.4519	0.3176	0.0131	-0.08746	0.7071	-0.2342	0.05593	-0.5263	7.888e-07	-0.4039	0.0004378	-0.2087	0.1677	10.6	9	9.4	7.9	8.8	8.2	8.3	8.4	6.4	6.9	6.9	6.3	6.2	7.5	7.3	9.6	10.2	10.2	8.7	9.4	9.3	8.8	8.3	7.6	8.2	8.6	9.6	8.9	8.9
Gm23722	snoRNA	12.65	0.3057	0.6687	0.1708	0.8274	-0.2375	0.7934	0.1665	0.8453	-0.6019	0.4922	-0.8353	0.1417	-0.4139	0.5062	-0.6514	0.2966	-0.2474	0.7855	8.5	6.3	1.2	2.8	2.3	2.7	6.9	3.7	3.3	2.8	6.3	3.6	2.8	2.3	4.7	3.4	4.2	2.6	3.4	1.9	3.8	3.3	2.8	3.2	4.5	5.6	1.9	4	4.7
Gm5100	processed_pseudogene	0.1805	-0.005393	NA	0	NA	0	NA	0.03576	NA	0.01923	NA	0.02654	NA	0	NA	0	NA	0.01006	NA	0	0	0	0	0	0	0.1	0	0	0	0	0	0	0	0	0	0	0.1	0	0	0	0	0	0	0	0	0	0	0.1
Creg2	protein_coding	11.33	1.12	0.0527	-0.8157	0.2088	0.4487	0.6213	0.403	0.6313	-0.3133	0.7995	0.1519	0.8537	-1.105	0.06527	-0.6567	0.3566	-0.7024	0.3769	0.1	0	0.1	0.1	0.1	0	0.1	0.1	0.1	0	0.1	0	0	0	0	0.1	0.3	0.2	0	0	0.1	0.1	0.1	0.1	0.1	0	0.1	0.1	0.1
D930019O06Rik	antisense	43.09	-0.1466	0.8202	-0.1917	0.7575	-1.155	0.01255	-0.9916	0.04358	-0.8944	0.128	-1.094	0.01709	0.5157	0.2981	-0.6391	0.2135	-0.4759	0.4662	0.6	0.9	0.6	0.6	0.4	0.3	0.4	0.4	0.2	1.1	1.1	1	0.3	0.1	0.1	0.3	0.5	0.4	0.1	0.6	0.4	0.2	0.4	0.3	0.4	0.5	0.4	0.4	0.3
Rfx8	protein_coding	6.741	1.223	0.06708	-0.4507	0.5868	-0.1514	0.9077	-0.3474	0.7292	0.495	0.7137	1.207	0.09523	0.3026	0.7461	0.1512	0.8881	-0.04484	0.9769	0	0	0	0.2	0.2	0.2	0.1	0.1	0.2	0	0.1	0.1	0	0	0.2	0.4	0.6	0.4	0.1	0.1	0.1	0.1	0.1	0.1	0	0	0	0	0.1
1700066B17Rik	lincRNA	2.428	0.4053	0.6473	-0.2221	0.8146	-0.2375	NA	-0.8381	NA	-0.7364	0.5312	-1.064	0.1653	0.0646	0.9541	-0.1729	0.8714	-0.7735	0.3836	0.3	0.2	0.1	0	0	0	0	0	0	0.4	0.3	0	0	0	0	0	0.1	0.1	0	0	0	0	0.1	0	0.1	0.1	0	0.2	0.1
Map4k4	protein_coding	6309	-0.1621	0.2925	0.2208	0.122	0.1008	0.6277	0.4765	0.001252	-0.1326	0.585	-0.0778	0.6663	-0.6439	1.545e-07	-0.5431	1.799e-05	-0.1673	0.402	37	29.7	22.5	28.7	30.4	29	18.2	15.7	14.6	21.1	19.8	16.1	22.3	25.7	23.5	26.2	26	26.6	33.7	35	34.2	29.4	29.1	26.3	26.9	26.3	27.8	26.7	27.2
Il1r2	protein_coding	2.084	0.0275	0.9818	0.2084	0.8257	0.5599	NA	0.1058	NA	0.2228	NA	0.05372	0.9616	1.041	0.1476	1.601	0.01904	1.147	0.1317	0	0	0	0	0	0	0	0.1	0.1	0.2	0.1	0	0	0	0	0	0	0	0	0	0	0	0	0	0.1	0.1	0	0	0
Gm16894	antisense	0.02164	0	NA	0	NA	0	NA	0	NA	0	NA	-0.0001043	NA	0	NA	0	NA	0	NA	0	0	0	0	0	0	0	0	0	0	0	0	0	0	0	0	0	0	0	0	0	0	0	0	0	0	0	0	0
Gm37347	TEC	0.09436	0	NA	0	NA	0.0199	NA	-0.01928	NA	0	NA	-0.0001043	NA	0.0007409	NA	0.02064	NA	0	NA	0	0	0	0	0	0	0	0	0	0	0	0	0	0	0	0	0	0	0	0	0	0	0	0	0	0	0	0	0
Il1r1	protein_coding	12.46	-0.4239	0.5723	0.336	0.6613	0.4551	0.6283	0.349	0.701	-0.1453	0.9273	0.5158	0.4818	-0.9325	0.1531	-0.4774	0.5519	-0.5836	0.5094	0.1	0.1	0	0	0.1	0.1	0.2	0.1	0.1	0.1	0	0	0.1	0.1	0.1	0	0.1	0.1	0.1	0.1	0.1	0.2	0.1	0.1	0	0.1	0	0	0.1
Gm38070	TEC	37.39	0.4273	0.3796	1.065	0.007961	0.4348	0.3948	0.2366	0.6854	-0.08309	0.9405	-0.8449	0.05302	0.3633	0.447	0.798	0.05866	0.5999	0.2568	0.2	0.2	0.2	0.1	0.2	0.1	0.1	0.1	0.1	0.3	0.4	0.1	0.1	0.1	0.1	0.2	0.2	0.3	0.2	0.5	0.3	0.1	0.1	0.1	0.3	0.4	0.2	0.2	0.3
Il1rl2	protein_coding	6.229	0.6799	0.381	1.386	0.03671	-0.08643	0.9484	0.7002	0.3933	0.4452	0.7397	0.8064	0.2925	0.1154	0.9108	0.02894	0.9818	0.8155	0.3512	0	0	0	0	0	0	0	0	0	0	0	0	0	0	0	0.1	0	0	0.1	0	0.1	0	0.1	0.1	0.1	0.1	0	0	0
Gm17970	processed_pseudogene	0.227	0	NA	0.07268	NA	0	NA	0	NA	-0.06071	NA	0.0255	NA	-0.07601	NA	-0.0593	NA	-0.06698	NA	0	0.1	0	0	0	0	0	0	0	0	0	0	0	0	0	0	0	0	0.1	0	0	0	0.1	0	0	0	0	0	0
Il1rl1	protein_coding	0.0405	0	NA	0.002483	NA	0	NA	0	NA	0	NA	-0.0001043	NA	0	NA	0	NA	0	NA	0	0	0	0	0	0	0	0	0	0	0	0	0	0	0	0	0	0	0	0	0	0	0	0	0	0	0	0	0
Il18r1	protein_coding	0.4263	-0.01309	NA	0.002483	NA	0	NA	0	NA	-0.08735	NA	-0.08004	NA	-0.1058	NA	-0.08595	NA	-0.09702	NA	0	0	0.1	0	0	0	0	0	0	0	0	0	0	0	0	0	0	0	0	0	0	0	0	0	0	0	0	0	0
Il18rap	protein_coding	0.02782	0	NA	0	NA	0	NA	0	NA	-0.03406	NA	-0.0534	NA	-0.05255	NA	-0.03266	NA	-0.04771	NA	0	0	0	0	0	0	0	0	0	0	0	0	0	0	0	0	0	0	0	0	0	0	0	0	0	0	0	0	0
Slc9a4	protein_coding	0.07193	0	NA	0	NA	0	NA	0	NA	0.01923	NA	0.02654	NA	0	NA	0	NA	0	NA	0	0	0	0	0	0	0	0	0	0	0	0	0	0	0	0	0	0	0	0	0	0	0	0	0	0	0	0	0
Gm37435	TEC	0.0497	0	NA	0	NA	0	NA	0.03259	NA	-0.03406	NA	-0.0534	NA	-0.05255	NA	-0.03266	NA	-0.01996	NA	0	0	0	0	0	0	0	0	0	0	0	0	0	0	0	0	0	0	0	0	0	0	0	0	0	0	0	0	0
Slc9a2	protein_coding	11.57	0.5278	0.4453	0.9234	0.1293	2.652	4.255e-06	1.664	0.01035	1.437	0.02222	0.7009	0.2698	-2.198	0.0001499	0.454	0.5381	-0.534	0.5339	0.1	0	0.1	0	0	0	0	0	0	0	0	0	0.1	0.1	0.1	0	0.1	0.1	0	0.1	0.1	0.1	0.1	0.1	0	0	0.2	0.1	0.2
Gm37915	antisense	0.2787	0	NA	0	NA	0	NA	0	NA	-0.08735	NA	-0.1067	NA	-0.1058	NA	-0.08595	NA	-0.09932	NA	0	0	0.1	0	0	0	0	0	0	0	0	0	0	0	0	0	0	0	0	0	0	0	0	0	0	0	0	0	0
Mfsd9	protein_coding	57.38	0.8891	0.003165	0.5182	0.1219	1.056	0.0009122	0.4239	0.3067	0.5954	0.1654	0.5094	0.1411	-0.6407	0.05946	0.4152	0.2758	-0.2168	0.6963	0.4	0.3	0.3	0.2	0.3	0.4	0.5	0.6	0.7	0.2	0.2	0.2	0.5	0.5	0.7	0.6	0.5	0.7	0.5	0.5	0.4	0.5	0.5	0.4	0.3	0.2	0.6	0.5	0.4
Gm28634	lincRNA	0.3763	0	NA	0	NA	0	NA	0	NA	-0.08735	NA	-0.1067	NA	-0.1058	NA	-0.08595	NA	-0.09932	NA	0	0	0.2	0	0	0	0	0	0	0	0	0	0	0	0	0	0	0	0	0	0	0	0	0	0	0	0	0	0
Gm29260	lincRNA	0.09536	0	NA	0	NA	-0.06005	NA	-0.07341	NA	0	NA	0	NA	0.05403	NA	0	NA	0	NA	0	0	0	0	0	0	0	0	0	0	0	0	0	0	0	0	0	0	0	0	0	0	0	0	0	0	0	0	0
Gm5267	processed_pseudogene	0.04946	0	NA	0	NA	0	NA	0	NA	0.01923	NA	-0.0001043	NA	0	NA	0	NA	0	NA	0	0	0	0	0	0	0	0	0	0	0	0	0	0	0	0	0	0	0	0	0	0	0	0	0	0	0	0	0
Gm8176	processed_pseudogene	0.01162	-0.01058	NA	0	NA	0	NA	0	NA	0	NA	0	NA	0	NA	0	NA	0	NA	0	0	0	0	0	0	0	0	0	0	0	0	0	0	0	0	0	0	0	0	0	0	0	0	0	0	0	0	0
Gm28175	lincRNA	0.3763	0	NA	0	NA	0	NA	0	NA	-0.08735	NA	-0.1067	NA	-0.1058	NA	-0.08595	NA	-0.09932	NA	0	0	0.3	0	0	0	0	0	0	0	0	0	0	0	0	0	0	0	0	0	0	0	0	0	0	0	0	0	0
Pantr1	lincRNA	0.3121	0	NA	0	NA	-0.005268	NA	0.1797	NA	0	NA	0.08917	NA	-0.002894	NA	0	NA	0.1768	NA	0	0	0	0	0	0	0	0	0	0	0	0	0	0	0	0	0	0	0	0	0	0	0	0	0	0	0	0	0
4930420N18Rik	TEC	0.01885	0	NA	0.002483	NA	0	NA	0	NA	0	NA	0	NA	0	NA	0	NA	0	NA	0	0	0	0	0	0	0	0	0	0	0	0	0	0	0	0	0	0	0	0	0	0	0	0	0	0	0	0	0
Pou3f3	protein_coding	5.906	-1.254	0.08011	-0.749	0.3383	-0.8962	0.3097	0.2247	0.837	-0.1863	0.9144	0.4665	0.5929	-0.08994	0.9329	-0.9862	0.2059	0.1348	0.9194	0	0.1	0	0.1	0	0	0	0	0	0	0	0.1	0	0	0	0	0	0	0	0	0	0.1	0	0.1	0.1	0	0	0	0
Pantr2	processed_transcript	0.06354	0	NA	0	NA	-0.006751	NA	-0.02012	NA	0	NA	-0.0001043	NA	0.0007409	NA	0	NA	0	NA	0	0	0	0	0	0	0	0	0	0	0	0	0	0	0	0	0	0	0	0	0	0	0	0	0	0	0	0	0
Mrps9	protein_coding	1351	-0.2487	0.06343	-0.137	0.3587	0.07178	0.738	0.1651	0.3351	-0.1227	0.6085	-0.2108	0.1409	-0.2013	0.1465	-0.1295	0.4267	-0.03615	0.8942	12.1	10.3	7.4	9	10.1	10.5	9.9	8.5	9.6	9	8.8	8.5	7.5	8.6	7.7	8.1	8.4	8.4	9.5	8.9	8.5	8.7	9.1	8.4	9.9	9.8	8.5	9.4	9.8
Gpr45	protein_coding	5.534	0.1911	0.8454	1.361	0.04185	0.7146	0.4251	0.04486	0.9688	1.266	0.1432	-0.06215	0.9557	0.04238	0.9693	0.7569	0.3468	0.08724	0.9515	0	0	0	0	0	0	0.1	0	0	0	0	0	0	0.1	0.1	0	0	0	0	0	0.1	0	0	0	0	0	0.1	0.1	0
Tgfbrap1	protein_coding	388.5	-0.01246	0.97	-0.009824	0.979	0.2578	0.2902	0.1205	0.6848	0.1141	0.7674	0.04158	0.882	-0.8135	2.662e-06	-0.5557	0.003152	-0.693	0.0007077	2.1	1.6	1	1.2	1.3	1.1	1.7	1.6	1.9	1	0.9	0.8	1.6	1.7	1.8	1.2	1.1	1.3	1	1.4	1.2	1.8	1.6	1.5	0.9	1	1.8	1.6	1.9
Gm28782	antisense	0.02623	0	NA	0	NA	0	NA	0	NA	0	NA	-0.0001043	NA	0	NA	0	NA	0	NA	0	0	0	0	0	0	0	0	0	0	0	0	0	0	0	0	0	0	0	0	0	0	0.1	0	0	0	0	0	0
8430432A02Rik	antisense	2.69	-0.3903	0.6642	0.601	0.4598	-1.144	NA	-0.09943	NA	-1.016	0.3109	-0.6517	0.4371	-0.2469	0.7986	-1.391	0.0483	-0.3464	0.7545	0.2	0.1	0.4	0	0	0.1	0.1	0.2	0.1	0.1	0	0.3	0.2	0	0.2	0	0	0	0.1	0	0.3	0.1	0.1	0	0.2	0.1	0	0	0.1
AI597479	protein_coding	575.2	0.003559	0.9872	0.04385	0.7987	0.006556	0.9801	0.07573	0.6817	-0.02548	0.9391	-0.1282	0.3768	-0.1486	0.2765	-0.1421	0.3422	-0.0729	0.736	7.3	6.9	6	5.8	6.5	5.7	8.2	6.8	6.8	5.9	6	6.5	7	7.7	6.7	6.3	5.7	5.9	6.5	5.9	6	6.3	6.6	5.7	6.2	6.8	7.1	6.1	6.9
Fhl2	protein_coding	17.41	-0.6379	0.4185	0.1017	0.9227	1.212	0.104	0.0869	0.9399	0.07004	0.9726	-0.0702	0.9468	-0.9501	0.178	0.2615	0.7844	-0.8632	0.3078	0.1	0.2	0.2	0	0.2	0	2.7	2	1.9	0.1	0	0.1	0.6	0.7	0.4	0.1	0.1	0	0.1	0.2	0	0	0.2	0.2	0	0.1	0	0.2	0.3
Gm8210	processed_pseudogene	49.64	-0.2897	0.4369	-0.5749	0.08395	0.2695	0.5641	0.2788	0.5211	0.1194	0.8797	0.08003	0.8644	-0.2444	0.5411	0.0251	0.964	0.03442	0.9623	3	4.9	4.2	4.5	4.5	5.3	3.1	3.2	4	3.2	4.5	2	4.1	4.2	5.3	3.3	4	4.4	3	3.3	3.2	4.9	4.4	3.4	4.7	3.5	3.7	4.8	4.4
Gm29040	lincRNA	0.873	0.1637	NA	0.2253	NA	0.1351	NA	0.33	NA	-0.03733	NA	0.5113	NA	0.1311	NA	0.2662	NA	0.4611	NA	0	0	0	0	0	0	0	0	0	0	0	0.1	0	0	0	0	0	0	0.1	0	0	0.1	0.1	0	0.2	0	0	0	0
Gm29610	processed_pseudogene	0.07114	0	NA	0	NA	0.07319	NA	0	NA	0	NA	0	NA	0	NA	0.04728	NA	0	NA	0	0	0	0	0	0	0	0	0	0	0	0	0	0	0	0	0	0	0	0	0	0	0	0	0	0	0	0	0
Nck2	protein_coding	624.3	0.1361	0.4495	0.2249	0.1622	0.6251	1.397e-05	0.1848	0.3625	0.4083	0.01602	-0.2403	0.1479	-0.7768	1.32e-08	-0.1517	0.4219	-0.5919	0.0002586	7.3	5	4.6	5.1	5.1	5.2	6.7	6.1	5.8	3.6	3.2	3.2	5.5	5.9	5.7	5.7	5.8	5.4	5.8	6.8	5.5	5.1	5.1	4.4	3.9	3.7	8.6	6.9	7.6
Gm37536	TEC	9.345	1.276	0.05291	1.037	0.1307	0.7789	0.3413	0.9314	0.2004	-1.173	0.143	-1.075	0.09714	-1.881	0.001221	-1.102	0.09437	-0.9495	0.2087	0.4	0.5	0.2	0	0	0	0.2	0.1	0.2	0.1	0.1	0.1	0.2	0.1	0.1	0.1	0.2	0.2	0.1	0	0.2	0.1	0.2	0.1	0.1	0.3	0.1	0.1	0.2
Gm38228	TEC	22.55	0.1887	0.7838	0.2055	0.7597	0.4806	0.475	0.06281	0.9438	0.3551	0.7106	-0.5043	0.3898	-0.4501	0.4397	0.03047	0.9714	-0.3873	0.6218	1.1	0.6	0.5	0.5	0.4	0.9	0.2	0.7	0.3	0.5	0.5	0.7	1.1	0.7	0.7	0.8	0.7	0.6	0.7	0.6	0.9	0.8	0.6	0.2	0.6	0.5	1.1	0.9	1.1
1500015O10Rik	protein_coding	4.296	-1.124	0.1237	-1.154	0.1095	-0.7869	0.3931	0.57	0.5225	-0.09569	0.9628	-0.5541	0.5225	-0.04536	0.9681	-0.8323	0.3112	0.5246	0.6112	0.2	0	0.5	0.3	0.3	0.3	0	0.2	0.2	0.1	0.3	0.1	0.5	0.4	0.4	0.1	0.1	0.1	0.2	0	0	0.2	0.1	0	0.3	0.4	0.3	0	0.2
Gm29155	antisense	2.671	-0.2054	0.8376	0.4024	0.6535	0.3591	NA	0.848	NA	0.7168	0.5491	-0.3355	0.7204	-0.09995	0.9259	0.2592	0.7992	0.748	0.4087	0.1	0	0.7	0.4	0.1	0.3	0	0.2	0	0.1	0.2	0.1	0	0.3	0	0.2	0.2	0.1	0.1	0.7	0.4	0.1	0.1	0.1	0.1	0.9	0.2	0.5	0.5
Gm29156	lincRNA	3.753	0.4976	0.5578	-0.1433	0.8902	0.1531	0.9061	0.3168	0.7526	0.2639	0.8688	-0.4508	0.6115	0.1614	0.8743	0.3145	0.7486	0.4782	0.6487	0.3	0.5	0	0	0.2	0.5	0	0	0	0.5	0.4	0.2	0.3	0	0.2	0.3	0.3	0.7	0.4	0.1	0.1	0.2	0.2	0.2	0.8	0.3	0.6	0.4	0.3
Uxs1	protein_coding	294.3	-0.3619	0.02146	-0.24	0.1571	0.252	0.1692	0.2582	0.1608	0.08507	0.7975	-0.02806	0.906	-0.2727	0.09099	-0.02075	0.936	-0.01451	0.9685	3.1	2.3	2.4	2.2	2.4	2.2	1.9	1.9	1.7	2.2	2.1	2.3	1.7	1.6	1.6	1.8	1.9	1.6	1.8	2.1	1.9	2.3	2.8	2.7	2.3	2.9	2.5	3	2.8
Gm16103	processed_pseudogene	0.329	-0.007936	NA	0.004796	NA	0.04032	NA	-0.02744	NA	-0.1141	NA	-0.1004	NA	-0.1017	NA	-0.0614	NA	-0.1292	NA	0	0	0.1	0	0	0	0	0	0	0	0	0	0	0	0	0	0	0	0	0	0	0	0	0	0	0	0	0	0
Gm19587	processed_pseudogene	0.1469	0	NA	0.002483	NA	-0.0328	NA	-0.04366	NA	0	NA	0.02654	NA	0.02679	NA	0	NA	0	NA	0	0	0	0	0	0	0	0	0	0	0	0.1	0.1	0	0	0	0	0	0	0	0	0	0.1	0	0	0	0	0	0
Gm8241	processed_pseudogene	0.06114	-0.008611	NA	0	NA	0.04654	NA	0	NA	0	NA	0	NA	0	NA	0.02064	NA	0	NA	0	0	0	0	0	0	0	0	0	0	0	0	0	0	0	0	0	0	0	0	0	0	0	0	0	0	0	0	0
Gm24180	miRNA	0.02324	0.01258	NA	0	NA	0	NA	0	NA	0	NA	0	NA	0	NA	0	NA	0	NA	0	0	0	0	0	0	0	0	0	0	0	0	0	0	0	0	0.3	0	0	0	0	0	0	0	0	0	0	0	0
Tpp2	protein_coding	3719	0.3804	0.002861	0.2118	0.1289	0.1144	0.5503	0.1885	0.2696	-0.1101	0.6611	-0.2	0.1741	-0.1611	0.2767	-0.04672	0.8135	0.02738	0.9233	18.4	15.5	11.4	11.3	13.5	13	16.2	15.2	15	14	13.5	13.2	11.8	12.9	12.7	16.4	16.2	16.6	12.9	15.9	15.1	13.9	13.4	12.3	14.3	16.7	13.3	14.8	14
Mettl21c	protein_coding	0.137	-0.01122	NA	0	NA	0	NA	0	NA	-0.03406	NA	-0.0534	NA	-0.05255	NA	-0.03266	NA	-0.04694	NA	0	0	0	0	0	0	0	0	0	0	0	0	0	0	0	0	0	0	0	0	0	0	0	0	0	0	0	0	0
Gm8251	protein_coding	1.394	0.02094	NA	0.458	0.5146	0.4185	NA	-0.1935	NA	0.04132	NA	0.2506	NA	0.3857	NA	0.8041	NA	0.1922	0.8385	0	0	0	0	0	0	0	0	0	0	0	0	0	0	0	0	0	0	0	0	0	0	0	0	0	0	0	0	0
Tex30	protein_coding	313.3	0.3745	0.01714	0.2753	0.09875	0.02609	0.9303	-0.2173	0.2619	-0.03725	0.9293	-0.3365	0.04061	0.07475	0.7225	0.1008	0.6404	-0.1426	0.568	6.5	7.7	5.5	4.5	5.3	5.9	6.2	7	7.1	7.6	7.5	6.2	5.2	4.4	5.2	6.5	7.3	7	6.4	6.5	6.5	5.2	6.1	4.8	6.2	6	6.6	6.6	6.5
Gm29247	processed_transcript	0.02324	0.01258	NA	0	NA	0	NA	0	NA	0	NA	0	NA	0	NA	0	NA	0	NA	0	0	0	0	0	0	0	0	0	0	0	0	0	0	0	0	0	0	0	0	0	0	0	0	0	0	0	0	0
Kdelc1	protein_coding	456.3	0.5723	0.001295	0.2635	0.1941	0.09851	0.7456	0.002353	0.996	-0.04731	0.9233	-0.423	0.02858	0.05005	0.8536	0.1486	0.5417	0.0524	0.8914	6.5	5.6	3.3	4.6	4.7	3.7	8.2	6.8	5.9	5.5	5.7	5.4	5.8	7.5	6.2	6.6	6.1	6.7	5.1	5.2	5.3	4.4	3.8	3.8	5.3	5.9	5.4	5.4	4.8
Bivm	protein_coding	527.8	0.5265	0.001885	0.3838	0.03042	0.5555	0.001488	0.04243	0.895	0.245	0.3635	-0.2431	0.2249	-0.4694	0.006103	0.08609	0.734	-0.427	0.04271	5.6	5.3	2.6	3.2	4.1	3.9	6	6.5	6.6	3.3	3.3	3.6	6.3	7.4	6.1	5.5	5.2	5.7	4.8	4.8	5.2	4.4	4.2	3.4	3.4	3.6	5.3	5.5	6
Ercc5	protein_coding	959	0.254	0.1939	0.8005	7.506e-07	0.2421	0.2881	0.08365	0.7796	0.0815	0.8406	-0.02632	0.9267	-0.1094	0.6408	0.1328	0.5796	-0.02571	0.9509	6.6	4.6	2.8	5.2	5.8	5	9.5	8.2	8.8	4.4	4.8	4.1	9.9	11	10.5	6.3	6.2	6.6	8.4	9.8	9.9	5	5	4.2	4.4	5	4.7	5	5.6
Mettl21e	protein_coding	0.6044	0.09586	NA	0	NA	0.0884	NA	0.02632	NA	0.1794	NA	0.01572	NA	0.1436	NA	0.232	NA	0.1699	NA	0	0	0	0	0	0	0	0	0	0	0	0	0	0	0	0	0	0	0	0	0	0	0	0	0	0	0	0	0
Gm5700	processed_pseudogene	0.1105	-0.06054	NA	-0.05081	NA	0	NA	0.03427	NA	0.01923	NA	-0.0001043	NA	0	NA	0	NA	0.008367	NA	0	0	0	0	0.1	0	0	0	0	0	0	0	0	0	0	0	0	0	0	0	0	0	0	0	0	0	0	0	0
Gm28893	processed_transcript	0.05693	0	NA	0	NA	0.04654	NA	0	NA	0.01923	NA	0	NA	0	NA	0.02064	NA	0	NA	0	0	0	0	0	0	0	0	0	0	0	0	0	0	0	0	0	0	0	0	0	0	0	0	0	0	0	0	0
Gulp1	protein_coding	122.4	0.7355	0.01705	1.068	0.0002308	-0.1222	0.8017	0.2839	0.4468	-0.4572	0.2955	0.1046	0.7958	0.3372	0.2948	0.215	0.5759	0.6211	0.06817	1.3	1	0.5	0.4	0.5	0.4	2.4	1.7	2	1.3	1.4	1	3.3	3.5	2.5	0.9	0.8	0.6	0.8	1.3	0.8	1.1	1	1	1.2	1.9	0.7	0.7	0.7
Gm37626	TEC	7.912	0.1125	0.907	0.615	0.3995	-0.8888	0.218	-0.457	0.5601	-0.3476	0.786	-1.144	0.08345	0.6624	0.3195	-0.2265	0.8038	0.2054	0.8507	0.1	0.1	0	0	0	0	0.1	0.1	0	0.2	0.1	0.1	0.2	0.1	0.1	0	0.1	0	0.1	0.1	0.1	0	0	0	0.1	0.1	0.1	0.1	0
Gm16102	processed_pseudogene	0.2825	0.03467	NA	0.0429	NA	-0.005569	NA	-0.05312	NA	0	NA	0	NA	0.03414	NA	0.02857	NA	0	NA	0	0	0	0	0	0	0.2	0	0	0	0	0.1	0	0	0.1	0	0	0.1	0	0	0.1	0	0	0	0	0	0	0	0
Gm38110	TEC	48.67	-0.005174	0.9928	0.2123	0.5998	-0.3498	0.431	0.4399	0.2436	-0.2521	0.6749	-0.4708	0.1691	-0.5729	0.07181	-0.9227	0.004539	-0.133	0.8155	1.6	1.8	1.7	1.2	1.1	1.2	1.1	0.8	0.7	1.2	1	1.2	1.3	0.7	0.9	1.1	1.1	1.3	1.1	1.4	1.6	1.4	0.9	1.3	1.6	1.5	1.8	1.2	1.4
Gm3489	processed_pseudogene	0.02297	0	NA	0	NA	-0.006751	NA	-0.0218	NA	0	NA	0	NA	0.0007409	NA	0	NA	0	NA	0	0	0	0	0	0	0	0	0	0.1	0	0	0	0	0	0	0	0	0	0	0	0	0	0	0	0	0	0	0
Gm3496	processed_pseudogene	0.01885	0	NA	0.002483	NA	0	NA	0	NA	0	NA	0	NA	0	NA	0	NA	0	NA	0	0	0	0	0	0	0	0	0	0	0	0	0	0	0	0	0	0	0	0	0	0	0	0	0	0	0	0	0
Col3a1	protein_coding	1.038	0.2873	NA	0.1143	NA	-0.2281	NA	0.0115	NA	-0.09929	NA	0.1659	NA	0.04592	NA	-0.1822	NA	0.05742	NA	0	0	0	0	0	0	0	0	0	0	0	0	0	0	0	0	0	0	0	0	0	0	0	0	0	0	0	0	0
Col5a2	protein_coding	46.49	-1.196	0.00354	-1.248	0.002908	-0.5374	0.2875	0.4597	0.3372	-0.9818	0.02199	-0.7872	0.03728	-1.214	0.000439	-1.752	1.303e-06	-0.7546	0.08856	0.4	0.3	0.3	0.2	0.1	0	0.2	0.3	0.3	0.2	0.2	0.1	0.4	0.6	0.4	0	0	0	0.1	0	0	0.2	0.2	0.2	0.2	0.2	0.2	0.1	0.2
Gm38211	TEC	0.7493	0.1135	NA	0.2336	NA	-0.08354	NA	0.136	NA	0.2367	NA	0.0131	NA	-0.06928	NA	-0.1528	NA	0.06672	NA	0	0	0	0	0	0	0	0	0	0	0	0	0	0	0	0	0	0	0	0	0	0	0	0	0	0	0	0	0
Gm7063	processed_pseudogene	0.02782	0	NA	0	NA	0	NA	0	NA	0.01923	NA	0	NA	0	NA	0	NA	0	NA	0	0	0	0	0	0	0	0	0	0	0	0	0	0	0	0	0	0	0	0	0	0	0	0	0	0	0	0	0
Gm8304	processed_pseudogene	0.05327	-0.007814	NA	0	NA	-0.0334	NA	-0.04676	NA	0	NA	0	NA	0.02739	NA	0	NA	0	NA	0	0	0	0	0	0	0	0	0	0	0.1	0	0	0	0	0	0	0	0	0	0	0	0	0	0	0	0	0	0
Wdr75	protein_coding	4475	0.3088	0.01044	0.2876	0.01724	-0.06592	0.7447	-0.05685	0.7819	-0.1666	0.3739	-0.3162	0.01052	0.04022	0.818	-0.0257	0.8925	-0.01662	0.9536	47	39.5	29.3	27.3	31.5	29.3	38	34.3	34.7	41.3	38.8	39.8	29.4	34.5	32.5	36.6	35.9	36.8	33.8	38.2	35.8	32.6	30.3	30.5	37.2	39.6	35.5	34.7	33.5
Gm28906	processed_pseudogene	0.1254	0	NA	0	NA	0	NA	0	NA	-0.03406	NA	-0.0534	NA	-0.05255	NA	-0.03266	NA	-0.04771	NA	0	0	0.1	0	0	0	0	0	0	0	0	0	0	0	0	0	0	0	0	0	0	0	0	0	0	0	0	0	0
Gm5526	processed_pseudogene	2.053	0.9124	0.204	1.157	0.08699	-0.1435	NA	-0.2894	NA	-0.2119	NA	-0.4049	0.6367	0.2972	0.7409	0.1537	0.8785	0.00782	0.9971	0.2	0	0.4	0	0	0.1	0	0	0	0.3	0.3	0.3	0.1	0	0.2	0.3	0.7	0.1	0.4	1	0.1	0	0	0.2	0.3	0	0.4	0	0
Gm5269	protein_coding	0.1387	0	NA	0.002483	NA	0	NA	0.03427	NA	0	NA	0	NA	0	NA	0	NA	0.008367	NA	0	0	0	0	0	0	0	0	0.1	0	0	0	0.1	0	0	0	0	0	0	0	0	0	0	0	0	0	0	0	0
Gm18303	processed_pseudogene	0.6945	0.3346	NA	0.06289	NA	-0.01999	NA	-0.001756	NA	-0.1144	NA	-0.1508	NA	-0.1013	NA	-0.1213	NA	-0.1031	NA	0	0	0.1	0	0	0.1	0.1	0	0	0	0	0	0	0	0	0.1	0.1	0.1	0	0	0.1	0	0	0	0	0	0	0	0
Slc40a1	protein_coding	105.3	2.258	1.023e-12	2.17	7.581e-12	-0.8676	0.06599	-0.4008	0.4454	0.3981	0.6351	0.7507	0.1025	0.8652	0.04322	-0.002398	0.9987	0.4645	0.4599	0	0.1	0	0.1	0.2	0.1	2.3	2.1	1.8	0.1	0.1	0.1	0.6	0.8	0.8	0.8	0.8	0.7	0.5	0.9	0.8	0.1	0.1	0.1	0.1	0.1	0.1	0.1	0.1
Stk-ps2	transcribed_processed_pseudogene	0.1506	-0.008611	NA	0	NA	0	NA	0	NA	-0.03406	NA	-0.0534	NA	-0.05255	NA	-0.03266	NA	-0.04686	NA	0	0	0	0	0	0	0	0	0	0	0	0	0	0	0	0	0	0	0	0	0	0	0	0	0	0	0	0	0
Dnah7b	protein_coding	19.45	1.282	0.009181	0.9315	0.07485	0.02652	0.9812	0.5218	0.4276	0.4292	0.6874	-0.0538	0.9524	0.4175	0.529	0.444	0.5356	0.9393	0.1491	0	0	0	0	0	0	0.1	0.1	0.1	0	0	0	0.1	0.1	0.1	0.1	0.1	0.1	0	0.1	0.1	0	0	0	0	0	0	0	0
Gm8326	processed_pseudogene	0.862	-0.2692	NA	-0.1082	NA	0.4071	NA	0.2255	NA	-0.4897	NA	-0.5868	NA	-0.4519	NA	-0.0448	NA	-0.2264	NA	0.1	0	0	0	0	0.1	0	0	0	0	0	0	0	0	0	0	0	0	0	0	0	0	0	0	0	0	0	0	0
Dnah7c	protein_coding	2.657	0.2828	0.7558	-0.3148	0.7111	-1.56	NA	-1.622	NA	-1.608	0.03258	-1.379	0.04622	0.2394	0.7986	-1.321	0.05246	-1.383	0.04211	0	0	0	0	0	0	0	0	0	0.1	0	0	0	0	0	0	0	0	0	0	0	0	0	0	0	0	0	0	0
Slc39a10	protein_coding	3055	-0.0328	0.8653	-0.1516	0.3021	-0.2183	0.1548	-0.4494	0.001367	-0.2596	0.1189	-0.7505	1.848e-10	0.1155	0.457	-0.1028	0.5426	-0.3339	0.02868	27.7	23.2	18.4	15.3	17.6	16.7	21.4	18.6	20.9	26.5	24.7	24.5	21	26.3	24.6	17.1	15.7	15.7	14.1	15.8	14.7	14.9	14.1	12.3	17.4	19.4	18.7	19.3	20.1
Gm28151	lincRNA	11.09	-0.4271	0.5377	0.167	0.8337	0.6141	0.4026	0.3693	0.6382	-0.401	0.7043	-1.278	0.02249	-1.058	0.05373	-0.4442	0.5262	-0.6889	0.3426	0.9	0.8	0.2	0.1	0.6	0.3	0.7	0.5	0.8	0.4	0.3	0.1	0.5	0.8	0.6	0.4	0.2	0.2	0.5	0.5	0.3	0.2	0.3	0.3	0.5	0.3	0.9	0.4	0.4
Gm37393	TEC	0.9274	0.1465	NA	0.01305	NA	-0.3906	NA	-0.2206	NA	-0.1221	NA	-0.169	NA	0.3528	NA	-0.03772	NA	0.1322	NA	0	0	0	0	0	0	0.1	0	0	0	0	0	0	0	0	0	0	0	0	0	0	0	0	0	0	0	0	0	0
Gm28826	lincRNA	0.1135	-0.05976	NA	-0.05081	NA	-0.05978	NA	-0.07147	NA	0.01923	NA	0	NA	0.05377	NA	0	NA	0	NA	0	0	0	0	0	0.1	0	0	0	0.1	0.1	0	0	0	0	0	0	0	0	0	0	0	0	0	0	0	0	0	0.1
Gm4852	processed_pseudogene	0.4577	0.06189	NA	0.3931	NA	0.2761	NA	-0.0399	NA	0.06804	NA	0.3369	NA	0.008285	NA	0.2844	NA	0	NA	0	0	0	0	0	0	0	0	0	0	0	0	0	0	0	0	0	0	0.1	0.1	0	0.1	0.1	0	0	0	0	0	0
Gm8337	processed_pseudogene	3.427	0.6903	0.3803	0.5472	0.5076	-0.5512	0.5768	-0.2005	0.8526	-0.9383	0.3659	-0.7123	0.3724	0.02904	0.9794	-0.5222	0.5543	-0.1715	0.8934	0.1	0.1	0.1	0	0.1	0	0.1	0.1	0	0.1	0.1	0.1	0.1	0	0	0.1	0.1	0.1	0	0.1	0.1	0.1	0	0.1	0.1	0.1	0	0	0.1
Gm23240	snRNA	0.1254	0	NA	0	NA	0	NA	0	NA	-0.03406	NA	-0.0534	NA	-0.05255	NA	-0.03266	NA	-0.04771	NA	0	0	1.3	0	0	0	0	0	0	0	0	0	0	0	0	0	0	0	0	0	0	0	0	0	0	0	0	0	0
Gm8367	processed_pseudogene	0.03193	-0.06294	NA	-0.05081	NA	0	NA	0	NA	0	NA	0	NA	0	NA	0	NA	0	NA	0	0	0	0	0	0	0	0	0	0	0	0	0	0	0	0	0	0	0	0	0	0	0	0	0	0	0	0	0
C230029F24Rik	lincRNA	0.04647	0.05184	NA	0	NA	0	NA	0	NA	0	NA	0	NA	0	NA	0	NA	0	NA	0	0	0	0	0	0	0	0	0	0	0	0	0	0	0	0	0.1	0	0	0	0	0	0	0	0	0	0	0	0
Gm6757	processed_pseudogene	0.1254	0	NA	0	NA	0	NA	0	NA	-0.03406	NA	-0.0534	NA	-0.05255	NA	-0.03266	NA	-0.04771	NA	0	0	0.1	0	0	0	0	0	0	0	0	0	0	0	0	0	0	0	0	0	0	0	0	0	0	0	0	0	0
Gm8384	processed_pseudogene	0.03888	0	NA	0	NA	0	NA	0	NA	0	NA	0	NA	0	NA	0	NA	0	NA	0	0	0	0	0	0	0	0.1	0	0	0	0	0	0	0	0	0	0	0	0	0	0	0	0	0	0	0	0	0
4933411E06Rik	lincRNA	3.346	-0.01369	0.9917	0.2385	0.8069	0.4765	0.6605	0.6637	0.4472	-0.009953	0.9977	-0.8464	0.2956	-0.2853	0.7668	0.1912	0.8581	0.3783	0.7345	0.2	0.1	0	0.1	0.1	0	0.1	0	0	0.2	0.1	0	0.1	0.2	0.1	0	0.1	0	0	0.1	0.1	0	0.1	0	0.1	0.2	0.1	0.1	0.1
Gm8391	processed_pseudogene	0.01162	-0.01058	NA	0	NA	0	NA	0	NA	0	NA	0	NA	0	NA	0	NA	0	NA	0	0	0	0	0	0	0	0	0	0	0	0	0	0	0	0	0	0	0	0	0	0	0	0	0	0	0	0	0
Gm28321	lincRNA	3.236	0.1998	0.8371	0.7134	0.3532	-0.7764	0.4039	-1.51	0.03057	0.2113	0.8985	-0.423	0.6309	1.641	0.01397	0.8643	0.2732	0.1304	0.9184	0	0	0	0	0	0	0.3	0.1	0	0.1	0.3	0.2	0	0	0.1	0	0	0	0.1	0	0.1	0	0	0	0	0	0	0	0.1
Tmeff2	protein_coding	19.19	-0.9296	0.0973	0.295	0.6584	-1.479	0.007988	-0.7483	0.2091	-1.272	0.08714	-0.008171	0.9939	0.831	0.1265	-0.6476	0.3505	0.08266	0.9417	0.1	0	0	0.1	0.1	0	0.3	0.3	0.4	0.1	0.1	0	0.4	0.4	0.4	0	0	0	0.1	0.1	0.1	0	0.1	0	0	0.1	0	0	0
Gm28322	lincRNA	0.09265	0	NA	0	NA	-0.06005	NA	-0.07257	NA	-0.03406	NA	-0.0534	NA	0.02739	NA	-0.03266	NA	-0.04518	NA	0	0	0	0	0	0	0	0	0	0.1	0	0	0	0	0	0	0	0	0	0	0	0	0	0	0	0	0	0	0
Gm25736	miRNA	0.1444	0	NA	0.002483	NA	-0.006357	NA	-0.01721	NA	-0.08735	NA	-0.1067	NA	-0.07959	NA	-0.08595	NA	-0.09681	NA	0	0.9	0	0	0	0	0	0	0	0	0.2	0	0.4	0	0	0	0	0	0	0	0.3	0	0	0	0	0	0	0	0
Gm28320	sense_intronic	0.9192	-0.04478	NA	0.1251	NA	-0.08736	NA	-0.07538	NA	0.1875	NA	-0.3592	NA	-0.05604	NA	-0.1434	NA	-0.1314	NA	0	0	0	0	0	0	0.1	0.1	0	0	0	0	0	0.1	0	0	0	0	0	0	0	0	0	0	0	0	0	0	0
Gm29325	lincRNA	1.01	-0.4997	NA	0.07345	NA	-0.2282	NA	-0.4099	NA	0.06779	NA	-0.3459	NA	0.3403	NA	0.112	NA	-0.06966	NA	0	0	0.1	0	0	0	0	0	0	0	0	0.1	0	0	0	0	0	0	0	0.1	0	0	0	0	0	0	0	0	0
9330175M20Rik	antisense	0.1254	0	NA	0	NA	0	NA	0	NA	-0.03406	NA	-0.0534	NA	-0.05255	NA	-0.03266	NA	-0.04771	NA	0	0	0.1	0	0	0	0	0	0	0	0	0	0	0	0	0	0	0	0	0	0	0	0	0	0	0	0	0	0
Sdpr	protein_coding	0.3109	-0.01814	NA	0.05947	NA	-0.05241	NA	-0.05915	NA	-0.0508	NA	0.0669	NA	0.003665	NA	-0.04875	NA	-0.05549	NA	0	0	0	0	0	0	0	0	0	0	0	0	0	0	0	0	0	0	0	0	0	0	0	0	0	0	0	0	0
1700072G22Rik	lincRNA	0.1255	0.04832	NA	0	NA	-0.03163	NA	-0.04251	NA	0	NA	-0.0001043	NA	0.02562	NA	0	NA	0	NA	0	0	0	0	0	0	0	0	0	0	0.1	0	0	0	0	0.1	0	0.1	0	0	0	0	0.1	0	0	0	0	0	0
Nabp1	protein_coding	933.4	0.8774	7.232e-09	0.7866	2.385e-07	-0.2136	0.3281	-0.06566	0.8201	-0.2229	0.409	-0.3029	0.09862	0.1859	0.338	-0.02775	0.9196	0.1202	0.6791	4.4	3.8	2.2	3.2	3.2	3.8	5.9	5.3	5.4	4.3	4.2	3.7	4.5	4.8	5.1	6.1	6.3	6.4	5.1	6.3	6.3	3	2.9	2.7	3.6	4.2	2.7	3.3	3.2
Gm17767	lincRNA	2.914	-1.527	0.02768	-0.8836	0.2467	-1.108	0.181	-1.351	0.05737	-1.994	0.006847	-1.746	0.01227	-0.3813	0.6772	-1.489	0.03389	-1.732	0.01172	0.1	0.1	0.1	0.1	0.1	0	0	0	0	0.1	0.1	0	0	0	0	0	0	0	0	0	0	0	0	0	0	0	0	0	0
Gm37535	TEC	0.01885	0	NA	0.002483	NA	0	NA	0	NA	0	NA	0	NA	0	NA	0	NA	0	NA	0	0	0	0	0	0	0	0	0	0	0	0	0	0	0	0	0	0	0	0	0	0	0	0	0	0	0	0	0
Gm28055	lincRNA	3.632	0.2178	0.827	-0.6795	0.4016	1.007	0.2433	0.4369	0.6519	-0.46	0.7404	-0.532	0.5446	-0.7992	0.3095	0.2081	0.8447	-0.3623	0.748	0	0.2	0.4	0.1	0.1	0.1	0	0	0	0.1	0	0	0.1	0	0	0.2	0.1	0.1	0	0.1	0	0	0	0.2	0.1	0.1	0.1	0.1	0.1
Myo1b	protein_coding	2028	0.2693	0.06426	0.1738	0.2691	0.9616	1.862e-14	0.6059	4.154e-05	0.3342	0.04497	0.06105	0.7532	-0.8225	5.106e-11	0.1391	0.4256	-0.2165	0.262	10.6	8.8	6	6.2	6.9	6	3.4	3.6	3	4.7	5	4.7	5.4	6.3	5.6	7.4	7.9	7.8	6.5	7.6	7.5	8.8	9.5	8.5	7.1	7.6	11.5	10.4	10.6
Gm29453	sense_intronic	3.354	0.5068	0.5613	0.1336	0.9002	-0.1783	0.8943	0.7196	0.4003	0.5134	0.7058	0.03616	0.9757	-0.2087	0.8359	-0.387	0.6874	0.5109	0.6231	0.1	0.1	0	0.1	0.2	0	0	0.2	0.2	0.2	0	0	0.1	0	0.1	0.1	0.2	0.1	0.1	0.2	0.1	0.1	0	0.2	0.3	0.1	0.1	0.2	0.2
Gm28323	sense_intronic	7.704	0.3863	0.6527	0.03469	0.9785	1.068	0.1759	1.029	0.1696	0.1508	0.9289	-1.091	0.1229	-1.471	0.0234	-0.4029	0.6487	-0.4414	0.6652	0.3	0.3	0	0.2	0	0.1	0.1	0	0	0.1	0	0	0	0.1	0.1	0.1	0.1	0.2	0	0.1	0.1	0.1	0	0.1	0.1	0.2	0.1	0.4	0.3
Gm8420	processed_pseudogene	4.098	-0.1363	0.8911	0.07284	0.9466	0.3242	0.7722	0.2571	0.8039	-0.3622	0.7932	0.1273	0.8959	-0.7303	0.3285	-0.4061	0.653	-0.4732	0.6412	0.4	0.2	0.5	0.2	0.3	0.3	0.1	0.1	0.4	0.1	0.2	0.2	0.4	0.3	0.2	0.2	0.3	0.2	0.2	0.4	0.3	0.4	0.4	0.3	0.2	0.2	0.4	0.2	0.2
Stat4	protein_coding	171.4	-1.44	2.174e-09	-0.05862	0.8795	0.5682	0.02505	0.6038	0.02355	-0.9631	0.0002284	-0.84	0.0005284	0.2293	0.4298	0.7975	0.0006706	0.8331	0.001488	2.6	2.5	1.1	1.2	1.5	1.2	1	0.8	1	2.6	2.7	2.5	1	1	0.8	0.4	0.4	0.5	1.2	1.5	1.1	1.3	1.1	1.2	3.9	4.1	0.6	1.3	1.3
Gm28177	processed_transcript	0.2155	-0.08167	NA	-0.0626	NA	-0.04407	NA	-0.02175	NA	-0.07385	NA	-0.09737	NA	-0.02807	NA	-0.07214	NA	-0.04982	NA	0	0	0	0	0	0	0	0	0	0	0	0	0	0	0	0	0	0	0	0	0	0	0	0	0	0	0	0	0
Gm3940	processed_pseudogene	0.1605	0	NA	0	NA	-0.006751	NA	0.03537	NA	0.01923	NA	-0.0001043	NA	0.0007409	NA	0	NA	0.03611	NA	0	0	0	0	0	0	0	0	0	0	0	0.1	0	0	0	0	0	0	0	0	0	0	0	0.1	0	0.1	0.2	0	0
Gm45679	lincRNA	2.888	0.238	0.81	-0.004847	0.9993	1.203	0.1435	0.3513	0.7295	0.5917	0.6509	-0.7627	0.3552	-0.9375	0.2195	0.2655	0.7968	-0.5862	0.5535	0.2	0.1	0	0	0	0.1	0.1	0	0.3	0	0	0	0.2	0.2	0.2	0.1	0	0.1	0.1	0.1	0	0	0.1	0	0.1	0	0.3	0.2	0.2
Stat1	protein_coding	95.7	0.05785	0.8998	1.212	8.682e-06	1.32	5.714e-07	1.04	0.0004696	0.5563	0.1478	0.3518	0.2954	-0.4464	0.1595	0.8732	0.001958	0.5934	0.09219	0.6	0.5	0.3	0.2	0.4	0.3	0.6	0.4	0.2	0.3	0.3	0.3	0.3	0.5	0.2	0.4	0.3	0.3	0.7	0.9	0.8	0.6	0.6	0.6	0.7	0.7	0.6	0.8	0.7
Gls	protein_coding	1844	0.1528	0.3497	0.339	0.01448	0.3397	0.02324	-0.2897	0.08453	-0.1112	0.6832	-0.7298	1.775e-08	-0.3299	0.01756	0.009833	0.9673	-0.6196	2.96e-05	6	5.2	3.6	3.8	4.1	4.1	7.2	6.3	6.7	4.3	3.9	3.7	6.2	6.9	6.4	4.3	4.6	4.6	4.7	5.3	5.4	3.1	3.1	2.8	3.1	3.4	4.5	4.7	4.7
Gm5975	processed_pseudogene	0.01959	0	NA	0	NA	0	NA	0	NA	0	NA	-0.0001043	NA	0	NA	0	NA	0	NA	0	0	0	0	0	0	0	0	0	0	0	0	0	0	0	0	0	0	0	0	0	0	0	0	0	0	0	0	0
Nab1	protein_coding	228.8	0.5955	0.01736	1.492	1.407e-11	1.147	1.993e-07	1.152	1.712e-06	0.6478	0.02225	-0.3449	0.2245	-0.07821	0.8266	1.068	2.373e-06	1.074	1.881e-05	2	1.3	0.6	0.9	1.2	0.9	3.9	3.5	2.5	1.4	1.3	1.3	2.9	3.2	2.9	1.6	1.5	1.7	2.9	3.6	2.5	1.2	1.1	1.1	3	3.1	1.8	2.4	2.5
Gm5976	processed_pseudogene	4.189	0.5095	0.554	1.111	0.1247	1.824	0.01116	1.817	0.009271	1.223	0.1921	-0.2769	0.7753	0.4765	0.586	2.3	0.0004544	2.294	0.0006782	0.1	0	0	0	0	0	0	0	0	0.1	0	0.2	0	0	0	0	0.1	0.1	0.1	0.1	0.2	0	0	0	0.4	1.1	0.2	0.1	0.5
Gm553	lincRNA	0.01622	0	NA	0	NA	-0.006751	NA	-0.0218	NA	0	NA	0	NA	0.0007409	NA	0	NA	0	NA	0	0	0	0	0	0	0	0	0	0	0	0	0	0	0	0	0	0	0	0	0	0	0	0	0	0	0	0	0
Gm28178	lincRNA	0.127	0	NA	0	NA	0.07319	NA	0	NA	0.01923	NA	0	NA	0	NA	0.04728	NA	0	NA	0	0	0	0	0	0	0	0	0	0	0	0	0	0	0	0	0	0	0	0	0	0	0	0	0	0	0	0	0
Gm5527	processed_pseudogene	0.1784	0.03195	NA	0	NA	-0.007136	NA	-0.02005	NA	-0.04737	NA	-0.07427	NA	-0.07535	NA	-0.08249	NA	-0.09541	NA	0.1	0	0	0	0	0	0	0	0	0	0	0	0	0	0	0	0	0	0	0	0	0	0	0	0	0	0	0	0.1
Nemp2	protein_coding	339.9	-0.1394	0.5663	-0.1449	0.5466	0.2688	0.2716	0.08048	0.8067	-0.1609	0.6653	-0.5182	0.008021	-0.5095	0.006724	-0.2407	0.2985	-0.429	0.06947	2.6	2.4	1.5	2	2.2	1.8	2.1	1.6	1.4	1.7	1.5	1.4	2.5	2.7	2.2	1.7	1.8	1.8	1.4	2.1	1.9	1.6	1.5	1.4	1.5	1.8	2	1.9	2.1
Gm37242	TEC	1.924	0.2684	0.7785	-0.2587	0.7802	0.00279	NA	0.009168	NA	-0.8458	NA	-0.529	0.5389	-0.7798	0.3108	-0.777	0.3305	-0.7706	0.3675	0.1	0	0.1	0	0	0.1	0	0.1	0	0	0	0	0	0	0	0.1	0	0.1	0	0	0	0	0	0	0	0	0	0	0
Mfsd6	protein_coding	70.43	-0.4824	0.1803	0.5003	0.1466	1.027	0.00254	1.054	0.002607	0.7767	0.05034	-0.2011	0.6497	-0.741	0.03285	0.2859	0.5131	0.3131	0.5379	0.3	0.2	0.1	0.2	0.2	0.2	0.5	0.6	0.5	0.1	0.1	0.1	1	1	1.1	0.1	0.2	0.2	0.3	0.4	0.3	0.1	0.2	0.2	0.3	0.2	0.3	0.4	0.4
Gm29670	sense_intronic	0.1622	-0.01319	NA	-0.02416	NA	0	NA	0	NA	0.01923	NA	0	NA	0	NA	0	NA	0	NA	0	0	0	0	0	0	0	0	0	0	0	0	0	0	0	0	0	0	0	0	0	0	0	0	0	0	0	0	0
Inpp1	protein_coding	81.57	0.1684	0.7056	0.9261	0.00302	0.5661	0.08439	-0.0503	0.9264	0.3534	0.5059	-0.9423	0.003674	0.4209	0.2118	0.9869	0.0008952	0.3706	0.4038	0.4	0.4	0.1	0.1	0.3	0.2	0.8	0.8	0.7	0.5	0.5	0.4	1.2	1.4	1.1	0.1	0.3	0.3	0.5	0.4	0.4	0.1	0.2	0.2	0.5	0.4	0.4	0.4	0.5
Hibch	protein_coding	414.6	0.3188	0.05175	-0.08092	0.7073	0.0248	0.9359	0.1785	0.3895	-0.1357	0.6589	-0.313	0.06335	0.01328	0.9591	0.03808	0.8784	0.1918	0.4038	3.3	2.8	1.9	2.1	2.1	2.2	3	3	2.9	2.5	2.9	3	3	3.5	3.5	2.7	2.7	2.6	1.7	2.3	2.1	2.2	2.4	2	3.2	3.1	2.1	2.6	2.8
1700019D03Rik	protein_coding	1462	0.7105	1.4e-07	0.5619	4.384e-05	0.4504	0.002084	0.1624	0.4183	0.1682	0.4928	-0.1294	0.4752	-0.08625	0.6519	0.3641	0.01383	0.07616	0.7803	15.4	14.4	11.4	8	8.8	8.4	11.4	10	9.4	13.5	14.1	11.5	11.2	12.5	11.7	13.2	13.4	15	9.4	14.3	13.9	12.8	12.6	12.5	14.3	15	16.7	14.9	15.2
1700019A02Rik	protein_coding	3.804	0.4484	0.6163	0.5421	0.5243	0.5769	0.5768	0.1835	0.872	0.5055	0.7112	-0.2812	0.7719	-0.3994	0.6609	0.1775	0.8691	-0.2159	0.8603	0.2	0.2	0	0	0.3	0.2	0.1	0.1	0	0.2	0	0.1	0.1	0.1	0.2	0.2	0.4	0.2	0.2	0.6	0.2	0	0	0.3	0	0.2	0.4	0.5	0.1
Pms1	protein_coding	768.1	0.3705	0.006378	0.06308	0.7399	0.2565	0.1043	-0.01252	0.9617	-0.0398	0.9107	-0.4935	0.0002242	-0.3069	0.02596	-0.05037	0.809	-0.3194	0.05612	5.1	4.4	3.8	3.1	3.5	3.4	4.5	4.3	4.1	3.8	3.5	3.7	3.8	4.2	4.2	4.7	4.2	4.3	2.9	3.7	3.9	3.2	3.3	3.1	3.3	3.9	4.1	4.5	4.6
Ormdl1	protein_coding	377.8	0.2351	0.2602	0.07798	0.7616	0.08451	0.7937	-0.02681	0.9387	-0.011	0.9858	-0.0769	0.7667	-0.2617	0.1977	-0.1772	0.4565	-0.2885	0.2573	3.6	3.8	2.6	2.9	3.1	2.6	3.4	3.4	3.7	2.3	2.8	3.5	3.1	2.6	2.3	3.3	3.5	3.3	2.4	3	3.7	3.3	3.4	3	2.8	2.8	3.4	3	3.7
Gm28778	protein_coding	0.6108	0	NA	0.004775	NA	-0.0659	NA	-0.005936	NA	0.1263	NA	0.05681	NA	0.125	NA	0.05914	NA	0.1191	NA	0	0	0	0	0	0	0.3	0	0.2	0.1	0	0	0	0	0.1	0	0	0	0	0	0	0	0	0.1	0	0.1	0	0	0.1
Osgepl1	protein_coding	272.7	0.7333	0.001158	0.5726	0.01407	0.592	0.01609	0.3278	0.2733	0.2019	0.6541	-0.07578	0.8239	-0.2948	0.2676	0.2971	0.2868	0.03294	0.9517	1.8	1.9	0.7	1.2	1.4	1.3	2.6	1.6	1.8	1.4	1.4	1	2.1	1.9	1.8	2.2	2.2	2.1	1.7	1.9	2.1	1.6	1.5	1.4	1.5	1.7	1.8	1.8	1.8
Gm28551	protein_coding	0.2855	-0.03248	NA	0.004216	NA	0.1069	NA	0	NA	-0.03748	NA	-0.05843	NA	-0.05486	NA	0.05204	NA	-0.04492	NA	0	0	0	0	0	0	0	0	0	0	0	0	0	0	0	0	0	0	0	0	0	0	0	0	0	0	0	0	0
Gm18800	transcribed_unprocessed_pseudogene	2.311	0.4374	0.6206	0.665	0.4038	-0.2161	NA	0.04214	NA	-0.5465	0.68	-0.638	0.4523	-0.3262	0.7298	-0.5423	0.5459	-0.284	0.8083	0.2	0.1	0	0	0	0	0	0	0.5	0.1	0.1	0.1	0	0.1	0	0	0	0.1	0.1	0.1	0	0	0.1	0	0.1	0	0.1	0	0
Asnsd1	protein_coding	278.8	0.6163	0.002208	0.4636	0.02739	0.1815	0.5427	0.07232	0.8407	-0.04523	0.9358	-0.1092	0.693	-0.3059	0.1709	-0.1244	0.6665	-0.2336	0.4494	4	3.3	1.9	1.7	2.7	2.3	4.2	3.7	3	2.6	2.6	2.5	3.1	4	3.8	3.4	3.6	3.5	3	3.5	3	3.2	2.9	2.8	2.8	2.6	3.4	3.5	2.6
Dnah7a	protein_coding	31.42	0.9638	0.01673	1.447	0.0001199	0.6541	0.192	0.3928	0.4824	-0.2392	0.792	-0.7384	0.1129	-0.4142	0.4057	0.2399	0.6828	-0.02139	0.9837	0.1	0.1	0.1	0.1	0.1	0.1	0.1	0.1	0	0.1	0.1	0.1	0.1	0.1	0.1	0.2	0.1	0.2	0.2	0.3	0.2	0	0	0.1	0.1	0.1	0.1	0.1	0
Gm25240	miRNA	0.1653	0.04	NA	0.002483	NA	0	NA	0	NA	-0.007412	NA	-0.0534	NA	-0.05255	NA	-0.03266	NA	-0.04373	NA	0.3	0	0	0	0	0	0	0	0	0	0	0	0	0	0	0.4	0.1	0	0.2	0	0	0	0	0	0	0	0.6	0	0
Stk17b	protein_coding	703.4	0.6584	2.599e-08	0.8648	5.819e-14	0.2719	0.05168	0.198	0.2097	0.2226	0.2567	0.02012	0.9256	0.6127	4.217e-07	0.8846	1.352e-13	0.8107	8.935e-10	3.4	3	2.5	3.4	3.8	3.7	9	7.9	7.2	4.9	4.7	4.5	7.7	8.8	8.5	5.7	5.8	5.7	6.2	6.7	7	3.1	3.1	3.1	4.8	6.1	3.5	3.6	3.6
Gm37863	TEC	0.06494	0	NA	0	NA	0	NA	0.03343	NA	0	NA	0.02654	NA	0	NA	0	NA	0.007526	NA	0	0	0	0	0	0	0	0	0	0	0	0	0	0	0	0	0	0	0	0	0	0	0	0	0	0	0	0	0
Hecw2	protein_coding	368.9	2.048	8.481e-17	1.473	4.673e-09	-0.1122	0.8234	0.464	0.173	-0.3911	0.3727	-0.5247	0.08417	0.1744	0.6317	0.06224	0.8881	0.6384	0.05762	1	0.9	0.4	0.6	0.6	0.7	1.5	1.2	1.2	1.1	1.1	0.5	0.7	0.9	0.7	3	2.8	2.6	1.3	2.1	2.1	0.4	0.6	0.6	1.1	1.4	0.6	0.6	0.6
Gm37633	TEC	0.8544	-0.315	NA	-0.4256	NA	0.5557	NA	0.2424	NA	-0.2784	NA	-0.2401	NA	-0.4822	NA	0.07343	NA	-0.2398	NA	0	0	0	0	0.1	0	0	0	0	0	0	0	0	0	0	0	0	0	0	0	0	0	0	0	0	0	0	0	0
Ccdc150	protein_coding	9.264	0.1713	0.8484	0.1275	0.8928	-0.07662	0.9506	-0.5828	0.4709	-0.8024	0.3939	-1.079	0.09318	-1.031	0.09801	-1.107	0.09382	-1.614	0.01396	0.1	0.1	0	0	0.1	0	0.3	0.1	0.1	0.1	0	0	0.1	0.2	0.2	0.1	0	0	0	0.1	0	0	0	0	0	0	0	0.1	0
Gtf3c3	protein_coding	2216	0.04919	0.7876	-0.01205	0.9566	0.1071	0.5741	0.01356	0.9566	-0.07219	0.7898	-0.2906	0.03009	-0.1186	0.4419	-0.01153	0.9577	-0.105	0.6272	22.8	20.1	14.9	15.6	17.8	16.9	18	14.9	15.5	17.9	17.6	18.3	14.4	18.6	15.1	17.7	17.1	17.4	16.8	16.3	16.8	16.9	16.2	14.6	16.9	19.3	18	18.6	19
Gm34066	lincRNA	0.3802	-0.08388	NA	-0.07723	NA	-0.2928	NA	-0.2937	NA	-0.04685	NA	-0.1569	NA	0.1606	NA	-0.1322	NA	-0.1331	NA	0	0.1	0	0	0	0	0	0	0	0.1	0	0.2	0	0	0	0	0	0	0	0	0	0	0	0	0	0	0	0	0
Pgap1	protein_coding	2685	0.5	0.0001064	0.9039	7.215e-14	0.3723	0.009546	0.571	8.851e-05	0.1652	0.467	0.2945	0.04153	-0.3493	0.009679	0.02303	0.9176	0.2218	0.2365	6.2	6.2	3.8	5.5	6.3	6.2	6	5.3	5.4	4.6	4.5	3.8	2.9	3.2	2.9	8.6	8.7	8.3	11.3	11.4	11.2	7.1	6.6	6.5	6.1	6.7	6.2	5.8	6.5
Gm36955	TEC	17.59	0.6707	0.2605	0.9874	0.0712	0.2948	0.7296	0.1217	0.8935	0.2647	0.8287	0.1924	0.8035	0.6271	0.3065	0.9219	0.1208	0.7488	0.2977	0.1	0.5	0	0.4	0.2	0.4	0.2	0.4	0.1	0.4	0.5	0.5	0.1	0.2	0.2	0.5	0.5	0.8	0.9	0.8	0.5	0.3	0.5	0.2	0.5	0.5	0.3	0.5	0.3
Gm19637	processed_pseudogene	0.1063	0.02068	NA	0	NA	-0.0334	NA	-0.04507	NA	0	NA	0	NA	0.02739	NA	0	NA	0	NA	0	0	0	0	0	0	0	0	0	0	0.1	0	0.1	0	0	0.1	0	0	0	0	0	0	0	0	0	0	0	0	0
Ankrd44	protein_coding	117.3	0.2963	0.4869	1.084	0.0008828	-0.07199	0.8869	0.207	0.5921	-0.2863	0.5822	-0.06305	0.8816	1.15	5.584e-06	1.078	3.868e-05	1.357	1.29e-06	0.3	0.4	0.2	0	0.1	0	0.2	0.2	0.1	0.7	0.8	0.6	0.1	0.2	0.1	0.1	0.1	0.1	0.1	0.2	0.1	0.3	0.4	0.3	0.8	0.9	0.2	0.2	0.3
Gm37370	TEC	0.9048	-0.02684	NA	0	NA	-0.2209	NA	-0.02404	NA	-0.04347	NA	-0.2006	NA	0.3366	NA	0.1157	NA	0.3126	NA	0.1	0	0	0	0	0	0	0.1	0	0.2	0.1	0	0	0	0	0	0	0	0	0	0	0	0	0	0.1	0.1	0	0	0
A130048G24Rik	TEC	1.383	-0.4028	NA	-0.1601	0.8609	-0.7725	NA	-0.3691	NA	-0.3852	NA	-0.07652	NA	0.8261	NA	0.05364	NA	0.457	0.6188	0	0	0	0	0	0	0	0	0	0	0.1	0.1	0	0	0	0	0	0	0	0	0	0	0	0	0	0.1	0	0	0
Sf3b1	protein_coding	14100	0.119	0.3959	0.2952	0.01116	0.1097	0.516	0.3033	0.02621	-0.01395	0.97	-0.0345	0.8418	-0.1191	0.3916	-0.009366	0.9626	0.1842	0.2586	63	52.1	40.5	36.7	40.6	40.1	45.9	41.6	44.2	46.6	44.9	52	42.3	50.1	46.6	42.8	42.1	42.6	46.2	49.6	48.4	52.2	53.6	46.4	58.9	59.4	51.3	52.2	50.9
E330011M16Rik	TEC	1.948	-0.09788	0.926	0.2414	0.7975	-0.01415	NA	-0.1333	NA	-1.215	NA	-0.4264	0.6359	-0.8496	0.267	-0.8638	0.273	-0.9829	0.2213	0.1	0	0.3	0	0	0	0	0	0	0	0	0	0.1	0.1	0	0	0	0	0	0.1	0	0	0.1	0	0	0	0	0	0
Coq10b	protein_coding	260.7	-0.005922	0.9862	0.1681	0.4479	0.1235	0.6602	-0.09521	0.7447	-0.02975	0.9563	-0.419	0.0284	-0.08372	0.7381	0.03981	0.8908	-0.1789	0.5339	2.9	2.8	1.3	1.7	1.8	2.3	1.9	1.5	1.5	2.4	2.3	2.2	1.8	1.6	1.7	2	1.9	2.1	2.3	2.2	2.2	1.8	2	1.7	2.3	2.1	2.3	2.5	2.5
Gm17971	processed_pseudogene	7.036	0.4451	0.5681	0.04613	0.968	-0.1369	0.9061	-0.03543	0.9731	-0.6639	0.5209	-0.7797	0.2542	-0.4861	0.5007	-0.623	0.4055	-0.5215	0.5593	0.7	0.4	1	0.1	0.2	0.3	0.1	0.4	0	0.5	0.3	0.3	0.4	0.3	0.4	0.4	0.3	0.4	0	0.4	0.3	0.3	0.4	0.2	0.3	0.4	0.4	0.3	0.3
Hspd1	protein_coding	24130	0.3117	0.03043	0.1311	0.4362	0.08446	0.7156	-0.02493	0.9269	0.1636	0.4883	-0.2288	0.1454	0.1838	0.245	0.2683	0.07679	0.1589	0.4613	455	404.8	260.1	268	323.6	299.2	309.4	287.2	290.8	403.3	431.7	440.2	207.8	238.5	223.3	347.7	366.9	393.9	311.6	340	325.2	307.1	334.7	313.2	408.9	427.4	377.7	427	452.5
Hspe1	protein_coding	4807	-0.04262	0.8445	-0.1925	0.2442	0.09595	0.685	0.04772	0.8597	0.1272	0.6522	-0.04234	0.8455	0.05569	0.7895	0.1516	0.4107	0.1034	0.6905	142.5	144.3	91.9	118.5	143.4	134.1	124.2	110.7	112.7	117.8	142.5	135.5	99.6	107.7	107.7	126.7	125.2	132.6	114.9	114.2	117.1	122.1	128.9	118.6	141.6	131.4	110	142.8	162.8
Gm5147	processed_pseudogene	3.351	-0.313	0.7439	1.12	0.1243	-0.1284	0.9248	0.5757	0.5225	0.4211	0.7617	0.3739	0.6836	1.531	0.02503	1.402	0.05059	2.106	0.001821	0	0	0	0.3	0	0	0	0.1	0	0.3	0.3	0.3	0.3	0	0	0.1	0.1	0	0.4	0.4	0.3	0	0.1	0.1	0.5	0.8	0.1	0	0
Gm16581	processed_pseudogene	0.4514	0	NA	0	NA	0.04471	NA	0	NA	0.07253	NA	-0.0001043	NA	0	NA	0.02064	NA	0	NA	0	0	0	0	0	0	0.2	0	0	0	0	0	0	0	0	0	0	0	0	0	0	0	0	0	0	0	0.2	0	0
Mob4	protein_coding	1094	0.2432	0.1485	0.86	6.437e-10	0.2166	0.2613	0.4975	0.002863	-0.009136	0.9858	-0.1065	0.5967	0.2176	0.198	0.4342	0.004679	0.7151	8.609e-06	9.4	9.2	5.6	5.9	6.5	6.2	7.2	5.9	6.5	9.7	9.8	9.3	7.8	8.4	7.2	7.1	7.4	7.6	9.1	12.5	12.6	7.3	8.5	7.2	13.1	14.3	7.4	8.4	8.6
Gm6822	processed_pseudogene	0.07123	0	NA	0.002483	NA	0	NA	0	NA	0	NA	0	NA	0	NA	0	NA	0	NA	0	0	0	0	0	0	0	0	0	0	0	0	0	0	0.2	0	0	0	0	0.1	0	0	0	0	0	0	0	0	0
Rftn2	protein_coding	40.87	1.523	1.962e-05	0.5887	0.1607	0.1625	0.8685	0.6852	0.2472	0.4003	0.5371	-0.2729	0.5702	-3.176	4.364e-16	-3.014	6.975e-13	-2.491	2.383e-09	0.5	0.4	0.3	0.2	0.3	0.3	0.1	0.2	0.1	0	0	0	0	0.1	0	0.8	0.7	0.7	0.3	0.3	0.4	0.3	0.4	0.3	0.1	0.1	0.5	0.6	0.6
Gm10561	antisense	4.051	1.437	0.0393	-0.3219	0.7296	0.03812	0.9797	0.1204	0.9193	-0.1203	0.9501	0.1373	0.8958	-1.838	0.00611	-1.8	0.00867	-1.717	0.01582	0.2	0.1	0.1	0.2	0.1	0	0	0.1	0	0	0	0	0	0	0	0.4	0.3	0.2	0	0.1	0.1	0.2	0.1	0.1	0	0	0.1	0.1	0.1
Mars2	protein_coding	637.1	0.3029	0.03598	0.3736	0.007156	0.05723	0.8226	0.1287	0.5205	-0.09073	0.7489	-0.4227	0.002121	-0.7544	1.837e-09	-0.6972	8.206e-08	-0.6257	1.942e-05	3.3	2.8	3.4	1.8	1.9	1.8	1.7	1.6	1.9	2.1	1.7	1.7	1.3	1.6	1.6	2.4	2.2	2.3	2.3	2.6	2.4	2.6	2.2	2.2	1.9	2.2	3.4	2.7	2.8
Boll	protein_coding	33.6	0.1601	0.7965	0.9154	0.03593	0.3254	0.62	-0.2165	0.7521	-0.2873	0.7366	-0.6885	0.1381	-0.8287	0.05591	-0.5032	0.3297	-1.045	0.03549	0.3	0.5	0.6	0.1	0.2	0.3	0.8	0.4	0.3	0.3	0.2	0.2	0.9	0.7	0.7	0.3	0.2	0.3	0.6	0.4	0.4	0.2	0.2	0.4	0.2	0.2	0.4	0.4	0.2
Gm8292	processed_pseudogene	11.75	0.2717	0.7223	-0.1246	0.8842	0.1864	0.8587	0.2258	0.8016	-0.06659	0.97	-0.2212	0.775	-0.5578	0.3946	-0.3713	0.6286	-0.332	0.7226	2.4	1.1	1.2	0.2	2.2	0.8	0.2	0.9	1.5	1	1.2	0.7	0.9	0.8	0.3	2	1.3	0.9	0.9	0.8	1.3	1.3	1.4	1.3	1.2	1.2	1	2	1.4
Gm29138	processed_pseudogene	0.02373	0	NA	0	NA	0	NA	0	NA	-0.03406	NA	-0.0534	NA	-0.05255	NA	-0.03266	NA	-0.04771	NA	0	0.1	0	0	0	0	0	0	0	0	0	0	0	0	0	0	0	0	0	0	0	0	0	0	0	0	0	0	0
Gm8531	processed_pseudogene	0.4355	-0.002828	NA	0.003573	NA	0	NA	0	NA	-0.1939	NA	-0.2129	NA	-0.2097	NA	-0.1925	NA	-0.2007	NA	0.2	0	0.3	0	0	0	0	0	0	0	0	0	0	0	0	0	0	0	0	0	0	0	0	0	0	0	0	0	0
Plcl1	protein_coding	3.195	-0.1139	0.9146	0.4584	0.5973	0.8056	0.3809	0.03014	0.9799	-0.167	0.9258	-0.456	0.6135	0.4204	0.6392	1.226	0.1001	0.4505	0.6738	0	0	0	0	0	0	0.1	0.1	0	0	0	0	0	0	0	0	0	0	0	0	0	0	0	0	0	0	0	0	0
Gm38056	TEC	1.829	-0.4595	0.589	-0.07752	0.9442	-0.4701	NA	-0.1856	NA	-0.1502	NA	-0.586	0.4753	-0.1669	0.8668	-0.637	0.4333	-0.3525	0.734	0	0	0	0	0.1	0	0	0	0	0	0	0	0	0.1	0	0	0	0	0	0	0	0	0	0	0	0	0	0	0
Gm6644	processed_pseudogene	30.35	-0.7748	0.05801	-0.6783	0.1085	-0.2698	0.633	0.2732	0.5977	0.6345	0.2835	0.3265	0.5188	1.067	0.004921	0.7973	0.06317	1.34	0.001166	0.9	1.1	0.5	1.2	1.7	1.1	1.1	1.2	1.4	2.2	1.5	2.3	0.3	0.3	0.4	0.6	0.9	0.7	1	0.5	0.8	1	1	1.5	3.2	1.8	1.8	1.2	1.5
Gm37382	TEC	0.06261	0	NA	0	NA	0	NA	0	NA	-0.03406	NA	-0.0534	NA	-0.05255	NA	-0.03266	NA	-0.04687	NA	0	0	0	0	0	0	0	0	0	0	0	0	0	0	0	0	0	0	0	0	0	0	0	0	0	0	0	0	0
9130227L01Rik	lincRNA	0.9533	-0.2884	NA	-0.3817	NA	-0.2445	NA	-0.1901	NA	-0.4178	NA	-0.4018	NA	-0.1995	NA	-0.444	NA	-0.3896	NA	0	0.1	0	0	0	0.1	0	0	0	0	0.1	0	0	0	0	0	0	0	0	0	0	0	0	0	0	0	0	0	0
1700003I22Rik	lincRNA	0.06246	0.04597	NA	0	NA	0	NA	0	NA	0	NA	0	NA	0	NA	0	NA	0	NA	0	0	0	0	0	0	0	0	0	0	0	0	0	0	0	0.2	0	0	0	0	0	0	0	0	0	0	0	0	0
Hsfy2	protein_coding	0.02516	-0.009405	NA	0	NA	0	NA	0	NA	0	NA	0	NA	0	NA	0	NA	0	NA	0	0	0	0	0	0	0	0	0	0	0	0	0	0	0	0	0	0	0	0	0	0	0	0	0	0	0	0	0
Satb2	protein_coding	152.6	0.7204	0.03024	-0.04516	0.933	0.02981	0.9648	1.225	0.0003282	-0.1799	0.7995	0.1961	0.6514	-0.2637	0.5169	-0.2339	0.5998	0.9618	0.00842	1.5	0.9	0.4	0.9	0.8	0.6	0.5	0.5	0.2	0.9	0.9	0.5	0.2	0.2	0.2	1.3	1.3	1.4	0.6	0.8	0.9	1.1	1.3	1	2	2	1.1	0.7	0.7
9130024F11Rik	processed_transcript	2.398	0.741	0.3567	0.695	0.3849	0.9495	NA	0.4685	NA	0.5885	0.6465	0.4547	0.6104	0.3504	0.7036	1.3	0.07434	0.8189	0.3488	0	0	0	0	0	0	0	0	0	0	0	0	0	0	0	0	0	0	0	0	0	0	0	0	0	0	0	0	0
Gm4081	TEC	0.2769	0	NA	0.05578	NA	0.04553	NA	0	NA	-0.03406	NA	-0.0534	NA	-0.05154	NA	-0.006011	NA	-0.04263	NA	0	0	0.1	0	0	0	0	0	0	0	0	0	0	0	0	0	0	0	0	0	0	0	0	0	0	0	0	0	0
BC055402	lincRNA	0.2509	0	NA	0	NA	0	NA	0	NA	-0.06071	NA	-0.08004	NA	-0.0792	NA	-0.0593	NA	-0.07351	NA	0	0	0.1	0	0	0	0	0	0	0	0	0	0	0	0	0	0	0	0	0	0	0	0	0	0	0	0	0	0
Gm5254	processed_pseudogene	0.2572	-0.08759	NA	-0.04976	NA	0.07343	NA	0.06131	NA	0.0325	NA	0.001729	NA	0	NA	0.03487	NA	0.02275	NA	0	0	0	0	0	0.1	0	0	0	0	0	0	0	0	0	0	0	0	0	0	0	0	0	0	0	0	0	0	0
4930558J18Rik	lincRNA	74.76	0.6626	0.01675	0.528	0.06932	0.5635	0.04929	0.5036	0.09632	0.0297	0.9737	-0.2541	0.4534	0.0706	0.8614	0.6341	0.0237	0.5742	0.07793	1.7	1.3	0.9	1.2	1.1	1	0.7	0.5	0.5	1.3	1.4	1.7	1.2	1.2	1.4	1.6	1.6	2.1	1.5	1.5	1.7	1.2	1.4	0.9	2.2	2	1.5	1.2	1.5
1700066M21Rik	protein_coding	334	0.5073	0.001487	-0.06625	0.7776	0.7881	4.33e-07	0.4645	0.01221	0.2618	0.2704	-0.08597	0.6968	-0.9346	4.917e-10	-0.1465	0.4942	-0.4701	0.01315	5.4	5.1	4.2	4	3.5	3.5	2.6	2.9	2.5	2.5	2.7	2.5	2.4	2.8	2.3	5.4	4.9	5.4	2.5	3.8	4.2	5	4.9	4.2	3.5	3.7	5.9	6.2	5.9
Tyw5	protein_coding	385.6	0.5921	0.01048	0.6184	0.00673	0.4906	0.05495	0.1769	0.6069	0.4167	0.1925	0.1648	0.5846	0.006218	0.9882	0.4968	0.04168	0.1831	0.6406	6.3	5.4	1.9	4.1	4	3.7	5.7	3.7	4.3	4.7	5	4.6	4.8	5	4.2	6.4	6.2	5.3	6	6.4	5.9	5.8	5.6	4.8	4.7	6.2	5.3	6.8	7.1
Maip1	protein_coding	429.5	0.3051	0.02312	0.3324	0.01237	0.2524	0.08254	0.08701	0.6551	0.05712	0.8491	-0.2124	0.1368	-0.2391	0.07511	0.01323	0.9515	-0.1521	0.429	2.4	2.6	2.5	1.6	1.6	1.9	1.8	1.5	1.8	2.1	2.2	2.1	1.4	1.6	1.5	2	2.1	2.3	2.3	2.2	2	2.1	2.4	2	2.1	2.4	2.4	2.6	2.8
Gm8581	processed_pseudogene	0.07371	0	NA	0.002483	NA	0.04654	NA	0	NA	0	NA	0	NA	0	NA	0.02064	NA	0	NA	0	0	0	0	0	0	0	0	0	0	0	0	0	0	0	0	0	0	0	0	0	0	0	0	0	0	0	0	0
Gm37373	TEC	4.649	0.4014	0.6459	-0.1573	0.8767	0.5601	0.5673	-0.2503	0.8128	-0.4202	0.7588	-0.5825	0.4809	-0.4485	0.5961	0.1117	0.917	-0.6988	0.4482	0.1	0.1	0.2	0.2	0	0	0.1	0.1	0.1	0.1	0.1	0	0	0.1	0.1	0.1	0.1	0.1	0	0	0.1	0	0	0.1	0	0.1	0	0	0.1
Spats2l	protein_coding	229.7	1.137	1.548e-08	0.4269	0.06571	1.716	8.124e-13	2.152	1.206e-18	1.329	8.658e-11	1.724	4.017e-19	-2.606	2.175e-31	-0.8904	7.906e-05	-0.4547	0.1114	1	0.8	1	0.7	0.8	0.9	0.8	0.6	0.6	0.1	0.1	0.2	0.3	0.3	0.2	1.6	1.7	1.9	0.8	1.3	1.1	3.4	3.2	2.6	0.6	0.7	2.3	2.4	2.2
Kctd18	protein_coding	292.2	-0.2445	0.2524	0.1633	0.4757	0.4449	0.03089	0.1051	0.7327	0.03566	0.9468	0.02702	0.93	-0.3384	0.09442	0.1065	0.6963	-0.2334	0.4105	1	0.8	0.7	0.7	1	0.9	1.1	1	0.7	0.6	0.8	0.6	0.9	1.3	1	0.8	0.8	0.7	1	1	1	1	0.9	0.8	0.8	0.7	0.8	0.9	0.9
Sgol2a	protein_coding	4374	0.283	0.0453	0.1748	0.2551	0.4055	0.004044	0.3302	0.03991	0.1411	0.563	0.3669	0.008624	-0.2109	0.1548	0.1945	0.2182	0.1192	0.6016	29.1	24.4	17.2	22.7	23.1	25	19.2	17.5	17.8	20.8	20	20.6	14.6	16.3	16.1	29	28	29.4	24.1	27.7	28.3	32.5	31.4	28.1	23.5	28.1	24.2	27	27.3
Aox1	protein_coding	77.9	0.2641	0.3985	0.04034	0.9254	0.9777	0.0005489	0.8594	0.00466	0.6317	0.06272	0.6013	0.03448	-0.8995	0.001142	0.07819	0.8602	-0.04008	0.9498	0.4	0.3	0.2	0.4	0.5	0.3	0.2	0.2	0.2	0.2	0.2	0.2	0.1	0.1	0.1	0.6	0.5	0.5	0.3	0.5	0.5	0.5	0.5	0.5	0.4	0.2	0.5	0.5	0.5
Aox3	protein_coding	75.81	1.218	0.0008409	-1.768	1.767e-05	0.03268	0.9724	3.861	7.19e-27	-0.4293	0.4777	2.225	8.364e-13	-2.572	2.698e-13	-2.539	2.06e-11	1.289	0.0004539	0.6	0.3	0.3	0.2	0.1	0.2	0	0	0	0.1	0	0.1	0	0	0	0.4	0.4	0.4	0	0	0	2.6	1.9	2.1	1	1.3	0.2	0.3	0.5
Aox4	protein_coding	13.76	0.03185	0.9724	0.8852	0.1003	1.006	0.05251	-0.0557	0.9506	0.4539	0.6451	-0.1054	0.8946	0.5311	0.3711	1.537	0.00171	0.4754	0.5379	0.1	0	0	0	0	0.1	0	0	0	0.1	0.1	0.1	0	0	0	0	0	0.1	0.1	0.1	0.1	0	0	0	0.1	0.1	0.1	0.1	0.1
Gm15759	antisense	0.1362	0	NA	0.002483	NA	0.09984	NA	0	NA	0	NA	0	NA	0	NA	0.07393	NA	0	NA	0	0	0	0	0	0	0	0	0	0	0	0	0	0	0	0	0	0	0	0	0	0	0	0	0	0	0	0	0
Aox2	protein_coding	1.784	0.4714	NA	0.5648	0.4587	-0.1047	NA	0.3686	NA	1.007	NA	0.3261	NA	-0.0003856	1	-0.1051	0.918	0.3682	0.7111	0	0	0	0	0	0	0	0	0	0	0	0	0	0.1	0	0	0	0	0	0	0	0	0	0	0	0	0.1	0	0
Gm37607	TEC	21.77	0.3846	0.5195	0.1136	0.8779	0.5209	0.402	0.462	0.4537	-0.0469	0.9766	-0.1932	0.7724	-0.04196	0.9571	0.4789	0.4185	0.42	0.5641	0.3	0.2	0.5	0.2	0.4	0.2	0.3	0.3	0.5	0.3	0.4	0.2	0.2	0.2	0.2	0.5	0.2	0.3	0.3	0.2	0.3	0.3	0.3	0.2	0.4	0.5	0.3	0.4	0.3
Bzw1	protein_coding	8953	0.1925	0.2032	0.04689	0.8091	-0.04082	0.8749	-0.02561	0.922	-0.1057	0.6919	-0.1596	0.3221	-0.1889	0.2082	-0.2297	0.126	-0.2145	0.2549	126.3	110.4	73.9	68.9	77.1	71.6	96.2	84.5	90	90.7	89.6	92.7	59.3	69.6	67.2	83.5	82.5	83.2	70.2	79.6	75.2	95.7	94.1	88.7	81.4	97.4	93.6	99.1	96.5
Clk1	protein_coding	1830	0.1592	0.4338	0.1847	0.3429	0.07369	0.8052	0.1447	0.5599	-0.1166	0.7298	-0.04882	0.8433	-0.3127	0.07369	-0.239	0.2175	-0.168	0.5283	13.8	11.4	6.5	7	7.7	7.9	6.9	6	6	8.5	9.2	8	7.8	7.7	7.1	8.6	8.6	8.1	7.7	8.9	9.3	10.7	10.7	9.5	9.2	9.8	9.2	10.2	10.2
Ppil3	protein_coding	525.6	-0.05017	0.7999	-0.05901	0.7589	0.1109	0.5954	0.01713	0.9491	0.06726	0.8295	-0.1583	0.3368	-0.2757	0.05348	-0.1647	0.3348	-0.2586	0.1535	5.9	5	4.4	4.8	5.2	4.5	5.4	4.6	5.6	4.3	4.4	4.1	4.5	4.2	4.5	4.7	4.6	4.7	5.1	4.1	4.7	4.9	4.7	4.3	4.2	4.5	4.6	5.7	5.8
Nif3l1	protein_coding	1081	0.2579	0.02406	-0.05662	0.711	-0.06424	0.7312	0.08118	0.6331	-0.2559	0.06538	-0.4677	1.06e-05	-0.4751	4.008e-06	-0.5393	2.691e-07	-0.3939	0.001371	8.5	6.8	6.3	5	4.9	4.5	5.1	4.6	5.3	5.3	5.2	5.1	4.6	5.3	5.1	5.8	5.5	6	4.6	4.7	4.6	5.6	5.2	5	5.1	5.9	6.2	5.6	6.4
Orc2	protein_coding	3468	0.503	4.508e-07	0.6831	1.351e-12	0.09641	0.5339	-0.004651	0.982	0.1056	0.5895	-0.2638	0.01771	0.3224	0.001762	0.4188	3.879e-05	0.3178	0.01009	39.7	33.2	28.7	22.3	25.4	24.6	32.8	27.8	27.9	42	42.4	43.8	27.9	31.8	27.9	32.9	33.9	36.1	38.2	39.9	38.6	28.3	28.9	28	40.9	44.4	35.2	37.7	37.2
Gm23966	snRNA	3.744	-0.1553	0.881	0.4087	0.6449	1.262	0.1075	0.6978	0.4153	0.2565	0.876	-0.5908	0.4909	-0.2382	0.8072	1.024	0.181	0.4596	0.6661	2.6	0.6	0	0	0.9	1.5	1.5	1.4	0	1.1	1.3	0.4	1.5	0.6	0.2	1.2	0.4	0.9	2	1.2	1.4	0.8	0.3	0.7	1.9	2.5	3	1.9	0.6
Gm15834	lincRNA	15.86	0.1802	0.8163	0.2152	0.7758	0.1846	0.851	0.4099	0.577	-0.9956	0.1943	-0.8686	0.1505	-0.09263	0.911	0.09195	0.9156	0.3173	0.7241	0.2	0.1	0.1	0.2	0.1	0.1	0.3	0.2	0.1	0.2	0.1	0.1	0	0	0.1	0.2	0.1	0.1	0.1	0.2	0.1	0.1	0	0.1	0.2	0.2	0.1	0.1	0.1
Fam126b	protein_coding	719.9	0.6366	0.0001906	0.3833	0.03618	0.1893	0.4386	0.1668	0.5105	0.06629	0.8796	-0.1375	0.5482	0.01053	0.972	0.1998	0.3601	0.1774	0.5282	2.9	2.7	1.6	1.4	2	1.7	2	1.8	2.1	2.5	2.3	2.6	1.6	1.9	2.1	2.6	2.7	2.8	1.8	2.5	2.5	2.3	2.2	2.1	2.6	2.9	2.7	2.5	2.5
Ndufb3	protein_coding	697	-0.3063	0.1752	-0.3225	0.1458	0.2249	0.4301	0.2018	0.4928	0.3355	0.27	0.01433	0.9684	0.1898	0.4541	0.4147	0.06393	0.3916	0.1489	27.9	31.4	23.5	40.1	47.9	44.2	48.1	38.1	38.3	26	39	30.7	35.2	42.7	32.3	30.1	36.2	40.2	38.1	34.7	32.4	24.4	30.2	30	43.7	30	27.1	33.7	44.7
Cbx3-ps7	processed_pseudogene	0.04946	0	NA	0.02913	NA	0	NA	0	NA	0	NA	0	NA	0	NA	0	NA	0	NA	0	0	0	0	0	0	0	0	0	0	0	0	0	0	0	0	0	0	0	0	0.1	0	0	0	0	0	0	0	0
Als2cr12	protein_coding	1.945	0	1	0.03321	0.9603	0.2788	NA	0	NA	0.1645	NA	-0.3322	0.4927	-0.4314	0.3323	-0.1526	0.7905	-0.386	0.418	0	0	0.2	0	0	0	0	0	0	0	0	0	0	0	0	0	0	0	0	0	0	0	0	0	0	0	0.1	0.2	0
Gm20257	transcribed_unprocessed_pseudogene	0.29	0.05322	NA	0.005345	NA	-0.03899	NA	-0.04445	NA	0.09918	NA	0	NA	0.03298	NA	0	NA	0	NA	0	0	0	0	0	0	0	0	0	0	0	0.1	0	0	0	0	0.1	0	0	0	0	0	0	0	0	0	0	0	0.1
Cflar	protein_coding	213.6	1.24	6.995e-09	1.028	2.636e-06	0.6873	0.001162	0.1251	0.7134	1.361	2.342e-10	0.2345	0.408	0.8287	0.0001119	1.516	1.165e-13	0.9538	6.606e-05	0.4	0.3	0.3	0.2	0.2	0.3	1	0.7	1	0.5	0.5	0.7	1.2	1.2	1.2	0.7	0.5	0.6	0.6	0.5	0.4	0.4	0.5	0.3	0.6	0.7	0.9	0.8	0.9
Casp8	protein_coding	64.46	0.4084	0.276	0.5847	0.09661	0.9646	1.952e-05	-0.5152	0.08504	1.079	1.577e-05	0.2308	0.4618	0.05982	0.8787	1.024	1.573e-05	-0.4554	0.1925	0.9	0.7	0.9	0.1	0.4	0.2	1	1.1	1.1	0.8	0.8	0.8	0.9	1	1.1	0.4	0.3	0.3	0.4	0.4	0.4	1	0.9	0.8	0.6	0.5	1.6	1.7	1.7
Gm37760	TEC	1.217	-0.04339	NA	0.6066	0.4099	0.5605	NA	0.2828	NA	-1.025	NA	-0.6382	NA	-1.01	NA	-0.4494	NA	-0.7271	0.3741	0	0.1	0	0	0	0	0	0	0	0	0	0	0	0	0	0	0	0	0	0	0	0	0	0	0	0	0	0	0
Gm28802	unprocessed_pseudogene	0.05086	-0.06215	NA	-0.05081	NA	0	NA	0	NA	0	NA	0	NA	0	NA	0	NA	0	NA	0	0	0	0	0	0	0	0	0	0	0	0	0	0	0	0	0	0	0	0	0	0	0	0	0	0	0	0	0
Trak2	protein_coding	1456	0.2289	0.1194	0.06735	0.7153	0.1731	0.3238	-0.07279	0.7429	0.1697	0.4449	-0.3105	0.02872	0.1939	0.191	0.367	0.006902	0.1211	0.5858	10.8	8.4	7.5	5.4	6.5	5.7	7	5.5	5.8	10	10.2	10.7	5.3	5.3	5.5	7.2	6.5	7	5.6	6.9	6	7.7	7.4	6.5	9	10.5	10.2	9.6	10.5
Stradb	protein_coding	131	0.04366	0.9097	-0.2527	0.3956	0.1363	0.735	-0.1252	0.7485	0.2351	0.6112	-0.05223	0.8904	0.08895	0.7989	0.2252	0.4851	-0.03624	0.9493	0.7	0.6	0.6	0.5	0.6	0.6	1.1	0.8	0.8	0.7	0.6	0.8	0.7	0.9	1	0.7	0.6	0.6	0.4	0.7	0.4	0.7	0.6	0.6	0.7	0.6	1.1	0.6	0.7
Als2cr11b	lincRNA	0.03082	0	NA	0	NA	0.04654	NA	0	NA	0	NA	0	NA	0	NA	0.02064	NA	0	NA	0	0	0	0	0	0	0	0	0	0	0	0	0	0	0	0	0	0	0	0	0	0	0	0	0	0	0	0	0
Als2cr11	protein_coding	3.135	0.6392	0.4333	0.4949	0.5594	0.3611	0.7554	-0.5073	0.5837	1.786	0.02267	0.1781	0.86	1.691	0.0117	2.052	0.002097	1.184	0.1315	0	0	0	0	0	0	0.1	0	0	0.2	0.1	0.1	0	0	0	0	0	0.1	0.1	0	0	0	0	0	0.1	0.1	0.1	0.2	0.1
Gm25502	snoRNA	0.07803	0	NA	0.02913	NA	0.04654	NA	0	NA	0	NA	0	NA	0	NA	0.02064	NA	0	NA	0	0	0	0	0	0	0	0	0	0	0	0	0	0	0	0	0	0	0.4	0	0	0	0	0	0	0	0	0	0
Tmem237	protein_coding	344.2	0.4252	0.007115	0.663	7.843e-06	0.2416	0.2046	0.2571	0.1727	0.06339	0.8694	0.07775	0.7212	0.01703	0.9473	0.2587	0.152	0.2741	0.1878	5.2	4.1	4	4	3.2	4.2	7.6	6.8	7	4.7	4.9	4	9	10.5	10.2	5.2	5.1	5.1	5.6	6.4	6.3	4.7	5.5	4.1	5.6	5.3	4.3	4.6	5.1
G730003C15Rik	antisense	5.702	0.6978	0.3837	1.404	0.04059	0.9005	0.2885	0.1667	0.8821	-0.1037	0.9572	-1.426	0.04621	-0.3907	0.6563	0.5098	0.5612	-0.224	0.8525	0.2	0.1	0.1	0	0	0	0.2	0	0.2	0.1	0.1	0.1	0.1	0.1	0.2	0	0.1	0.1	0.1	0.1	0.1	0	0	0	0.1	0.1	0.1	0.1	0.1
Mpp4	protein_coding	2.738	0.4734	0.5922	0.1742	0.8651	0.2763	NA	0.5584	NA	0.2634	0.8703	0.1139	0.9167	0.02787	0.9814	0.3041	0.7612	0.5863	0.5486	0	0	0	0	0	0	0	0	0	0	0	0	0.1	0	0	0	0	0	0	0	0	0	0	0	0	0	0	0	0
Gm29017	antisense	0.1254	0	NA	0	NA	0	NA	0	NA	-0.03406	NA	-0.0534	NA	-0.05255	NA	-0.03266	NA	-0.04771	NA	0	0	0.1	0	0	0	0	0	0	0	0	0	0	0	0	0	0	0	0	0	0	0	0	0	0	0	0	0	0
Gm19125	processed_pseudogene	0.1962	0	NA	0.02913	NA	-0.03168	NA	-0.04258	NA	0	NA	0	NA	0.02567	NA	0	NA	0	NA	0	0	0	0	0	0	0	0	0	0	0	0	0	0.1	0	0	0	0	0	0.1	0	0	0	0	0	0	0	0	0
Als2	protein_coding	1264	0.2458	0.08318	-0.04918	0.7965	0.1425	0.4376	0.1075	0.588	0.1356	0.5754	0.03897	0.8435	0.1408	0.3722	0.2834	0.04593	0.2483	0.1576	6.3	4.8	4.1	4.5	4.3	4.2	5.4	4.5	4.4	5.6	5.8	5.5	4.5	4.8	4.9	5.4	5.1	4.9	3.5	4.6	4.4	5.8	5.1	4.9	6	6.2	5.7	5.6	5.6
Cdk15	protein_coding	2.552	-0.8098	0.3016	-0.6337	0.4343	-0.268	NA	-0.04469	NA	-0.1759	0.9197	-0.12	0.9105	1.349	0.05336	1.081	0.1539	1.304	0.08516	0	0	0	0	0.1	0	0	0	0	0.2	0.1	0.1	0	0	0	0	0	0	0	0	0	0	0	0	0.1	0.1	0	0	0
Gm29016	lincRNA	0.2465	-0.05633	NA	-0.04992	NA	0.04377	NA	0.1437	NA	-0.06071	NA	-0.07968	NA	-0.07643	NA	-0.03266	NA	0.06732	NA	0.1	0	0	0	0	0	0	0	0	0	0	0	0	0	0	0	0	0	0	0	0	0	0	0	0.1	0	0	0	0
Gm37737	TEC	0.7973	0.6181	NA	0.541	NA	-0.6293	NA	-0.4985	NA	0	NA	-0.007442	NA	0.5691	NA	0	NA	0.07058	NA	0	0	0	0	0	0	0	0	0	0	0.1	0	0	0	0	0	0.1	0.1	0	0.1	0	0	0	0	0	0	0	0	0
Fzd7	protein_coding	2710	0.8105	1.101e-12	1.059	1.889e-21	0.1406	0.4092	0.1853	0.2546	-0.3519	0.0171	-0.2419	0.08023	0.8612	2.158e-14	1.002	5.554e-19	1.046	7.216e-17	15.5	13.1	17	14.4	14.1	13.9	15.9	14.3	17.1	28.5	27.9	26.1	41.1	47.3	44.5	25.4	23.7	25.6	24.2	33.2	31.7	13.6	12.5	12.1	29	33.7	12.8	10.9	11.8
Gm26813	lincRNA	0.02297	0	NA	0	NA	-0.006751	NA	-0.0218	NA	0	NA	0	NA	0.0007409	NA	0	NA	0	NA	0	0	0	0	0	0	0	0	0	0	0	0	0	0	0	0	0	0	0	0	0	0	0	0	0	0	0	0	0
Gm973	protein_coding	23.93	-0.04958	0.9517	0.2081	0.7679	-0.1197	0.8937	0.003721	0.998	-0.8562	0.2364	-0.5983	0.3027	0.9227	0.06098	0.8029	0.1344	0.9264	0.1156	0.3	0.2	0.1	0.1	0.2	0.1	0	0	0.1	0.3	0.4	0.4	0.1	0.1	0	0.1	0.1	0.1	0.1	0.1	0.1	0.2	0.1	0.1	0.4	0.3	0.1	0.1	0.1
Sumo1	protein_coding	3665	0.3752	0.03646	0.2058	0.3014	0.01722	0.9613	0.2449	0.288	-0.00757	0.9907	-0.04649	0.8578	0.01636	0.9544	0.03358	0.9045	0.2613	0.2863	94.3	80.8	48.6	52.9	65.4	54.1	57.9	45.1	52.3	69	77.3	81.3	39.1	51.3	44.7	73.9	73.5	77.2	67.3	66	66	71.1	77.3	69.3	87.8	92.9	60.7	81.2	81.7
D430013B06Rik	TEC	27	0.6841	0.2126	0.5693	0.3166	0.128	0.8899	-0.04724	0.9573	-0.8268	0.2218	-0.787	0.1334	-0.6456	0.2181	-0.5176	0.3791	-0.6928	0.2795	1.4	1	0.7	0	0.4	0.5	0.4	0.2	0.2	0.6	0.5	0.8	0.3	0.1	0.3	0.7	0.5	0.7	0.3	0.7	0.8	0.7	0.5	0.5	0.5	0.7	0.5	0.4	0.7
Gm29596	processed_pseudogene	0.8457	-0.1647	NA	-0.1747	NA	0.2408	NA	0.1428	NA	-0.2627	NA	-0.1263	NA	0.1873	NA	0.4281	NA	0.3301	NA	0.1	0.2	0	0.2	0	0	0	0	0	0.2	0.2	0.1	0	0	0	0	0.1	0	0.1	0	0	0.1	0.1	0	0.5	0.1	0	0.1	0
Nop58	protein_coding	8000	0.02478	0.8988	0.1348	0.3619	-0.08842	0.6575	0.1639	0.3412	-0.1213	0.6033	-0.2116	0.133	0.1425	0.3323	0.05412	0.7742	0.3064	0.04732	37	31.6	23.2	24.3	28.1	28	30.4	26.4	24.9	32.9	33.4	35.5	19.4	22.1	19.2	26.6	27.4	27.9	29.3	29.3	29.8	25.7	27.2	26.4	35.7	40.4	25.6	29.4	29.6
Snord70	snoRNA	19.81	-0.01699	0.9858	0.01204	0.9915	0.5994	0.3802	0.3248	0.6707	-0.3558	0.7404	-0.2126	0.7711	-0.2041	0.7797	0.3953	0.5666	0.1208	0.9095	15.1	10.2	1.8	6.3	9.9	10.9	6.6	6.7	2.5	3.3	10.4	12.2	5.1	8.3	3	10.4	6.8	10.4	9.4	10.9	7.8	8.3	8.6	8.7	8.5	14.3	11.2	9.1	3.4
Gm26287	snoRNA	6.794	-0.1869	0.8435	-0.01809	0.9899	-0.2634	0.8196	0.2821	0.7748	0.4481	0.7321	-0.02959	0.9793	0.5739	0.4644	0.3105	0.7435	0.856	0.313	2.6	3.6	0	0	2.5	6.4	2	2.4	0.9	4.9	5.2	3.4	3	4.5	2.3	1	3.4	3.9	4.6	1	3.8	1.7	3.2	2.7	8.4	4.4	4	3.4	4.8
Snord11	snoRNA	6.69	-0.5024	0.5285	-0.1544	0.8725	-0.222	0.8524	-0.1139	0.9197	-0.5972	0.6215	-0.3232	0.7107	-0.1207	0.9022	-0.3428	0.7085	-0.2346	0.8387	4.1	4.2	3.7	0	6.6	4.2	5.9	2.3	0.9	3.4	2.4	5.2	1.9	5	2	1.2	2.6	3.3	3.6	1.5	4.7	3.8	0.8	4.1	4.2	2.3	1	2.1	3.1
Bmpr2	protein_coding	910.5	-0.5644	0.0005526	0.3584	0.03685	0.2217	0.3017	-0.04109	0.8939	-0.1351	0.6801	-0.3269	0.06959	0.01953	0.942	0.2413	0.2103	-0.02156	0.9557	2.7	2.2	1.4	1.4	1.5	1.5	2.5	2	2	2.3	2.1	2.1	2.4	2.7	2.6	1	1	1	1.7	2	2.1	1.7	1.7	1.7	1.9	2.3	1.7	2	2.1
Gm38125	TEC	2.239	0.261	0.7856	0.122	0.9071	-0.009202	NA	-0.6018	NA	-0.6049	NA	-0.8436	0.2892	-0.0125	0.9921	-0.0217	0.9864	-0.6143	0.5123	0.1	0.1	0	0	0	0	0	0.1	0	0.1	0	0.1	0	0	0	0	0	0	0	0	0	0	0	0	0	0	0	0	0
Fam117b	protein_coding	961.7	0.4706	0.0001874	0.591	1.251e-06	0.4228	0.001486	0.511	0.0002771	-0.1587	0.4763	-0.5047	8.425e-05	-0.4632	0.0002165	-0.0404	0.8454	0.04784	0.8543	5.7	5.4	5.9	3.5	5.1	4.5	5.4	4.8	3.9	4.3	3.9	4	4.1	4.7	4.6	6.2	6.1	6.1	6.1	6.7	7.3	4.1	4.2	3.6	5.5	6.2	5.4	4.8	5
Gm37531	TEC	13.27	0.1478	0.8594	0.3422	0.6401	0.6627	0.3613	0.5195	0.4784	0.07939	0.9628	-0.03962	0.9669	-0.1544	0.8519	0.5083	0.4782	0.3652	0.6922	0.1	0.1	0	0	0.1	0.1	0	0.2	0.1	0.1	0.1	0.1	0.2	0.1	0	0.1	0.1	0.1	0.1	0.1	0.1	0.1	0.1	0.1	0.1	0.1	0	0.1	0.1
Gm18829	processed_pseudogene	0.04245	0	NA	0	NA	0.04654	NA	0	NA	0	NA	0	NA	0	NA	0.02064	NA	0	NA	0	0	0	0	0	0	0	0	0	0	0	0	0	0	0	0	0	0	0	0	0	0	0	0	0	0	0	0	0
Ica1l	protein_coding	14.52	-0.6158	0.3511	-0.248	0.7488	0.3611	0.6853	0.2632	0.7636	-0.1744	0.9019	-0.5488	0.4232	-0.5102	0.4505	-0.1491	0.8653	-0.247	0.8066	0.1	0.2	0.1	0	0.2	0.1	0.2	0.2	0.1	0	0.1	0.1	0.1	0.1	0.1	0.1	0.1	0.1	0.1	0.1	0.1	0.1	0.1	0.1	0.2	0.1	0.1	0.1	0.1
Wdr12	protein_coding	2626	-0.09118	0.5316	-0.09068	0.5312	-0.1496	0.3246	0.0422	0.8381	-0.2457	0.09838	-0.4654	2.982e-05	-0.0376	0.8235	-0.1872	0.1515	0.004603	0.9882	11.5	9.7	8.2	7.6	8.9	8.4	10.1	8.6	8.6	9.4	9.6	9.8	7.2	8.2	7.8	7.8	7.9	7.7	7.9	7.8	7.7	7.3	7.7	6.4	9.2	10.6	7.6	8.5	8.8
Carf	protein_coding	241.1	-0.142	0.584	0.08377	0.7657	0.3716	0.1181	0.1612	0.5897	-0.09188	0.8459	-0.2846	0.2233	-0.4256	0.04136	-0.05399	0.8675	-0.2643	0.3723	0.8	0.7	0.4	0.5	0.7	0.6	0.9	0.7	0.7	0.6	0.4	0.4	0.9	1	0.9	0.5	0.6	0.6	0.6	0.8	0.7	0.6	0.5	0.5	0.5	0.6	0.6	0.6	0.6
Gm15464	processed_pseudogene	1.023	0.02073	NA	0.38	NA	0.1329	NA	0.1208	NA	0.03804	NA	-0.1349	NA	-0.1208	NA	0.01202	NA	-8.625e-05	NA	0.1	0.1	0	0	0	0	1	0.2	0	0	0	0.1	0	0.3	0	0	0.1	0	0	0	0.5	0	0.1	0	0.1	0	0	0.2	0
Nbeal1	protein_coding	2037	0.07434	0.7836	0.1757	0.4378	0.3151	0.1692	0.01022	0.9775	0.05305	0.9138	-0.1465	0.5472	-0.2718	0.1911	0.04324	0.8845	-0.2616	0.3373	3.7	3.3	1.9	2.3	2.4	2.6	2.9	2.5	2.1	2.7	2.6	2.2	3.4	3.7	3.2	2.4	2.6	2.7	2	3	3.2	2.6	2.9	2.5	2.3	2.6	2.9	3.2	3.2
Cyp20a1	protein_coding	691.8	0.1938	0.2343	0.15	0.3795	0.1356	0.524	0.1081	0.627	-0.0465	0.8992	-0.000875	0.9985	-0.6797	3.949e-07	-0.5441	0.0001232	-0.5716	0.0002992	16	13.4	10.2	9.5	11.1	12.3	14.5	13.2	13.6	9.6	8.3	7.2	11.6	13.7	11.4	12.3	12.9	12.7	12.8	12.2	11.6	13.4	15	12.1	8.5	9.5	12.7	12.6	13.8
6030460B20Rik	TEC	5.256	0.1527	0.8764	-0.1904	0.8417	-0.07398	0.9551	0.2012	0.8525	0.08276	0.9673	-0.4733	0.5749	-0.3986	0.6409	-0.4726	0.5954	-0.1974	0.872	0.2	0.3	0	0.2	0.1	0.4	0.1	0.1	0	0.2	0.2	0	0.3	0.3	0.4	0.3	0.1	0.4	0.1	0.3	0.2	0.2	0.2	0.1	0.2	0.2	0.2	0.4	0.1
Abi2	protein_coding	2123	-0.02226	0.9139	0.3603	0.005186	0.1388	0.4427	0.08512	0.6805	-0.1058	0.6785	-0.3219	0.01753	0.06748	0.704	0.2063	0.1621	0.1526	0.4394	12.6	10.8	7.8	6.7	8.1	6.6	9	8.1	8.4	11.7	11	10.4	10.7	12.1	11.2	7	6.9	7.2	8.9	9.2	9.5	8.8	8.6	7.7	11.1	12.3	9.6	9.4	10.3
Raph1	protein_coding	1312	0.361	0.01913	0.3345	0.03066	0.0111	0.9728	0.3864	0.02909	-0.04151	0.9176	-0.02111	0.9323	-0.6316	9.06e-06	-0.6205	2.109e-05	-0.2452	0.2444	3.4	3.1	2	2.3	2.5	2.7	2.1	2	1.7	2	1.8	1.7	1.7	2.1	1.7	3.3	3.1	3.3	2.8	3.4	3.3	3	3	2.5	2.4	2.4	2.9	2.6	2.8
Gm11575	processed_pseudogene	3.757	-0.3403	0.7173	-0.008567	0.997	0.2956	0.8082	0.126	0.9153	0.01816	0.995	0.1357	0.8975	0.006431	0.9967	0.302	0.7651	0.1324	0.9218	0.6	0.4	0.7	2	0.4	0.3	0.7	0.2	0.9	0.9	0.5	0.2	0.2	1.1	0.1	0.3	0.8	0.4	1	1.1	0.3	0.7	1	0.2	1	0.2	1.1	0.5	0.3
Gm11576	processed_pseudogene	0.02324	0.01258	NA	0	NA	0	NA	0	NA	0	NA	0	NA	0	NA	0	NA	0	NA	0	0	0	0	0	0	0	0	0	0	0	0	0	0	0	0	0.1	0	0	0	0	0	0	0	0	0	0	0	0
Gm11578	processed_pseudogene	0.1444	-0.03203	NA	0.002483	NA	0	NA	0.06265	NA	0	NA	0	NA	0	NA	0	NA	0.03697	NA	0	0	0	0	0	0.1	0	0	0	0	0	0	0	0	0	0	0	0.1	0.1	0	0.1	0	0	0	0	0.1	0	0	0
Eif4a-ps4	processed_pseudogene	500.7	-0.08577	0.7772	-0.03222	0.9256	-0.118	0.7373	-0.0125	0.9752	0.4099	0.1505	0.08835	0.7694	0.4256	0.0516	0.3075	0.2121	0.4131	0.1317	16.3	16.7	10	13.1	17.1	12.9	16	15.2	13.6	21.4	19.4	18.9	11.3	11	13.2	10.8	14.7	15.1	14.6	15	12.6	14.5	15.9	16.6	20.8	18.7	27.4	15.2	17
Cd28	protein_coding	0.5836	-0.1254	NA	0.02398	NA	0.1748	NA	0.5752	NA	-0.2683	NA	-0.237	NA	-0.3236	NA	-0.1488	NA	0.2516	NA	0	0	0	0	0	0	0	0	0	0	0	0	0	0	0	0	0	0	0	0	0	0	0	0	0	0	0	0	0
Gm11579	lincRNA	0.4288	0.04228	NA	0.04094	NA	0.2062	NA	0.2303	NA	0.03799	NA	0	NA	0.006559	NA	0.2128	NA	0.2368	NA	0	0	0	0	0	0	0	0	0	0	0	0	0	0	0	0.1	0	0	0.1	0	0	0	0	0	0	0.2	0	0	0
2310016D23Rik	lincRNA	0.02371	0	NA	0	NA	0	NA	0.03175	NA	0	NA	0	NA	0	NA	0	NA	0.005844	NA	0	0	0	0	0	0	0	0	0	0	0	0	0	0	0	0	0	0	0	0	0	0	0	0	0.1	0	0	0	0
Gm37198	TEC	0.7771	-0.06221	NA	-0.1929	NA	0.1518	NA	0.223	NA	-0.5486	NA	-0.5313	NA	-0.3051	NA	-0.1533	NA	-0.0821	NA	0	0	0.1	0	0	0	0	0	0	0	0	0	0	0	0	0	0	0	0	0	0	0	0	0	0	0	0	0	0
Gm11581	processed_pseudogene	0.1231	-0.006212	NA	0.002483	NA	0	NA	0	NA	0.07253	NA	0	NA	0	NA	0	NA	0	NA	0	0	0	0	0	0	0	0	0	0	0	0	0	0	0	0	0	0	0	0	0	0	0	0	0	0	0	0.1	0
Gm38137	TEC	0.1816	0	NA	0	NA	-0.1158	NA	-0.09802	NA	0.04588	NA	0	NA	0.1098	NA	0	NA	0.01181	NA	0	0	0	0	0	0	0	0	0	0	0.1	0	0	0	0	0	0	0	0	0	0	0	0	0	0	0	0	0	0
Ctla4	protein_coding	0.0792	0	NA	0	NA	0.04654	NA	0	NA	0	NA	0	NA	0	NA	0.02064	NA	0	NA	0	0	0	0	0	0	0	0	0	0	0	0	0	0	0	0	0	0	0	0	0	0	0	0	0	0	0	0	0
Rpl18-ps1	processed_pseudogene	0.7556	-0.291	NA	-0.2363	NA	-0.04351	NA	-0.3839	NA	-0.5861	NA	-0.1725	NA	-0.1839	NA	-0.2274	NA	-0.5678	NA	0.1	0.2	0	0.2	0	0.1	0	0	0	0.1	0.1	0.1	0.1	0	0.1	0	0.1	0	0	0	0.1	0.1	0.1	0.1	0	0.1	0	0.1	0
Icos	protein_coding	0.08983	0	NA	0	NA	-0.006751	NA	-0.02096	NA	0	NA	0	NA	0.0007409	NA	0	NA	0	NA	0	0	0	0	0	0	0	0	0	0	0	0	0	0	0	0	0	0	0	0	0	0	0	0	0	0	0	0	0
Gm37039	TEC	0.1679	0	NA	0	NA	0.04654	NA	0	NA	-0.03406	NA	-0.0534	NA	-0.05255	NA	-0.006011	NA	-0.04687	NA	0	0	0.1	0	0	0	0	0	0	0	0	0	0	0	0	0	0	0	0	0	0	0	0	0	0	0	0	0	0
Rpl17-ps1	processed_pseudogene	0.2058	-0.03286	NA	-0.05081	NA	0.04654	NA	0	NA	0.01923	NA	0	NA	0	NA	0.02064	NA	0	NA	0	0	0	0.2	0	0	0	0.1	0	0	0	0	0	0	0	0	0	0.1	0	0	0	0	0	0	0	0	0	0	0.1
Gm11587	lincRNA	0.05222	0	NA	0	NA	0	NA	0	NA	0.04588	NA	0	NA	0	NA	0	NA	0	NA	0	0	0	0	0	0	0	0	0	0	0	0	0	0	0	0	0	0	0	0	0	0	0	0	0	0	0	0	0.1
9530026F06Rik	lincRNA	0.06132	-0.01179	NA	0	NA	0	NA	0.03332	NA	-0.03406	NA	-0.0534	NA	-0.05255	NA	-0.03266	NA	-0.01924	NA	0	0	0	0	0	0	0	0	0	0	0	0	0	0	0	0	0	0	0	0	0	0	0	0	0	0	0	0	0
Pard3b	protein_coding	44.55	-0.1904	0.734	0.1091	0.8546	0.5206	0.287	1.032	0.01104	0.2766	0.7308	0.3631	0.4514	0.009428	0.9897	0.53	0.2539	1.042	0.01674	0.1	0.1	0.1	0.1	0.1	0.1	0.3	0.3	0.3	0.1	0.1	0.1	0.2	0.2	0.2	0.1	0.1	0	0.1	0.1	0.1	0.1	0.1	0.1	0.2	0.2	0.1	0.1	0.1
Gm37205	TEC	1.29	-0.3359	NA	-0.1401	0.8802	0.1786	NA	0.01961	NA	-0.6914	NA	-0.3006	NA	-0.0941	NA	0.08446	NA	-0.07449	0.9534	0	0	0	0.1	0	0	0	0.1	0	0	0	0	0	0	0	0	0	0	0	0	0	0	0	0	0	0	0	0	0
Gm38012	TEC	5.705	0.6574	0.3986	0.8108	0.2731	0.5945	0.5033	0.1168	0.9167	-0.007826	0.9985	-0.4682	0.5824	0.5643	0.4713	1.159	0.09807	0.6811	0.4514	0.1	0.1	0	0	0	0	0	0	0	0.1	0.1	0.1	0	0.1	0.1	0.1	0	0.1	0.1	0.1	0.1	0	0.1	0	0.1	0.1	0	0	0.1
Gm38278	TEC	0.3654	-0.1049	NA	-0.1308	NA	-0.005542	NA	-0.04981	NA	0	NA	0.03437	NA	0.03161	NA	0.02607	NA	0	NA	0	0	0	0.2	0	0	0	0	0	0	0	0	0	0	0	0	0	0	0	0	0	0	0	0	0	0	0	0	0
Pard3bos1	antisense	0.1254	0	NA	0	NA	0	NA	0	NA	-0.03406	NA	-0.0534	NA	-0.05255	NA	-0.03266	NA	-0.04771	NA	0	0	0.1	0	0	0	0	0	0	0	0	0	0	0	0	0	0	0	0	0	0	0	0	0	0	0	0	0	0
Gm38075	TEC	0.7426	0	NA	0.238	NA	0.2779	NA	0.2104	NA	0.2637	NA	-0.2103	NA	0.00934	NA	0.2872	NA	0.2197	NA	0	0	0	0	0	0	0	0	0.1	0	0	0	0	0.1	0	0	0	0	0	0.1	0	0	0	0	0.1	0	0.3	0	0
Pard3bos2	antisense	0.04245	0	NA	0	NA	0.04654	NA	0	NA	0	NA	0	NA	0	NA	0.02064	NA	0	NA	0	0	0	0	0	0	0	0	0	0	0	0	0	0	0	0	0	0	0	0	0	0	0	0	0	0	0	0	0
Gm38351	TEC	0.2696	-0.02489	NA	-0.03921	NA	0	NA	0.0627	NA	-0.1509	NA	-0.1834	NA	-0.1779	NA	-0.1485	NA	-0.1152	NA	0	0	0	0	0	0	0	0	0	0	0	0	0	0	0	0	0	0	0	0	0	0	0	0	0	0	0	0	0
Gm29084	antisense	124.5	-1.142	7.463e-05	-1.033	0.0004016	0.1831	0.7154	0.4913	0.1895	-0.2511	0.6711	-0.6289	0.05097	-0.7282	0.01607	-0.5451	0.106	-0.2369	0.6398	2.9	3.2	6.9	3.5	4	4.4	6.8	9.4	5.1	2.3	1.8	3	3.5	2.7	3.4	2	1.6	1.6	2.4	1.8	1.5	2.2	2.6	2.8	3.7	3	4.2	2.7	3.3
Gm11600	processed_pseudogene	0.287	0.04478	NA	0.08567	NA	0	NA	0	NA	0.01923	NA	0.05006	NA	0	NA	0	NA	0	NA	0	0	0	0	0	0	0	0	0	0	0	0	0	0	0	0.3	0	0	0	0.7	0	0.3	0	0	0	0	0	0	0.1
Gm11599	processed_pseudogene	1.016	0.6765	NA	0.6778	NA	-0.3478	NA	0.02253	NA	0.004065	NA	0.03295	NA	-0.3539	NA	-0.7017	NA	-0.3314	NA	0	0.1	0.2	0	0	0	0	0	0.1	0	0	0	0	0	0	0	0	0.2	0	0.1	0.1	0.1	0	0.1	0	0	0	0.1	0.1
Nrp2	protein_coding	1815	2.991	3.484e-82	2.922	1.698e-78	4.228	2.743e-160	2.786	5.741e-56	2.361	2.658e-49	0.3455	0.08285	-1.426	1.827e-17	2.802	1.362e-71	1.36	6.268e-14	2.2	1.8	1.5	1.8	1.8	1.7	1.8	2	1.2	0.8	0.7	0.5	0.1	0.1	0.1	15.5	14	14.6	11.3	15.9	14.8	2.5	2.3	2.3	4.9	4.8	10.2	8.9	10.2
Gm37121	TEC	12.7	3.161	5.776e-09	2.744	5.992e-07	3.061	3.457e-08	1.07	0.1359	0.7835	0.3755	-0.867	0.1962	-1.887	0.001448	1.174	0.04883	-0.8171	0.2984	0.2	0.1	0	0	0	0.1	0	0	0	0	0	0	0	0	0	0.6	0.6	0.7	0.3	0.7	0.4	0.1	0.1	0.1	0.1	0	0.3	0.3	0.3
Gm4208	lincRNA	0.1833	-0.01342	NA	0.05578	NA	0	NA	0.06269	NA	0.01923	NA	0	NA	0	NA	0	NA	0.03755	NA	0	0	0	0	0	0	0	0	0	0	0	0	0	0	0	0	0	0	0	0.1	0	0	0	0	0	0.1	0	0	0
Ino80d	protein_coding	2805	0.7232	1.062e-11	0.9712	8.361e-21	0.4167	0.0002533	0.6185	2.133e-07	0.4682	7.575e-05	0.1537	0.2565	0.2833	0.0144	0.6999	3.053e-11	0.9018	6.431e-15	6.5	5.5	4.7	3	3.4	3.5	3.8	3.9	3.3	7	6.6	6.8	3.9	4.3	3.8	5.5	5.5	5.5	5.6	7.1	6.9	6.2	6.4	6	10.5	10.5	8.5	7.4	7.4
Rps13-ps7	processed_pseudogene	0.1739	0	NA	0	NA	0	NA	0	NA	-0.03406	NA	-0.0534	NA	-0.05255	NA	-0.03266	NA	-0.04687	NA	0	0	0.4	0	0	0	0	0	0	0	0	0	0	0.2	0	0	0	0	0	0	0	0	0	0	0	0	0	0	0
Ino80dos	lincRNA	75.81	0.7707	0.02364	1.065	0.0009571	-0.1241	0.8134	0.3834	0.3069	0.1339	0.8555	-0.3154	0.413	0.8035	0.007395	0.6794	0.03714	1.187	0.0002254	0.8	0.8	1.4	0.3	0.4	0.5	0.9	0.8	0.9	1.7	1.5	1.7	0.6	0.6	0.4	0.7	0.8	0.9	0.6	1.3	1	0.7	0.8	0.7	2.1	2.3	1.3	1.1	0.7
Gm20342	lincRNA	275.6	0.8224	0.0002464	1.251	3.848e-09	0.4085	0.1188	0.6375	0.01003	0.08641	0.8749	-0.2956	0.2614	-0.1529	0.5989	0.2556	0.3557	0.4846	0.08163	1.4	1.3	1	0.5	0.5	0.7	0.8	0.6	0.5	1.3	1	1.1	0.7	0.6	0.5	1.1	0.9	1.2	1	1.8	1.5	1	1.1	1	1.6	2	1.4	1.2	1.4
Ndufs1	protein_coding	3629	0.1479	0.3497	0.2232	0.1203	0.1173	0.5549	0.1661	0.3661	-0.07976	0.7772	-0.1823	0.2412	-0.1892	0.2021	-0.07193	0.7076	-0.02315	0.9391	24.4	21.1	13.9	14.1	15.7	15.3	18	15	15.5	17.2	17.6	17.6	14.3	14.8	14.4	16.7	16.5	16.8	16.2	18.6	17.9	18.3	18.2	16.1	18.9	20.4	18.1	19.1	19.4
Gm24557	miRNA	0.3342	-0.1638	NA	-0.1992	NA	-0.06293	NA	-0.07138	NA	0	NA	0.04338	NA	0.05359	NA	0	NA	0	NA	0	0	0	0	0.6	1.3	0	1.1	0	0	0.7	0	0	0	0	0	0.3	0	0	0	0	0.3	0.4	0	0	0	0	0	0
Eef1b2	protein_coding	15520	0.2075	0.05041	-0.02308	0.8821	0.1131	0.4222	0.1016	0.4909	-0.004289	0.9909	-0.02167	0.8904	-0.2572	0.01089	-0.1441	0.2227	-0.1556	0.2794	290.2	238.1	202.5	231.9	246	239.7	330	276.6	274.8	198.9	212.8	200.3	184.6	203.6	189.2	280.2	273.5	275.7	231.7	239.4	235.2	244	250.4	226.9	216.1	221.7	232.9	251.4	245.6
Gm26457	snoRNA	1.661	-0.9574	NA	-0.4184	0.61	-0.3476	NA	0.4725	NA	-0.581	NA	-0.3784	NA	-0.3831	0.6479	-0.7307	0.3309	0.0894	0.9433	1.3	2.6	0	3.5	0.6	1.5	1.1	1.2	0	0	0.8	1.5	1	0	0	0	0.4	0	0.9	1.6	0	0	0	2.2	2.3	1.7	1	0	0.4
Snora41	snoRNA	15.58	0.1531	0.8472	-0.1105	0.8964	-0.1235	0.9039	0.01855	0.9846	0.1652	0.904	0.1194	0.8825	0.1393	0.8609	0.01586	0.9873	0.1579	0.8804	4.7	2.7	9.4	2.1	4.6	3.9	7.5	6.6	0.5	4.3	5.9	6	3.6	2.3	1.2	3.7	3.4	5.7	3.7	2.5	3.7	5.1	2.2	8.5	6.5	4.7	5.5	5.2	5.9
Gpr1	protein_coding	10.7	0.3937	0.6558	1.147	0.1004	1.606	0.02259	0.661	0.4361	0.9374	0.3585	0.3423	0.7064	0.1267	0.9024	1.733	0.009228	0.7877	0.3795	0	0.2	0	0	0.1	0.1	0.2	0.1	0.1	0.2	0	0.1	0.1	0.1	0	0.1	0.2	0.1	0.6	0.1	0.1	0.1	0.1	0.1	0.1	0.3	0.2	0.2	0.3
Gm27512	miRNA	0.1956	-0.03121	NA	-0.05081	NA	0	NA	0.03581	NA	0.04588	NA	0	NA	0	NA	0	NA	0.01093	NA	0	0	0	0	0	0.3	0	0	0	0	0	0	0.6	0	0	0	0	0.2	0	0	0	0	0	0	0	0.2	0	0	0.5
Platr12	processed_transcript	72.85	0.4849	0.2124	0.1828	0.6983	0.1344	0.8323	0.5932	0.1509	0.1864	0.8105	-0.499	0.2245	0.1751	0.716	0.3095	0.5021	0.7683	0.06916	3.8	2.6	2	1.6	2.4	4.4	2.1	1.9	2.7	3.1	3.6	3.4	2	1.5	1.3	4.2	3.6	4.8	2.1	4.3	3.7	2.1	2.4	1.7	5.7	4.9	3.6	2.4	4.2
1700039I01Rik	TEC	3.472	2.635	2.472e-05	2.378	0.0001579	0.2676	0.8323	0.8938	0.2718	0.5343	0.691	1.663	0.0171	-0.3515	0.7057	-0.08397	0.9408	0.5423	0.5949	0	0	0.3	0	0	0	0.5	0.2	0.2	0.1	0	0	0.1	0	0	1.1	0.8	1	0.8	0.7	0.9	0.6	0.5	0.5	0.1	0.2	0.2	0.2	0.1
Gm11608	lincRNA	0.2691	0.08149	NA	0.002138	NA	0	NA	0	NA	0	NA	0	NA	0	NA	0	NA	0	NA	0	0	0	0	0	0	0	0	0.2	0	0	0	0	0.1	0	0.1	0	0	0	0	0	0	0	0	0	0	0	0	0
Zdbf2	protein_coding	3097	1.108	6.013e-05	1.083	7.705e-05	0.2731	0.5148	0.2767	0.5093	0.2298	0.6871	-0.1156	0.7795	0.4012	0.2145	0.6744	0.02507	0.678	0.05513	7.8	6.8	6.7	4.3	5.6	6.3	14	13.2	14.1	8.6	8.5	11.5	6.8	7.4	6.9	11.9	11.6	12.7	7.8	14.3	13.5	7.1	6.6	5.9	12.3	11.1	6.3	6.4	12.4
Gm23448	snRNA	0.01622	0	NA	0	NA	-0.006751	NA	-0.0218	NA	0	NA	0	NA	0.0007409	NA	0	NA	0	NA	0	0	0	0	0	0	0	0	0	0	0.2	0	0	0	0	0	0	0	0	0	0	0	0	0	0	0	0	0	0
Gm11605	processed_pseudogene	0.03179	0	NA	0	NA	-0.006751	NA	-0.0218	NA	0	NA	0	NA	0.0007409	NA	0	NA	0	NA	0	0	0	0	0	0	0	0	0	0	0	0.1	0	0	0	0	0	0	0	0	0	0	0	0	0	0	0	0	0
Adam23	protein_coding	5030	2.434	1.24e-94	2.23	1.802e-79	0.555	2.074e-05	0.8194	3.302e-09	0.8699	1.052e-11	0.07259	0.6985	1.327	1.176e-28	1.882	4.928e-57	2.147	4.311e-60	5.4	4.4	4.4	3.3	3.8	3.1	8.9	7.7	7.9	12.4	12	11.5	8	7.2	7	19	17.8	19.2	12.5	18.5	17.6	5.5	4.8	4.7	20.5	22.2	9	7.9	9.2
Dytn	protein_coding	0.1221	-0.01308	NA	0.02913	NA	-0.005581	NA	-0.04333	NA	0	NA	0	NA	0.02622	NA	0.02064	NA	0	NA	0	0	0	0	0	0	0	0	0	0	0	0	0	0	0	0	0	0	0	0	0	0	0	0	0	0	0	0	0
Gm12748	processed_pseudogene	0.1447	0	NA	0.002483	NA	-0.004449	NA	-0.06866	NA	0	NA	0	NA	0.05173	NA	0.04728	NA	0	NA	0	0	0	0	0	0	0	0	0	0	0.1	0.1	0	0	0	0	0	0	0	0	0	0	0	0	0	0	0	0	0
Mdh1b	protein_coding	2.297	-0.01181	0.9925	0.5953	0.4667	0.7878	NA	0.968	NA	-0.9357	0.3663	-0.7579	0.3524	-1.114	0.1232	-0.3261	0.7398	-0.1459	0.9108	0.1	0.2	0	0	0	0.1	0	0	0.1	0	0	0	0.1	0.1	0.1	0	0.1	0	0.1	0.1	0.1	0	0.1	0	0	0.1	0	0	0
Fastkd2	protein_coding	1484	0.5295	2.891e-07	0.3061	0.005407	-0.03583	0.8643	0.07359	0.6719	-0.2125	0.1622	-0.2282	0.05601	-0.09906	0.4674	-0.1349	0.3215	-0.02547	0.9166	12.1	11	8.3	8.1	8.2	8.7	10.5	9.5	10.4	9.6	10	10.2	8.1	8.1	8.5	12.4	11.8	12	10.5	10.5	10.1	9.7	8.9	8.6	9.4	11.5	8.5	9.2	9.7
4933402D24Rik	protein_coding	0.05032	0.01828	NA	0	NA	0	NA	0	NA	0	NA	0	NA	0	NA	0	NA	0	NA	0	0	0	0	0	0	0	0	0	0	0	0	0	0	0	0	0	0	0	0	0	0	0	0	0	0	0	0	0
Klf7	protein_coding	436.2	-0.3331	0.0751	0.6641	5.057e-05	0.06577	0.8292	0.223	0.3018	0.1401	0.6829	-0.1329	0.5514	0.3367	0.05698	0.4025	0.02558	0.5597	0.00314	1.7	1.2	1.1	1	1.2	1.1	2	2.3	2.2	1.9	1.7	1.6	6.9	7.8	7.3	0.8	0.9	0.9	1.9	1.7	1.7	1.5	1.2	1	2.1	2	1.6	1.5	1.4
Gm26649	lincRNA	0.01959	0	NA	0	NA	0	NA	0	NA	0	NA	-0.0001043	NA	0	NA	0	NA	0	NA	0	0	0	0	0	0	0	0	0	0	0	0	0	0	0	0	0	0	0	0	0	0	0	0	0	0	0	0	0
Gm13748	antisense	0.1286	0	NA	0	NA	0.07319	NA	0.06118	NA	0	NA	0	NA	0	NA	0.04728	NA	0.03527	NA	0	0	0	0	0	0	0	0	0	0	0	0	0	0	0	0	0	0	0	0	0	0	0	0	0	0.1	0	0	0
Gm13750	processed_pseudogene	0.158	0.02068	NA	0.002483	NA	0	NA	0	NA	0.01923	NA	-0.0001043	NA	0	NA	0	NA	0	NA	0	0	0	0	0	0	0	0	0	0	0	0	0	0	0	0.1	0	0	0	0	0.1	0	0.1	0	0	0	0.2	0	0
Gm28981	lincRNA	0.2179	0	NA	0.06434	NA	0.06005	NA	0.01703	NA	0	NA	0.0001793	NA	-0.001692	NA	0.05835	NA	0.01534	NA	0	0	0	0	0	0	0	0	0	0	0	0	0	0	0	0	0	0	0	0	0	0	0	0	0	0	0	0	0
Creb1	protein_coding	1783	0.04563	0.8134	0.1743	0.2441	0.04403	0.8584	-0.07434	0.7302	-0.001418	0.9987	-0.3017	0.02893	-0.02561	0.9	0.01841	0.9326	-0.09995	0.6594	6.6	5.6	4.3	3.2	3.7	3.4	5.9	5	5.6	5.6	5.4	5.4	6.9	7.9	6.8	3.6	3.5	3.5	3.3	4	4.3	4.6	4.8	4.1	4.9	5.5	5.4	5.7	5.6
Mettl21a	protein_coding	207.4	0.5742	0.002933	0.7739	2.808e-05	0.2712	0.2615	0.1592	0.5623	0.09704	0.8249	-0.04427	0.8799	-0.1162	0.6494	0.155	0.5515	0.04302	0.9176	2.4	2.5	2.7	1.7	2.5	1.4	3.2	2.7	2.4	2.2	2.4	2.3	3.1	3.6	3.6	2.8	3	2.6	2.7	3.3	3.7	2.6	2.4	2.4	2.4	2.7	3	2.8	2.4
Gm28982	lincRNA	3.797	0.5885	0.4857	0.8383	0.2784	0.6704	0.4911	-0.2655	0.8044	-0.0711	0.9746	0.3704	0.6889	-0.1847	0.8562	0.4857	0.5988	-0.4502	0.674	0.5	0.2	0	0.2	0.1	0.1	0.6	0.4	0.1	0.1	0.4	0.1	0.2	0.5	0.1	0.1	0.6	0.2	0.4	0.7	0.1	0.4	0.5	0.3	0.1	0.1	0.6	0.1	0.1
2810408I11Rik	processed_transcript	154.4	0.5319	0.005725	0.2213	0.3359	0.07339	0.8351	0.05411	0.8726	-0.3416	0.2175	-0.5092	0.009676	-0.2764	0.1864	-0.203	0.4081	-0.2223	0.4349	3.2	3.4	1.9	2.5	2.1	1.9	2.5	2.5	2.8	2.7	2.4	2.4	2.6	3	3.1	3	3.1	3.1	2.5	2.7	2.2	2.2	2.1	2	2.3	2.8	2	2.2	2.8
Ccnyl1	protein_coding	726.4	0.2723	0.07203	0.251	0.101	0.2377	0.1609	0.1858	0.319	0.09749	0.7415	-0.1914	0.2527	0.1654	0.3168	0.403	0.005185	0.3512	0.04112	8.5	7.9	7	6.1	7.1	6.7	7.1	7.4	6.2	9.4	8.4	8.8	6.6	9.6	8.3	8.2	7.8	8.2	6.5	9.3	8	7.3	6.9	6.5	9.8	10.5	8.1	8.6	8.6
Fzd5	protein_coding	1497	0.4848	0.001284	0.3375	0.03261	1.01	5.421e-13	0.842	1.231e-07	0.358	0.05854	-0.3974	0.0127	-0.5569	0.0001401	0.4534	0.003106	0.285	0.1609	9.5	7.6	11.2	6.6	7.6	6.3	3.2	3.2	3.3	6.6	6.3	6	5.1	6.5	5.4	9.9	9.2	9.8	7.3	9.2	9.6	7.5	7.1	6.7	11.5	11.4	14.9	9.7	11.6
Gm38058	TEC	4.911	1.059	0.1443	0.9862	0.1781	-0.1428	0.9099	-0.3136	0.7527	0.8496	0.4331	0.3202	0.7293	0.7793	0.3064	0.6365	0.4566	0.4657	0.6588	0	0	0	0	0	0	0.1	0	0.1	0	0.1	0.1	0	0.1	0.1	0.1	0.1	0	0.1	0	0	0	0	0	0	0	0.1	0	0.1
Plekhm3	protein_coding	552.4	0.05705	0.7904	0.4627	0.001294	0.582	8.565e-05	0.4366	0.009936	0.459	0.007888	0.1338	0.4897	-0.2266	0.1838	0.3554	0.02782	0.21	0.3423	2	1.5	1.1	2.2	2.3	2.1	1.7	1.6	1.8	1.5	1.3	1.3	1.5	1.8	1.3	2.3	2.3	2.2	3	2.7	3.4	1.7	1.9	1.7	1.9	1.8	2.2	2.2	2.2
Rpl10a-ps1	processed_pseudogene	256.5	-0.0995	0.7409	-0.5062	0.02093	0.1891	0.5589	0.2979	0.2913	0.4912	0.07744	0.2919	0.253	-0.07209	0.8233	0.117	0.7155	0.2258	0.5108	13.2	14.8	8.8	15.6	19.2	17.1	23.1	16.7	20.3	13.6	11.6	11.1	14.1	13.5	15.2	13.2	17.5	17.8	12.3	12.7	11.4	14.3	15.6	17.2	15.5	14.4	26.2	13.5	15.7
Akr1cl	protein_coding	1.343	-1.001	NA	-0.3954	0.6245	-0.4981	NA	-0.1797	NA	-0.2722	NA	-0.2787	NA	0.4065	NA	-0.09161	NA	0.2267	0.8275	0	0	0	0	0	0	0	0	0	0	0	0	0	0	0	0	0	0	0	0	0	0	0	0	0	0	0	0	0
Gm8550	processed_pseudogene	0.8719	0	NA	0	NA	0.1935	NA	0.1191	NA	0.2851	NA	-0.07374	NA	0.2828	NA	0.4763	NA	0.4019	NA	0	0	0	0	0	0	0	0	0	0.1	0.2	0	0	0	0	0	0	0	0	0	0	0	0	0	0.1	0.2	0	0.3	0
Cryge	protein_coding	2.216	-0.542	0.5137	-0.1832	0.8511	0.61	NA	0.3444	NA	-0.2249	NA	-0.8121	0.304	-0.5653	0.4937	0.04475	0.9693	-0.2209	0.8499	0.1	0.4	0.2	0	0.2	0.1	0	0.1	0.1	0	0.2	0.1	0	0	0.1	0.1	0	0	0.2	0	0	0	0	0.1	0.1	0.3	0.2	0	0.3
Crygd	protein_coding	0.9292	0.007992	NA	0.2772	NA	0.03412	NA	0.04566	NA	-0.3392	NA	-0.1567	NA	-0.6054	NA	-0.5713	NA	-0.5598	NA	0	0.1	0.3	0	0	0	0	0	0	0	0	0	0	0	0	0	0.1	0	0	0	0.1	0.1	0.1	0	0	0	0.1	0	0.1
Crygc	protein_coding	0.4506	-0.2338	NA	-0.3019	NA	0.2911	NA	0.1713	NA	-0.2386	NA	-0.2099	NA	-0.2028	NA	0.08828	NA	-0.03151	NA	0	0.1	0	0	0	0.2	0	0	0	0	0	0	0	0	0	0	0	0	0	0	0	0	0	0	0	0.1	0	0	0
Crygb	protein_coding	0.2798	0.01678	NA	0.00568	NA	0	NA	0	NA	-0.1499	NA	-0.169	NA	-0.1658	NA	-0.1483	NA	-0.1554	NA	0.1	0.2	0	0	0.1	0	0	0	0	0	0	0	0	0	0	0	0.1	0	0	0.1	0	0	0	0	0	0	0	0	0
Cryga	protein_coding	1.031	0.1825	NA	1.128	NA	0.5831	NA	0.06096	NA	-0.1276	NA	-0.534	NA	-0.3568	NA	0.2262	NA	-0.2959	NA	0.1	0	0	0	0	0	0	0	0	0	0.1	0	0.1	0	0.1	0	0.1	0	0.5	0.1	0.2	0	0	0	0	0	0	0.1	0
Gm28845	protein_coding	0.5652	0.07271	NA	0.503	NA	0.02257	NA	0.223	NA	-0.1942	NA	-0.2415	NA	-0.1201	NA	-0.09753	NA	0.1029	NA	0	0	0	0	0	0	0	0	0	0	0.1	0	0	0.2	0	0.1	0	0	0.3	0.1	0	0	0	0	0.1	0.1	0	0	0
D630023F18Rik	protein_coding	212.1	-0.2152	0.3699	1.885	9.621e-28	0.3933	0.08424	0.1209	0.701	0.2681	0.4616	-0.5915	0.009211	0.6012	0.003535	0.9945	5.4e-07	0.7221	0.001786	2	1.7	1.3	2.4	3.5	2.5	2.2	2.1	1.8	2.8	3	2.3	2	1.4	1.9	2.3	2.6	2.4	12.5	9.5	10.1	1.3	1.1	1	2.5	3.3	2.2	2.2	2
Idh1	protein_coding	3173	-0.2876	0.06674	0.1835	0.278	0.2777	0.1131	0.1295	0.5597	0.005674	0.992	-0.2775	0.08725	-0.401	0.00611	-0.1233	0.5302	-0.2715	0.1704	65.2	53.3	36.4	42.2	47.5	39.3	38.8	34.6	37.9	40.6	41.2	35.9	45.9	48.9	46.8	37	33.6	34.7	47	50.8	49	45.4	44.2	38.9	40.4	45.6	46.8	54	55.6
Pikfyve	protein_coding	2363	-0.05729	0.75	-0.06827	0.6886	0.02182	0.931	0.04482	0.845	-0.08659	0.7393	-0.2975	0.02601	0.01254	0.9522	0.03436	0.8641	0.05736	0.8162	5.8	5.2	3.7	4.2	4.6	4.4	5.2	4.3	4.3	5.2	5.2	4.6	5.9	6.7	6.1	4.2	4.2	4.3	3.8	4.2	4.6	4.2	4.1	3.8	4.9	5.4	4.5	4.7	4.8
Pth2r	protein_coding	1.444	0.6352	NA	1.009	0.1339	-0.3697	NA	-0.5819	NA	0.2773	NA	-0.2855	NA	0.483	0.5416	0.1134	0.9088	-0.09889	0.9339	0	0	0	0	0	0	0	0	0	0	0	0	0	0	0	0.1	0	0	0.1	0.1	0.1	0	0	0	0	0	0	0	0.1
Gm28927	unprocessed_pseudogene	0.04379	-0.008611	NA	0	NA	-0.006751	NA	-0.02095	NA	0	NA	0	NA	0.0007409	NA	0	NA	0	NA	0	0	0	0	0	0	0	0	0	0.1	0	0	0	0	0	0.1	0	0	0	0	0	0	0	0	0	0	0	0	0
Gm28922	processed_pseudogene	0.04744	0	NA	0	NA	0	NA	0.03259	NA	-0.03406	NA	-0.0534	NA	-0.05255	NA	-0.03266	NA	-0.01996	NA	0	0.1	0	0	0	0	0	0	0	0	0	0	0	0	0	0	0	0	0	0	0	0	0	0	0.1	0	0	0	0
Gm28728	processed_pseudogene	0.4155	0	NA	0	NA	0	NA	0	NA	-0.08735	NA	-0.0534	NA	-0.1058	NA	-0.08595	NA	-0.09764	NA	0	0	1.2	0	0	0	0	0	0	0	0	0	0	0	0	0	0	0	0	0	0	0	0	0.1	0	0	0	0	0
Gm5255	processed_pseudogene	0.1254	0	NA	0	NA	0	NA	0	NA	-0.03406	NA	-0.0534	NA	-0.05255	NA	-0.03266	NA	-0.04771	NA	0	0	0.2	0	0	0	0	0	0	0	0	0	0	0	0	0	0	0	0	0	0	0	0	0	0	0	0	0	0
Map2	protein_coding	135.6	0.3155	0.3932	1.137	8.639e-05	-0.2262	0.6483	-0.7747	0.03403	-0.8365	0.02186	-1.463	7.647e-07	-0.8253	0.006189	-1.052	0.000687	-1.6	1.042e-06	0.4	0.3	0.2	0.1	0.3	0.2	1	0.6	0.5	0.2	0.2	0.1	0.8	1	0.8	0.3	0.2	0.3	0.3	0.5	0.5	0.1	0.1	0.1	0.1	0.1	0.2	0.2	0.2
Gm24729	snoRNA	0.07932	0	NA	0	NA	0.04654	NA	0	NA	0	NA	0	NA	0	NA	0.02064	NA	0	NA	0	0	0	0	0	0	0	0	0	0	0	0	0	0.4	0	0	0	0	0	0	0	0	0	0	0	0	0	0	0
Gm10558	antisense	0.3175	0.02567	NA	0	NA	-0.006751	NA	-0.01827	NA	-0.06071	NA	-0.08004	NA	-0.05255	NA	-0.0593	NA	-0.07082	NA	0	0	0.2	0	0	0	0	0	0	0	0	0	0	0	0	0	0	0	0	0	0	0	0	0	0	0	0	0	0
Unc80	protein_coding	28.35	-0.6237	0.3605	1.742	0.0006686	-0.4517	0.5665	-0.1335	0.8796	-0.418	0.7019	-0.03952	0.9647	0.09872	0.9023	-0.353	0.6417	-0.03478	0.9774	0	0	0	0	0	0	0.1	0.2	0.1	0	0	0	0.5	0.5	0.4	0	0	0	0	0	0.1	0	0	0	0	0	0	0	0
Gm37181	TEC	0.05224	0	NA	0.02913	NA	0	NA	0	NA	0	NA	0	NA	0	NA	0	NA	0	NA	0	0	0	0	0	0	0	0	0	0	0	0	0	0	0	0	0	0	0	0	0	0	0	0	0	0	0	0	0
Rpe	protein_coding	1257	0.7646	1.447e-08	1.016	8.475e-15	0.2797	0.1055	0.2518	0.1744	0.2306	0.2901	0.0905	0.6447	-0.5404	0.0001073	-0.2607	0.112	-0.2885	0.1324	18	14.9	12.4	12.8	11.9	13	13.9	13	14	11.2	10.2	10	11.7	13.7	13.3	21	20.6	22.8	20.4	28.7	27.7	18.4	17	13.5	12.5	12.4	17.9	17.8	18.2
Kansl1l	protein_coding	206.8	0.1147	0.7353	-0.1924	0.5298	0.3109	0.3316	0.2518	0.457	-0.03052	0.969	0.05644	0.8794	-0.174	0.5804	0.1369	0.6968	0.07774	0.8765	1.6	1.3	0.4	1	1.2	1.5	1	0.9	0.9	1.1	1.2	0.9	1.4	1.5	1.4	1.4	1.3	1.4	1	1.1	1.2	1.4	1.4	1	1.2	1.4	1.1	1.2	1.2
Gm37570	TEC	8.338	0.4353	0.5401	0.01526	0.9903	0.02919	0.9824	0.2946	0.7466	-0.7357	0.4613	-0.6073	0.3941	-0.7505	0.2594	-0.7213	0.3234	-0.456	0.6243	0.2	0.1	0.2	0.1	0.2	0.1	0.1	0	0	0	0.1	0.1	0.2	0.2	0.2	0.2	0.2	0.2	0.1	0.1	0.1	0.1	0	0.1	0.1	0	0	0.1	0.1
Gm38387	TEC	8.295	0.5357	0.4549	0.04303	0.969	0.9135	0.2144	0.3017	0.7446	-0.8469	0.3457	-0.658	0.3323	-1.4	0.01647	-0.4868	0.5211	-1.099	0.1187	0.3	0.2	0.3	0	0.1	0.1	0.1	0.1	0.1	0	0	0.1	0.1	0.1	0.1	0.2	0.1	0.2	0.1	0.1	0.1	0.1	0.2	0.2	0.1	0	0.1	0.1	0.1
Gm38162	TEC	14.37	0.3105	0.6647	0.6782	0.2592	0.2103	0.8351	-0.09207	0.9256	-0.6093	0.523	-0.4271	0.5343	-0.6338	0.308	-0.4236	0.5618	-0.7259	0.3282	0.2	0.2	0.1	0.1	0.2	0.1	0.3	0.1	0.1	0.1	0.1	0.1	0	0	0	0.2	0.1	0.2	0.1	0.3	0.3	0.1	0.1	0.2	0.1	0.1	0	0.1	0.1
Gm15789	processed_pseudogene	2.301	1.173	0.08538	1.009	0.1431	-0.2297	NA	-0.3347	NA	-0.2899	0.8399	-0.4202	0.6211	0.3172	0.7215	0.08749	0.9338	-0.01748	0.9914	0	0	0.2	0	0	0	0.3	0.1	0	0	0.1	0.1	0.1	0	0	0.2	0.1	0.1	0	0.2	0.2	0	0	0	0	0.1	0	0	0
Gm37285	TEC	15.98	0.6064	0.314	0.4229	0.5176	0.286	0.7354	0.4171	0.5519	-0.1051	0.9409	-0.3272	0.6309	-0.1336	0.8614	0.1523	0.85	0.2835	0.7502	0.9	0.7	0	0.6	0.4	0.3	0.1	0.2	0.4	0.5	0.8	0.5	0.2	0.4	0.2	0.8	0.5	0.7	0.3	0.7	0.8	0.7	0.3	0.6	1	0.7	0.6	0.7	0.6
Gm37755	TEC	1.115	-0.4595	NA	-0.1287	NA	0.2203	NA	-0.06543	NA	-0.1497	NA	-0.7703	NA	-0.1438	NA	0.07652	NA	-0.2092	NA	0	0	0	0.1	0	0	0	0	0	0	0	0	0	0	0	0	0	0	0	0	0.1	0	0	0	0	0	0	0	0.1
Gm38218	TEC	2.502	1.096	0.1332	1.005	0.1693	-0.1151	NA	-0.2174	NA	0.5597	0.6643	0.6452	0.438	0.03026	0.9793	-0.08485	0.9389	-0.1872	0.877	0	0	0	0	0	0	0	0	0	0	0	0	0.1	0.1	0	0	0	0.1	0.1	0	0	0	0	0	0	0	0	0	0.1
Acadl	protein_coding	162	1.273	1.316e-07	1.028	2.959e-05	1.179	3.747e-06	0.5777	0.06683	1.166	3.914e-05	0.3517	0.2912	0.07526	0.8603	1.254	1.736e-06	0.653	0.05245	1.6	1.2	0.9	1.8	2.9	2.3	3.7	4	4.3	1.4	1.5	1.3	3.7	4.9	4.1	5.8	5.3	6.6	3	5.9	6	1.6	1.7	1.8	2.1	2.1	2.3	3.6	3.2
Gm15793	processed_pseudogene	8.883	0.4211	0.5663	-0.05906	0.9537	-0.6237	0.4518	0.2136	0.8184	-0.5183	0.6387	0.02105	0.9831	-0.4828	0.4915	-1.106	0.09062	-0.2691	0.7921	1	1.2	0.3	0.7	0.5	0.6	1.2	0.8	0.9	1	0.6	0.2	0.6	0.4	0.8	1	0.9	0.6	0.6	0.5	0.6	1.2	0.4	1.3	0.5	1	0.8	0.3	0.7
Myl1	protein_coding	2.143	0.009405	0.9928	1.065	0.07763	1.456	NA	0.02136	NA	0.1363	NA	0	1	0.09691	0.9143	1.553	0.007981	0.1183	0.9109	0	0	0	0	0	0	0.2	0	0	0	0	0	0	0	0	0	0	0	0	0.2	0.1	0	0	0	0	0	0	0	0
Rpl31-ps14	processed_pseudogene	0.1598	-0.01379	NA	0.002553	NA	0	NA	0.03682	NA	-0.007623	NA	-0.0001073	NA	-0.05326	NA	-0.03358	NA	-0.01645	NA	0	0.1	0	0	0	0	0	0	0	0	0	0	0	0	0	0	0	0	0	0.1	0	0.1	0	0.1	0.1	0	0	0	0.1
Lancl1	protein_coding	825.8	0.4092	0.001745	0.6853	2.022e-08	0.4822	0.0002374	0.3962	0.007392	0.2235	0.2531	-0.006295	0.9786	-0.1651	0.2861	0.3172	0.02395	0.2312	0.2002	5	3.6	4	3.9	3.8	4.1	4.8	4.2	4.2	3.7	3.9	3.7	4	4.8	3.9	5.1	4.9	5.6	6	6.7	6.2	4.8	4.2	3.7	4.9	5	5.5	4.8	4.6
Cps1	protein_coding	34.42	1.323	0.001205	1.176	0.004687	0.8806	0.03692	-0.5915	0.2383	0.3731	0.6323	-1.04	0.0187	0.3049	0.5519	1.185	0.003041	-0.2865	0.6843	0.2	0.2	0.2	0.1	0.1	0.2	0.1	0.2	0.1	0.4	0.3	0.2	0.1	0	0.1	0.4	0.4	0.3	0.3	0.3	0.3	0.1	0.1	0.1	0.2	0.1	0.2	0.3	0.4
Erbb4	protein_coding	0.3936	0.2372	NA	0.1171	NA	-0.02815	NA	-0.03164	NA	0	NA	0.01121	NA	0.009366	NA	0	NA	0	NA	0	0	0	0	0	0	0	0	0	0	0	0	0	0	0	0	0	0	0	0	0	0	0	0	0	0	0	0	0
Gm37735	TEC	0.1047	0	NA	0	NA	-0.006751	NA	0.006785	NA	0	NA	0	NA	0.0007409	NA	0	NA	0.007526	NA	0	0	0	0	0	0	0	0	0.1	0	0	0	0	0	0	0	0	0	0	0	0	0	0	0	0	0	0	0	0
Gm37769	TEC	0.03221	0	NA	0	NA	0	NA	0	NA	0	NA	0	NA	0	NA	0	NA	0	NA	0	0	0	0	0	0	0	0	0	0	0	0	0	0	0	0	0	0	0	0	0	0	0	0	0	0	0	0	0
Gm37061	TEC	0.2704	0	NA	0	NA	0	NA	0	NA	-0.06071	NA	-0.0534	NA	-0.0792	NA	-0.0593	NA	-0.07267	NA	0	0	0.1	0	0	0	0	0	0	0	0	0	0	0	0	0	0	0	0	0	0	0	0	0	0	0	0	0	0
Gm16076	sense_intronic	0.02371	0	NA	0	NA	0	NA	0.03175	NA	0	NA	0	NA	0	NA	0	NA	0.005844	NA	0	0	0	0	0	0	0	0	0	0	0	0	0	0	0	0	0	0	0	0	0	0	0	0	0.1	0	0	0	0
Gm8840	processed_pseudogene	0.6871	-0.3872	NA	-0.6079	NA	-0.1407	NA	-0.2553	NA	0	NA	0.1044	NA	0.3331	NA	0.1924	NA	0.07778	NA	0	0	0	0.5	0.1	0.1	0.4	0	0	0.1	0	0.2	0	0.2	0	0	0.1	0.1	0	0	0	0	0.1	0.1	0	0.1	0	0	0
Pced1c-ps	processed_pseudogene	1.474	-0.3506	NA	-0.1809	0.8385	-0.7885	NA	-0.7268	NA	-0.7087	NA	-0.8035	NA	0.09553	0.9232	-0.693	0.3435	-0.6313	0.4259	0.2	0.1	0.2	0.2	0	0	0	0.3	0.2	0.2	0.3	0	0.3	0	0.2	0	0.1	0	0.1	0.1	0	0	0	0	0	0	0	0	0
Gm28497	lincRNA	0.03179	0	NA	0	NA	-0.006751	NA	-0.0218	NA	0	NA	0	NA	0.0007409	NA	0	NA	0	NA	0	0	0	0	0	0	0	0	0	0	0	0	0	0	0	0	0	0	0	0	0	0	0	0	0	0	0	0	0
Gm29113	lincRNA	0.3631	-0.02795	NA	0.003124	NA	0	NA	0.07329	NA	0	NA	0	NA	0	NA	0	NA	0.02485	NA	0	0	0	0	0	0	0	0	0	0	0	0	0	0	0	0	0	0	0	0	0	0	0	0	0	0	0	0	0
Gm29114	antisense	0.2509	0	NA	0	NA	0	NA	0	NA	-0.06071	NA	-0.08004	NA	-0.0792	NA	-0.0593	NA	-0.07351	NA	0	0	0.1	0	0	0	0	0	0	0	0	0	0	0	0	0	0	0	0	0	0	0	0	0	0	0	0	0	0
Ikzf2	protein_coding	57.7	0.1225	0.8101	-0.1912	0.6879	-0.1508	0.8275	0.06368	0.9258	0.0417	0.9724	0.2235	0.6478	-0.3139	0.4954	-0.4647	0.3191	-0.2503	0.6971	0.2	0.2	0	0.2	0.3	0.2	0.3	0.3	0.3	0.1	0.1	0.1	0.2	0.3	0.3	0.3	0.2	0.3	0.1	0.2	0.2	0.2	0.2	0.1	0.1	0.1	0.2	0.2	0.1
Gm29112	sense_intronic	0.545	-0.01855	NA	-0.07885	NA	0.1292	NA	0.1304	NA	-0.299	NA	-0.3694	NA	-0.5025	NA	-0.3734	NA	-0.3721	NA	0.1	0	0	0	0	0	0	0	0	0	0	0	0	0	0	0	0	0	0	0	0	0	0	0	0	0	0	0	0
Gm28112	sense_intronic	0.5424	-0.2103	NA	0.1951	NA	0	NA	0.1046	NA	-0.2134	NA	-0.1795	NA	-0.3156	NA	-0.2844	NA	-0.211	NA	0	0	0.1	0	0	0	0	0	0	0	0	0	0	0	0	0	0	0	0	0.1	0	0	0	0	0	0	0	0	0
Spag16	protein_coding	36.92	-0.6531	0.08947	0.151	0.7598	0.06979	0.9237	-0.5737	0.2168	-0.6354	0.2504	-2.019	1.354e-07	-0.348	0.4285	-0.2782	0.5822	-0.9217	0.03871	0.3	0.2	0.1	0.2	0.3	0.2	0.4	0.4	0.6	0.2	0.2	0.1	0.4	0.4	0.3	0.2	0.1	0.1	0.3	0.3	0.2	0	0.1	0	0.1	0.1	0.1	0.2	0.1
Gm38272	TEC	0.02373	0	NA	0	NA	0	NA	0	NA	-0.03406	NA	-0.0534	NA	-0.05255	NA	-0.03266	NA	-0.04771	NA	0	0	0	0	0	0	0	0	0	0	0	0	0	0	0	0	0	0	0	0	0	0	0	0	0	0	0	0	0
Gm37456	TEC	0.02623	0	NA	0	NA	0	NA	0	NA	0	NA	-0.0001043	NA	0	NA	0	NA	0	NA	0	0	0	0	0	0	0	0	0	0	0	0	0	0	0	0	0	0	0	0	0	0	0	0	0	0	0	0	0
Bard1	protein_coding	1484	0.4208	0.0008879	0.289	0.02996	0.09997	0.6156	0.1281	0.4886	0.05329	0.8623	-0.2653	0.0575	-0.03085	0.8774	0.06912	0.7112	0.0972	0.6658	13.1	10.6	10.6	7.1	9.3	9	6.2	6.3	5.6	10.9	11	11.8	7.4	7.2	8.7	11.3	10.8	12.2	8.9	11.9	10.4	9.9	9.5	9.1	12.1	12.5	12.4	10.9	12.5
Gm16236	processed_pseudogene	6.707	0.2012	0.8171	0.6008	0.3962	0.6816	0.3772	0.2521	0.785	-0.114	0.9456	-0.3473	0.6654	-0.05767	0.9527	0.6239	0.3956	0.1944	0.8608	0.9	0.8	0.4	0	0.9	0.5	0.2	0	0	0.7	1	0.4	0.7	0.2	0.7	1	0.5	0.5	0.9	0.7	1.2	0.6	0.6	0.5	0.9	0.9	1.1	0.6	0.5
Abca12	protein_coding	4.784	1.338	0.0579	1.223	0.08607	1.264	0.1028	0.06295	0.9575	0.5054	0.708	-1.104	0.1494	0.3375	0.7151	1.601	0.02049	0.4005	0.7155	0	0	0	0	0	0	0	0	0	0	0	0	0	0	0	0	0	0	0	0	0	0	0	0	0	0	0	0	0
Atic	protein_coding	5333	0.6257	7.645e-09	0.1562	0.2392	0.08337	0.652	-0.1246	0.4573	0.001573	0.9982	-0.646	3.128e-09	-0.3001	0.009776	-0.2168	0.09125	-0.4247	0.00112	42.9	32.8	28.3	18.2	19.4	17.5	22.7	21.8	22.3	29.4	27.5	27.8	17.9	21.4	19.5	28.9	28.4	27.9	19.4	21.5	20.5	24.2	22.2	20.1	24.4	27.3	35.5	34.8	34.3
Fn1	protein_coding	20440	0.6213	9.292e-05	0.2132	0.2566	0.9351	1.604e-09	0.6249	0.0006543	0.4909	0.008299	0.162	0.4315	-0.8773	7.469e-09	0.05784	0.8207	-0.2523	0.2838	91.3	71.1	56.1	70	73.5	68.3	34.8	30	28.7	43.4	39.3	35.3	16.6	17	16.4	109.6	108.2	110.3	57.4	96.4	92.4	87.5	83	74.5	60.5	61.6	113.2	95.2	100.4
Apol7d	antisense	28.43	0.111	0.8703	-0.1594	0.8064	0.3985	0.5373	-0.5561	0.3463	-0.1826	0.8596	-0.2303	0.6972	-0.7279	0.1227	-0.3294	0.5802	-1.284	0.01107	0.6	0.6	1.6	0.4	0.6	0.4	0.1	0.2	0.2	0.3	0.3	0.8	0.4	0.5	0.5	0.7	0.4	0.5	0.3	0.5	0.5	0.5	0.8	0.7	0.3	0.3	1.1	0.5	0.6
Gm5829	processed_pseudogene	0.2115	-0.05975	NA	-0.05081	NA	0	NA	0	NA	0	NA	-0.0001043	NA	0	NA	0	NA	0	NA	0	0	0	0	0.1	0	0.5	0	0	0	0	0	0	0	0.1	0	0	0	0	0	0	0	0	0.1	0	0	0	0	0
Gm5256	processed_pseudogene	0.1247	0	NA	0.002483	NA	0	NA	0.06202	NA	0	NA	-0.0001043	NA	0	NA	0	NA	0.03611	NA	0	0	0	0	0	0	0	0	0	0	0	0	0	0	0	0	0	0	0	0	0	0	0	0	0.1	0	0	0	0
Gm8883	lincRNA	0.03338	0	NA	0.002483	NA	0	NA	0	NA	0	NA	0	NA	0	NA	0	NA	0	NA	0	0	0	0	0	0	0	0	0	0	0	0	0	0	0	0	0	0	0	0	0	0	0	0	0	0	0	0	0
Gm28818	lincRNA	0.3956	-0.2294	NA	-0.06123	NA	-0.04947	NA	0.1165	NA	-0.01928	NA	-0.1375	NA	0.03622	NA	-0.01326	NA	0.1527	NA	0	0	0	0	0	0	0	0	0	0	0	0	0	0	0	0	0	0	0	0	0	0	0	0	0	0	0	0	0
4930556G22Rik	lincRNA	0.01885	0	NA	0.002483	NA	0	NA	0	NA	0	NA	0	NA	0	NA	0	NA	0	NA	0	0	0	0	0	0	0	0	0	0	0	0	0	0	0	0	0	0	0	0	0	0	0	0	0	0	0	0	0
Gm5528	processed_pseudogene	0.09931	-0.06215	NA	-0.05081	NA	0	NA	0	NA	0.01923	NA	0	NA	0	NA	0	NA	0	NA	0	0	0	0.2	0	0	0	0	0	0	0	0	0	0	0	0	0	0	0	0	0	0	0	0	0	0	0	0	0.1
Gm8885	processed_pseudogene	22.23	0.3181	0.5888	-0.03038	0.9722	-0.1093	0.9024	0.381	0.5427	-0.6152	0.4008	0.01162	0.9889	-0.5905	0.2415	-0.6998	0.1869	-0.2095	0.7988	2.5	1.6	2.1	1.4	1.5	0.9	0.3	0.5	1.6	1.6	1.3	0.9	1.3	1.7	1.8	2.2	1.9	0.7	1.1	1	1.5	2.2	2.3	1.6	1.3	2.1	1.2	1.2	1.3
Gm4319	lincRNA	0.2507	-0.08804	NA	-0.05351	NA	0.04689	NA	0.09407	NA	0	NA	0	NA	0	NA	0.02165	NA	0.06882	NA	0	0	0	0	0	0	0	0	0	0	0	0	0	0	0	0	0	0	0	0	0	0	0	0	0	0	0	0	0
Mreg	protein_coding	2514	-0.1782	0.1449	0.2321	0.04351	-0.1093	0.4935	0.7822	3.001e-12	-0.1565	0.3653	-0.1347	0.3069	-0.558	4.211e-08	-0.6673	5.716e-11	0.2242	0.1171	67.3	52.9	64.5	37.6	44.4	40.7	21.9	17.7	17.3	41.4	41.6	41.8	9.4	9.9	11.3	36.4	34.8	37.3	46.5	51	46.9	56.6	58.4	52.8	71.4	72.5	60.9	51.3	53.3
Gm25360	snRNA	96.29	-0.1098	0.8651	-0.1014	0.8764	-0.02224	0.9811	-0.486	0.4003	-0.7339	0.2216	-1.237	0.004077	-0.824	0.06109	-0.8463	0.0647	-1.31	0.005649	16.4	16.6	83.9	15.7	19.9	22.8	16.7	35.1	14.7	17.2	26.1	14.7	11.9	8.2	8.7	14.9	19.6	19.4	19.1	16.7	18.5	11.8	17.4	13.1	12.3	13.8	25.5	15.4	22
D230017M19Rik	lincRNA	58.45	0.2916	0.536	0.5871	0.1459	0.2653	0.6705	0.9273	0.03158	-0.2257	0.7851	0.02369	0.9708	-0.744	0.06636	-0.4788	0.3153	0.1833	0.7965	0.4	0.3	0.6	0.4	0.5	0.5	0.2	0.1	0.4	0.2	0.2	0.3	0.2	0.2	0.3	0.7	0.5	0.6	0.6	1.1	0.7	0.6	0.4	0.3	0.5	0.5	0.5	0.2	0.4
Gm23472	snRNA	26.74	-0.4571	0.3418	-0.005465	0.9968	-0.4295	0.4508	-0.5268	0.3093	0.1234	0.9087	-0.4294	0.4018	0.2722	0.6064	-0.1573	0.8082	-0.2545	0.7268	6.1	7.1	0.8	3.3	7.7	7.1	8.6	10.4	8.3	6.4	7.2	6.8	2.5	2.8	2.8	3.8	4.3	5.2	7	6.7	5	3.4	4.3	4.3	5.2	3.8	5.1	5.2	7.6
Gm24497	snRNA	27.6	-0.3643	0.4286	-0.4909	0.264	-0.254	0.6766	-0.5419	0.2598	-0.5622	0.3802	-0.4773	0.305	0.1527	0.7777	-0.1012	0.8719	-0.3892	0.5217	7.4	4.9	8.1	8.1	8.5	6.4	5.2	7.3	3	6.9	9.6	5	5	3.8	3.6	5.4	5.7	6.2	5.1	4.3	6.1	3.4	5.3	5	5.2	4.4	3.8	2.9	5.8
Gm25939	snRNA	38.77	-0.712	0.05064	-0.5397	0.1609	0.07072	0.9107	-0.4122	0.3471	0.2938	0.6659	-0.4393	0.2928	0.3683	0.3599	0.439	0.2959	-0.04384	0.9559	8.3	7.1	7.3	10.9	6.6	8.5	9	11.4	9.4	8.1	12.5	9.1	7.1	8.2	5.2	5.1	4.5	5.6	5.9	3.5	7.4	4.4	5.6	6.5	9.4	5.4	8.9	8.1	11.2
Pecr	protein_coding	260.9	-0.004602	0.9877	-0.08986	0.6804	-0.06229	0.8325	0.3357	0.06432	0.02251	0.9646	-0.2103	0.2711	0.04849	0.8393	-0.01381	0.9617	0.3842	0.04617	7.2	5.9	5.7	5.5	6.3	6.8	8.4	7.1	7.4	6.3	6.4	7.2	7.7	9	8.2	6.7	5.8	6.3	5.6	6.1	6.1	5.4	6.2	5	7.8	8.9	6.9	5.5	7.2
Tmem169	protein_coding	3.165	0.6956	0.3933	0.8086	0.2994	-0.2974	0.8088	0.1602	0.8894	0.3099	0.8406	0.9335	0.2362	0.5811	0.4898	0.2838	0.7812	0.7413	0.42	0	0	0	0	0	0.1	0.1	0	0.1	0	0	0	0	0.1	0	0	0	0.1	0	0.1	0.1	0	0.1	0.1	0	0.1	0	0	0
Xrcc5	protein_coding	4829	0.3728	0.002825	0.4281	0.0004156	0.3803	0.003761	0.4923	0.0003711	0.2102	0.2518	0.2453	0.07516	-0.04748	0.7933	0.3328	0.01004	0.4449	0.001717	76.5	66.2	50.2	62.2	72.2	66.9	62.1	57	60.7	60.6	59	68.2	55.3	61.7	56.3	87.8	84	89.7	76.7	98.3	96.9	77.3	79.3	73.7	84.6	92.1	72.8	73.5	78.3
March4	protein_coding	0.6426	0.1161	NA	0	NA	0	NA	0.1743	NA	0.05577	NA	0.1673	NA	-0.2294	NA	-0.1981	NA	-0.05509	NA	0	0	0	0	0	0	0	0	0	0	0	0	0	0	0	0	0	0	0	0	0	0	0	0	0	0	0	0	0
Gm15843	processed_pseudogene	0.2742	0.002743	NA	-0.04101	NA	0	NA	0	NA	-0.108	NA	-0.1894	NA	-0.1838	NA	-0.1529	NA	-0.1675	NA	0.1	0.1	0	0	0	0.1	0.2	0	0	0	0	0	0	0	0	0	0.1	0.1	0	0	0.1	0	0	0	0	0	0	0.1	0
Smarcal1	protein_coding	1099	0.432	3.107e-05	0.2552	0.02215	0.2752	0.01861	0.3447	0.003953	0.04193	0.8743	-0.03464	0.8278	-0.4817	1.852e-06	-0.2065	0.0853	-0.1371	0.3948	9.7	7.9	7.8	6.2	5.9	6.2	7.5	6.8	7	6	6.1	6.2	6.2	6.6	6.5	8.5	7.9	8.4	6.4	7.6	7.9	9.1	8.2	7.6	7.4	8.1	9	8.7	8.6
Gm45835	antisense	7.566	2.036	0.001133	1.119	0.1091	0.8804	0.2548	0.4642	0.5886	0.6685	0.5518	-0.05495	0.959	0.4189	0.6078	1.299	0.05109	0.8831	0.2831	0.3	0.1	0	0	0	0	0	0	0.2	0.4	0.2	0.2	0.3	0.1	0.1	0.4	0.3	0.3	0.1	0.2	0.2	0.3	0.2	0.1	0.6	0.2	0.5	0.3	0.2
Ankar	protein_coding	0.3505	0.001717	NA	0.09283	NA	0.06812	NA	-0.06034	NA	0	NA	0.07076	NA	0.04429	NA	0.1124	NA	0	NA	0	0	0	0	0	0	0	0	0	0	0	0	0	0	0	0	0	0	0	0	0	0	0	0	0	0	0	0	0
Gm45859	processed_pseudogene	0.06163	0	NA	0	NA	0.07319	NA	0	NA	0	NA	0	NA	0	NA	0.04728	NA	0	NA	0	0	0	0	0	0	0	0	0	0	0	0	0	0	0	0	0	0	0	0	0	0	0	0	0	0	0	0	0
Rpl37a	protein_coding	7650	-0.2561	0.2251	-0.4788	0.0101	-0.05522	0.8779	0.1381	0.6367	0.08547	0.8406	0.07383	0.782	-0.09433	0.7141	-0.1496	0.5468	0.04376	0.9147	171.5	189.9	253.4	244.9	279.7	282.8	236.7	241.2	191.8	171.1	216.9	185.9	186.9	192.4	163.5	166.5	234.8	272.5	217.4	181.5	176.7	195.6	220.3	230.6	238.9	183.1	199.6	199.1	252.9
Igfbp2	protein_coding	11140	0.7454	5.123e-07	0.3611	0.02566	0.01494	0.9642	0.2421	0.2474	0.1569	0.5896	-0.06445	0.7763	-0.18	0.3327	-0.165	0.4092	0.0621	0.8441	245.8	196.1	264.8	192.1	205.1	190.7	191.5	163.3	167.3	234.7	207.4	180	227.4	247.1	237.3	315	327.8	349.9	193.8	308.3	255.9	236.2	218.1	220.4	227.7	264.1	326	228.9	233.9
Igfbp5	protein_coding	179.3	-0.8486	0.09662	0.005486	0.9971	0.1987	0.8006	0.3513	0.5727	-0.6252	0.3232	-0.5364	0.2603	-1.534	0.0001242	-1.335	0.001833	-1.182	0.01256	0.4	0.3	0.4	0.1	0.1	0.1	1.3	1	0.9	0.1	0.1	0.1	8.3	10.7	10.8	0	0.1	0	0.1	0.1	0.1	0.3	0.3	0.2	0.1	0.1	0.1	0.1	0.4
1700027A15Rik	antisense	0.6361	-0.2866	NA	-0.2834	NA	-0.04768	NA	-0.05302	NA	-0.323	NA	-0.3464	NA	-0.1277	NA	-0.1754	NA	-0.1807	NA	0.1	0	0	0	0.1	0	0	0	0	0	0.1	0	0	0	0	0	0	0	0	0	0	0	0	0	0	0	0	0	0
Gm38106	TEC	0.02516	-0.009405	NA	0	NA	0	NA	0	NA	0	NA	0	NA	0	NA	0	NA	0	NA	0	0	0	0	0	0	0	0	0	0	0	0	0	0	0	0	0	0	0	0	0	0	0	0	0	0	0	0	0
Pinc	lincRNA	0.2671	0	NA	0	NA	-0.006751	NA	-0.02012	NA	-0.06071	NA	-0.08004	NA	-0.05255	NA	-0.0593	NA	-0.07267	NA	0	0	0.1	0	0	0	0	0	0	0	0	0	0	0	0	0	0	0	0	0	0	0	0	0	0	0	0	0	0
C530043A13Rik	lincRNA	0.3689	-0.0609	NA	-0.1016	NA	-0.05302	NA	-0.07068	NA	-0.1218	NA	-0.1606	NA	-0.06596	NA	-0.119	NA	-0.1366	NA	0	0	0	0	0	0	0	0	0	0	0	0	0	0	0	0	0	0	0	0	0	0	0	0	0	0	0	0	0
Gm29186	lincRNA	0.03785	0	NA	0	NA	0	NA	0	NA	0	NA	0	NA	0	NA	0	NA	0	NA	0	0	0	0	0	0	0	0	0	0	0	0	0	0	0.1	0	0	0	0	0	0	0	0	0	0	0	0	0	0
6030407O03Rik	lincRNA	1.464	0.3121	NA	-0.1653	0.8639	-0.1417	NA	0.1769	NA	-1.146	NA	-0.5135	NA	-0.5309	0.5276	-0.6726	0.4168	-0.3539	0.7416	0.1	0.1	0	0	0	0	0	0	0	0	0	0	0.1	0	0	0	0	0	0	0	0	0	0	0	0.1	0	0	0	0
Gm29183	lincRNA	0.1858	-0.03974	NA	-0.02416	NA	-0.006553	NA	-0.01763	NA	0	NA	0	NA	0.0005422	NA	0	NA	0	NA	0	0	0	0	0.1	0	0.1	0	0	0	0	0	0.1	0	0	0	0	0	0	0	0	0	0	0	0	0	0	0	0
Mir6351	miRNA	0.06217	0	NA	0	NA	-0.06005	NA	-0.07341	NA	0	NA	0	NA	0.05403	NA	0	NA	0	NA	0	0	0	0	0	0	0	0	0	0.6	0.2	0	0	0	0	0	0	0	0	0	0	0	0	0	0	0	0	0	0
Tns1	protein_coding	596.3	2.858	1.755e-29	3.24	5.444e-38	2.249	7.362e-20	2.943	3.134e-28	1.974	1.032e-14	1.786	1.453e-12	-0.6365	0.0254	1.612	1.643e-10	2.307	1.798e-17	0.5	0.4	1.2	0.2	0.3	0.2	0.5	0.4	0.3	0.3	0.3	0.6	0.2	0.2	0.2	1.9	1.7	1.9	2.4	2.6	2.3	2.6	2.3	2.1	3.2	3.6	3	2.5	2.4
Rufy4	protein_coding	4.883	0.9615	0.198	2.311	0.0002464	1.17	0.1396	1.444	0.04285	1.176	0.2162	1.086	0.1509	0.8558	0.2651	2.026	0.002263	2.299	0.0006062	0	0	0	0	0	0	0	0.1	0.1	0	0.1	0.1	0.1	0	0.1	0.1	0.1	0.1	0.1	0.4	0.2	0	0.1	0.1	0.2	0.2	0	0.1	0
Cxcr2	protein_coding	3.675	0.2941	0.7578	0.506	0.5521	0.5116	0.6159	-0.05667	0.9617	-0.01658	0.9951	-0.7675	0.3397	-0.192	0.8458	0.3196	0.7422	-0.2487	0.835	0	0.1	0.1	0	0.1	0	0	0	0	0.1	0.1	0	0	0	0	0	0	0.1	0	0.1	0	0	0	0	0.1	0	0.1	0	0.1
Cxcr1	protein_coding	0.05867	0	NA	0	NA	0.0199	NA	-0.02096	NA	0	NA	0	NA	0.0007409	NA	0.02064	NA	0	NA	0	0	0	0	0	0	0	0	0	0	0	0	0	0	0	0	0	0	0	0	0	0	0	0	0	0	0	0	0
Mir1928	miRNA	0.1729	0	NA	0	NA	0	NA	0.0627	NA	0	NA	0.07984	NA	0	NA	0	NA	0.03783	NA	0	0	0	0	0	0	0	0.7	0	0	0	0	0	0	0	0	0	0	0	0	0	1.6	0	0	0.9	0	0	0	0
Arpc2	protein_coding	2695	0.002329	0.9895	0.06267	0.6153	0.1512	0.2073	0.5512	2.258e-08	0.1334	0.3782	0.2148	0.03475	-0.3374	0.0002369	-0.1862	0.07757	0.2139	0.07575	60.4	50.4	46.9	48	52.3	52.5	47.9	48.1	43.4	41.7	41.8	42	39.4	45.3	49.8	52.7	49.8	50.9	52.2	55.6	52.2	62.7	63.6	58.2	59.7	63.2	56.8	57.2	60.1
Gpbar1	protein_coding	2.313	0.01254	0.9923	0.1106	0.9194	0.07143	NA	0.4364	NA	0.7104	0.5537	-0.4512	0.6138	0.2791	0.7701	0.3505	0.7181	0.7155	0.4346	0	0.1	0	0	0	0.2	0	0.2	0	0.1	0.1	0.1	0.1	0	0.1	0.1	0.1	0.1	0.2	0	0.1	0	0	0	0.2	0.1	0.3	0.1	0.1
Aamp	protein_coding	3716	-0.1832	0.1567	-0.1088	0.4439	0.02647	0.9081	0.3627	0.00619	-0.08406	0.7239	-0.2886	0.01866	-0.1616	0.2195	-0.1351	0.3497	0.2011	0.2096	55	43	45.9	40.6	44.1	42.8	43.2	38.2	33.4	42.7	43.5	42.5	27.5	32.9	31.8	40.2	36.4	35.6	41.1	38.9	38.2	44.1	39.5	34.2	55.8	54.8	47.6	42.3	46.1
Gm28364	antisense	0.165	0.03247	NA	0	NA	0.09984	NA	0	NA	0	NA	0	NA	0	NA	0.07393	NA	0	NA	0	0	0	0	0	0	0	0	0	0	0	0	0	0	0	0.1	0.1	0	0	0	0	0	0	0	0	0	0	0	0
Pnkd	protein_coding	735.8	-0.4173	0.00273	0.03511	0.87	-0.05459	0.8408	0.6398	1.903e-05	-0.1425	0.5878	-0.1109	0.5463	-0.6229	2.913e-06	-0.6775	6.972e-07	0.0169	0.9595	4.8	3.6	4.2	4.2	4.4	4.5	3.3	2.8	2.7	2.4	2.8	2.9	3.5	4.1	3.7	3.7	3.1	3.1	5.3	4.1	4.1	4	4	3.7	4.1	4.4	3.5	3.7	4.2
Gm37503	TEC	0.9183	0.46	NA	0.391	NA	-0.03887	NA	-0.1551	NA	0.162	NA	-0.7151	NA	-0.4459	NA	-0.4847	NA	-0.601	NA	0.4	0	0.5	0	0	0	0	0.2	0	0	0.2	0	0	0	0.1	0.1	0.1	0.3	0	0.3	0.2	0	0	0	0	0	0.5	0.3	0.2
Tmbim1	protein_coding	574.9	0.7031	1.195e-08	0.2065	0.1632	0.6034	1.248e-05	0.8244	6.176e-09	0.7306	7.682e-08	-0.03934	0.8512	-0.6556	9.194e-07	-0.05221	0.8135	0.1688	0.4222	1.3	1.2	1.1	1.9	1.7	1.6	2.8	2.7	2.4	0.8	0.8	0.8	2.1	2.1	2.2	3	2.6	2.9	1.8	2.1	2.1	1.4	1.2	1	1.4	1.4	2.3	1.8	2.2
Gm29358	sense_intronic	17.9	-0.8345	0.07027	-0.7998	0.08883	0.1384	0.875	0.3108	0.639	-0.008368	0.9962	-0.4145	0.4268	-1.172	0.006571	-1.033	0.02908	-0.8607	0.1105	0.5	0.4	0.2	0.4	0.3	0.3	0	0.1	0.1	0.2	0.1	0.2	0	0.1	0.1	0.1	0.2	0.2	0.1	0.2	0.2	0.2	0.4	0.3	0.2	0.2	0.4	0.3	0.4
Gm37931	TEC	3.343	0.1055	0.9222	0.3122	0.7395	0.08353	0.9519	0.7812	0.3534	-0.5786	0.6602	-0.4357	0.6296	-1.629	0.01723	-1.545	0.02963	-0.8475	0.3407	0.2	0.1	0	0	0	0.1	0	0	0	0	0	0	0	0	0	0	0.1	0	0	0.1	0.1	0.1	0.1	0.1	0.1	0	0	0.1	0.1
Catip	protein_coding	54.14	0.1889	0.7872	2.237	2.923e-07	-1.114	0.0203	1.784	5.957e-05	-0.4506	0.6477	0.3304	0.6073	2.299	1.108e-07	1.185	0.01748	4.083	4.181e-20	0.4	0.2	0.1	0.3	0.4	0.1	0.2	0.3	0	1.6	1.8	1.4	0	0.1	0.2	0.4	0.2	0.3	1.7	1.4	1.7	0.3	0.4	0.4	7.1	6.8	0	0.2	0.2
Slc11a1	protein_coding	39.5	-0.01783	0.9833	2.646	4.793e-11	-0.6422	0.1987	1.956	3.364e-07	-0.03582	0.9806	-0.3304	0.5808	1.586	9.808e-05	0.9437	0.04629	3.542	1.684e-18	0.2	0.2	0.1	0.1	0	0.2	0.1	0.1	0	0.6	0.7	0.5	0.1	0	0	0.2	0.1	0.1	1.1	1	0.8	0.2	0.2	0.1	2.5	2.7	0.1	0.1	0.3
Ctdsp1	protein_coding	906.5	0.3534	0.06426	0.1401	0.5402	0.1383	0.6251	0.5761	0.004315	0.08452	0.8382	-0.321	0.1088	-0.5316	0.002646	-0.3933	0.04167	0.04453	0.9094	14.1	10.4	11.5	8.1	10.3	9.3	12.6	11.3	10	9.8	8.7	6.2	8.2	10.6	10.4	11.7	11.9	12.1	9.5	10.2	11	10.9	9.7	8.2	12	12.9	15.3	10.8	12.3
Mir26b	miRNA	1.339	-0.1676	NA	0.08766	0.9333	0.8759	NA	0.5941	NA	-0.3607	NA	-0.2214	NA	-0.9836	NA	-0.1077	NA	-0.3895	0.6994	0.4	1	3.7	0	0.6	0.5	0	0	0	0.3	0	0	0	0.7	1.1	0.3	0.5	0	0.3	1	0.4	1.3	0	1.1	0.3	1	1	0.4	0.8
Vil1	protein_coding	31.65	-0.07663	0.9095	-0.07521	0.9146	1.084	0.007367	0.1983	0.7548	-0.3547	0.6748	-0.7422	0.1163	0.09053	0.888	1.175	0.003762	0.2889	0.6777	0.3	0.3	0.1	0.1	0.2	0.2	0.3	0.2	0.4	0.3	0.4	0.2	1	1.4	0.9	0.1	0.2	0.2	0.2	0.2	0.1	0.1	0.2	0.1	0.4	0.3	0.3	0.1	0.2
Usp37	protein_coding	3545	0.03664	0.8346	-0.02695	0.8828	0.1779	0.2373	0.1873	0.225	-0.01394	0.9704	-0.08356	0.5928	-0.3459	0.002854	-0.168	0.2269	-0.1586	0.3655	18.2	15.1	11.2	11.6	12.3	12.1	10	9.9	9.2	12	11.6	11.7	7.8	9.3	9	12	12.4	12.7	11.2	12.1	12.1	14.7	14.3	13.4	13	13.8	14.1	14.8	15.5
Gm37733	TEC	27.96	0.3337	0.5291	0.6874	0.129	0.4263	0.45	0.3609	0.5211	-0.742	0.1991	-0.4177	0.3905	-0.6963	0.1044	-0.27	0.6292	-0.3354	0.6066	0.6	0.6	0.5	0.2	0.3	0.3	0.2	0.3	0.3	0.3	0.3	0.4	0.2	0.2	0.1	0.3	0.3	0.5	0.4	0.7	0.4	0.5	0.3	0.4	0.5	0.4	0.4	0.3	0.3
Cnot9	protein_coding	3311	-0.1617	0.1922	-0.2343	0.04074	-0.07189	0.6884	0.00371	0.9867	-0.1016	0.6297	-0.2959	0.00956	-0.1325	0.3001	-0.2044	0.09396	-0.1288	0.4475	47.4	39.1	33.7	31.3	34.2	32.2	36.1	32.2	31.3	36.2	37.4	36.7	24.6	30.8	30.1	29.6	28.4	29.3	28.4	27.7	26.9	34	33	31.3	35	38.8	39.5	35.4	37.9
Plcd4	protein_coding	28.38	-1.589	0.0007183	1.74	1.17e-05	0.7809	0.1352	0.7051	0.1762	-0.04392	0.9787	-0.1158	0.8697	0.02202	0.9782	0.803	0.1178	0.7271	0.2204	0.1	0	0.1	0.1	0.1	0.1	0.2	0.2	0.1	0.1	0.1	0.1	0.7	0.7	0.6	0	0	0	0.4	0.3	0.3	0.1	0	0.1	0.1	0.1	0	0.1	0.1
Zfp142	protein_coding	1146	0.4553	0.0002362	0.321	0.01324	0.05911	0.7937	0.4522	0.001092	-0.09135	0.7231	-0.3103	0.01883	-0.5482	3.531e-06	-0.4891	7.081e-05	-0.09598	0.6621	6	4.8	4.4	2.7	3.1	3	3.1	2.9	2.6	3.7	3.3	3.5	3.5	3.8	4	4.2	3.9	4.1	3.7	3.8	3.6	4.6	4.1	3.7	4.4	5.2	5.4	4.6	4.5
Gm25035	miRNA	3.677	0.3168	0.7412	-0.113	0.9176	-0.0166	0.9923	-0.369	0.7129	-0.03125	0.9902	0.4493	0.6195	0.1275	0.9052	0.1109	0.9206	-0.2414	0.8405	2.2	1.5	2	0	3.3	0.5	0	0.6	2.8	0.4	5.5	0.5	1	3.1	1.2	2	0.9	3.6	2.1	0	1.2	0.7	5.1	4.1	0	2.5	2.1	0.9	2.5
Bcs1l	protein_coding	429.1	0.715	1.533e-05	0.2843	0.1365	0.4735	0.01026	0.136	0.6054	0.2829	0.2728	-0.1391	0.539	-0.3543	0.05233	0.1193	0.6236	-0.2183	0.4052	10.1	7	5.3	6.4	6	6.5	9.3	7.5	6.5	5.5	6.5	6	5.1	6.2	6.6	11.3	10	9.9	8	7	8.1	7.6	6.7	6.7	6.3	7	10.2	9	9.2
Rnf25	protein_coding	738.3	0.2032	0.2672	0.1021	0.6259	-0.04291	0.8913	0.2793	0.161	-0.2048	0.4448	-0.1079	0.6118	-0.1941	0.2952	-0.237	0.2075	0.08522	0.7789	17.7	13.6	10.3	13.7	13.1	12.4	14.6	11.9	14.8	12.4	13.3	11.3	9.3	11	11.2	16.1	14.3	14.8	14.3	14.8	13	15.3	12.6	11.5	13.4	16.7	13.5	11.5	11.9
Stk36	protein_coding	84.3	-0.4125	0.1647	-1.077	4.877e-05	-0.05939	0.9107	0.6043	0.04884	-0.1712	0.773	0.02459	0.9572	-0.1824	0.6102	-0.2418	0.5156	0.4219	0.2552	0.7	0.5	0.5	0.8	0.6	0.6	0.7	0.6	0.3	0.5	0.5	0.4	0.4	0.4	0.3	0.6	0.4	0.5	0.3	0.3	0.3	0.7	0.6	0.4	0.8	0.8	0.5	0.4	0.5
Ttll4	protein_coding	2702	0.04032	0.8392	0.424	0.001107	0.3888	0.004835	0.082	0.7037	0.2628	0.1369	-0.5368	3.255e-05	0.04334	0.8241	0.4322	0.00095	0.1253	0.5649	10.4	8.5	7.5	5.4	5.4	5.8	12.3	11.1	13.5	9.2	9	9.2	11.6	12.8	13.8	6.2	5.1	5.9	8.6	7.2	6.6	5.9	6.7	5.7	9.6	9.7	12	10.5	9.5
Cyp27a1	protein_coding	35.46	-0.5295	0.3062	-0.2899	0.6187	-0.2774	0.7245	-0.1211	0.8822	0.08313	0.9492	0.5238	0.3263	-0.3853	0.4997	-0.6627	0.2399	-0.5064	0.4605	0.7	0.2	0.2	0.8	0.5	0.3	2	1.2	1.4	0.1	0.4	0.4	1.9	2	2	0.3	0.3	0.4	0.4	0.5	0.4	0.7	0.6	0.5	0.3	0.2	0.3	0.4	0.5
Prkag3	protein_coding	1.532	-0.2246	NA	0.3374	0.6782	-0.1587	NA	1.04	NA	-0.008166	NA	-0.2504	NA	-0.1352	0.8874	-0.2939	0.7333	0.9046	0.219	0	0	0	0	0	0	0	0.1	0.1	0	0	0	0	0	0	0	0	0	0	0	0	0	0	0	0	0.1	0	0	0
Gm27507	misc_RNA	0.09702	0	NA	0	NA	0	NA	0	NA	0	NA	0	NA	0	NA	0	NA	0	NA	0	0	0	0	0	0	0	0	0	0	0	0	0	1.3	0	0	0	0	0	0	0	0	0	0	0	0	0	0	0
Wnt6	protein_coding	29.58	0.168	0.8397	3.467	1.948e-13	1.094	0.03961	0.6984	0.2425	0.7671	0.4062	0.4491	0.5402	1.179	0.03695	2.274	1.002e-05	1.878	0.0009206	0.1	0	0	0	0.1	0	3.1	3.5	2.2	0.3	0.1	0.2	0.2	0	0.1	0.1	0.1	0.1	1	1.3	1.5	0.1	0.1	0.1	0.4	0.3	0.1	0.2	0.1
Gm29539	antisense	0.4887	-0.03344	NA	0.6513	NA	-0.001443	NA	-0.08931	NA	-0.1197	NA	-0.07601	NA	-0.02543	NA	-0.02687	NA	-0.1147	NA	0	0	0	0	0	0	0	0	0	0	0	0	0	0	0.1	0	0	0	0.1	0.3	0.2	0	0	0	0	0	0	0	0
Wnt10a	protein_coding	4.213	-0.997	0.1883	1.761	0.007992	1.684	0.02286	1.246	0.09914	0.4683	0.7322	0	1	0.05763	0.9594	1.742	0.0114	1.303	0.09242	0	0	0	0	0	0	0.5	0.5	0.1	0	0	0	0	0	0	0	0	0	0.1	0.2	0.1	0	0	0	0	0.1	0	0	0
Gm16582	processed_transcript	0.4755	0	NA	0.08434	NA	-0.1638	NA	-0.1052	NA	0.132	NA	-0.05972	NA	0.08293	NA	-0.08084	NA	-0.02225	NA	0	0	0	0	0	0	0	0	0	0	0	0	0	0	0	0	0	0	0	0	0	0	0	0	0	0	0.1	0	0
Cdk5r2	protein_coding	33.17	-1.95	0.0001385	-0.2411	0.7172	0.2099	0.7494	-0.2252	0.718	0.4715	0.5741	0.1321	0.8458	2.066	2.924e-07	2.276	2.066e-08	1.841	4.703e-05	0.2	0.2	0.2	0.1	0.2	0.1	0.4	0.3	0.2	0.9	1.1	0.9	0.9	0.8	1.1	0.1	0	0	0.1	0.2	0.1	0.3	0.2	0.2	0.7	1.1	0.2	0.2	0.4
Fev	protein_coding	0.1424	-0.08719	NA	-0.07746	NA	0	NA	0.03427	NA	0	NA	0	NA	0	NA	0	NA	0.008367	NA	0	0	0	0	0.1	0	0	0	0	0	0	0	0	0	0	0	0	0	0	0	0	0	0	0	0	0	0	0	0
Cryba2	protein_coding	0.2597	0.003208	NA	0.04292	NA	-0.06175	NA	-0.07578	NA	0.03246	NA	-0.0009296	NA	0.0516	NA	0	NA	0	NA	0	0	0	0	0	0	0.1	0	0	0	0	0	0	0	0	0	0	0	0	0	0	0	0	0	0	0	0	0	0
Cfap65	protein_coding	1.505	-0.3296	NA	0.2896	0.7496	-0.5389	NA	-0.6616	NA	-0.7749	NA	-0.6087	NA	-0.2121	0.826	-0.751	0.3357	-0.8737	0.2714	0	0	0	0	0	0	0	0	0	0	0	0	0	0	0	0	0	0	0	0	0	0	0	0	0	0	0	0	0
Gm15841	antisense	0.02164	0	NA	0	NA	0	NA	0	NA	0	NA	-0.0001043	NA	0	NA	0	NA	0	NA	0	0	0	0	0	0	0	0	0	0	0	0	0	0	0	0	0	0	0	0	0	0.1	0	0	0	0	0	0	0
Ihh	protein_coding	7.191	0.1192	0.9113	0.772	0.3275	0.4782	0.6576	-0.1914	0.8655	0.1362	0.9414	-1.215	0.1055	-1.108	0.1312	-0.6293	0.4728	-1.299	0.09486	0.1	0.1	0.5	0	0	0	0	0.1	0	0	0	0.1	0	0.1	0.4	0	0	0	0.1	0.1	0.1	0.1	0.1	0	0	0	0.2	0	0.4
Nhej1	protein_coding	128.7	-0.1282	0.6522	0.6981	0.0005264	0.02143	0.9599	0.1961	0.4973	-0.02539	0.9708	0.1985	0.4509	0.04261	0.8977	0.06404	0.8521	0.2387	0.4543	4.5	4.1	4.3	5	4	4.3	2.3	3.6	3.1	4.5	4.9	3.9	2.9	3.1	3.5	3.8	4.3	3.8	8.7	6.6	6	4.9	5.4	4.7	4.2	6.1	4.5	4	4.4
Slc23a3	protein_coding	0.7909	-0.03494	NA	0.02351	NA	-0.2427	NA	-0.02194	NA	0.02666	NA	-0.2126	NA	0.04438	NA	-0.1983	NA	0.02243	NA	0	0	0.1	0	0	0	0	0	0	0	0	0	0	0	0	0	0	0	0	0	0	0	0	0	0.1	0	0	0.1	0
Cnppd1	protein_coding	257.6	-1.497	1.11e-11	-0.7939	0.0005953	-0.1746	0.6389	0.01491	0.9735	-0.7991	0.002374	-0.5914	0.01673	-0.3827	0.1347	-0.5573	0.0271	-0.3678	0.2639	2	1.7	2	1.5	1.9	1.8	4.6	3.9	3.4	1.4	1.5	1.4	3.7	3.9	3.8	0.6	0.6	0.7	1.4	0.8	0.7	1.6	1.1	1	1.6	1.3	1	0.9	1.3
Fam134a	protein_coding	460.9	-1.168	1.366e-11	-0.8852	5.145e-07	-0.2959	0.2144	-0.05848	0.8647	-0.6107	0.003327	-0.4879	0.01198	-0.5312	0.003897	-0.8271	5.028e-06	-0.5897	0.006039	7.1	5.8	9.5	6.5	6.9	6	11.5	11.8	12	5.5	4.6	4.9	8.1	9.4	10.7	3.2	2.6	2.8	4.6	2.9	2.8	5.6	5.1	4.8	4.6	4.9	5.2	4.2	4.8
Zfand2b	protein_coding	221.7	-0.4645	0.0273	-0.3559	0.1065	-0.05968	0.8779	-0.07801	0.8246	-0.4955	0.04948	-0.4869	0.02176	-0.3197	0.1444	-0.3794	0.09384	-0.3977	0.1295	6.2	6	7.3	5.6	4.9	4.9	4.9	5.9	3.7	5	5.8	4.5	5.1	5.4	5.9	4	3.5	3.4	4.2	4	3.7	5.7	4.4	3.6	5.3	4.4	4.2	4.5	4.8
Abcb6	protein_coding	47.27	0.1358	0.7926	0.3371	0.4351	0.6624	0.111	0.1623	0.7846	-0.00642	0.9967	-0.3301	0.4581	-0.5155	0.1951	0.1469	0.7866	-0.3532	0.5284	0.5	0.4	0.3	0.5	0.3	0.2	0.4	0.2	0.1	0.3	0.3	0.2	0.3	0.2	0.3	0.4	0.3	0.3	0.4	0.5	0.4	0.4	0.3	0.2	0.3	0.3	0.5	0.4	0.3
Gm29253	processed_transcript	0.1546	0	NA	0.02913	NA	0	NA	0	NA	0.01923	NA	-0.0534	NA	-0.05255	NA	-0.03266	NA	-0.04434	NA	0	0	0	0	0	0	0	0	0	0	0	0	0	0	0	0	0	0	0	0	0	0	0	0	0	0	0	0	0
Atg9a	protein_coding	226.7	0.08791	0.7573	-0.1106	0.6842	0.2595	0.3209	0.397	0.09208	-0.2862	0.3708	-0.3086	0.1761	-0.2882	0.1944	-0.02867	0.932	0.1088	0.7684	1.9	1.4	2	1.4	1.6	1.4	1.5	1.5	1.6	1.5	1.4	1.2	1.3	1.7	1.5	1.7	1.6	1.4	1.2	1.5	1.4	1.7	1.3	1.1	1.9	1.8	1.7	1.1	1.4
Ankzf1	protein_coding	703.2	-0.00812	0.9759	-0.271	0.0842	-0.05373	0.8454	0.1152	0.6016	-0.3023	0.1281	-0.2311	0.1711	0.03514	0.878	-0.01859	0.9408	0.1503	0.5225	7.2	5.3	3.9	5.8	5.7	5.3	5.8	5.1	5.1	5.6	6	5.8	4.8	5.7	5	5.8	5.2	5.6	4.5	4.8	4.5	5.1	4.7	4.6	6	6.5	4.8	4.9	4
Glb1l	protein_coding	99.51	-0.7328	0.009423	-1.1	6.063e-05	-0.5861	0.07354	0.2132	0.6001	-0.5256	0.1645	-0.1221	0.7485	-0.6423	0.01993	-1.228	6.461e-06	-0.429	0.2531	1.3	1.1	0.4	0.6	0.7	0.8	0.8	0.6	0.7	0.7	0.7	0.5	0.7	0.6	0.5	0.5	0.3	0.4	0.3	0.4	0.3	1.1	0.9	0.8	0.7	0.8	0.8	0.8	0.6
Stk16	protein_coding	637.9	0.3717	0.02195	0.1857	0.3147	0.09512	0.7126	0.2889	0.1328	-0.1883	0.4818	-0.4277	0.008216	-0.2263	0.1935	-0.1311	0.5316	0.06263	0.8385	8.1	6.4	5.1	4	4.7	4.4	5.5	4.1	5	5.6	6	5.3	4.4	5.4	5.4	5.6	5.4	5.9	4.9	4.9	5	5.5	5.3	3.9	6.5	7.4	5.7	5.7	6
Tuba4a	protein_coding	3149	0.331	0.04141	-0.4179	0.00709	-0.7219	1.21e-06	0.2468	0.2202	-0.8153	6.478e-08	-0.9371	7.394e-11	0.1813	0.3139	-0.5406	0.0003621	0.4281	0.01998	53.4	42	32.3	28.2	26.6	23.2	36.5	30	38.3	49.9	51	44.7	29	35.5	35.7	36	31.4	31	21	18	19.1	25.7	21.1	19.6	54	62	24.9	23.1	24.4
A630095N17Rik	protein_coding	0.9926	0	NA	0	NA	-0.9802	NA	-0.3613	NA	-0.3278	NA	-0.4715	NA	0.3805	NA	-0.5997	NA	0.01916	NA	0.1	0.1	0	0	0	0	0	0	0	0.2	0.2	0.2	0	0	0	0	0	0	0	0	0	0	0	0	0.1	0.1	0	0.1	0
Dnajb2	protein_coding	187.2	-0.4097	0.04441	-0.3376	0.1115	0.07243	0.8371	0.2891	0.2194	-0.2934	0.3317	-0.3547	0.09353	-0.07639	0.778	-0.003964	0.9914	0.2127	0.4616	2.2	1.6	2	1.6	1.5	1.8	2.2	1.6	1.3	1.8	1.8	1.9	2	2.3	2.1	1.3	1.1	1.3	1.6	1.2	1.1	1.4	1.6	1.5	2.1	2.4	1.5	1.5	1.8
Ptprn	protein_coding	97.97	-1.385	0.0001013	1.511	7.071e-07	0.1833	0.6993	0.5441	0.1116	0.08684	0.9293	-1.494	0.0001148	1.505	9.586e-07	1.688	6.07e-08	2.049	2.223e-10	0.2	0.2	0.4	0.3	0.3	0.2	2.4	1.8	1.5	0.7	0.6	0.7	3.5	4.3	3.6	0.1	0.1	0.1	1	0.5	0.8	0.1	0.1	0.1	0.9	1.1	0.2	0.2	0.3
Gm28294	antisense	0.09202	0	NA	0	NA	0	NA	0.03343	NA	0	NA	-0.0001043	NA	0	NA	0	NA	0.007526	NA	0	0	0	0	0	0	0	0	0	0	0	0	0	0.2	0	0	0	0	0	0	0	0.1	0	0	0	0.1	0	0	0
Resp18	protein_coding	0.8494	-0.1705	NA	0.01944	NA	0.02053	NA	-0.01102	NA	0.03751	NA	-0.02237	NA	0.2324	NA	0.2529	NA	0.2214	NA	0	0	0	0	0	0	0	0	0.2	0.1	0.1	0	0	0	0	0	0	0	0.1	0	0	0.1	0	0	0	0.1	0	0.1	0
Dnpep	protein_coding	1825	-0.09617	0.5454	-0.4711	7.492e-05	-0.03675	0.8788	0.203	0.2072	-0.1395	0.5245	0.1944	0.1715	-0.4088	0.0007007	-0.4456	0.0002821	-0.2058	0.2346	22.6	17.7	18.9	19.7	19.4	17.7	14.5	12.6	11.4	16	14.6	13.8	10.5	12.3	12.6	18.3	17.2	17.5	13.1	14.6	13.1	24.8	23.2	19.9	16.2	18	20.3	16.1	17.5
Des	protein_coding	153	-3.262	3.735e-27	-0.6131	0.0618	-0.2271	0.6393	-0.6554	0.07716	-1.059	0.004665	-2.522	5.979e-15	0.8489	0.006973	0.6218	0.07538	0.1935	0.7374	1.3	1.1	0.7	1.8	2.4	1.4	1.6	1.7	1.6	2.1	2	2	5.3	5.6	6.1	0.3	0.1	0.1	1.9	0.8	0.9	0.1	0.1	0.2	1	1.5	0.5	0.5	0.5
Gm15179	antisense	0.888	0	NA	0.3105	NA	0.1885	NA	-0.2501	NA	0	NA	0	NA	0.3196	NA	0.5081	NA	0.06941	NA	0	0	0	0	0	0	0	0	0.1	0.1	0.1	0	0.3	0.1	0.1	0	0	0	0	0	0.2	0	0	0	0	0	0	0	0
Speg	protein_coding	174	-0.8679	0.00174	1.567	1.2e-10	0.7256	0.007624	0.301	0.396	0.2681	0.6019	-1.31	2.09e-06	0.3191	0.3112	1.045	5.878e-05	0.6201	0.05941	0.3	0.2	0.4	0.3	0.3	0.2	0.6	0.7	0.7	0.4	0.4	0.3	1.8	1.8	1.7	0.1	0.2	0.1	1	0.7	0.8	0.2	0.1	0.1	0.4	0.5	0.4	0.3	0.4
Gmppa	protein_coding	663.8	0.06295	0.7722	0.2841	0.07506	0.0478	0.867	0.257	0.1671	-0.09194	0.774	-0.2035	0.2456	-0.1951	0.253	-0.1473	0.4491	0.06196	0.8328	14	11.2	10.2	10.4	8.9	8.1	11.3	8.8	8.6	11.8	10	9.5	11.2	12.9	12.9	10.1	9.4	8.8	10.5	11.3	11.3	11.1	11.1	9	11.7	13.3	12.6	10.3	10.9
Asic4	protein_coding	0.3885	0	NA	0	NA	0.04405	NA	0	NA	0.07253	NA	-0.05331	NA	-0.05006	NA	-0.006011	NA	-0.04107	NA	0	0	0	0	0	0	0	0	0	0	0	0	0	0	0	0	0	0	0	0	0	0	0	0	0	0	0.1	0	0
Gm37264	TEC	0.07465	-0.01179	NA	0	NA	0.04654	NA	0	NA	0	NA	0	NA	0	NA	0.02064	NA	0	NA	0	0	0	0	0	0	0	0	0	0	0	0	0	0	0	0	0	0	0	0	0	0	0	0	0	0	0	0	0
Chpf	protein_coding	658.9	-0.5638	0.001763	-0.09871	0.6885	0.4102	0.0416	0.6315	0.001446	0.03375	0.947	-0.512	0.005921	-0.4005	0.03101	0.009774	0.9769	0.2311	0.3902	7.7	6.3	10	6.4	6.3	5.1	7.5	7.2	6.8	6.5	6.1	5.1	6.2	6.4	7	4.3	3.6	4	5.7	5.3	5.5	6	5.6	4.9	8.8	9.8	10.3	5.8	8.2
Obsl1	protein_coding	1154	-3.347	9.316e-131	-0.9983	4.179e-14	0.3228	0.03925	0.04765	0.8538	-0.2516	0.2279	-0.8071	3.485e-09	0.8837	1.117e-11	1.206	5.535e-21	0.9313	2.176e-10	5.2	4.1	5.7	4.9	5.1	4.6	4.7	5.1	4.2	9.5	8	10.1	4.6	4.9	5.2	0.5	0.5	0.4	2.6	2.3	2.4	3.1	2.7	2.6	8.6	10.5	4	3.7	4.7
Tmem198	protein_coding	12.9	-1.272	0.02077	-0.03691	0.9694	0.6763	0.2993	0.9436	0.09817	-0.4529	0.652	-0.698	0.2411	-0.4976	0.4167	0.1787	0.8188	0.446	0.5637	0.2	0.2	0.4	0.1	0.2	0.2	0.2	0.1	0.1	0.2	0.2	0.1	0.2	0.2	0.2	0.1	0	0.1	0.2	0.2	0.2	0.2	0.1	0.1	0.5	0.3	0.3	0.1	0.2
Inha	protein_coding	8.137	-1.196	0.08841	0.02405	0.9858	-0.1034	0.9353	-0.1256	0.9105	0.1277	0.9442	-0.1425	0.8882	1.311	0.04986	1.207	0.09058	1.185	0.1293	0.2	0	0	0.2	0.2	0.1	0.4	0.2	0.2	0.3	0.4	0.4	0.1	0.2	0.4	0	0	0.1	0.2	0.4	0	0.1	0	0.1	0.3	0.5	0.1	0.2	0.1
Gm15181	unprocessed_pseudogene	0.4443	0	NA	0.02061	NA	0.2725	NA	0.1589	NA	-0.1489	NA	-0.2565	NA	-0.2017	NA	0.07082	NA	-0.0428	NA	0.4	0.2	0	0	0	0	0	0	0.4	0	0.1	0	0	0	0	0	0	0	0	0.2	0	0	0	0	0	0.5	0	0	0.2
Stk11ip	protein_coding	884.6	-0.4879	2.823e-05	-0.3978	0.0008487	-0.02698	0.9086	0.1024	0.5639	-0.35	0.01282	-0.3708	0.002495	-0.05722	0.7343	-0.0842	0.6156	0.04514	0.8512	8.5	6.7	6.5	6.5	5.7	6	5.7	5.8	5	7.6	6.7	6.8	5.4	5.4	5.9	4.3	4.1	4.6	4.5	4.6	4.6	6.4	5.3	5.2	7.1	8	6.1	5.2	5.9
Slc4a3	protein_coding	223.7	-0.1373	0.5917	1.346	2.972e-15	0.7607	5.484e-06	0.2418	0.2944	0.5723	0.01132	-0.6268	0.00248	0.8348	3.224e-06	1.596	1.051e-20	1.077	2.997e-08	0.6	0.6	0.3	0.6	0.6	0.5	1.4	1.4	1.4	1	0.9	1	1.8	1.8	1.6	0.6	0.5	0.5	1.7	1.3	1.5	0.4	0.3	0.3	1.2	1.1	0.7	0.7	1
Gm29068	processed_pseudogene	0.05032	0.01828	NA	0	NA	0	NA	0	NA	0	NA	0	NA	0	NA	0	NA	0	NA	0	0	0	0	0	0	0	0	0	0	0	0	0	0	0	0	0	0.2	0	0	0	0	0	0	0	0	0	0	0
Gm816	lincRNA	0.06536	0	NA	0	NA	0	NA	0	NA	0.01923	NA	0	NA	0	NA	0	NA	0	NA	0	0	0	0	0	0	0	0	0	0	0	0	0	0	0	0	0	0	0	0	0	0	0	0	0	0	0	0	0
Gm38265	TEC	0.1487	0.1299	NA	0	NA	0	NA	0	NA	-0.03406	NA	-0.0534	NA	-0.05149	NA	-0.03266	NA	-0.04258	NA	0	0	0	0	0	0	0	0	0	0	0	0	0	0	0	0	0	0	0	0	0	0	0	0	0	0	0	0	0
Gm25974	rRNA	0.3763	0	NA	0	NA	0	NA	0	NA	-0.08735	NA	-0.1067	NA	-0.1058	NA	-0.08595	NA	-0.09932	NA	0	0	5	0	0	0	0	0	0	0	0	0	0	0	0	0	0	0	0	0	0	0	0	0	0	0	0	0	0
Epha4	protein_coding	1903	1.437	2.367e-28	1.512	1.817e-31	0.9019	4.655e-11	1.254	1.955e-17	0.5924	0.0001223	1.461	1.926e-28	-0.2961	0.05891	0.6058	2.203e-05	0.9575	3.019e-10	6	5.1	5.2	6.4	6.9	6.8	4.4	4.2	3.5	4.1	3.7	5.5	0.7	0.6	0.9	19.6	17	18.4	17.9	20.2	19.9	16.5	15.7	13.3	10.6	10.7	8.9	7.3	8.5
Mir6352	miRNA	4.213	1.525	0.02305	1.382	0.04208	0.1709	0.8974	0.9815	0.2076	0.2094	0.9029	1.648	0.01536	-0.09055	0.9331	0.08033	0.9428	0.8909	0.3062	0.6	1	0	0.8	0.4	0.7	0	0.4	0	0	1.2	0.7	0	0	0	2.4	2.7	4.6	1.4	4.3	3.2	4.4	3.6	3.4	2	2.1	0.7	1.2	0.8
Gm28386	lincRNA	3.799	0.6033	0.4714	0.7452	0.3449	0.3371	0.7759	0.4225	0.6646	-0.5364	0.6902	-0.7431	0.3688	-1.016	0.1749	-0.679	0.4324	-0.5936	0.5486	0.1	0	0.3	0.1	0.1	0.1	0	0.3	0	0	0	0	0	0	0	0.2	0.1	0.2	0.2	0.2	0.1	0.1	0	0	0	0.1	0	0.1	0
Gm28387	lincRNA	0.01885	0	NA	0.002483	NA	0	NA	0	NA	0	NA	0	NA	0	NA	0	NA	0	NA	0	0	0	0	0	0	0	0	0	0	0	0	0	0	0	0	0	0	0	0	0	0	0	0	0	0	0	0	0
Pax3	protein_coding	1.659	-0.1554	NA	0.1256	0.8946	-0.2659	NA	-0.1964	NA	-0.3129	NA	-0.3591	NA	-0.7058	0.3357	-0.9717	0.1569	-0.9022	0.2192	0	0	0	0	0	0	0.1	0.1	0	0	0	0	0	0	0	0	0	0	0	0	0	0	0	0	0	0	0	0	0
Sgpp2	protein_coding	7.004	1.044	0.1327	0.5418	0.497	0.5995	0.5201	-0.2422	0.8172	1.116	0.2059	-0.9877	0.1818	-0.588	0.4551	0.01157	0.9925	-0.8301	0.338	0.1	0	0	0	0	0	0.1	0	0.1	0	0	0	0	0.1	0.1	0.1	0.1	0.1	0	0.1	0	0	0	0	0	0	0.2	0.1	0.2
Gm37884	TEC	0.06443	0	NA	0	NA	0	NA	0	NA	0	NA	0	NA	0	NA	0	NA	0	NA	0	0	0	0	0	0	0	0	0	0	0	0	0.1	0	0	0	0	0	0	0	0	0	0	0	0	0	0	0	0
Farsb	protein_coding	3906	0.3746	0.001556	0.2598	0.03638	0.09199	0.6227	0.1891	0.2256	-0.096	0.6874	-0.2117	0.113	0.0874	0.5711	0.1794	0.1965	0.2765	0.06539	74.5	60.9	45.3	42.6	47.4	43.6	57	50.6	56.3	64.9	65	63.8	51.4	57.5	53.2	58.8	57.6	57.3	50.3	55.5	54.5	55.7	51.5	49.9	69.5	78	55.1	56	59.1
4833412K13Rik	TEC	8.317	0.5447	0.4988	0.803	0.2735	-0.04492	0.9733	0.1701	0.8742	-0.6589	0.568	-0.8233	0.2729	-0.106	0.9151	-0.1509	0.8805	0.06407	0.9633	0.1	0.7	0	0.1	0.1	0.1	0.3	0.2	0	0.4	0.3	0.2	0.4	0.2	0.2	0.2	0.2	0.1	0.3	0.2	0.4	0.1	0	0.3	0.3	0.4	0.1	0.2	0.2
BC035947	protein_coding	1.437	-0.08544	NA	-0.2407	0.751	0.01806	NA	0.4072	NA	0.4147	NA	0	NA	0.04657	0.9598	0.06464	0.9428	0.4538	0.5566	0	0	0	0	0	0	0	0.2	0.2	0	0	0	0	0	0	0	0	0	0	0	0	0	0	0	0	0	0	0	0
Mogat1	protein_coding	0.8821	0.01492	NA	0	NA	0	NA	0	NA	-0.09015	NA	-0.07778	NA	-0.1003	NA	-0.09242	NA	-0.08667	NA	0	0	0.3	0	0	0	0.2	0	0	0	0	0	0.1	0.1	0	0	0	0	0	0	0	0	0	0	0	0	0	0	0
5730419F03Rik	lincRNA	2.481	-0.9097	0.2337	-0.3669	0.6849	-0.2232	NA	0.1411	NA	-0.4062	0.7666	0.3319	0.7216	0.195	0.8451	-0.02822	0.9821	0.3361	0.7611	0	0	0	0.2	0	0	0.3	0.1	0.1	0	0.1	0	0	0	0	0	0	0	0.1	0	0.1	0	0	0.1	0.1	0	0	0	0
Gm29611	lincRNA	0.4624	-0.1379	NA	-0.1305	NA	0.2135	NA	0.1009	NA	0.07366	NA	-0.08887	NA	-0.08437	NA	0.1292	NA	0.0165	NA	0	0	0	0	0.1	0	0.1	0	0	0	0	0	0	0	0	0	0	0	0	0	0	0	0	0	0	0.1	0	0.1	0
Acsl3	protein_coding	3286	-0.09966	0.6408	-0.6871	4.548e-06	0.1117	0.661	0.06483	0.8195	-0.1967	0.462	-0.3203	0.06496	-0.2729	0.1123	-0.1612	0.4291	-0.208	0.3834	38.4	35.7	22.9	28.9	32.7	32.3	49.5	43.7	45	27.1	27.2	26.2	23.6	26.9	23.6	30.8	27.4	29.4	15.1	21.4	21.6	26.5	27.2	24.2	25.3	30.9	25.1	30	29.8
Utp14b	protein_coding	2831	0.151	0.4724	0.1301	0.5424	0.2299	0.2979	0.1107	0.6844	0.1916	0.5116	-0.2557	0.1881	0.1088	0.6253	0.3388	0.06385	0.2195	0.3845	17	13.8	8	11.2	12.6	13.8	20.6	16.9	19.5	13.9	14.1	14.3	12.9	14.4	13.9	14.3	13.3	14.1	11.8	14.9	14.5	11.1	11.3	10.3	14.1	16.4	14.2	14.6	16
Gm6159	processed_pseudogene	0.1299	0	NA	0	NA	-0.006751	NA	-0.01928	NA	-0.007412	NA	-0.0534	NA	-0.02591	NA	-0.03266	NA	-0.04518	NA	0	0	0	0	0	0	0	0	0	0	0	0	0	0	0	0	0	0	0	0	0	0	0	0	0	0	0	0	0
Kcne4	protein_coding	0.01162	-0.01058	NA	0	NA	0	NA	0	NA	0	NA	0	NA	0	NA	0	NA	0	NA	0	0	0	0	0	0	0	0	0	0	0	0	0	0	0	0	0	0	0	0	0	0	0	0	0	0	0	0	0
Gm5830	processed_pseudogene	0.05618	0	NA	0	NA	-0.0334	NA	-0.04676	NA	-0.03406	NA	-0.0534	NA	0.0007409	NA	-0.03266	NA	-0.04602	NA	0	0.1	0	0	0	0	0	0	0	0	0.1	0	0	0	0	0	0	0	0	0	0	0	0	0	0	0	0	0	0
Scg2	protein_coding	0.1413	0	NA	0	NA	0	NA	0.0896	NA	0	NA	0	NA	0	NA	0	NA	0.06471	NA	0	0	0	0	0	0	0	0	0	0	0	0	0	0	0	0	0	0	0	0	0	0	0	0	0	0	0	0	0
Gm19027	processed_pseudogene	0.05303	-0.008611	NA	0	NA	0	NA	0	NA	0	NA	0	NA	0	NA	0	NA	0	NA	0	0	0	0	0	0	0	0	0	0	0	0	0	0	0	0	0	0	0	0	0	0	0	0	0	0	0	0	0
Ap1s3	protein_coding	60.95	0.2359	0.5398	0.5137	0.116	0.08261	0.8735	-0.003313	0.9963	-0.2361	0.6715	-0.6675	0.02366	-0.1173	0.7604	-0.03467	0.9415	-0.1206	0.8177	0.9	0.8	1	0.4	0.4	0.5	1.1	1.4	1.3	0.8	0.8	0.8	1.5	1.5	1.4	0.6	0.4	0.7	0.7	0.6	0.6	0.6	0.6	0.5	0.8	0.8	0.7	0.6	0.9
Gm37886	TEC	0.4833	0.166	NA	0.03398	NA	0.08496	NA	-0.0008157	NA	-0.2182	NA	-0.2564	NA	-0.141	NA	-0.05607	NA	-0.1418	NA	0	0	0	0	0	0	0	0	0	0	0	0	0.1	0	0	0.1	0	0	0	0	0	0	0	0	0	0	0	0	0
Wdfy1	protein_coding	1160	0.09754	0.5249	-0.6893	9.232e-10	0.07399	0.7158	0.2283	0.1294	-0.003813	0.9941	-0.02445	0.8985	-0.2353	0.06875	-0.1613	0.2794	-0.006998	0.9831	7.8	6.4	4.7	6.8	7.1	7.1	10.2	10.4	10.2	5.5	5.5	5.5	9.2	10.6	10.3	7.4	7.2	7.9	3.9	4.6	4.6	6.6	6.5	6	6.3	6.6	6.6	6	6.7
Mrpl44	protein_coding	729	0.3025	0.02645	0.1472	0.3463	-0.0821	0.7024	0.06446	0.7676	-0.04892	0.882	-0.1593	0.3144	-0.007083	0.975	-0.08919	0.6301	0.05738	0.8228	20.2	17.8	16.6	12.6	16.5	15	20.7	22.3	16.6	17.2	18.8	18.8	13	13.3	13.9	18.4	18.3	18.3	18	15.6	15.6	17.4	15.5	16.3	17.7	20.6	17.5	16.7	19.1
Serpine2	protein_coding	173.2	-1.187	0.00057	1.396	1.646e-05	0.2141	0.7151	-0.5464	0.2307	0.1955	0.8083	-0.5465	0.197	0.2107	0.665	0.4248	0.3436	-0.3357	0.5698	0.4	0.3	0.2	0.6	0.6	0.4	1.5	1.7	1.4	0.3	0.4	0.3	2.7	3.5	3	0.2	0.2	0.2	2.6	1	1.1	0.2	0.3	0.1	0.2	0.2	0.3	0.3	0.4
Gm5529	processed_pseudogene	0.2896	0.06434	NA	0	NA	0.06396	NA	0.05122	NA	0.02735	NA	-0.07593	NA	-0.07251	NA	-0.008547	NA	-0.02129	NA	0	0	0.2	0	0	0	0	0	0	0	0	0	0	0	0	0	0	0	0	0	0	0	0	0	0	0	0	0	0
Gm28071	processed_pseudogene	0.02782	0	NA	0	NA	0	NA	0	NA	-0.03406	NA	-0.0534	NA	-0.05255	NA	-0.03266	NA	-0.04771	NA	0.1	0	0	0	0	0	0	0	0	0	0	0	0	0	0	0	0	0	0	0	0	0	0	0	0	0	0	0	0
Gm23934	snRNA	0.06536	0	NA	0	NA	0	NA	0	NA	0.01923	NA	0	NA	0	NA	0	NA	0	NA	0	0	0	0	0	0	0	0	0	0	0	0	0	0	0	0	0	0	0	0	0	0	0	0	0	0	0.8	0	0
Gm38339	TEC	0.06357	0	NA	0	NA	-0.0334	NA	-0.04761	NA	0	NA	0	NA	0.02739	NA	0	NA	0	NA	0	0	0	0	0	0	0	0	0	0	0	0	0	0	0	0	0	0	0	0	0	0	0	0	0	0	0	0	0
9830004L10Rik	lincRNA	1.519	0	NA	0.0829	NA	0.07683	NA	0.07326	NA	0.153	NA	0.6417	NA	0	NA	0.05633	NA	0.05276	NA	0	0	0	0	0	0	0	0	0	0	0	0	0	0	0	0	0	0	0	0.1	0	0.2	0.2	0.2	0	0	0.1	0	0
Fam124b	protein_coding	1.29	0.1081	NA	0	1	-0.295	NA	0.1716	NA	0	NA	1.192	NA	0.7407	NA	0.4457	NA	0.9123	0.1696	0	0	0	0	0	0	0	0	0	0	0	0	0	0	0	0	0	0	0	0	0	0.1	0.1	0	0.1	0	0	0	0
2310015K22Rik	lincRNA	0.2314	0	NA	0	NA	0	NA	0	NA	0.01923	NA	0.1877	NA	0	NA	0	NA	0	NA	0	0	0	0	0	0	0	0	0	0	0	0	0	0	0	0	0	0	0	0	0	0	0.2	0	0	0	0	0	0
Gm37932	TEC	1.012	0.2724	NA	0	NA	0.3337	NA	0.1324	NA	0.219	NA	-0.1008	NA	0.2776	NA	0.6113	NA	0.41	NA	0	0	0	0	0	0	0	0	0	0	0.1	0	0	0	0	0	0.1	0.1	0	0	0	0	0	0	0.2	0	0.1	0	0
Cul3	protein_coding	3420	0.5019	0.0006785	0.5569	0.0001144	0.1036	0.6679	0.0768	0.764	0.04716	0.9028	-0.08963	0.6627	0.203	0.2351	0.3067	0.06001	0.2798	0.166	32.6	29.7	18	18.2	21.7	21.3	26	23.5	20.8	31.1	30.7	31.6	18.5	22.3	20.9	29.8	27.6	29.8	26.7	31.8	32.2	25.6	26.7	23.7	31.8	34	26.1	28.5	29
Gm37902	TEC	22.41	0.4407	0.4033	0.2176	0.72	0.2904	0.6691	0.5457	0.3093	-0.0224	0.9887	-0.3674	0.5028	-0.3028	0.5846	-0.01243	0.9876	0.2428	0.7474	0.6	0.7	0.5	0.4	0.5	0.4	0.5	0.2	0.3	0.4	0.5	0.5	0.3	0.8	0.3	0.5	0.5	0.8	0.6	0.5	0.4	0.7	0.3	0.3	0.8	0.7	0.5	0.6	0.7
Gm37262	TEC	9.213	-0.008389	0.9939	-0.1707	0.8452	0.3668	0.6691	0.4502	0.5433	-0.7193	0.4019	-1.24	0.02776	-0.9741	0.08078	-0.6074	0.357	-0.5239	0.5063	0.5	0.4	0.5	0.2	0.1	0.1	0.1	0.1	0.1	0.2	0.2	0.2	0.2	0	0.1	0.1	0.1	0.1	0	0.2	0.1	0.2	0.1	0.1	0.3	0.3	0.4	0.2	0.2
Gm29125	lincRNA	0.1401	0.02347	NA	0.002483	NA	-0.006292	NA	-0.01707	NA	0.04588	NA	0	NA	0.0002818	NA	0	NA	0	NA	0	0	0	0	0	0	0	0	0	0	0	0	0	0	0	0	0	0	0	0	0	0	0	0	0	0	0	0	0
Gm6189	processed_pseudogene	11.92	-2.893	5.466e-06	-2.642	3.293e-05	-2.28	0.000767	-2.827	1.19e-05	-2.627	0.0001523	-2.109	0.001718	0.3022	0.7448	-1.978	0.003189	-2.525	0.0001222	1.3	0.6	0	0.8	0.4	0.2	0.2	0.2	0.1	1	1.4	0.2	0	0	0.1	0	0	0	0	0	0	0.1	0.1	0	0	0	0	0	0
1700016L21Rik	antisense	0.674	-0.05498	NA	-0.04905	NA	-0.09002	NA	-0.09722	NA	-0.114	NA	-0.1321	NA	-0.02258	NA	-0.1126	NA	-0.1198	NA	0	0	0.6	0	0	0	0	0	0	0.1	0	0	0	0.1	0	0	0	0	0	0	0	0	0	0	0	0	0	0	0
Dock10	protein_coding	64.15	-0.3219	0.587	0.8865	0.05324	1.049	0.003144	-1.235	0.001385	0.9849	0.03413	-1.389	0.0009351	2	8.091e-09	3.049	1.379e-19	0.7653	0.1151	0.1	0.1	0	0	0	0	0	0	0.1	0.3	0.3	0.3	0	0	0	0	0	0	0.1	0	0	0	0	0	0.1	0.1	0.2	0.1	0.2
Gm37645	TEC	0.2735	0	NA	0	NA	0.05552	NA	-0.03207	NA	-0.08735	NA	-0.1325	NA	-0.08818	NA	-0.03266	NA	-0.1202	NA	0	0	0	0	0	0	0	0	0	0	0	0	0	0	0	0	0	0	0	0	0	0	0	0	0	0	0	0	0
Gm38062	TEC	1.377	0	NA	0.0527	0.958	0.4613	NA	0.1478	NA	0.2758	NA	0.4918	NA	0.7727	NA	1.234	NA	0.9205	0.1721	0	0	0	0	0	0	0	0	0	0.1	0.1	0	0	0	0	0	0	0	0	0	0	0	0	0.1	0	0.1	0	0	0.1
A630081D01Rik	TEC	0.8591	0.02186	NA	0	NA	0.1676	NA	-0.3577	NA	0.4034	NA	0	NA	0.4922	NA	0.6598	NA	0.1345	NA	0	0	0	0	0	0	0	0	0	0.1	0	0	0	0	0	0	0	0	0	0	0	0	0	0	0	0	0	0	0.1
Gm29124	processed_pseudogene	0.02782	0	NA	0	NA	0	NA	0	NA	-0.03406	NA	-0.0534	NA	-0.05255	NA	-0.03266	NA	-0.04771	NA	0.1	0	0	0	0	0	0	0	0	0	0	0	0	0	0	0	0	0	0	0	0	0	0	0	0	0	0	0	0
Nyap2	protein_coding	0.2671	0	NA	0	NA	-0.006751	NA	-0.02012	NA	-0.06071	NA	-0.08004	NA	-0.05255	NA	-0.0593	NA	-0.07267	NA	0	0	0	0	0	0	0	0	0	0	0	0	0	0	0	0	0	0	0	0	0	0	0	0	0	0	0	0	0
Gm6198	processed_pseudogene	0.04851	0	NA	0	NA	0	NA	0	NA	0	NA	0	NA	0	NA	0	NA	0	NA	0	0	0	0	0	0	0	0	0	0	0	0	0	0	0	0	0	0	0	0	0	0	0	0	0	0	0	0	0
Gm5530	processed_pseudogene	0.07498	-0.007806	NA	0	NA	0	NA	0.03344	NA	0.01923	NA	0	NA	0	NA	0	NA	0.007533	NA	0	0	0	0	0	0	0	0	0	0	0	0	0	0	0	0	0	0	0	0	0	0	0	0	0	0	0	0	0
Gm7516	processed_pseudogene	0.2484	-0.03236	NA	-0.05293	NA	-0.009328	NA	-0.02637	NA	-0.07061	NA	-0.1104	NA	-0.05837	NA	-0.0677	NA	-0.08474	NA	0	0	0	0	0.1	0.1	0	0.1	0	0	0	0	0	0	0	0.1	0	0	0	0	0	0	0	0	0	0	0	0	0
Irs1	protein_coding	135.9	0.9237	0.0002338	-0.454	0.1329	-0.2555	0.6079	-0.0831	0.879	-1.23	2.016e-05	-1.513	4.65e-09	-1.606	2.585e-10	-1.862	4.857e-11	-1.689	6.43e-09	0.5	0.3	0.3	0.2	0.3	0.3	2.3	2	1.3	0.1	0.1	0.1	2.5	2.6	2.2	0.5	0.5	0.5	0.2	0.2	0.2	0.1	0.1	0.1	0.1	0.1	0.2	0.1	0.1
Rhbdd1	protein_coding	329.4	-0.226	0.3202	-0.1353	0.5919	-0.07954	0.8196	0.02101	0.9544	-0.08941	0.8389	-0.2189	0.341	-0.2303	0.2966	-0.3098	0.1613	-0.2093	0.4805	2.4	1.9	1.4	1.4	1.8	1.2	2.9	2.4	2.5	1.9	1.4	1.7	3.3	2.7	3.4	1.4	1.2	1	1.4	1.3	1.2	1.8	1.8	1.5	1.6	1.8	1.9	1.7	1.9
Gm19552	TEC	5.411	-0.4542	0.5803	-0.1331	0.8923	-0.6952	0.432	-0.02475	0.9821	-0.0507	0.9804	-0.4377	0.6033	0.2367	0.7911	-0.4585	0.6047	0.212	0.8567	0.1	0.1	0	0.1	0.1	0.1	0.1	0.1	0.1	0.1	0.1	0.1	0.1	0.3	0.1	0	0	0.1	0.1	0	0.1	0.1	0	0	0.1	0.1	0.1	0.1	0.1
Gm28940	antisense	1.97	-0.8899	0.1365	-1.002	0.07941	-0.8654	NA	-0.9577	NA	-0.7813	NA	-0.8155	0.1868	0.3242	0.6568	-0.5412	0.4233	-0.6335	0.3408	0.2	0.1	0	0.1	0.2	0.1	0.1	0	0	0.2	0.3	0	0	0	0	0	0	0	0	0	0	0	0	0	0	0	0	0	0
Gm22112	miRNA	0.1701	0	NA	0	NA	-0.03214	NA	-0.04219	NA	-0.1406	NA	-0.16	NA	-0.1071	NA	-0.1392	NA	-0.1493	NA	0.9	0.5	0	0	0	0	0	0	0	0.2	0.2	0	0	0	0	0	0	0	0	0	0	0	0	0	0	0	0	0	0
Col4a4	protein_coding	0.8268	0.1811	NA	0.2284	NA	0.1104	NA	0	NA	0	NA	0	NA	0	NA	0.03708	NA	0	NA	0	0	0	0	0	0	0	0	0	0	0	0	0	0	0	0	0	0	0	0	0	0	0	0	0	0	0	0	0
Col4a3	protein_coding	0.7743	0	NA	0.03551	NA	-0.2653	NA	-0.1853	NA	0	NA	0	NA	0.2308	NA	0	NA	0.04549	NA	0	0	0	0	0	0	0	0	0	0	0	0	0	0	0	0	0	0	0	0	0	0	0	0	0	0	0	0	0
C430014B12Rik	processed_transcript	1.31	-0.03477	NA	0.1415	0.8845	0.05937	NA	-0.1172	NA	-0.08766	NA	0.0002249	NA	-0.2473	NA	-0.1879	NA	-0.3644	0.7198	0	0	0	0	0	0	0	0	0	0	0	0	0	0	0	0	0	0	0	0	0	0	0	0	0	0	0	0	0
Mff	protein_coding	1274	0.3226	0.004415	0.3921	0.000352	0.2351	0.07163	0.1105	0.5011	-0.04763	0.8603	-0.2318	0.05957	-0.4143	0.0001359	-0.1792	0.1734	-0.3038	0.02608	6.4	5.6	4.6	4.1	4.6	4.7	5.4	4.7	4.5	4.5	4.1	4	4.6	5.7	5.4	5.5	5.7	5.6	5.6	6.3	5.8	5.1	4.8	4.4	4.5	4.6	5.8	5.3	5.2
Gm28941	sense_intronic	13.16	0.3827	0.5759	0.7321	0.2153	0.463	0.5329	-0.08021	0.9317	-0.2979	0.7936	-0.579	0.3606	-0.2218	0.7602	0.2412	0.7529	-0.302	0.7388	0.6	0.5	0.5	0.5	0	0.4	0.8	0.7	0.4	0.6	0.5	0.2	0.6	1	0.7	0.4	0.5	0.5	0.4	0.6	0.8	0.3	0.4	0.3	0.2	0.6	0.5	0.4	0.3
Gm28942	lincRNA	0.4268	0.09922	NA	0	NA	0	NA	0	NA	-0.2278	NA	0.02264	NA	-0.3092	NA	-0.2855	NA	-0.2803	NA	0.1	0.4	0	0	0	0	0	0	0	0	0	0	0	0	0	0.1	0.1	0.1	0	0	0	0	0.4	0.3	0	0	0	0.1	0
Gm17764	processed_pseudogene	0.08782	-0.007014	NA	0	NA	0	NA	0	NA	-0.03406	NA	-0.0001043	NA	-0.05255	NA	-0.03266	NA	-0.04518	NA	0.1	0	0	0	0	0	0	0	0	0	0	0	0	0	0	0.1	0	0	0	0	0	0	0	0.1	0	0	0	0	0
Agfg1	protein_coding	3433	0.4194	0.000452	0.2847	0.02322	0.1185	0.5059	0.4268	0.001796	-0.04508	0.8815	-0.05397	0.7559	-0.6529	6.31e-09	-0.5344	4.348e-06	-0.2261	0.1682	23.8	21.1	19.4	12.1	13.5	12.8	12	10.9	10.1	14.1	13.4	13.3	8.1	10.2	9	17.1	17.2	17.2	12.7	16.9	17.2	22.5	20.3	19.3	17.8	19	23.1	19.4	20.1
AC125444.3	protein_coding	1.585	0.6344	NA	-0.08395	0.9359	0.2588	NA	0.2115	NA	-0.2057	NA	0.01214	NA	-0.564	0.4803	-0.3053	0.7446	-0.3525	0.7309	0	0.1	0.4	0	0	0.1	0	0	0.1	0	0	0	0	0	0	0.1	0.1	0.2	0.1	0	0	0.2	0.1	0.1	0.1	0	0.3	0	0
AC125444.5	protein_coding	0.1016	-0.007014	NA	0.002483	NA	0	NA	0	NA	0.01923	NA	-0.0001043	NA	0	NA	0	NA	0	NA	0	0	0	0	0	0	0	0	0	0	0	0	0	0	0	0	0	0	0	0.1	0	0	0	0	0	0	0	0	0
AC125444.4	protein_coding	0.1076	0	NA	0.02913	NA	0	NA	0.03427	NA	0	NA	0	NA	0	NA	0	NA	0.008367	NA	0	0	0	0	0	0	0	0	0	0	0	0	0	0	0	0	0	0	0	0.1	0	0	0	0	0	0	0	0	0
AC125444.6	protein_coding	0.06221	0	NA	0	NA	0	NA	0	NA	0	NA	0.02654	NA	0	NA	0	NA	0	NA	0	0	0	0	0	0	0	0	0	0	0	0	0	0	0	0	0	0	0	0	0	0.1	0	0	0	0	0	0	0
AC161180.1	protein_coding	0.1437	-0.006212	NA	0	NA	0.07319	NA	0	NA	0	NA	0	NA	0	NA	0.04728	NA	0	NA	0	0	0	0	0	0	0	0	0	0	0	0	0	0	0.1	0	0	0	0	0	0	0	0	0	0	0	0	0	0
Gm7553	processed_pseudogene	0.05693	0	NA	0	NA	0.04654	NA	0	NA	0.01923	NA	0	NA	0	NA	0.02064	NA	0	NA	0	0	0	0	0	0	0	0	0	0	0	0	0	0	0	0	0	0	0	0	0	0	0	0	0	0	0	0	0
Slc19a3	protein_coding	67.5	0.4215	0.3336	-0.9164	0.01753	0.4571	0.4285	-0.8226	0.1131	-0.1089	0.9141	-0.2901	0.5595	-1.64	1.182e-05	-1.183	0.003462	-2.463	6.523e-09	1.1	0.7	0.7	1.3	1.2	0.7	1.7	2.2	2.3	0.3	0.2	0.3	1.2	0.6	1.4	1.7	1.3	1.3	0.5	0.7	0.4	1	0.6	0.4	0	0.2	0.7	0.8	0.8
Gm7539	processed_pseudogene	0.02611	0	NA	0	NA	0	NA	0	NA	0.01923	NA	0	NA	0	NA	0	NA	0	NA	0	0	0	0	0	0	0	0	0	0	0	0	0	0	0	0	0	0	0	0	0	0	0	0	0	0	0	0	0.1
AC161180.2	protein_coding	0.2192	0.07052	NA	0.03108	NA	-0.01191	NA	-0.0219	NA	0	NA	0.03154	NA	0.004544	NA	0	NA	0	NA	0	0	0	0	0	0	0	0	0	0	0	0	0	0	0	0	0.1	0	0	0	0	0	0	0	0	0	0	0	0
Ccl20	protein_coding	2.708	-0.3478	0.6796	0.572	0.4479	0.3153	NA	-0.2623	NA	0	1	0	1	0.4145	0.6109	0.7298	0.3342	0.1522	0.8941	0	0	0	0	0	0	0.4	0.6	0.5	0	0.1	0	0.1	0	0.2	0	0	0	0.1	0.1	0	0	0	0	0	0	0	0	0
Daw1	protein_coding	0.2009	0	NA	0	NA	0	NA	0	NA	-0.06071	NA	-0.08004	NA	-0.07753	NA	-0.0593	NA	-0.06859	NA	0	0	0	0	0	0	0	0	0	0	0	0	0.1	0	0	0	0	0	0	0	0	0	0	0	0	0	0	0	0
Sphkap	protein_coding	7.611	1.053	0.1327	1.115	0.1042	-1.433	0.05191	-0.1772	0.871	-1.529	0.06631	0.7741	0.3111	0.4102	0.6279	-1.023	0.179	0.2329	0.8438	0	0	0	0	0	0	0	0	0.1	0	0	0	0	0.1	0	0	0	0.1	0.1	0	0.1	0.1	0	0	0	0	0	0	0
Gm37517	TEC	0.06868	0	NA	0	NA	-0.006751	NA	-0.02012	NA	0	NA	0.02654	NA	0.0007409	NA	0	NA	0	NA	0	0	0	0	0	0	0	0	0	0	0	0	0	0	0	0	0	0	0	0	0	0	0.1	0	0	0	0	0	0
4933436I20Rik	lincRNA	1.086	0.3355	NA	0.1338	NA	0.2683	NA	-0.002779	NA	-0.3211	NA	-0.9493	NA	-0.668	NA	-0.3998	NA	-0.6708	NA	0.1	0.1	0	0	0	0	0	0.1	0	0	0	0	0	0	0	0	0	0	0	0	0	0	0	0	0	0	0	0	0
Pid1	protein_coding	647	0.8525	1.541e-10	1.068	2.578e-16	0.9254	2.453e-10	0.9854	3.225e-10	0.1585	0.539	-0.2553	0.1137	-1.913	4.879e-46	-0.9876	7.834e-13	-0.9276	1.012e-09	3.1	2.8	4.1	2.2	2.9	2.1	5.7	5.2	4.7	0.8	0.9	0.9	2.1	2.7	2.4	4.3	4.2	4.5	4.7	5.4	5.1	2.7	2.7	2.8	1.7	1.7	3.6	3.4	3.9
Gm37058	TEC	7.57	0.07148	0.9453	0.199	0.8297	0.4564	0.6605	1.154	0.1147	0.1063	0.9538	-0.7261	0.3427	-1.351	0.04151	-0.8945	0.2383	-0.1966	0.8701	0.3	0.2	0.2	0.3	0.1	0.2	0.7	0.3	0.1	0.1	0	0	0.1	0.1	0.1	0.2	0.1	0.2	0.1	0.3	0.2	0.1	0	0.2	0.1	0.2	0.4	0.1	0.2
Gm18304	processed_pseudogene	0.02373	0	NA	0	NA	0	NA	0	NA	-0.03406	NA	-0.0534	NA	-0.05255	NA	-0.03266	NA	-0.04771	NA	0	0.1	0	0	0	0	0	0	0	0	0	0	0	0	0	0	0	0	0	0	0	0	0	0	0	0	0	0	0
Mir6353	miRNA	2.341	0.1048	0.922	0.5147	0.5435	0.5387	NA	0.7581	NA	0.1066	0.9571	-0.31	0.7437	-1.002	0.1729	-0.4629	0.6111	-0.2434	0.835	1.2	0.5	1.4	0.8	0.9	0.4	0	0.4	4.5	0	0.2	0	0.7	0	0.2	0.9	0.4	1.1	0.4	3.3	0.5	1.2	0.6	0	1	0.2	2.2	0.3	1.1
Dner	protein_coding	38.92	0.5771	0.1255	0.8067	0.02202	0.6317	0.2345	1.606	5.718e-05	0.8377	0.05545	-0.5902	0.1556	-1.684	5.238e-06	-1.052	0.009622	-0.07801	0.9195	0.4	0.3	0.2	0.3	0.4	0.3	0.4	0.4	0.3	0.1	0.1	0	0	0	0.1	0.5	0.6	0.5	0.5	0.7	0.7	0.2	0.2	0.2	0.4	0.2	0.7	0.5	0.5
Gm37959	TEC	0.5807	0.04055	NA	-0.07128	NA	0.1415	NA	0.2163	NA	-0.1694	NA	-0.4289	NA	-0.5173	NA	-0.3759	NA	-0.301	NA	0	0.1	0	0	0	0	0	0	0	0	0	0	0	0	0	0	0	0	0	0	0	0	0	0	0	0	0	0	0
Gm37925	TEC	0.4219	0.1084	NA	0.193	NA	-0.1329	NA	-0.00336	NA	-0.09721	NA	-0.07189	NA	0.03459	NA	-0.09835	NA	0.03123	NA	0	0	0	0	0	0	0	0	0	0	0	0	0	0	0	0	0	0	0	0	0	0	0	0	0	0	0	0	0
Mir5126	miRNA	0.01622	0	NA	0	NA	-0.006751	NA	-0.0218	NA	0	NA	0	NA	0.0007409	NA	0	NA	0	NA	0	0	0	0	0	0	0	0	0	0	0.3	0	0	0	0	0	0	0	0	0	0	0	0	0	0	0	0	0	0
Trip12	protein_coding	22360	0.3219	0.03041	0.5346	9.354e-05	-0.002299	0.9951	0.1543	0.456	0.1079	0.7088	0.1301	0.473	0.4335	0.001961	0.4312	0.002657	0.5878	0.0001854	63.4	51.6	35.9	37.2	43.8	42.3	37.1	32.6	30.6	70.4	69.3	65.1	23.1	25.4	23.8	50.6	52.1	51.8	51.1	65.1	63.1	56.3	56.5	52.7	73.3	79.2	52.1	53.9	57
Gm38374	TEC	19.84	0.4093	0.5326	0.945	0.08288	0.2718	0.7415	0.2187	0.7841	-0.4001	0.6853	-0.535	0.3725	-0.3439	0.5872	-0.0721	0.9304	-0.1251	0.9017	0.8	0.4	0.5	0.1	0.2	0.3	0	0.3	0.4	0.6	0.5	0.2	0.1	0	0.1	0.3	0.3	0.4	0.3	0.6	0.6	0.5	0.4	0.2	0.4	0.6	0.6	0.4	0.3
Gm37738	TEC	37.06	0.5662	0.2347	0.6893	0.1312	0.04429	0.9551	0.06307	0.931	0.2993	0.7107	0.01326	0.9856	-0.002026	0.9983	0.04227	0.9504	0.06104	0.9453	0.5	0.3	0.1	0.2	0.1	0.2	0.2	0.2	0.3	0.4	0.3	0.3	0.2	0.2	0.1	0.2	0.3	0.3	0.2	0.4	0.3	0.5	0.4	0.2	0.4	0.4	0.5	0.4	0.4
Fbxo36	protein_coding	42.59	-0.6708	0.08006	0.001587	1	-0.6186	0.1166	-0.08505	0.8847	-0.3398	0.6179	-0.03126	0.9573	0.7415	0.03274	0.1228	0.822	0.6564	0.1304	1.2	0.8	0.1	0.6	0.7	0.8	0.3	0.4	0.3	1.4	1.5	1.4	0.6	1	0.6	0.5	0.5	0.4	0.8	0.7	0.7	0.9	0.8	0.6	1.2	1.5	0.4	0.7	0.7
Slc16a14	protein_coding	41.55	0.5366	0.1992	0.8199	0.03218	0.4763	0.3647	0.4354	0.3986	0.3722	0.5851	0.1676	0.7469	-0.9445	0.01431	-0.4682	0.3229	-0.509	0.3444	0.6	0.6	0.1	0.5	0.3	0.3	0.4	0.5	0.4	0.3	0.3	0.1	0.7	0.6	0.6	0.7	0.5	0.6	0.6	0.9	0.6	0.5	0.5	0.6	0.3	0.4	0.4	0.8	0.6
Gm15433	processed_pseudogene	0.2873	0.02232	NA	0	NA	0	NA	0	NA	-0.06071	NA	-0.08004	NA	-0.07817	NA	-0.0593	NA	-0.06926	NA	0	0.1	0	0	0	0	0.3	0	0	0	0	0	0	0	0	0.1	0	0	0	0	0	0	0	0	0	0	0	0	0
Gm29284	unprocessed_pseudogene	0.2991	0	NA	0	NA	-0.1012	NA	-0.1089	NA	-0.03406	NA	-0.07933	NA	0.04189	NA	-0.0593	NA	-0.06705	NA	0.3	0	0	0	0	0	0	0	0	0	0.5	0	0.2	0.2	0	0	0	0	0	0	0	0	0	0	0	0	0.3	0	0
C130026I21Rik	protein_coding	2.001	0.05798	0.9521	0.1064	0.9088	-0.9402	NA	-0.7669	NA	-2.148	NA	-2.118	0.0005046	-1.061	0.1143	-2.001	0.0006945	-1.828	0.002104	0.1	0.1	0.2	0	0	0	0	0	0	0	0.1	0	0	0	0	0	0	0	0	0	0	0	0	0	0	0	0	0	0
Rpl19-ps1	processed_pseudogene	2.099	-0.7054	0.3883	-0.1392	0.8951	-0.6021	NA	-0.6004	NA	-0.1271	NA	0.6416	0.4476	0.3844	0.6739	-0.2177	0.8353	-0.216	0.8586	0.1	0	0.3	0.5	0.1	0.2	0	0.2	0.4	0.2	0.1	0.1	0.1	0.2	0.2	0	0.1	0.1	0.2	0.1	0.2	0.2	0.2	0.2	0	0.1	0	0.1	0.1
Gm18342	unprocessed_pseudogene	0.08509	0.009191	NA	0	NA	-0.006751	NA	-0.01959	NA	0	NA	0	NA	0.0007409	NA	0	NA	0	NA	0	0	0	0	0	0	0	0.1	0	0	0	0	0	0	0	0	0	0	0	0	0	0	0	0	0	0	0	0	0
A530032D15Rik	protein_coding	0.4056	-0.07728	NA	-0.068	NA	-0.07215	NA	-0.08478	NA	-0.08124	NA	-0.1071	NA	-0.007211	NA	-0.07936	NA	-0.092	NA	0	0	0.2	0	0	0	0	0	0	0	0	0	0	0	0	0	0	0	0	0	0	0	0	0	0	0	0	0	0
A530040E14Rik	antisense	3.8	-0.7154	0.3679	-0.387	0.6619	-1.226	0.1271	-1.601	0.01948	-1.576	0.05327	-1.796	0.009446	-0.1387	0.8954	-1.364	0.05688	-1.739	0.01093	0.2	0.4	0.1	0	0	0.1	0	0	0	0.2	0.3	0	0.1	0	0	0	0	0	0	0	0.1	0	0	0	0	0	0	0.1	0
Gm2619	transcribed_unprocessed_pseudogene	0.2576	0	NA	0	NA	0	NA	0	NA	-0.03406	NA	-0.0534	NA	-0.05255	NA	-0.03266	NA	-0.04602	NA	0	0	0.2	0	0	0	0.2	0	0	0	0	0	0	0	0	0	0	0	0	0	0	0	0	0	0	0	0	0	0
Gm6264	transcribed_unprocessed_pseudogene	1.45	-0.03393	NA	-0.03352	0.9379	-0.1356	NA	-0.1176	NA	-0.2778	NA	-0.2788	NA	-0.1422	0.6867	-0.2779	0.3879	-0.2598	0.4206	0.3	0	0.3	0	0	0.1	0.2	0.1	0	0.1	0.2	0	0	0	0	0	0	0	0	0	0	0	0	0	0	0	0	0	0
Gm7609	transcribed_unprocessed_pseudogene	2.557	0.3625	0.6911	0.6865	0.3806	0.2764	NA	0.5488	NA	-0.7327	0.5344	-1.155	0.1245	-1.531	0.02472	-1.255	0.08519	-0.9823	0.2307	0	0	0.4	0	0	0	0	0	0	0	0	0	0	0	0	0.1	0	0	0	0.1	0	0	0	0	0	0	0	0.1	0.1
Gm16028	antisense	0.214	-0.08403	NA	-0.07746	NA	0.02156	NA	-0.0143	NA	-0.114	NA	-0.1333	NA	-0.1075	NA	-0.08595	NA	-0.1218	NA	0.1	0.1	0	0	0	0.1	0	0	0	0	0	0	0	0	0	0	0	0	0	0	0	0	0	0	0	0	0	0	0
Gm16026	transcribed_unprocessed_pseudogene	4.417	-1.009	0.1766	-1.259	0.07264	-2.201	0.001245	-1.909	0.004484	-2.397	0.0006146	-2.541	0.0001127	-0.1518	0.8862	-2.352	0.0002747	-2.061	0.001954	0.3	0.2	0	0.1	0	0	0	0	0	0.2	0.2	0	0	0	0	0	0	0	0	0	0	0	0	0	0	0	0	0	0
Gm16025	lincRNA	0.02164	0	NA	0	NA	0	NA	0	NA	0	NA	-0.0001043	NA	0	NA	0	NA	0	NA	0	0	0	0	0	0	0	0	0	0	0	0	0	0	0	0	0	0	0	0	0	0	0	0	0	0	0	0	0
Gm7281	unprocessed_pseudogene	0.06677	0	NA	0.02913	NA	0	NA	0	NA	0	NA	0	NA	0	NA	0	NA	0	NA	0	0	0	0	0	0	0	0	0	0	0	0	0	0	0	0	0	0	0	0.2	0	0	0	0	0	0	0	0	0
Gm2666	processed_pseudogene	0.02782	0	NA	0	NA	0	NA	0	NA	0.01923	NA	0	NA	0	NA	0	NA	0	NA	0	0	0	0	0	0	0	0	0	0	0	0	0	0	0	0	0	0	0	0	0	0	0	0	0	0	0	0	0
Gm2427	unprocessed_pseudogene	0.2496	-0.07585	NA	-0.03393	NA	-0.09512	NA	-0.1059	NA	-0.1174	NA	-0.1429	NA	-0.02039	NA	-0.1155	NA	-0.1263	NA	0.1	0	0	0	0.1	0	0	0.1	0	0	0.1	0	0	0	0	0	0	0	0	0	0	0	0	0	0	0	0	0	0
Gm16092	lincRNA	9.313	0.5524	0.4119	0.5659	0.3977	0.01186	0.9928	0.01159	0.9918	-0.3204	0.7834	-0.6598	0.3049	-0.3826	0.5778	-0.3707	0.6245	-0.371	0.6791	0.2	0.2	0.5	0.1	0.1	0.1	0	0.1	0.1	0.2	0.2	0.1	0	0.1	0.1	0.1	0.2	0.2	0.1	0.2	0.2	0.1	0.1	0.1	0.1	0.2	0.2	0.1	0.2
G530012D18Rik	protein_coding	0.03704	-0.008611	NA	0	NA	-0.006751	NA	-0.02095	NA	0	NA	0	NA	0.0007409	NA	0	NA	0	NA	0	0	0	0	0	0	0	0	0	0	0	0	0	0	0	0.1	0	0	0	0	0	0	0	0	0	0	0	0	0
Sp110	protein_coding	11.57	-1.233	0.08422	-1.199	0.09281	-3.24	1.703e-07	-2.564	5.262e-05	-3.831	9.462e-10	-3.564	5.008e-09	0.0425	0.9679	-3.197	1.653e-07	-2.522	7.859e-05	0.3	0.4	0.1	0	0	0.1	0.1	0.1	0.1	0.5	0.3	0	0	0	0	0	0	0	0	0	0	0	0	0	0	0	0	0	0
Gm16094	antisense	0.03888	0	NA	0	NA	0	NA	0	NA	0	NA	0	NA	0	NA	0	NA	0	NA	0	0	0	0	0	0	0	0.1	0	0	0	0	0	0	0	0	0	0	0	0	0	0	0	0	0	0	0	0	0
Sp140	protein_coding	4.485	-1.025	0.1647	-0.7964	0.2966	-0.7963	0.3802	-0.7177	0.3849	-1.571	0.05217	-1.722	0.01331	-0.5953	0.4763	-1.392	0.04938	-1.313	0.07743	0	0	0.2	0	0.1	0	0.3	0.3	0.1	0.1	0	0	0.2	0.2	0.1	0	0	0	0	0	0	0	0	0	0	0	0	0	0
Gm10552	antisense	0.3162	0	NA	0	NA	0	NA	0	NA	-0.03406	NA	-0.08004	NA	-0.0792	NA	-0.0593	NA	-0.07267	NA	0	0	0.3	0	0	0	0	0	0	0	0	0	0	0	0	0	0	0	0	0	0	0	0	0	0	0	0.1	0	0
Gm17017	antisense	3.185	0.8326	0.2856	1.137	0.1161	1.012	0.2427	1.041	0.185	-0.5461	0.6828	-0.05485	0.9621	-1.002	0.1819	0.00958	0.9942	0.03882	0.9804	0	0.1	0.1	0	0	0	0	0	0.1	0	0	0	0	0.1	0	0.1	0.1	0	0.1	0.1	0.1	0	0.1	0.1	0.1	0	0	0	0.1
Sp100	protein_coding	1.346	-0.2941	NA	-0.3776	0.574	0.4303	NA	0.1937	NA	-0.3675	NA	-0.184	NA	-0.4225	NA	0.007775	NA	-0.2288	0.792	0	0	0	0	0	0	0	0.1	0	0	0	0	0	0	0	0	0	0	0	0	0	0	0	0	0	0	0	0	0
A630001G21Rik	protein_coding	10.25	-0.6052	0.4485	0.7664	0.2947	-0.7928	0.3364	-0.08611	0.9371	-0.008436	0.9982	-0.6354	0.4168	0.5817	0.44	-0.211	0.8307	0.4956	0.6125	0.2	0	0.1	0.1	0.1	0	0.5	0.3	0.1	0.2	0.2	0.1	0.4	0.7	0.4	0	0	0	0.2	0.1	0.1	0	0.1	0	0.1	0.2	0	0.1	0.1
Mir8096	miRNA	0.07554	0	NA	0	NA	-0.006751	NA	0.03369	NA	0	NA	0	NA	0.0007409	NA	0	NA	0.03443	NA	0	0	0	0	0	0	0	0	0	0	0	0.3	0	0	0	0	0	0	0	0	0	0	0	0	0	0.4	0	0	0
9930111H07Rik	lincRNA	0.1062	0	NA	0.002483	NA	-0.0334	NA	-0.04592	NA	-0.03406	NA	-0.0534	NA	0.0007409	NA	-0.03266	NA	-0.04518	NA	0	0	0	0	0	0	0	0	0	0	0	0.1	0	0	0	0	0	0	0	0	0	0	0	0	0	0	0	0	0
Gm22906	misc_RNA	0.06246	-0.01179	NA	0.002483	NA	0	NA	0	NA	0.01923	NA	0	NA	0	NA	0	NA	0	NA	0	0	0	0	0	0	0	0	0	0	0	0	0	0	0	0	0.1	0	0	0	0.1	0	0	0	0	0	0	0	0.1
Cab39	protein_coding	2692	0.146	0.2969	0.281	0.02169	0.1392	0.3948	0.115	0.5114	-0.0673	0.7947	-0.2326	0.07565	-0.1249	0.3835	0.0143	0.9429	-0.009958	0.9731	17.7	16.9	12.4	10.2	12.9	11.8	17.2	16.4	15.2	15.6	14.7	13.2	17	18.5	15.5	12.7	13.2	12.9	13.7	14.6	14.3	14	13.3	13	14.4	17	14.5	15.4	15.4
Itm2c	protein_coding	1030	-0.1139	0.4865	0.1432	0.3517	0.3144	0.03069	0.3382	0.02677	0.1756	0.4111	-0.3745	0.005679	-0.4778	0.0001529	-0.1634	0.314	-0.1396	0.5031	17.8	14.1	16.5	15.4	16.5	15.4	22.1	20.9	18.3	12.3	11.8	10.3	19.2	22.1	20	15	14.4	14.3	19.6	16.8	15.9	13.9	12	11.2	14.5	14.7	21.5	16	17.4
4933407L21Rik	protein_coding	0.06357	0	NA	0	NA	-0.0334	NA	-0.04761	NA	0	NA	0	NA	0.02739	NA	0	NA	0	NA	0	0	0	0	0	0	0	0	0	0	0	0	0	0	0	0	0	0	0	0	0	0	0	0	0	0	0	0	0
Gm28884	antisense	0.3952	0	NA	0	NA	0	NA	0	NA	-0.08735	NA	-0.1067	NA	-0.1058	NA	-0.08595	NA	-0.09848	NA	0	0	0.1	0	0	0	0	0	0	0	0	0	0	0	0	0	0	0	0	0	0	0	0	0	0	0	0	0	0
Gpr55	protein_coding	0.4788	-0.1292	NA	-0.04519	NA	0.1699	NA	0.2465	NA	-0.08172	NA	-0.1822	NA	-0.1776	NA	-0.007725	NA	0.06894	NA	0	0	0	0	0	0	0	0	0	0	0	0	0	0	0	0	0	0	0	0	0	0	0	0	0	0	0	0	0
Gm18180	processed_pseudogene	10.62	-0.1152	0.8975	0.2992	0.7021	-0.4502	0.5833	-0.4094	0.5938	0.1811	0.8965	-0.2682	0.7282	0.3848	0.582	-0.06541	0.9435	-0.02457	0.9861	0.5	0.2	0.3	0.1	0.1	0.3	0	0.2	0.3	0.6	0.5	0.3	0.1	0.1	0.3	0.2	0.1	0.2	0.3	0.2	0.2	0.3	0.3	0.3	0.3	0.4	0.4	0.6	0.3
Spata3	protein_coding	0.5537	0.07985	NA	-0.02098	NA	-0.3595	NA	-0.3557	NA	-0.1018	NA	-0.1385	NA	0.2584	NA	-0.1011	NA	-0.0973	NA	0	0	0.1	0	0	0	0	0	0	0	0	0.1	0	0.1	0	0	0	0	0	0	0	0	0	0	0	0	0	0	0
2810459M11Rik	protein_coding	18.75	0.236	0.7879	1.113	0.07553	-0.7715	0.1357	-2.631	3.524e-08	-0.1626	0.9138	-0.6299	0.36	2.51	4.05e-08	1.738	0.000611	-0.1211	0.9161	0.1	0.1	0	0	0	0	0.7	0.8	0.6	0.5	0.4	0.4	0.7	0.6	0.8	0	0	0.1	0.1	0	0.1	0	0	0.1	0.1	0	0	0.1	0
Psmd1	protein_coding	7579	0.2429	0.1206	0.1702	0.3054	0.04116	0.8828	0.1123	0.6126	-0.06801	0.8351	-0.1319	0.4649	-0.02437	0.9144	0.01679	0.9435	0.08794	0.7389	56.7	44.5	31	32.4	37	34	39.9	33.9	38	45	43.8	41.6	31.2	36	34.4	41.7	39.3	41.6	36.8	40.3	39.4	42.2	41.1	37.6	44	50.1	39.7	43.4	43.3
Gm22786	snoRNA	5.094	0.06252	0.9519	-0.201	0.8306	-0.3311	0.7632	-0.07223	0.9503	0.4182	0.7571	0.2831	0.7562	0.374	0.6647	0.04288	0.9704	0.3018	0.7921	2.3	0.7	0	3	1.2	1.9	0.7	2.8	0	2.3	1.3	1.9	1.3	2.5	0.4	3.2	1.1	2	1.5	2	1.3	1.5	1.1	2.4	1.7	1.8	2	2.3	1.6
Gm37914	TEC	20.62	0.2111	0.7433	-0.2543	0.6872	-0.8139	0.1388	0.0624	0.9384	-0.116	0.9233	-0.3359	0.5612	-0.06788	0.9232	-0.8817	0.08669	-0.005486	0.9975	0.5	0.5	0.1	0.4	0.2	0.2	0	0.2	0.3	0.4	0.4	0.4	0.2	0.4	0.2	0.3	0.3	0.3	0.2	0.3	0.2	0.4	0.4	0.2	0.4	0.5	0.4	0.4	0.4
Armc9	protein_coding	490.1	0.712	2.927e-05	0.0996	0.6819	0.05757	0.8668	0.5858	0.002765	-0.1857	0.5646	-0.17	0.441	-0.5872	0.0006191	-0.5296	0.003446	-0.001383	0.9987	2.3	1.6	1.4	1.1	1.2	1.2	1.8	1.4	1.3	1.2	1.1	1.2	1.1	1.1	1	2	1.8	2.1	1.1	1.3	1.4	1.9	1.5	1.5	1.9	1.7	1.8	1.5	1.5
Gm16341	antisense	1.401	-0.05049	NA	0.08574	0.9329	-0.1658	NA	-0.3276	NA	0.2701	NA	-0.3066	NA	0.3289	NA	0.1631	NA	0.001315	1	0.4	0.1	0	0.2	0	0	0	0.3	0	0.3	0.4	0.2	0.1	0	0	0.2	0	0	0.2	0	0.1	0	0	0.3	0.2	0.1	0.2	0.5	0.2
B3gnt7	protein_coding	2816	0.4956	8.059e-05	0.608	5.996e-07	0.05712	0.8063	0.08002	0.7049	0.08732	0.7473	-0.01048	0.9627	0.5141	2.873e-05	0.5712	3.761e-06	0.5941	2.09e-05	23.3	18.5	22.2	15.5	16.7	15.1	48.6	47.1	43.2	33.6	28.8	29.1	22.4	25	24.1	22.7	22.4	21.9	22.5	25	25.1	24.4	19.8	19.2	30.3	34.3	27.2	18.6	22.4
Gm28626	antisense	1.862	-0.04745	0.9644	0.7382	0.2994	-0.376	NA	-0.2041	NA	0.8369	NA	0.5865	0.453	1.004	0.1404	0.6278	0.4211	0.7997	0.3008	0	0	0	0	0	0	0.2	0	0	0.2	0.3	0.4	0.1	0.3	0	0	0	0	0.1	0.4	0.1	0.3	0	0.2	0.5	0.1	0.8	0.1	0
Gm5258	processed_pseudogene	0.1291	-0.01229	NA	0	NA	-0.006751	NA	-0.01943	NA	0	NA	-0.0001043	NA	0.0007409	NA	0	NA	0	NA	0	0	0	0	0	0	0.3	0	0	0	0	0.1	0	0	0	0	0	0	0	0	0	0	0	0.1	0	0	0	0	0
Ncl	protein_coding	18340	0.281	0.3528	-0.1395	0.6829	0.02429	0.9637	0.3106	0.3785	-0.1088	0.8545	-0.435	0.1257	0.00485	0.9918	0.02914	0.945	0.3155	0.4077	114.5	79.8	41.5	49.9	64	58.5	80.8	56.5	59.6	71.3	84.4	81	52.9	75.6	65.5	75.8	58.7	76.5	44	56.6	55.3	58.9	60	53.7	98.1	100.5	60.6	76.5	81
Mir3535	miRNA	0.3118	0	NA	0.107	NA	0.008131	NA	-0.09977	NA	-0.06441	NA	-0.1015	NA	-0.02087	NA	-0.01274	NA	-0.1206	NA	0.5	0	0	0	0	0	0	0	0	0	0.3	0.3	0	0	0	0	0	0	0	0.3	0.4	0	0	0.2	0	0	0	0.2	0
Snord82	snoRNA	0.314	0.05263	NA	0	NA	0.1078	NA	-0.002464	NA	0	NA	0	NA	0.08173	NA	0.1895	NA	0.07926	NA	0	0	0	0	0	0	0	0	0	0	0.6	0.6	0	0	0	0	0.4	0.4	0	0	0	0	0	0	0.8	0	0	0	0
C130036L24Rik	processed_transcript	100	-0.02719	0.9512	0.2124	0.5364	0.1265	0.7761	-0.242	0.5114	-0.5338	0.1249	-0.8241	0.001588	-0.4017	0.1505	-0.2753	0.4021	-0.6437	0.03877	0.9	0.9	0.6	0.6	0.4	0.4	0.8	0.7	1	0.6	0.8	0.4	0.9	0.7	0.6	0.5	0.5	0.3	0.5	0.5	0.5	0.5	0.5	0.4	0.5	0.6	0.5	0.6	0.6
Gm45908	processed_pseudogene	0.1617	-0.03894	NA	-0.02416	NA	0	NA	0	NA	0	NA	0	NA	0	NA	0	NA	0	NA	0	0	0	0.1	0	0	0	0	0.1	0	0	0	0	0	0	0	0	0	0	0	0	0	0	0	0	0	0	0	0
Nmur1	protein_coding	0.6519	0.0588	NA	0.009082	NA	0.06423	NA	0.07967	NA	-0.09007	NA	-0.07653	NA	-0.1003	NA	-0.03612	NA	-0.02067	NA	0	0	0.3	0	0	0	0	0	0	0	0	0	0	0	0	0.1	0	0	0	0	0	0	0	0	0.1	0	0	0	0
Tex44	protein_coding	0.3184	0.1772	NA	0	NA	0.05041	NA	0.04203	NA	0	NA	0	NA	0	NA	0.02452	NA	0.01615	NA	0	0	0	0	0	0	0	0	0	0	0	0	0	0	0	0	0	0.1	0	0	0	0	0	0	0	0	0	0	0
Rpl30-ps6	processed_pseudogene	1.319	0.4394	NA	0.3346	0.6613	0.02889	NA	-0.23	NA	-0.1405	NA	0.052	NA	0.2334	NA	0.2623	NA	0.003419	0.9991	0.2	0.1	0	0	0	0	0.5	0.1	0.2	0.5	0.1	0.1	0	0.5	0	0.3	0.2	0	0.2	0	0.2	0	0	0.4	0	0.2	0	0	0.2
Ptma	protein_coding	56280	-0.003648	0.9824	-0.004291	0.981	-0.01993	0.9094	-0.03116	0.8505	0.1611	0.1977	-0.2205	0.01901	0.1717	0.06864	0.1517	0.1315	0.1405	0.2687	1696.1	1537.6	1297.1	1369.8	1427.6	1277.3	1386.7	1293.7	1310.8	1696.4	1734.8	1677.7	1477.5	1639.1	1468.7	1232	1403.9	1428.3	1334.5	1390.6	1337.3	1232.3	1354.9	1301.1	1645.5	1688.2	1621.4	1654.6	1795.2
Pde6d	protein_coding	214.1	0.2943	0.2026	0.04167	0.8988	0.6755	0.0006817	0.4419	0.05738	0.1303	0.7576	-0.4405	0.04189	-0.32	0.1455	0.3555	0.1126	0.1219	0.7365	5.2	3.6	3.6	2.1	3.7	2.7	4.2	3.4	3.1	3.7	3.3	3	3.2	4.3	4.3	4	3.2	3.5	2.7	3.2	3.1	3.4	3	2.9	4.7	4.5	5.1	4	4.8
Cops7b	protein_coding	1077	0.1679	0.2702	0.3292	0.01358	0.0985	0.6272	0.2355	0.1455	-0.07093	0.8044	-0.2348	0.1044	-0.2071	0.1456	-0.1086	0.5342	0.02844	0.9208	10.8	7.9	8.9	6.1	6.3	5.7	6.1	5.2	5.7	8.5	8	7.5	5.3	6.4	6.4	7	6.7	6.6	7.2	8.1	7.6	9	7.7	6.8	8.9	9.9	8.6	8.7	9
Gm37022	TEC	1.036	-0.1785	NA	0.2172	NA	0.1678	NA	0.06252	NA	-0.4498	NA	-0.3913	NA	-0.326	NA	-0.1582	NA	-0.2635	NA	0	0	0	0	0	0.1	0.1	0	0	0	0	0	0	0	0	0	0	0	0	0	0.1	0	0	0	0	0	0	0	0
Nppc	protein_coding	2.337	0.3233	0.7017	0.3081	0.7079	0.6873	NA	0.9484	NA	0.2363	0.8725	-0.06226	0.952	-0.1942	0.8297	0.4931	0.5449	0.7542	0.3273	0	0.1	0	0	0	0	0.4	0	0.1	0	0	0.1	0.1	0.1	0.2	0.1	0	0	0	0	0.1	0	0	0.1	0.4	0.1	0.3	0	0
Dis3l2	protein_coding	851.5	-0.1992	0.1818	-0.1013	0.5532	0.2701	0.07989	0.4442	0.002517	0.05528	0.8623	-0.2124	0.1615	-0.4296	0.0009228	-0.1595	0.335	0.0146	0.9633	4.8	4	3.5	3.7	3.8	3.2	4.5	4.4	3.8	3.4	2.8	3	3.8	3.9	3.7	3.1	3.2	3	3.1	3.7	3.3	3.8	3.9	3	4	4.4	4.3	4	4.6
Gm29055	sense_intronic	21.22	0.3488	0.5887	0.4553	0.4527	-0.01652	0.9888	0.1915	0.8104	0.3752	0.7019	-0.3468	0.5912	0.07496	0.9232	0.05844	0.9432	0.2665	0.7592	0.6	0.4	0.5	0.2	0.4	0.4	0.5	0.3	0.4	0.8	0.6	0.3	0.4	0.1	0.3	0.6	0.3	0.5	0.3	0.6	0.6	0.5	0.4	0.3	0.4	0.9	0.9	0.5	0.8
Gm37485	TEC	4.695	0.02554	0.9831	-0.2031	0.8353	0.271	0.824	0.2397	0.8234	-0.3586	0.8048	-0.8717	0.267	-0.2926	0.7532	-0.02167	0.9864	-0.05292	0.9715	0.1	0.1	0	0	0.2	0.1	0	0.1	0.1	0.1	0	0	0.1	0	0	0.1	0	0.1	0	0.1	0.1	0	0.1	0	0	0.1	0	0.1	0
Gm38142	TEC	10.03	0.7062	0.2919	-0.0407	0.9706	0.2727	0.7877	0.7014	0.3272	-0.2827	0.8252	-1.04	0.09968	-0.748	0.2458	-0.4753	0.5335	-0.04655	0.9714	0.2	0.2	0.1	0.1	0.1	0	0.1	0.1	0.1	0.1	0	0.2	0.2	0.1	0.1	0.1	0.2	0.1	0.1	0.1	0.1	0.1	0.1	0.1	0.2	0.1	0	0.2	0.2
Gm38010	TEC	5.627	0.5199	0.5281	0.1649	0.8693	-0.5469	0.577	-0.4593	0.6124	-0.1285	0.9419	-0.6131	0.4445	-0.2233	0.8102	-0.7702	0.3347	-0.6826	0.4546	0.1	0.1	0.3	0	0	0.1	0.1	0.1	0	0.1	0.1	0.1	0	0	0.1	0.1	0.1	0.1	0	0	0.1	0.1	0.1	0	0.1	0.1	0.1	0.1	0.1
Gm37541	TEC	2.703	-0.1439	0.8918	0.4125	0.6445	-0.04117	NA	0.414	NA	-0.2609	0.8743	0.6428	0.4478	-0.3586	0.7003	-0.3997	0.6757	0.05544	0.9703	0	0.1	0	0	0	0	0.1	0	0.1	0	0.1	0	0	0	0	0.1	0	0	0.1	0.1	0	0.1	0.1	0.1	0	0.1	0.1	0	0
Gm38021	TEC	4.558	-0.1572	0.8787	0.4954	0.5586	-0.07565	0.9551	0.2634	0.8031	-0.9447	0.3608	-0.8979	0.2435	-0.6889	0.3796	-0.7645	0.3486	-0.4255	0.6899	0.2	0.2	0.3	0.2	0.1	0	0.2	0	0	0.1	0.1	0.2	0.2	0	0	0.1	0.1	0	0.1	0.2	0.1	0.1	0.1	0.1	0.1	0.2	0.1	0.2	0
Gm6136	processed_pseudogene	32.51	-0.1664	0.7936	-0.1643	0.7932	0.0003916	1	-0.04066	0.9611	-0.2805	0.7645	-0.1852	0.7682	-0.4912	0.3478	-0.4908	0.3872	-0.5318	0.4139	2	1.4	1.4	1.8	1.4	1.6	2.9	1	2.3	1.3	1.4	0.6	1.4	1.1	1.7	1.6	1.6	1.1	1.6	1.3	1.3	1.7	1	1.5	0.8	1.3	1	1.2	1.7
Gm37967	TEC	2.577	0.2378	0.8098	0.1364	0.8969	0.6781	NA	0.4663	NA	-0.2613	0.8722	-0.5155	0.5585	-0.1279	0.9046	0.5501	0.5401	0.3384	0.7653	0.1	0	0.1	0	0	0	0.1	0	0	0.1	0	0	0	0	0	0.1	0.1	0	0.1	0	0	0	0	0	0.1	0.1	0	0	0
Gm28375	antisense	0.0392	0	NA	0	NA	-0.0334	NA	-0.04761	NA	0	NA	0	NA	0.02739	NA	0	NA	0	NA	0	0	0	0	0	0	0	0	0	0.1	0	0	0	0	0	0	0	0	0	0	0	0	0	0	0	0	0	0	0
Gm37017	TEC	0.5878	-0.01473	NA	0.4127	NA	0.06185	NA	0.1186	NA	-0.2612	NA	-0.1311	NA	-0.1397	NA	-0.07781	NA	-0.02105	NA	0	0.1	0	0	0	0	0	0.1	0	0.1	0	0	0.1	0	0	0	0	0	0.1	0	0	0	0	0.1	0	0.1	0	0	0
Gm37447	TEC	10.65	0.271	0.7698	0.08409	0.9379	0.02581	0.9866	0.554	0.5218	-0.8148	0.4384	-0.7781	0.3045	-0.9401	0.1815	-0.9143	0.2215	-0.3861	0.715	0.2	0.2	0.5	0	0.1	0.1	0.3	0	0.1	0.2	0.1	0.1	0.2	0.1	0	0.1	0.1	0.2	0.1	0.2	0	0.2	0.2	0	0.2	0.2	0.1	0	0.2
Akp-ps1	transcribed_unprocessed_pseudogene	0.4562	0.07056	NA	0.07575	NA	-0.2934	NA	-0.1918	NA	0.0504	NA	0	NA	0.3417	NA	0.04832	NA	0.1498	NA	0	0	0	0	0	0	0	0	0	0	0	0	0	0	0	0	0	0	0	0	0	0	0	0	0	0	0	0	0
Gm29371	lincRNA	0.04851	0	NA	0	NA	0	NA	0	NA	0	NA	0	NA	0	NA	0	NA	0	NA	0	0	0	0	0	0	0	0	0	0	0	0	0	0.1	0	0	0	0	0	0	0	0	0	0	0	0	0	0	0
Alppl2	protein_coding	1.055	-0.3333	NA	-0.3718	NA	-1.098	NA	-0.861	NA	-0.7126	NA	-0.4586	NA	0.3667	NA	-0.7314	NA	-0.4943	NA	0.1	0	0	0.1	0	0	0	0	0	0.1	0	0.1	0	0	0	0	0	0	0	0	0	0	0	0	0	0	0	0	0
Gm29372	processed_pseudogene	0.1065	0.1112	NA	0	NA	0	NA	0	NA	0	NA	0	NA	0	NA	0	NA	0	NA	0	0	0	0	0	0	0	0	0	0	0	0	0	0	0	0.3	0.1	0	0	0	0	0	0	0	0	0	0	0	0
Akp3	protein_coding	0.3782	0.002643	NA	0	NA	0	NA	0	NA	-0.2111	NA	-0.1299	NA	-0.2274	NA	-0.2093	NA	-0.2136	NA	0.1	0	0	0	0	0	0	0	0.1	0	0	0	0	0	0	0	0	0	0	0	0	0	0	0	0	0	0	0	0
Gm29374	lincRNA	0.3342	0	NA	0	NA	0.09445	NA	0.05849	NA	-0.03359	NA	-0.04923	NA	-0.04669	NA	0.04775	NA	0.0118	NA	0	0	0	0	0	0	0	0	0	0	0	0	0	0	0.1	0	0	0	0	0	0	0	0	0	0	0	0	0	0
Ecel1	protein_coding	17.42	-0.1794	0.8369	0.3397	0.6625	0.1451	0.8891	0.4103	0.5818	-0.4051	0.7277	0.3952	0.5788	0.3169	0.6648	0.462	0.5295	0.7272	0.3271	0	0.1	0.2	0.1	0.1	0	0.3	0.4	0.2	0.1	0.2	0	0.8	0.9	0.9	0	0	0.1	0.1	0.1	0	0.1	0.1	0.2	0.2	0.2	0	0.1	0.1
Prss56	protein_coding	6.287	-0.4592	0.5934	1.199	0.08125	1.267	0.1026	1.178	0.1154	0.4446	0.7482	0.1068	0.9213	-0.02778	0.9814	1.24	0.08975	1.151	0.1529	0.1	0	0	0	0.1	0.1	0.5	0	0	0	0	0.1	0.1	0.1	0.2	0	0.1	0.1	0.4	0.2	0.4	0	0.1	0	0.2	0.1	0.1	0.1	0
Chrnd	protein_coding	4.997	-1.646	0.01298	-1.29	0.05935	0.8583	0.3314	1.194	0.1086	-1.191	0.1856	-1.779	0.007964	-1.912	0.002726	-1.053	0.1524	-0.7177	0.422	0.2	0.1	0.1	0.1	0.2	0.1	0.1	0	0	0	0	0	0.2	0.1	0.1	0	0	0	0	0	0	0	0	0	0.1	0.1	0.1	0	0
Chrng	protein_coding	1.041	-0.8503	NA	-0.6363	NA	0.02578	NA	-0.4038	NA	0.218	NA	0	NA	0.507	NA	0.5327	NA	0.1032	NA	0	0	0	0	0	0	0	0	0	0	0	0	0	0	0	0	0	0	0	0	0	0	0	0	0	0	0	0	0
Eif4e2	protein_coding	5236	0.08055	0.5869	0.1965	0.1072	0.4411	8.417e-05	0.6347	9.236e-08	0.1178	0.565	-0.03538	0.8341	-0.3781	0.0005458	0.06297	0.6984	0.2565	0.07283	38.6	30.8	27	24.7	25.9	24.8	16.8	14.8	16.2	24	25.3	25	8.5	9	10.5	26.6	26.5	26.7	26.3	31.3	28.9	33.2	31.7	29.6	38.8	38.5	33.3	33.3	38.4
Gm26187	snRNA	0.4719	0.1389	NA	0.001024	NA	0	NA	0	NA	0.256	NA	0.05356	NA	-0.1868	NA	-0.1282	NA	-0.1438	NA	0.3	0	0	0	0	0	0.8	0	0.7	0	0	0	0	0	0	0.3	0.4	0	0.2	0	0	0.3	0	0.5	0	0	1.6	0.3	0.3
Efhd1	protein_coding	62.11	1.282	0.00239	3.645	9.706e-23	0.4475	0.3633	-1.206	0.003617	0.7982	0.155	0.2044	0.7234	1.754	2.732e-06	2.202	2.813e-09	0.5485	0.3461	0.2	0.4	1	0.3	0.3	0.2	0.2	0.4	0.3	2	2.1	0.8	0.2	0.3	0.1	0.6	1	0.7	4.3	3.6	5	0.5	0.6	0.5	0.7	0.7	0.7	0.9	0.8
Efhd1os	antisense	0.1307	0	NA	0	NA	0	NA	0	NA	0.04588	NA	0	NA	0	NA	0	NA	0	NA	0	0	0	0	0	0	0	0	0	0	0	0	0	0	0	0	0	0	0	0	0	0	0	0	0	0	0.5	0	0
Gigyf2	protein_coding	3297	0.2093	0.3338	-0.1338	0.5694	0.4231	0.03867	0.2232	0.3823	0.2187	0.4809	-0.1024	0.6836	-0.1763	0.4307	0.2468	0.2571	0.04697	0.9058	12.6	9.2	5.6	7.4	9	7.8	10	8.5	8.7	7.9	8.5	7.9	7.8	8.8	8.3	10.3	8.5	9.2	6.4	8.1	7.5	8.8	9.1	7.7	9.4	9.6	9.5	11.1	11.6
3110079O15Rik	protein_coding	0.6872	0.2016	NA	0.04863	NA	0.1454	NA	0.346	NA	-0.3487	NA	-0.395	NA	-0.3935	NA	-0.248	NA	-0.04748	NA	0.2	0	0	0	0	0	0	0.2	0	0	0	0	0.2	0.1	0.1	0	0.1	0	0	0.1	0	0	0	0	0	0.1	0	0	0
Ngef	protein_coding	18.88	1.734	0.0003017	1.466	0.002971	0.6161	0.3124	-0.509	0.4338	0.3923	0.7129	-0.4585	0.5023	0.7562	0.1757	1.372	0.007759	0.2471	0.7946	0.1	0.1	0.1	0.1	0.1	0	0.5	0.4	0.5	0.2	0.2	0.1	0.2	0.3	0.3	0.4	0.2	0.3	0.2	0.2	0.3	0.1	0.1	0	0.1	0.1	0.2	0.1	0.1
Gm6153	processed_pseudogene	0.02782	0	NA	0	NA	0	NA	0	NA	0.01923	NA	0	NA	0	NA	0	NA	0	NA	0	0	0	0	0	0	0	0	0	0	0	0	0	0	0	0	0	0	0	0	0	0	0	0	0	0	0	0	0
Inpp5d	protein_coding	3185	-0.1741	0.4527	-0.63	0.0005138	-0.948	1.409e-07	0.4786	0.03115	-1.29	3.731e-13	0.3491	0.09306	-0.1551	0.513	-1.103	2.368e-10	0.3236	0.2097	18.5	14.2	17.6	28.2	32.2	29	9.8	8.1	11.8	14.7	13.3	17.1	6.5	5.9	6.4	27	25	27.1	16.7	19.9	20.7	24.4	21.5	18.4	20.2	22.1	6.1	5.4	8.6
Atg16l1	protein_coding	1762	0.1968	0.05476	0.08472	0.483	0.02949	0.8732	0.2815	0.009289	-0.1987	0.1215	-0.2517	0.01205	-0.1175	0.2919	-0.08798	0.4886	0.164	0.2126	10.2	7.7	8	5.8	6.4	6.2	5.5	5.5	5.3	7.9	7.9	8.2	4.4	4.6	4.3	7	7.1	7	6.1	6.9	6.5	7.8	7.4	6.6	9.5	9.9	7.6	7.5	7.6
Gm25395	scaRNA	46.67	-0.6189	0.2353	-0.9014	0.06357	0.04023	0.9677	-0.1569	0.848	-0.4412	0.6111	-0.647	0.2271	-0.8475	0.08339	-0.8073	0.1222	-1.004	0.07551	6.3	6	21.2	8	11.5	9.2	7.2	13.5	5.6	4.1	5.8	5.7	5.7	1.3	4.7	4.9	4.7	8.1	5.1	4	5	5.6	5.5	7.1	5.1	3.9	11	4.3	6.8
Scarna6	scaRNA	86.56	-0.7679	0.2483	-0.831	0.1991	-0.2214	0.8408	0.05163	0.9617	-0.4478	0.7006	-0.9622	0.1416	-0.9423	0.135	-1.164	0.06457	-0.8907	0.2433	5.5	10.1	60.5	14	15.1	24.2	11.8	19.3	6	11.9	9.3	10.3	12.8	9.1	5.4	3.5	7.6	15.5	9.1	7	8.9	7.5	9.7	13.8	13.9	8	26.6	6.9	16.3
Sag	protein_coding	7.205	-0.3689	0.6473	-0.7309	0.3024	0.6155	0.4617	-0.05582	0.959	0.2273	0.8813	0.1758	0.8455	0.1221	0.8979	0.7376	0.3196	0.06623	0.961	0	0	0	0.1	0	0	0	0.1	0	0	0	0	0	0	0	0	0	0	0	0	0	0	0	0	0	0	0	0	0.1
Dgkd	protein_coding	2663	0.2961	0.008472	0.3981	0.000201	0.1812	0.1898	0.118	0.4591	0.08187	0.7195	-0.246	0.04067	-0.05052	0.7487	0.1307	0.3448	0.06749	0.7438	16.5	13.1	11.5	11.8	13.2	12.8	16.9	16.6	17	13.6	13.4	13	19.5	22.7	20.8	15.8	14.8	16	15.4	18.2	16.4	12.5	11.8	10.6	13.9	15.1	15.5	13.9	14.6
Gm19582	antisense	0.1416	0	NA	0	NA	-0.006751	NA	-0.02096	NA	-0.03406	NA	-0.0534	NA	-0.02591	NA	-0.03266	NA	-0.04687	NA	0	0	0.2	0	0	0	0	0	0	0	0	0	0	0	0	0	0	0	0	0	0	0	0	0	0	0	0	0	0
4833421G17Rik	TEC	3.051	-0.4563	0.6095	-0.1673	0.8718	0.3644	0.7534	0.01871	0.9883	-0.2045	0.9066	-0.997	0.2036	-0.6099	0.4666	-0.2456	0.8135	-0.5912	0.5495	0.4	0.3	0	0	0.2	0.1	0	0	0.3	0.3	0.1	0	0.1	0.1	0.2	0.1	0.1	0	0.2	0	0.1	0	0	0.1	0.1	0.2	0.3	0.1	0.3
Gm38365	TEC	9.549	0.8531	0.1899	-0.4033	0.609	-0.4178	0.6447	0.1036	0.9197	-0.05684	0.9766	-0.8352	0.2118	-0.1323	0.8808	-0.5501	0.4683	-0.02869	0.9839	0.1	0.3	0.1	0.1	0.1	0.1	0.1	0.1	0	0.2	0.1	0.2	0.1	0.2	0.1	0.2	0.1	0.2	0	0.1	0.1	0.1	0.1	0.1	0.2	0.1	0.2	0.1	0.2
Usp40	protein_coding	522.3	0.2366	0.11	0.2671	0.06459	0.2949	0.04763	0.07822	0.7173	0.2018	0.339	-0.1414	0.3983	-0.02817	0.8944	0.2668	0.07301	0.05005	0.8525	2	1.7	1.3	1.2	1.3	1.6	2	1.8	2	1.6	1.8	1.6	1.4	1.6	1.4	1.7	1.5	1.7	1.5	1.8	1.7	1.5	1.7	1.5	1.7	1.8	1.9	1.9	2.1
Gm5832	processed_pseudogene	0.05564	0	NA	0	NA	0	NA	0	NA	-0.06071	NA	-0.08004	NA	-0.0792	NA	-0.0593	NA	-0.07351	NA	0	0	0	0	0	0	0	0	0	0	0	0	0	0	0	0	0	0	0	0	0	0	0	0	0	0	0	0	0
Gm20528	processed_transcript	0.1254	0	NA	0	NA	0	NA	0	NA	-0.03406	NA	-0.0534	NA	-0.05255	NA	-0.03266	NA	-0.04771	NA	0	0	0.1	0	0	0	0	0	0	0	0	0	0	0	0	0	0	0	0	0	0	0	0	0	0	0	0	0	0
Ugt1a8	protein_coding	0.1254	0	NA	0	NA	0	NA	0	NA	-0.03406	NA	-0.0534	NA	-0.05255	NA	-0.03266	NA	-0.04771	NA	0	0	0.1	0	0	0	0	0	0	0	0	0	0	0	0	0	0	0	0	0	0	0	0	0	0	0	0	0	0
Ugt1a7c	protein_coding	0.02082	-0.009405	NA	0	NA	0	NA	0	NA	0	NA	0	NA	0	NA	0	NA	0	NA	0	0	0	0	0	0	0	0	0	0	0	0	0	0	0	0	0	0	0	0	0	0	0	0	0	0	0	0	0
Ugt1a6b	protein_coding	0.1327	0.06508	NA	0	NA	-0.03237	NA	-0.04271	NA	0	NA	-0.0001043	NA	0.02636	NA	0	NA	0	NA	0	0	0	0	0	0	0	0	0	0	0	0	0	0	0	0	0	0	0	0	0	0	0	0	0	0	0	0	0
Ugt1a6a	protein_coding	0.2229	-0.01307	NA	0	NA	-0.05828	NA	-0.0694	NA	-0.03406	NA	-0.02675	NA	0.02562	NA	-0.03266	NA	-0.04378	NA	0	0	0	0	0	0	0	0	0	0	0	0	0	0	0	0	0	0	0	0	0	0	0	0	0	0	0	0	0
Ugt1a5	protein_coding	0.06608	0	NA	0	NA	0	NA	0	NA	0	NA	0	NA	0	NA	0	NA	0	NA	0	0	0	0	0	0	0	0	0	0	0	0	0	0	0	0	0	0	0	0	0	0	0	0	0	0	0	0	0
Gm15376	unprocessed_pseudogene	0.2071	-0.004526	NA	0	NA	-0.1425	NA	-0.1524	NA	0	NA	0	NA	0.1365	NA	0	NA	0	NA	0	0	0	0	0	0	0	0	0	0	0	0.3	0	0	0	0	0	0	0	0	0	0	0	0	0	0	0	0	0
Dnajb3	protein_coding	28.08	0.03116	0.9647	0.4062	0.4014	0.4419	0.3529	-0.5108	0.2767	0.1506	0.8934	-0.545	0.3112	1.561	5.418e-05	2.003	1.813e-07	1.05	0.02902	0.4	0.6	0.3	0.4	1.2	0.5	1.6	1.5	1.2	1.7	1.8	1.2	1.3	1.6	1	0.6	1	0.7	1	1.2	0.8	0.3	0.3	0.3	1.2	1	0.6	0.4	0.6
Ugt1a1	protein_coding	0.1411	0	NA	0.05578	NA	-0.00615	NA	-0.04366	NA	0	NA	0	NA	0.02679	NA	0.02064	NA	0	NA	0	0	0	0	0	0	0	0	0	0	0	0	0	0	0	0	0	0	0	0	0	0	0	0	0	0	0	0	0
Mroh2a	protein_coding	0.3454	-0.02605	NA	0	NA	-0.06916	NA	-0.03322	NA	-0.01385	NA	0.04819	NA	0.008154	NA	-0.06101	NA	-0.02507	NA	0	0	0	0	0	0	0	0	0	0	0	0	0	0	0	0	0	0	0	0	0	0	0	0	0	0	0	0	0
Hjurp	protein_coding	3636	0.3877	3.884e-06	0.5222	1.158e-10	0.32	0.000283	0.3496	0.0002744	0.1106	0.4565	-0.06889	0.5505	-0.1734	0.062	0.1466	0.1444	0.1762	0.1285	19.9	16.3	17.3	13	13.9	13.3	13.7	12.8	12	16.4	15.7	15.3	13.4	14.6	14.2	16.9	17.4	18.3	18.3	19.8	19.6	18.3	16.8	16	18.9	21.5	20.3	18.3	19.4
Trpm8	protein_coding	0.16	-0.005156	NA	-0.02416	NA	0.04633	NA	0	NA	-0.03406	NA	-0.0534	NA	-0.05234	NA	-0.006011	NA	-0.04348	NA	0	0	0	0	0	0	0	0	0	0	0	0	0	0	0	0	0	0	0	0	0	0	0	0	0	0	0	0	0
Gm29538	lincRNA	0.1948	0	NA	0	NA	0	NA	0.1703	NA	0	NA	0	NA	0	NA	0	NA	0.1454	NA	0	0	0	0	0	0	0	0	0.2	0	0	0	0	0	0	0	0	0	0	0	0	0	0	0	0.2	0.2	0	0	0
Gm28888	lincRNA	6.976	1.002	0.1635	3.01	2.495e-07	0.5758	0.5045	1.459	0.02122	0.3609	0.7898	0.2661	0.7642	0.491	0.5313	1.067	0.1245	1.95	0.002244	0.9	0.4	0	0	0	0	0	0.2	0	1	0.6	1	0	0	0	0.5	0.3	0.5	1.8	2.4	3.1	0.5	1	0.5	3.8	2.6	0.8	1.1	0.4
Gm19589	lincRNA	0.4174	0	NA	0	NA	0	NA	0	NA	0	NA	0	NA	0	NA	0	NA	0	NA	0	0	0	0	0	0	0	0.2	0	0	0	0	0	0	0	0	0	0	0	0	0	0	0	0	0	0	0	0	0
Arl4c	protein_coding	716.4	2.123	4.044e-35	2.598	8.445e-53	-0.1348	0.5719	0.7395	2.255e-06	0.6275	0.01529	1.282	2.735e-11	2.402	4.911e-42	2.267	9.308e-36	3.141	6.029e-65	0.4	0.2	0.5	0.5	0.5	0.4	19.8	17.8	15.7	1.9	2.1	1.9	21.8	24.8	21.9	2.3	2.2	2	3.1	3	2.8	0.8	1	0.9	3.1	3.5	0.5	0.5	0.7
Platr5	lincRNA	9.788	-1.381	0.03535	-1.437	0.02845	-1.133	0.0895	-1.117	0.08811	-1.549	0.05481	-0.8449	0.257	2.404	1.936e-05	1.271	0.05259	1.287	0.07089	0.3	0.5	0.5	0.2	0.5	0.8	0.3	0.5	0.1	2.7	3.7	2.9	0.1	0.1	0.2	0.1	0	0.3	0.2	0	0.1	0.1	0	0.3	1.7	1.1	0	0	0.1
1700067G17Rik	lincRNA	0.3927	0	NA	0	NA	0.1862	NA	0.05549	NA	0.0264	NA	0.02995	NA	-0.07405	NA	0.1121	NA	-0.01856	NA	0.1	0	0	0	0	0	0	0	0	0	0	0	0	0	0.2	0	0	0	0	0	0	0.1	0.1	0	0	0	0	0.1	0
Gm18699	processed_pseudogene	0.2509	0	NA	0	NA	0	NA	0	NA	-0.06071	NA	-0.08004	NA	-0.0792	NA	-0.0593	NA	-0.07351	NA	0	0	1.3	0	0	0	0	0	0	0	0	0	0	0	0	0	0	0	0	0	0	0	0	0	0	0	0	0	0
Sh3bp4	protein_coding	1570	0.4619	0.004688	0.3485	0.0399	0.4057	0.02161	0.8751	2.261e-07	0.1005	0.7696	0.2162	0.2588	-0.09237	0.6756	0.3133	0.07864	0.7828	5.683e-06	13.9	11.1	9.2	7.9	9	6.8	8.2	7.9	7.1	11.6	10.7	10.1	13.9	15.7	14.6	11.8	10.4	10.4	8.3	11.1	10.8	14.9	12.9	12.4	19.1	20.9	15.1	10.4	11.6
Gm38312	TEC	68	0.08765	0.8385	0.4896	0.1163	0.581	0.07808	0.8282	0.006672	0.05285	0.9441	0.3372	0.2803	-1.16	1.025e-05	-0.5785	0.05637	-0.3314	0.4086	1.8	2.3	2.5	1.2	1	1.1	1.4	0.7	1	0.9	1.2	0.6	0.7	0.5	0.4	1.2	1.1	1.3	1.3	1.9	1.6	2.4	3.1	2.7	1.6	1.8	2.6	2.2	2
Gm5259	processed_pseudogene	0.09215	-0.007006	NA	0	NA	0	NA	0.03428	NA	0.01923	NA	-0.0001043	NA	0	NA	0	NA	0.008375	NA	0	0	0	0	0	0	0	0	0	0	0	0	0	0	0	0	0	0	0	0	0	0	0	0	0	0	0	0	0
Agap1	protein_coding	1880	0.2534	0.03679	0.5315	1.003e-06	0.4707	3.473e-05	0.415	0.001195	0.1196	0.5721	-0.3023	0.01273	-0.4201	0.0001632	0.05065	0.7735	-0.00506	0.9874	4.6	3.8	3.6	3.1	3.3	3.2	5	4.7	5	3.1	3	2.9	5.8	6.5	6.3	4	3.7	3.8	4.1	4.9	4.9	3.6	3.3	2.9	3.9	4.1	5.1	4	4
Gm37297	TEC	15.6	0.0579	0.9469	0.4548	0.4848	0.03905	0.9724	0.7812	0.2168	-0.2778	0.8141	-0.6143	0.3341	-0.4232	0.5233	-0.3842	0.5997	0.358	0.6814	0.4	0.4	0.1	0.3	0.2	0.2	0.3	0.1	0.2	0.2	0.1	0.4	0.4	0.1	0.2	0.2	0.2	0.3	0.3	0.4	0.3	0.2	0.2	0.2	0.4	0.4	0.2	0.1	0.4
Gm25180	rRNA	0.1172	0	NA	0	NA	-0.006751	NA	-0.01844	NA	-0.007412	NA	-0.0534	NA	-0.02591	NA	-0.03266	NA	-0.04434	NA	0	0.3	0	0	0	0	0	0	0	0	0.2	0	0.3	0	0.2	0	0	0	0	0	0	0	0	0	0	0	0	0	0.3
Gm28499	sense_intronic	4.161	-0.05531	0.9608	0.2343	0.8075	-0.2203	0.8638	-0.5641	0.53	0.3858	0.7884	0.0652	0.9542	-0.02323	0.9844	-0.2436	0.8145	-0.5873	0.5544	0.2	0.4	0	0.1	0.5	0.3	0.5	0	0	0.1	0.3	0.2	0.4	0	0.1	0.4	0.2	0.2	0.2	0.6	0.4	0.4	0.2	0.1	0	0.1	0.7	0.1	0.3
Gm26037	misc_RNA	3.078	0.2323	0.8148	-0.08171	0.9434	-0.2264	0.8618	-0.5131	0.5784	-0.4542	0.7452	-0.4431	0.6246	-0.2612	0.7876	-0.4876	0.5978	-0.7743	0.3959	1	0.8	0	0.3	0	0.8	0.3	0	0.5	1	0.1	0.4	0.3	0.2	0.3	0.2	0.8	0.4	0.4	0	0.6	0.4	0.2	0.5	0.3	0.2	0.8	0.1	0.4
Gm37521	TEC	4.56	1.08	0.1402	0.849	0.2672	1.449	0.05575	1.074	0.1646	-0.9886	0.3356	-0.4041	0.6497	-1.452	0.03416	-0.003758	0.9987	-0.378	0.7321	0.1	0.2	0.1	0	0	0.1	0	0.1	0.1	0.1	0	0	0.1	0	0	0.1	0.2	0	0.1	0	0.1	0.2	0.1	0.1	0	0.2	0	0.1	0
Gbx2	protein_coding	384.4	-1.577	4.231e-11	1.399	1.244e-10	0.1244	0.7272	-0.7639	0.001188	-2.014	2.41e-17	-2.437	3.04e-27	2.106	1.468e-26	2.231	2.031e-29	1.343	4.807e-09	4.1	3.4	4.5	1.7	1.8	2.1	13.8	14.9	15.1	18.9	16.2	17.4	1.4	1.6	2	0.6	0.4	0.8	3.6	6.1	5.7	0.8	0.6	0.7	9.4	11.2	0.6	1.1	0.9
D130058E05Rik	processed_transcript	83.14	-1.128	0.002409	1.499	5.719e-06	0.06315	0.9231	-0.4317	0.3198	-0.7696	0.1069	-1.526	1.869e-05	1.043	0.001656	1.107	0.001137	0.6117	0.175	0.8	0.9	0.6	0.3	0.7	0.5	2.5	2	2.1	1.9	1.7	1.4	1	1.2	1.1	0.2	0.2	0.3	0.7	2.2	1.8	0.3	0.3	0.2	1.1	1.4	0.3	0.5	0.4
Asb18	protein_coding	1.493	-0.05948	NA	0.2694	0.7645	-0.04497	NA	-0.1272	NA	-0.2409	NA	0.6216	NA	0.05949	0.9567	0.01452	0.9902	-0.06767	0.96	0	0	0	0	0	0	0	0	0	0	0	0	0	0	0	0	0	0	0	0	0	0.1	0	0	0	0	0	0	0
Iqca	protein_coding	7.347	-1.013	0.1731	-1.408	0.04367	-0.6162	0.5121	0.1079	0.925	0.01649	0.9951	-0.842	0.2821	0.8456	0.2534	0.2294	0.8208	0.9534	0.2562	0.1	0.1	0	0	0.1	0	0	0	0	0.3	0.2	0	0	0	0	0	0	0	0	0	0	0	0	0.1	0.2	0.2	0.1	0.1	0.1
4930434B07Rik	lincRNA	0.2315	0.02317	NA	0	NA	-0.008853	NA	-0.01792	NA	-0.06071	NA	-0.1067	NA	-0.0771	NA	-0.08595	NA	-0.09502	NA	0.1	0	0	0	0	0	0	0	0	0	0	0	0	0.1	0	0.1	0	0	0	0	0	0	0	0	0	0	0	0	0
Ackr3	protein_coding	124.8	-1.236	8.494e-07	-0.6838	0.01025	0.1617	0.7404	1.02	0.000448	-0.201	0.6933	0.7987	0.001384	-2.045	1.295e-17	-1.883	6.155e-14	-1.024	0.0002484	3.2	2.5	1.7	1.7	1.5	1.7	0.9	1	0.6	0.6	0.6	0.5	0.1	0.1	0.1	0.7	0.6	0.6	1	0.9	1	5.2	4.9	3.3	1.1	1.3	2.7	1.9	2.2
Gm38277	TEC	0.02188	0	NA	0	NA	0	NA	0.03175	NA	0	NA	0	NA	0	NA	0	NA	0.005844	NA	0	0	0	0	0	0	0	0	0	0	0	0	0	0	0	0	0	0	0	0	0	0	0	0	0	0	0	0	0
Gm28723	lincRNA	1.593	-0.838	NA	-0.2156	0.8184	-0.1259	NA	0.1896	NA	0.06831	NA	0.1038	NA	-0.3794	0.6678	-0.5053	0.5581	-0.1898	0.8734	0.1	0.1	0.3	0.1	0.1	0	0	0.1	0	0	0.1	0	0	0	0	0	0	0	0.1	0	0	0.1	0.2	0	0.1	0.1	0.2	0	0.2
Gm35048	TEC	2.495	0.08062	0.9398	-0.1176	0.9097	0.5766	NA	0.6502	NA	0.06544	0.9765	0.5162	0.5496	-0.8835	0.2326	-0.3069	0.7501	-0.2333	0.8378	0	0	0.2	0	0	0	0	0	0	0	0	0	0	0	0	0	0	0	0	0.1	0	0.1	0.1	0.1	0	0.1	0	0	0.1
Cops8	protein_coding	1422	0.3439	0.005996	0.4056	0.0008487	-0.0006316	0.9992	0.1948	0.2231	-0.04967	0.8688	-0.1315	0.3895	-0.1481	0.305	-0.1487	0.3316	0.04669	0.8509	15.8	12.2	14.2	8.8	11	9.6	11.6	10.8	11.1	12	12.6	13.4	8.8	10	11.5	13.8	11.3	12.6	13.1	13.5	12.8	14.1	12.7	11.7	14.2	14.8	14.3	12.3	14.1
Col6a3	protein_coding	2.286	0.7715	0.3017	0.3635	0.6677	-0.2448	NA	1.555	NA	-0.7952	0.4489	-0.7834	0.311	-0.3554	0.6881	-0.6002	0.4648	1.2	0.1068	0	0	0	0	0	0	0	0	0	0	0	0	0	0	0	0	0	0	0	0	0	0	0	0	0	0	0	0	0
Mlph	protein_coding	4.331	0.3269	0.7321	0.1274	0.9057	0.1396	0.9167	0.5844	0.5121	-0.5105	0.7038	-0.4185	0.6448	0.01609	0.9899	0.1557	0.8843	0.6004	0.5364	0	0	0.1	0	0	0	0.1	0.1	0.1	0	0	0	0.1	0.1	0.1	0	0	0.1	0	0	0	0	0	0	0	0	0	0	0
Rab17	protein_coding	4.797	-0.8426	0.2833	-0.2697	0.7779	-0.03587	0.981	0.2927	0.7806	-0.2141	0.9013	0.3382	0.7196	-0.84	0.2831	-0.8759	0.2812	-0.5474	0.5904	0.1	0	0.2	0	0.2	0.1	0.1	0	0.3	0	0	0	0.5	0.3	0.2	0.1	0	0	0.1	0	0.1	0.2	0.1	0.1	0.1	0	0.1	0.1	0
Lrrfip1	protein_coding	498.5	0.09124	0.7369	0.7389	4.702e-05	-0.103	0.7554	-0.1694	0.5519	-0.2607	0.4328	-1.094	1.025e-08	0.1476	0.5583	0.04461	0.8893	-0.02175	0.9631	2	1.5	1.1	2.1	2.1	1.7	8.4	7	7.4	1.6	1.9	1.7	8.2	9.3	9.1	2.1	2.1	2.1	3.5	3.3	3.2	0.9	0.7	0.6	1.4	1.7	1	1.3	1.6
Rbm44	protein_coding	100.9	-0.3176	0.3516	-0.1321	0.7417	-0.06986	0.893	-0.2297	0.552	-0.2839	0.607	-0.666	0.03124	0.8649	0.001339	0.795	0.005397	0.6352	0.06305	0.5	0.5	0.3	0.4	0.5	0.4	0.6	0.7	0.9	0.8	0.8	1	1.4	1.1	1.4	0.4	0.3	0.3	0.4	0.4	0.4	0.2	0.4	0.2	0.8	0.7	0.2	0.5	0.4
Ramp1	protein_coding	0.2382	0.03154	NA	0.04877	NA	0	NA	0.0628	NA	0	NA	0.000473	NA	0	NA	0	NA	0.03964	NA	0	0	0	0	0	0	0	0	0	0	0	0	0	0	0	0	0	0	0	0	0	0	0	0	0	0	0	0	0
Ube2f	protein_coding	796.3	0.2813	0.02747	0.4469	0.0001675	-0.04737	0.8311	-0.04578	0.829	0.105	0.6667	-0.1324	0.3824	0.3961	0.0008062	0.3487	0.005503	0.3503	0.01451	3.7	3.1	2.2	2.4	2.8	2.6	4.1	3.7	4.1	3.9	4.1	4.1	4.1	4.2	4.4	3.1	3.3	3.1	3.5	3.5	3.6	2.9	2.9	2.7	3.8	4.1	3.1	3.1	3.7
Gm7785	processed_pseudogene	3.799	0.4599	0.5955	0.1482	0.8854	0.3431	0.7677	0.1001	0.9327	-0.8997	0.4003	-0.2762	0.7689	-1.237	0.07956	-0.8937	0.2613	-1.137	0.158	0.5	0.3	0	0	0.2	0.2	0.3	0.2	0.2	0.1	0.1	0	0.1	0.1	0	0.2	0.4	0.1	0.2	0.3	0.1	0.3	0.3	0.1	0.1	0.1	0.1	0.1	0.2
Gm26683	lincRNA	0.0891	0.01988	NA	0	NA	0	NA	0	NA	-0.06071	NA	-0.08004	NA	-0.0792	NA	-0.0593	NA	-0.07181	NA	0	0.1	0	0	0	0	0	0	0	0	0	0	0	0	0	0.1	0	0	0	0	0	0	0	0	0	0	0	0	0
Scly	protein_coding	480.1	0.847	3.162e-06	0.4224	0.03469	0.05118	0.8925	0.4283	0.0584	-0.1255	0.7574	0.3556	0.09174	-0.2879	0.1779	-0.2368	0.3209	0.1404	0.6762	4.8	3.1	2.8	2.6	3	2.7	8	7.1	6.8	3.4	3.1	2.5	4.4	4.3	4.7	5.4	4.7	5	3	4.4	3.8	5.6	4.6	3.9	3.7	4.4	3.6	2.9	3.5
Espnl	protein_coding	4.133	0.03692	0.9755	-0.1441	0.8888	-0.5444	0.5911	-0.01282	0.9925	-0.1845	0.9176	-0.7734	0.3437	0.5496	0.5078	0.005215	0.9976	0.5368	0.5992	0	0	0	0	0	0	0	0.1	0.1	0	0	0.1	0.1	0	0.1	0	0	0	0	0	0	0	0	0	0	0	0	0	0
Klhl30	protein_coding	0.9609	0.04864	NA	0.04779	NA	0.458	NA	0.3227	NA	0.04295	NA	-0.218	NA	-0.08627	NA	0.3717	NA	0.2364	NA	0	0	0	0	0	0	0	0	0	0	0	0	0.1	0.1	0	0	0	0	0	0	0	0	0	0	0	0	0	0	0
Erfe	protein_coding	46.75	1.531	1.953e-06	0.7468	0.04293	-0.7039	0.1069	0.1304	0.8143	-0.2834	0.7016	-0.3436	0.4315	-0.009452	0.988	-0.7134	0.09623	0.1209	0.8568	0.3	0.3	0.3	0.2	0.2	0.4	2.4	2	2.4	0.4	0.3	0.3	1.5	1.3	1.6	1	0.7	0.7	0.5	0.5	0.4	0.3	0.2	0.3	0.3	0.5	0.3	0.2	0.3
Ilkap	protein_coding	867.3	-0.04094	0.8376	-0.04415	0.8228	0.01243	0.9642	0.01533	0.9529	-0.4024	0.008218	-0.391	0.003986	-0.191	0.1968	-0.1786	0.2646	-0.1757	0.3719	8.8	6.6	6	5.1	5.1	5	6.9	6.7	6.7	6.7	6.6	5.6	7.1	8.8	7.6	5.4	4.7	4.7	4.6	5.3	4.9	6.1	5.2	5.2	6.4	6.4	5.1	5.4	5.8
1700020N18Rik	lincRNA	0.1178	-0.007814	NA	0	NA	0	NA	0	NA	0	NA	0	NA	0	NA	0	NA	0	NA	0	0	0	0	0	0	0	0	0	0	0	0	0	0.2	0	0	0	0	0	0	0	0	0	0	0	0	0	0	0
Hes6	protein_coding	311.4	-0.1965	0.2976	0.3076	0.07049	-1.052	2.347e-12	-0.7425	3.944e-06	-0.9001	4.841e-08	-0.948	3.485e-10	0.1898	0.2865	-0.8624	5.732e-08	-0.5527	0.00193	5.8	5.3	4.8	4.2	4.1	4.2	11.7	11.6	10.4	6.7	6.3	5.4	24.1	25.5	24.1	3.2	3.6	4	5.9	5	4.5	2.9	2.7	2.6	3.5	3.8	3.4	2.6	2.8
Per2	protein_coding	23.65	1.119	0.04153	2.424	3.658e-07	-0.9755	0.05263	-0.4135	0.4799	-0.1642	0.8963	-0.5853	0.3246	1.261	0.005308	0.2859	0.6808	0.848	0.1509	0	0.1	0.1	0	0	0	0.3	0.3	0.3	0.2	0.2	0.2	0.6	0.3	0.5	0.1	0.1	0.1	0.2	0.2	0.3	0.1	0	0	0.2	0.1	0.1	0.1	0
Gm28382	lincRNA	0.03221	0	NA	0	NA	0	NA	0	NA	0	NA	0	NA	0	NA	0	NA	0	NA	0	0	0	0	0	0	0	0	0	0	0	0	0	0	0	0	0	0	0	0	0	0	0	0	0	0	0	0	0
Gm19085	processed_pseudogene	0.1578	-0.005401	NA	0.002483	NA	0.04634	NA	0	NA	-0.06071	NA	-0.0534	NA	-0.07899	NA	-0.03266	NA	-0.07013	NA	0	0	0	0	0	0	0	0	0	0	0	0	0	0	0	0	0	0	0	0	0	0	0	0	0	0	0	0	0
Traf3ip1	protein_coding	414.1	0.2434	0.1615	0.1583	0.4031	0.2166	0.2863	0.2587	0.1863	-0.0927	0.7835	-0.2792	0.1059	-0.436	0.004726	-0.2194	0.2401	-0.1773	0.4582	6.3	4.4	4.6	4	4	3.7	4.6	3.7	3.8	3.9	3.7	3.8	3.1	4.2	4	5.1	4.2	4.5	4.3	4.3	4.4	4.5	4.5	3.8	4.8	4.3	4.6	4.7	5.2
Asb1	protein_coding	647.6	0.4342	0.000162	0.596	7.458e-08	0.6885	1.168e-10	0.3714	0.003771	0.2258	0.1566	-0.1618	0.2344	-0.46	3.527e-05	0.2285	0.07441	-0.08862	0.6616	4.7	3.8	4	3	2.8	2.8	2.7	2.9	3.3	3.2	2.8	3.1	4	4	4.4	4	3.8	3.9	4.1	4.6	4.3	4.2	3.5	3.5	3.9	4	5.3	4.7	4.8
Gm29100	antisense	0.4712	0.03504	NA	0.1533	NA	0.1319	NA	0	NA	0.1361	NA	0	NA	0	NA	0.0631	NA	0	NA	0	0	0	0	0	0	0	0	0	0	0	0	0	0	0	0	0	0	0	0	0	0	0	0	0	0	0	0	0
Twist2	protein_coding	1.301	0.0206	NA	0.1636	0.803	0	NA	0	NA	-0.1024	NA	-0.07635	NA	-0.1336	NA	-0.1145	NA	-0.0597	0.9471	0	0	0	0	0	0	0.1	0.1	0.1	0	0	0	0.1	0	0.1	0	0	0	0	0	0	0	0	0	0	0	0	0	0
Gm29101	sense_intronic	0.1758	-0.06055	NA	-0.05081	NA	0	NA	0	NA	0	NA	0	NA	0	NA	0	NA	0	NA	0	0	0	0	0	0	0.1	0.1	0	0	0	0	0	0	0	0	0	0	0	0	0	0	0	0	0	0	0	0	0
Gm37600	TEC	0.7788	0.4198	NA	0.5887	NA	-0.3451	NA	-0.3083	NA	-0.3875	NA	0.0769	NA	0.06018	NA	-0.285	NA	-0.2481	NA	0	0	0	0	0	0	0	0	0	0	0	0	0	0	0	0	0	0	0	0	0	0	0	0	0	0	0	0	0
Hdac4	protein_coding	1400	0.4435	0.0003573	0.5865	8.898e-07	0.1259	0.4879	0.1666	0.3301	-0.1495	0.4944	-0.5527	6.912e-06	-0.17	0.2383	-0.04413	0.8233	-0.003403	0.9934	4.3	3.2	3.8	2.4	2.8	2.5	3.7	3.4	3.2	3.5	3.1	3.4	4.1	4.2	4	3.5	3.6	3.4	3.4	4.2	4	2.8	2.5	2.4	3.5	4	4	3	3.2
Gm37048	TEC	0.05816	-0.06215	NA	-0.05081	NA	0	NA	0	NA	0	NA	-0.0001043	NA	0	NA	0	NA	0	NA	0	0	0	0	0	0	0	0	0	0	0	0	0	0	0	0	0	0	0	0	0	0	0	0	0	0	0	0	0
Gm26720	lincRNA	0.2011	-0.01574	NA	0	NA	0.05385	NA	0.07381	NA	0.05393	NA	-0.0001226	NA	0	NA	0.02425	NA	0.04421	NA	0	0	0	0	0	0	0	0	0	0	0	0	0	0	0	0	0	0	0	0	0	0	0	0	0	0	0	0	0
Gm37036	TEC	8.779	0.3479	0.6522	0.2886	0.7153	0.8615	0.2208	0.2329	0.8021	-0.349	0.7717	-0.6703	0.3221	-0.7057	0.2774	0.1558	0.861	-0.4729	0.5958	0.2	0.2	0.1	0.1	0.1	0.1	0.2	0.2	0.1	0.1	0.1	0	0.3	0.1	0.1	0.2	0.1	0.1	0.1	0.2	0.1	0.2	0	0.1	0.1	0.2	0	0.2	0.2
Gm29099	lincRNA	0.1333	0.07528	NA	0	NA	0	NA	0	NA	0.01923	NA	-0.0001043	NA	0	NA	0	NA	0	NA	0	0	0	0	0	0	0	0	0	0	0	0	0	0	0	0.1	0	0	0	0	0	0	0	0	0	0	0	0	0
Gm7837	processed_pseudogene	1.808	0.04475	0.9698	0.2875	0.7562	-1.618	NA	-0.7691	NA	-0.6497	NA	-1.221	0.09333	0.9594	0.2005	-0.6582	0.4314	0.1903	0.8776	0.3	0.4	0	0.2	0	0.2	0	0	0	0.6	0.4	1.1	0	0.1	0	0.1	0.2	0.1	0.3	0.1	0.1	0	0	0	0.4	0.3	0.2	0	0.1
Ndufa10	protein_coding	2879	0.1035	0.5092	0.03203	0.8651	0.08716	0.6605	0.1945	0.231	-0.1546	0.4579	-0.1763	0.2227	-0.4398	0.0002148	-0.3527	0.005179	-0.2454	0.133	47.6	38.6	29.7	32.3	34.5	29.6	41.1	35.3	36	29.9	28.6	27.4	29.4	31.5	33.5	35.1	34.3	34.3	31.5	34.7	32.4	36.3	34.9	32.2	32	33.6	34.6	34	36.3
Mir6900	miRNA	0.2687	-0.01229	NA	0.05825	NA	-0.07554	NA	-0.05585	NA	0	NA	0	NA	0.06953	NA	0	NA	0.01369	NA	0	0	0	0	0	0.7	0	0	0	0	1.7	0	0	0	0	0	0.7	0	0	0	2	0	0	0	0	0.5	0	0	0
Olfr1416	protein_coding	0.03244	0.01525	NA	0	NA	0	NA	0	NA	0	NA	0	NA	0	NA	0	NA	0	NA	0	0	0	0	0	0	0	0	0	0	0	0	0	0	0	0	0	0	0	0	0	0	0	0	0	0	0	0	0
Olfr1413	protein_coding	0.1161	0	NA	0	NA	0	NA	0	NA	0	NA	0	NA	0	NA	0	NA	0	NA	0	0	0	0	0	0	0	0	0.1	0	0	0	0	0	0	0	0	0	0	0	0	0	0	0	0	0	0	0	0
Olfr1411	protein_coding	0.02516	-0.009405	NA	0	NA	0	NA	0	NA	0	NA	0	NA	0	NA	0	NA	0	NA	0	0	0	0	0	0	0	0	0	0	0	0	0	0	0	0	0	0	0	0	0	0	0	0	0	0	0	0	0
Olfr1410	protein_coding	0.262	0	NA	0.131	NA	0	NA	0.04935	NA	0.06347	NA	-0.0339	NA	-0.06746	NA	-0.04517	NA	-0.01811	NA	0	0	0	0	0	0	0	0	0	0	0	0	0	0	0	0	0	0	0	0	0	0	0	0	0	0	0	0	0
Olfr12	protein_coding	0.1201	-0.01284	NA	-0.05081	NA	-0.006751	NA	-0.01863	NA	0	NA	-0.0001043	NA	0.0007409	NA	0	NA	0	NA	0	0	0	0	0	0	0	0	0	0	0	0	0	0	0	0	0	0	0	0	0	0	0	0	0	0	0	0	0
Cops9	protein_coding	353.7	0.249	0.3241	0.1697	0.5332	0.108	0.7729	0.06049	0.8788	0.01953	0.979	0.2084	0.4357	-0.3531	0.1324	-0.2451	0.3653	-0.2926	0.3544	10.1	9.9	8.9	7.4	9.8	8.1	10.7	8.1	8.5	6	8.9	7.8	7.8	9.5	8.6	9.2	10.2	10.9	10.8	10.2	7.7	10.8	12	11	8.7	7.1	8	8.9	12.5
Otos	protein_coding	0.5896	0.09941	NA	0.227	NA	0	NA	0.1548	NA	-0.09986	NA	-0.004123	NA	-0.1306	NA	-0.1035	NA	0.02422	NA	0	0	0.1	0	0	0	0	0	0	0	0	0	0	0	0	0	0	0	0	0	0	0	0	0	0	0	0	0	0
Gm29481	antisense	0.2371	0	NA	0	NA	0	NA	0	NA	0	NA	0	NA	0	NA	0	NA	0	NA	0	0	0	0	0	0	0.2	0	0	0	0	0	0	0	0	0	0	0	0	0	0	0	0	0	0	0	0	0	0
Gpc1	protein_coding	1186	0.769	1.378e-06	1.206	2.067e-15	0.2452	0.2707	0.6763	0.0002555	-0.05677	0.894	0.56	0.0008326	-1.164	3.101e-14	-0.9188	7.063e-09	-0.4877	0.01401	9.1	6.9	9.7	4.9	6.2	5.2	11.8	11.8	12.3	4.4	3.8	3	12.1	14.4	15.4	9.3	9.4	9.3	10.8	14.7	12.7	13.8	12.4	11.7	5.7	6.4	9.3	7.6	7.7
Gm29480	antisense	0.02164	0	NA	0	NA	0	NA	0	NA	0	NA	-0.0001043	NA	0	NA	0	NA	0	NA	0	0	0	0	0	0	0	0	0	0	0	0	0	0	0	0	0	0	0	0	0	0	0	0	0	0	0	0	0
Mir149	miRNA	0.5554	-0.1802	NA	0.2387	NA	0	NA	0.503	NA	-0.193	NA	-0.08614	NA	-0.3254	NA	-0.2876	NA	0.1776	NA	1.6	0	0	0	0.8	0	0	0	0	0	0	0	0.6	0	0	0	0	0	0.4	1.9	0.5	0.4	1	0	0.4	2.5	0	0	0.5
Ankmy1	protein_coding	14.99	-0.1113	0.8954	0.542	0.4037	0.4704	0.5665	1.041	0.08559	1.381	0.02894	2.378	1.525e-06	-0.2637	0.7321	0.2066	0.8082	0.7768	0.2811	0	0.1	0.1	0	0.1	0.1	0.1	0.1	0.1	0.1	0.1	0	0	0	0	0	0.1	0.1	0.1	0.1	0.1	0.5	0.4	0.4	0.1	0.2	0.3	0.1	0.2
Dusp28	protein_coding	88.18	0.03097	0.9362	0.4824	0.04966	0.07846	0.863	-0.08592	0.835	-0.2422	0.585	-0.2976	0.2845	-0.367	0.1541	-0.2885	0.3328	-0.4529	0.1422	3.1	3.1	3.3	3.2	2.7	2.1	2.4	2.6	2.4	2.6	2.5	2.1	1.1	1.5	1.6	2.6	2.8	2.5	3.5	4.3	3.3	2.9	2.9	1.9	2.2	2.3	3.4	2.5	2.3
5033417F24Rik	antisense	6.962	0.1094	0.9079	0.7468	0.2752	-0.5561	0.5342	-0.4641	0.5811	-0.5487	0.6414	-0.2233	0.7954	-0.1081	0.9083	-0.6642	0.3922	-0.5722	0.5287	0.3	0.1	0	0.1	0.2	0.1	0.3	0.2	0.2	0.1	0.2	0.2	0.2	0.1	0.2	0.1	0.2	0.1	0.3	0.2	0.2	0.1	0.1	0.2	0.1	0.1	0.1	0.1	0.1
Rnpepl1	protein_coding	400.2	0.2394	0.2689	0.4547	0.01695	0.06165	0.8664	0.09198	0.7735	-0.2509	0.4101	-0.3214	0.1227	-0.8128	3.998e-06	-0.7512	4.574e-05	-0.7208	0.0004979	1.8	1.6	2.3	1.4	1.5	1.1	2.3	2.1	2.2	1.2	1	0.9	2.5	3	2.9	1.6	1.5	1.6	1.5	2.1	1.8	1.7	1.4	1.3	1.1	1.1	2	1.3	1.4
9430060I03Rik	antisense	12.89	0.2701	0.6955	0.8522	0.1108	0.6522	0.3029	0.767	0.1822	0.19	0.8831	0.2975	0.6652	0.1567	0.8359	0.8089	0.1641	0.9237	0.1381	0.2	0.2	0.2	0.1	0.2	0.3	0.2	0.2	0.2	0.3	0.1	0.3	0.5	0.2	0.3	0.3	0.2	0.3	0.4	0.5	0.4	0.2	0.2	0.3	0.4	0.4	0.1	0.4	0.2
Capn10	protein_coding	718.5	0.5743	3.873e-05	0.696	2.964e-07	0.1247	0.5656	0.2113	0.26	-0.2656	0.1924	-0.5732	5.221e-05	-0.2901	0.05415	-0.1654	0.3603	-0.07882	0.7725	7.5	5.6	9.2	5.1	4.4	4.7	7	6.1	6.1	5.8	5.6	6.3	6.7	7.5	7.7	7	7.1	7.2	7.1	8.2	7.9	5.4	4.3	4.7	6.9	6.8	6.3	5.3	6.5
Gpr35	protein_coding	7.991	0.7604	0.2676	1.087	0.08616	0.1171	0.9287	1.641	0.01161	-0.1218	0.9424	0.644	0.3671	-1.246	0.05642	-1.129	0.1125	0.3951	0.6886	0	0	0.1	0	0	0	0.2	0.2	0.1	0	0	0	0.1	0.1	0.1	0	0.1	0.1	0.1	0.1	0.1	0.1	0.1	0.1	0.1	0.1	0.1	0	0
Aqp12	protein_coding	0.03888	0	NA	0	NA	0	NA	0	NA	0	NA	0	NA	0	NA	0	NA	0	NA	0	0	0	0	0	0	0	0	0	0	0	0	0	0	0	0	0	0	0	0	0	0	0	0	0	0	0	0	0
Kif1a	protein_coding	1212	1.229	3.709e-08	3.905	1.632e-85	0.4708	0.04882	0.4119	0.08865	0.9958	0.0002944	0.1625	0.6545	0.8505	0.0005254	1.321	4.238e-08	1.262	4.961e-07	0.2	0.1	0.1	0.1	0.2	0.1	12.8	11.8	10.8	0.2	0.2	0.2	34.8	40.3	39.3	0.3	0.3	0.3	2.5	2.1	2	0.1	0.1	0.1	0.3	0.3	0.2	0.2	0.2
Gm28086	lincRNA	0.3245	0.00179	NA	0.007641	NA	0.1048	NA	0.1299	NA	0	NA	0	NA	0	NA	0.07166	NA	0.09674	NA	0	0	0	0	0	0	0	0	0	0	0	0	0.4	0	0.1	0	0.1	0	0	0.1	0	0	0	0	0.1	0.2	0	0	0
Agxt	protein_coding	0.3221	0.0639	NA	0	NA	0	NA	0.1655	NA	-0.05134	NA	-0.07815	NA	-0.07357	NA	-0.04923	NA	0.09197	NA	0	0	0	0	0	0	0	0	0	0	0	0	0	0	0	0	0	0	0	0	0	0	0	0	0	0	0	0	0
2310007B03Rik	protein_coding	2.253	0.3199	0.6913	0.06744	0.9449	-0.4096	NA	-0.214	NA	-0.2867	NA	-0.3594	0.6491	0.1269	0.891	-0.2826	0.7353	-0.0871	0.9393	0	0	0	0	0	0	0.4	0.4	0.1	0	0	0	0	0	0.1	0	0	0	0	0	0	0	0	0	0	0	0	0	0
Crocc2	protein_coding	304	1.446	3.64e-08	2.022	1.229e-15	-1.119	8.358e-08	0.04456	0.916	-1.418	4.828e-08	-1.837	2.139e-14	2.862	4.747e-44	1.743	4.32e-16	2.907	8.734e-38	1	0.7	0.5	0.2	0.2	0.2	0.9	0.8	0.6	7.1	6.4	4.5	1.1	1.2	0.9	0.6	0.5	0.6	1	0.9	0.7	0.3	0.2	0.2	6	6.6	0.2	0.3	0.3
Sned1	protein_coding	1096	2.054	1.029e-40	3.253	1.641e-103	0.4124	0.01001	0.8553	4.232e-08	-0.205	0.4838	-1.673	2.439e-25	2.507	1.475e-70	2.92	4.096e-95	3.363	7.584e-106	1.4	1.2	1.2	0.9	0.7	0.4	3.9	3.4	3.6	7.9	7	7.4	5.7	5.3	4.7	2.9	2.6	2.7	5.8	6.9	6.3	0.5	0.3	0.4	12.7	14.6	1.3	0.9	1.1
Mterf4	protein_coding	523.3	0.4159	0.0003945	0.355	0.003139	0.2414	0.08108	0.451	0.0003652	-0.1451	0.4857	-0.3092	0.01347	-0.3525	0.002808	-0.1112	0.4875	0.09848	0.6265	4.7	4.5	3.6	3	3.2	3.7	4.1	3.6	3.9	3.1	3.6	3.5	3	2.8	2.7	4.5	4.5	4.4	4.1	4.4	4.4	3.9	3.4	3.3	4.7	4.7	3.4	4.1	4.1
Gm28535	antisense	2.39	-0.2812	0.7678	-0.1052	0.9219	-0.5262	NA	0.1471	NA	-0.6222	0.6153	-0.334	0.7199	-0.7319	0.3515	-1.258	0.07569	-0.5849	0.5345	0	0.1	0.7	0	0.1	0.1	0.3	0.4	0	0	0.1	0.1	0.1	0.1	0	0	0.1	0.1	0.1	0.2	0	0.2	0	0.1	0.1	0.1	0.2	0.1	0
Gm7867	processed_pseudogene	3.304	0.2053	0.8371	0.6927	0.3846	-0.9435	0.2803	0.02357	0.9842	0.2928	0.8533	0.4373	0.6274	0.8916	0.2411	-0.05184	0.9648	0.9152	0.2944	0.1	0.3	0	0.2	0.4	0	0	0.2	0.3	0.5	0.4	0.4	0.1	0.1	0.1	0.1	0.2	0.4	0.3	0.4	0.5	0.2	0.4	0.1	0.8	0.1	0.1	0.2	0.3
Pask	protein_coding	1643	0.2761	0.0209	0.3059	0.008817	0.1149	0.4874	0.2265	0.1107	-0.107	0.633	-0.3581	0.002442	-0.0007839	0.9978	0.1141	0.4476	0.2257	0.1395	8.6	6.9	7.1	5.8	5.8	6.1	5.9	5.1	5.9	8	7.5	7.1	6.5	7.3	6.9	7.2	7	7.3	7	8	7.1	6.9	5.6	5.2	8.5	9.2	7	6.9	7.1
Ppp1r7	protein_coding	1901	0.6043	4.972e-07	0.6666	1.766e-08	-0.01473	0.9545	0.2154	0.183	-0.1005	0.6938	-0.1965	0.1775	-0.1005	0.5334	-0.1152	0.4907	0.1149	0.588	9.7	8.2	6.1	4.6	5.6	4.6	5.2	4.8	5.3	7.5	7.5	7.6	5.5	6.1	6.2	7.6	7.4	7.6	7.2	8.2	8.3	7.6	6.9	6.7	8.1	9.4	7.3	7.6	7.7
Mir6902	miRNA	0.1767	0	NA	0.02913	NA	0.02097	NA	0.01119	NA	0	NA	-0.0001043	NA	-0.0003342	NA	0.02064	NA	0.01086	NA	0	0	0	0	0	0	0	0.8	0	0	0.3	0	0	0	0	0	0	0	0.7	0	0	0	0	0.4	0	0.4	0	0	0
Mir6345	miRNA	2.287	0.01057	0.993	0.1967	0.8368	0.243	NA	0.9069	NA	-1.132	0.2158	-0.6935	0.3928	-1.49	0.02477	-1.246	0.07611	-0.5826	0.5287	1.1	0.2	7.3	1.4	0	0.3	0	0	0	0	0.3	0	0	0.9	0.2	0.6	0.5	0.5	0.4	1.6	0.2	1.5	1	0	1.1	1.1	0.6	0.3	0.3
Gm26446	snRNA	2.053	0.3582	0.6922	-0.1204	0.9072	0.1532	NA	-0.5775	NA	-0.5511	NA	-0.4339	0.619	-0.1016	0.9232	0.05162	0.9634	-0.6791	0.4311	1	2	0	0	0	2.3	0	0	0	1.1	1.4	0.4	3.5	0	0	1	1.5	1.8	0.7	0.8	0.6	1	0.3	0.2	0.3	0	0	1	0
Ano7	protein_coding	8.346	0.7642	0.2744	2.694	7.303e-07	0.42	0.6125	-0.2677	0.7551	0.5478	0.6498	0.4259	0.5992	1.49	0.01169	1.91	0.001165	1.222	0.08575	0	0	0	0	0	0	0.1	0.1	0.1	0.1	0.1	0.1	0	0.1	0.1	0.1	0.1	0	0.3	0.2	0.3	0.1	0	0	0.1	0.1	0	0.1	0
Hdlbp	protein_coding	10870	0.622	1.392e-05	0.4843	0.0009154	0.2357	0.2126	0.4342	0.01229	0.2578	0.229	0.1117	0.5706	0.1328	0.476	0.3686	0.01801	0.567	0.0006783	45.1	32	25	22.3	26.5	23.4	40.9	34.4	34.5	36.8	38	37.5	33.2	40.8	39.3	38.8	34.9	38.2	33.4	34.8	33.4	39.4	37.4	33.9	47.9	53.8	39.1	40.1	43.4
Gm17415	processed_pseudogene	0.1841	0	NA	0	NA	0.0461	NA	-0.01802	NA	0	NA	0.05319	NA	0.00118	NA	0.04728	NA	0	NA	0	0	0	0	0	0	0	0	0	0	0	0	0	0	0	0	0	0	0	0	0	0	0	0	0	0	0	0	0
Sept2	protein_coding	116.4	0.1136	0.7507	0.367	0.1881	0.05534	0.9077	0.1246	0.7521	-0.2437	0.5918	-0.3513	0.2083	-0.4308	0.09599	-0.3754	0.1896	-0.3062	0.3928	0.9	0.8	0.4	0.4	0.4	0.5	0.5	0.5	0.5	0.6	0.5	0.6	0.6	0.6	0.5	0.5	0.4	0.5	0.5	0.7	0.6	0.7	0.6	0.5	0.6	0.6	0.6	0.6	0.7
Farp2	protein_coding	81.31	0.6316	0.02314	0.1832	0.6128	0.6306	0.03273	0.6649	0.02695	0.2027	0.7222	0.8176	0.002602	-0.1797	0.6226	0.4509	0.1522	0.4852	0.1735	0.6	0.4	0.4	0.5	0.4	0.5	0.7	0.6	0.5	0.4	0.5	0.4	0.4	0.3	0.4	0.8	0.8	0.7	0.4	0.6	0.7	1.1	0.9	0.8	0.6	0.9	0.5	0.7	0.6
Gm37250	TEC	1.086	0.02446	NA	0.3229	NA	-0.2335	NA	-0.2066	NA	-0.2447	NA	0.2917	NA	0.116	NA	-0.1175	NA	-0.09059	NA	0	0	0	0	0	0	0.1	0	0	0	0	0	0.1	0	0	0	0	0	0	0	0.1	0	0	0	0	0	0	0	0
Stk25	protein_coding	1649	0.2429	0.1184	0.3501	0.0153	0.05692	0.8305	0.2197	0.2391	-0.01675	0.9708	0.01105	0.9646	-0.2037	0.2039	-0.1468	0.4228	0.01597	0.963	13.4	10.1	7.9	9.6	10.8	8.5	13.4	12.9	12.4	9.6	10.2	7.8	13.4	14.1	12.9	12.1	10.9	11.4	11.6	13	12.4	10.9	10.9	10.2	10.5	11	11.6	9.7	10.3
Gm28536	antisense	0.3634	-0.09335	NA	-0.05081	NA	0	NA	0	NA	0.01923	NA	0	NA	0	NA	0	NA	0	NA	0	0	0	0.2	0	0	0	0	0	0	0	0	0	0	0	0	0	0	0	0.1	0	0	0	0	0	0	0.1	0	0
Bok	protein_coding	270.5	1.718	2.402e-24	1.445	4.276e-17	-0.05537	0.8745	0.3536	0.09324	-0.01992	0.9742	-0.003156	0.993	-0.1412	0.5423	-0.1965	0.4101	0.2125	0.4336	4.1	3.7	4.2	2	2.5	2.1	10.5	9.4	10.6	3.6	3.9	3.2	11.5	15.3	11.7	6.4	7.7	8.4	6.4	6	6	4.2	3.8	3.9	4.4	4.8	4.5	3.5	3.9
Thap4	protein_coding	771.6	0.2906	0.02872	0.1723	0.2404	0.05822	0.804	0.169	0.3321	-0.09187	0.7306	-0.1404	0.3746	-0.4708	0.000149	-0.4126	0.001729	-0.3018	0.06132	5.7	4.2	5.2	4.4	4.1	4.7	4.6	4.3	4.3	3.9	3.6	3.2	4.9	6.1	5.3	5.6	5.1	5.5	4.7	5.3	5	5	4.5	4	3.9	4.2	5	4.4	4.6
Atg4b	protein_coding	968.9	0.6174	9.62e-07	0.4136	0.001698	0.3779	0.008334	0.3219	0.04281	0.2129	0.293	0.1966	0.2055	-0.4949	0.0001305	-0.117	0.5158	-0.1731	0.3919	5	4.1	4	3.4	4.2	3.7	4.9	4.7	4.6	3.3	3	3	4	5	5	6.3	5.3	5.9	4.4	5.5	5.3	5.7	5	4.5	3.9	3.9	5.7	4.9	4.8
Dtymk	protein_coding	2812	0.1883	0.02086	0.06122	0.5459	-0.06484	0.5911	0.1533	0.1137	-0.09662	0.4722	-0.1096	0.2348	-0.1843	0.02172	-0.2491	0.001731	-0.03104	0.8432	54.6	47.3	50	36.3	39.1	38.4	28.3	28.3	29.9	43.7	44	46.2	26.6	26.8	27	43.2	43.1	43.6	36.3	43	39.8	48.6	48.6	43.8	49.3	50	49.2	43.8	49.4
Ing5	protein_coding	2332	0.547	1.681e-08	0.4668	1.891e-06	-0.05249	0.7677	0.04768	0.789	-0.06371	0.7717	-0.1384	0.255	-0.04174	0.777	-0.09423	0.4885	0.005938	0.9831	27	21.5	18.6	12.7	14.8	14	15.5	14	13.2	22.2	21.7	22	13.2	13.9	13.2	20.8	19.8	20.4	18.7	19.6	19.5	21.6	20.1	19.8	22.3	23.1	23.1	20.6	21.3
D2hgdh	protein_coding	125	2.721	5.081e-15	2.099	3.629e-09	-0.02515	0.9731	1.212	0.001056	0.1471	0.8589	0.8832	0.01421	-0.2053	0.6624	-0.2305	0.6405	1.006	0.01095	0.9	0.6	1.6	0.1	0.1	0.3	0.5	0.9	1.1	0.8	0.7	1	1.4	1.4	2	1.7	1.2	1.6	1.3	0.7	0.8	1.8	2.1	1.7	2	2.1	1.5	0.8	1
Gal3st2	protein_coding	0.1448	0.0587	NA	0	NA	0	NA	0.03548	NA	0	NA	0	NA	0	NA	0	NA	0.009572	NA	0	0	0	0	0	0	0	0	0	0	0	0	0	0	0	0	0	0	0	0	0	0	0	0	0	0	0	0	0
Gm18666	unprocessed_pseudogene	0.09787	0	NA	0	NA	-0.006751	NA	-0.02096	NA	0	NA	0	NA	0.0007409	NA	0	NA	0	NA	0	0	0	0	0	0	0.1	0	0	0	0	0	0	0	0	0	0	0	0	0	0	0	0	0	0	0	0	0	0
Gm9994	protein_coding	2.229	1.104	0.1259	0.7059	0.3629	0.4134	NA	1.121	NA	0.7193	NA	1.136	0.129	-0.106	0.9204	0.3074	0.7523	1.015	0.2112	0	0	0	0	0	0	0.1	0	0.1	0	0	0	0	0	0.1	0	0	0.1	0	0	0	0	0.1	0.1	0.1	0	0.1	0	0
Gm7889	unprocessed_pseudogene	2.089	0.8755	0.2294	0.1411	0.8844	0.7479	NA	2.095	NA	0	NA	0.4398	0.6034	0.2898	0.7456	1.038	0.1492	2.385	0.0001103	0	0	0	0	0.1	0	0	0	0	0.1	0	0	0	0	0.1	0.1	0.2	0.1	0.1	0	0	0	0	0.1	0.9	0.6	0	0	0
Gm6086	protein_coding	4	1.231	0.08422	0.5997	0.4621	-0.519	0.6248	2.626	7.266e-05	0.08081	0.97	0.72	0.3843	0.7138	0.3751	0.1947	0.8541	3.34	1.403e-07	0	0	0	0	0	0	0	0	0	0	0	0	0	0	0	0	0	0	0	0	0	0	0	0	0.2	0.2	0	0	0
Pdcd1	protein_coding	0.2227	0.02294	NA	0	NA	-0.02787	NA	-0.03718	NA	-0.06071	NA	-0.08004	NA	-0.03144	NA	-0.0593	NA	-0.06862	NA	0	0	0	0	0	0	0	0	0	0	0	0	0	0.1	0	0	0	0	0	0	0	0	0	0	0	0	0	0	0
Gm7891	processed_pseudogene	0.1747	0	NA	0.02913	NA	0	NA	0.03511	NA	0	NA	-0.0001043	NA	0	NA	0	NA	0.009208	NA	0	0	0	0	0	0	0	0	0.1	0	0	0	0	0	0	0	0	0	0	0.1	0	0	0	0	0	0	0	0	0
Gm7895	processed_pseudogene	0.3189	-0.07277	NA	-0.05839	NA	-0.09454	NA	-0.1823	NA	0.1224	NA	-0.1422	NA	0.07579	NA	-0.01876	NA	-0.1065	NA	0	0	0	0	0	0	0	0	0	0	0	0	0	0	0	0	0	0	0	0	0	0	0	0	0	0	0	0.1	0
Gm5264	processed_pseudogene	0.01959	0	NA	0	NA	0	NA	0	NA	0	NA	-0.0001043	NA	0	NA	0	NA	0	NA	0	0	0	0	0	0	0	0	0	0	0	0	0	0	0	0	0	0	0	0	0	0	0	0	0	0	0	0	0
Fam174a	protein_coding	82.96	-0.02786	0.9484	0.2971	0.3273	0.561	0.04386	-0.1348	0.7458	0.2402	0.6335	-0.2161	0.5194	-0.08775	0.8178	0.4732	0.1012	-0.2226	0.6107	0.6	0.5	0.5	0.4	0.6	0.6	0.9	1	0.6	0.5	0.6	0.5	1.2	1.3	1.2	0.4	0.6	0.6	0.6	0.7	0.7	0.5	0.5	0.4	0.4	0.5	0.8	0.6	0.7
BC055308	TEC	3.932	0.02698	0.9825	-0.07504	0.9482	0.2591	0.8363	0.1629	0.8864	-0.6662	0.592	-0.5305	0.5425	-0.1999	0.841	0.05916	0.9591	-0.03704	0.9814	0	0.2	0	0	0	0	0.1	0.1	0.1	0.1	0.1	0	0.1	0.2	0.1	0.1	0	0	0	0	0	0.1	0.1	0	0	0.1	0	0	0
Gm15427	processed_pseudogene	30.2	-0.09118	0.8843	-0.548	0.2449	0.1072	0.8945	0.1616	0.8139	0.1665	0.8687	0.1211	0.8428	-0.1501	0.8012	-0.04284	0.9522	0.01153	0.9926	1.4	3.1	1.8	2.6	2.9	2.2	1.9	3.1	1.1	2.1	1.9	1.8	2.6	2.4	2.2	1.8	2.8	2.4	1.6	1.6	1.7	3	2.1	2.1	2.9	1.5	4.1	1.6	2.2
St8sia4	protein_coding	17.95	1.286	0.03684	1.495	0.0123	1.351	0.02011	0.5834	0.4197	0.1485	0.9224	-1.062	0.0971	0.4033	0.576	1.754	0.001386	0.9867	0.1595	0	0	0.1	0	0	0	0	0.1	0	0	0	0	0	0	0	0	0	0	0	0	0.1	0	0	0	0.1	0	0	0	0
Gm37642	TEC	0.1841	0	NA	0.02913	NA	0.09882	NA	0	NA	0.04588	NA	0	NA	0	NA	0.07393	NA	0	NA	0	0	0	0	0	0	0	0	0	0	0	0	0	0	0	0	0	0	0	0	0	0	0	0	0	0	0	0	0
4930598F16Rik	lincRNA	0.3438	0	NA	0	NA	0.1685	NA	0.1333	NA	0.02968	NA	0	NA	0.03488	NA	0.2034	NA	0.1682	NA	0	0	0	0	0	0	0	0	0	0	0	0	0	0	0	0	0	0	0	0	0	0	0	0	0.1	0.1	0	0	0
Gm37761	TEC	0.4774	0.05975	NA	-0.09615	NA	-0.09709	NA	-0.2205	NA	0.06192	NA	-0.03601	NA	0.06143	NA	-0.03566	NA	-0.159	NA	0	0	0	0	0	0	0	0	0	0	0	0	0	0	0	0	0	0	0	0	0	0	0	0	0	0	0	0	0
Gm29601	lincRNA	0.1543	-0.01341	NA	0.1089	NA	0.04579	NA	0	NA	0	NA	0	NA	0	NA	0.02064	NA	0	NA	0	0	0	0	0	0	0	0	0	0	0	0	0	0	0	0	0	0	0	0	0.1	0	0	0	0	0	0	0	0
Gm1833	processed_pseudogene	0.02611	0	NA	0	NA	0	NA	0	NA	0.01923	NA	0	NA	0	NA	0	NA	0	NA	0	0	0	0	0	0	0	0	0	0	0	0	0	0	0	0	0	0	0	0	0	0	0	0	0	0	0	0	0
Slco4c1	protein_coding	344.6	0.02684	0.9431	-0.9954	4.767e-06	0.8184	0.0009754	1.887	1.398e-15	0.3838	0.2562	0.9296	3.217e-05	-1.805	4.406e-17	-0.9867	1.488e-05	0.08194	0.86	3.8	3.3	1.9	3.5	3.5	4.6	1.5	1.6	1.3	0.9	0.9	0.8	0.2	0.2	0.2	4.2	3.9	3.7	2.8	1.3	1.6	6.2	6.2	5.6	3.1	3.5	4.5	4	3.7
Panct2	antisense	186	0.4503	0.01865	-0.4188	0.03676	0.8905	9.822e-06	1.848	3.318e-22	0.5549	0.0101	0.918	1.704e-07	-1.468	8.88e-16	-0.5779	0.004324	0.3793	0.1156	2	2.1	1.5	1.7	1.7	2.1	0.6	0.7	0.7	0.6	0.8	0.6	0.2	0.3	0.2	3.1	2.3	2.3	1.5	1.2	1.4	3.5	4	3.5	2.4	2.7	2.9	2.9	2.8
Slco6b1	transcribed_unprocessed_pseudogene	0.1254	0	NA	0	NA	0	NA	0	NA	-0.03406	NA	-0.0534	NA	-0.05255	NA	-0.03266	NA	-0.04771	NA	0	0	0.1	0	0	0	0	0	0	0	0	0	0	0	0	0	0	0	0	0	0	0	0	0	0	0	0	0	0
Gm9499	processed_pseudogene	0.02082	-0.009405	NA	0	NA	0	NA	0	NA	0	NA	0	NA	0	NA	0	NA	0	NA	0	0	0	0	0	0	0	0	0	0	0	0	0	0	0	0	0	0	0	0	0	0	0	0	0	0	0	0	0
Gm6430	processed_pseudogene	7.432	0.1095	0.9097	-0.1506	0.8745	-0.1914	0.8704	-0.1039	0.9239	-0.1566	0.9233	-0.6678	0.3677	-0.3142	0.7044	-0.5056	0.5385	-0.4182	0.6747	0.2	0.1	1	0.2	0.1	0.2	0.3	0.1	0.2	0.2	0.2	0.3	0.4	0.3	0.3	0.1	0.2	0.3	0.1	0.3	0.1	0.3	0.1	0.1	0.2	0.2	0.3	0.2	0.3
Slco6c1	protein_coding	0.02782	0	NA	0	NA	0	NA	0	NA	-0.03406	NA	-0.0534	NA	-0.05255	NA	-0.03266	NA	-0.04771	NA	0	0	0	0	0	0	0	0	0	0	0	0	0	0	0	0	0	0	0	0	0	0	0	0	0	0	0	0	0
Gm7135	transcribed_unprocessed_pseudogene	0.1219	0	NA	0	NA	-0.006331	NA	-0.07132	NA	0	NA	0	NA	0.05361	NA	0.04728	NA	0	NA	0	0	0	0	0	0	0	0	0	0	0	0	0	0	0	0	0	0	0	0	0	0	0	0	0	0	0	0	0
Gm37171	TEC	0.1169	-0.06135	NA	-0.02416	NA	0	NA	0	NA	0	NA	0	NA	0	NA	0	NA	0	NA	0	0	0	0.1	0	0	0	0	0	0	0	0	0	0	0	0	0	0	0	0	0	0	0	0	0	0	0	0	0
D1Ertd622e	protein_coding	80.68	-0.07009	0.877	0.3106	0.3702	-0.2457	0.5864	0.4652	0.1827	-1.233	0.0001632	-0.4001	0.2344	-0.3782	0.2494	-0.6239	0.05543	0.08696	0.8817	0.1	0.1	0.1	0	0.1	0.1	0.1	0.2	0.1	0.1	0.1	0	0.2	0.2	0.2	0.1	0.1	0.1	0.1	0.1	0.1	0	0.1	0.1	0.1	0.1	0	0	0
Ppip5k2	protein_coding	2755	0.4905	0.0008944	0.4708	0.001374	-0.008148	0.9805	-0.1739	0.4113	-0.2044	0.3949	-0.3053	0.06111	-0.00436	0.9874	-0.01251	0.9617	-0.1782	0.4385	10.2	9.2	5.3	5.1	5.8	5.3	6.8	6.5	7.4	8.4	8.5	7.9	8	8.6	8	7.7	7.7	7.6	7.7	7.3	7.7	6.5	7	6.6	6.6	8	6.7	7.2	7.7
Gin1	protein_coding	157.4	0.07617	0.8186	-0.1541	0.6075	-0.08226	0.8446	-0.08053	0.837	-0.3243	0.3659	-0.263	0.3287	-0.1078	0.7289	-0.1901	0.5306	-0.1884	0.6182	1.6	1.1	1	0.6	1	1.2	1.2	1	1.2	1.2	1.1	1.3	0.5	0.6	0.6	1.1	1	0.9	0.7	0.9	0.9	1	1.1	1	1	1.2	0.8	1.2	1
Pam	protein_coding	606.3	-0.2619	0.05848	-0.3775	0.00383	0.2458	0.1474	0.5546	0.0001584	-0.4658	0.001419	0.1927	0.2057	-1.208	2.024e-23	-0.9618	2.174e-14	-0.6531	4.559e-06	2.8	2.5	2.2	2.6	2.8	2.6	2.3	2.3	1.9	1.1	1.1	1.1	1.4	1.6	1.3	2.2	2.2	2.3	1.8	2.3	2.1	2.8	3.2	2.6	1.6	1.5	2.2	1.6	1.7
Gm37140	TEC	4.484	0.01319	0.9918	0.1037	0.9254	0.5081	0.6328	0.4638	0.6259	-0.7935	0.4891	-0.8088	0.3172	-1.439	0.03891	-0.9304	0.2426	-0.9748	0.2523	0.1	0.3	0.4	0.1	0.1	0.1	0	0.2	0.1	0.1	0	0	0	0.1	0.1	0.1	0	0.1	0.1	0.1	0.1	0.1	0.1	0.1	0.2	0	0	0.2	0.1
Gm3531	processed_pseudogene	4.793	0.01024	0.9935	-0.05119	0.9666	-0.3299	0.7771	0.1299	0.9111	-0.1144	0.9531	-0.03908	0.9731	-0.2118	0.8289	-0.5417	0.5451	-0.08185	0.9551	0.6	0.3	0.6	1.1	0.1	0.2	0	0.5	0.4	0.5	0.6	0.1	0.1	0	0.2	0.3	0.6	0.3	0.4	0.4	0.3	0.1	0.6	0.7	0.5	0.4	1	0.1	0.3
B230216N24Rik	processed_transcript	12.1	0.6779	0.2682	0.08942	0.9197	0.05165	0.963	0.4403	0.547	-0.7654	0.3416	-0.5469	0.3761	-1.098	0.03881	-1.046	0.06922	-0.6578	0.3594	0.2	0.2	0.1	0	0.1	0.1	0.1	0.1	0	0.1	0.1	0	0.1	0	0	0.1	0.1	0.1	0	0.1	0.1	0.1	0.1	0.1	0.1	0.1	0.2	0.1	0.1
1810006J02Rik	lincRNA	0.1492	-0.05974	NA	-0.05081	NA	-0.0334	NA	-0.01818	NA	0	NA	-0.0001043	NA	0.02739	NA	0	NA	0.009208	NA	0	0	0	0	0	0	0	0	0	0	0	0	0	0	0	0	0	0	0	0	0	0	0	0	0	0	0	0	0
Gm3555	processed_pseudogene	10.78	-0.1969	0.8129	0.3294	0.6613	-0.1252	0.9091	0.4563	0.55	-0.4439	0.6917	-0.4973	0.4745	-0.4548	0.5105	-0.58	0.4186	0.00153	1	0.4	0.4	0.4	0.1	0.3	0.3	0.5	0.2	0.3	0.2	0.3	0.3	0.2	0.3	0.4	0.3	0.2	0.1	0.5	0.2	0.3	0.3	0	0.4	0.4	0.5	0.3	0.3	0.3
Gm26134	miRNA	0.02082	-0.009405	NA	0	NA	0	NA	0	NA	0	NA	0	NA	0	NA	0	NA	0	NA	0	0	0	0	0	0	0	0	0	0	0	0	0	0	0	0.2	0	0	0	0	0	0	0	0	0	0	0	0	0
Gm7967	lincRNA	4.063	-0.03371	0.9784	0.3406	0.7099	-0.4862	0.6505	-1.03	0.1876	0.5006	0.7134	-0.4742	0.5962	1.678	0.01322	1.191	0.1128	0.648	0.499	0	0	0	0	0	0	0	0.1	0	0.1	0.1	0.1	0.1	0.1	0	0	0	0	0	0	0	0	0	0	0	0	0	0	0.1
Gm18248	processed_pseudogene	0.02297	0	NA	0	NA	-0.006751	NA	-0.0218	NA	0	NA	0	NA	0.0007409	NA	0	NA	0	NA	0	0	0	0	0	0	0	0	0	0	0	0	0	0	0	0	0	0	0	0	0	0	0	0	0	0	0	0	0
Cntnap5b	protein_coding	0.04742	0	NA	0	NA	0	NA	0.05949	NA	0	NA	0	NA	0	NA	0	NA	0.03359	NA	0	0	0	0	0	0	0	0	0	0	0	0	0	0	0	0	0	0	0	0	0	0	0	0	0	0	0	0	0
Tdpx-ps1	processed_pseudogene	0.1795	-0.04006	NA	0.002483	NA	0.04578	NA	0	NA	0	NA	-0.0001043	NA	0	NA	0.02064	NA	0	NA	0	0	0	0	0.1	0	0	0.1	0	0	0	0	0	0	0	0	0	0	0.1	0	0	0	0	0	0	0	0	0	0
Gm19029	processed_pseudogene	0.2311	-0.03286	NA	-0.05081	NA	-0.006751	NA	-0.01843	NA	-0.007412	NA	-0.0534	NA	-0.02591	NA	-0.03266	NA	-0.04433	NA	0	0	0.3	0	0.1	0	0	0	0	0	0	0	0	0	0	0	0	0	0	0	0	0	0	0	0	0	0	0.1	0
Gm29668	processed_pseudogene	0.3744	0.1071	NA	0.01647	NA	-0.01324	NA	-0.02385	NA	0.3346	NA	0.155	NA	-0.006937	NA	0	NA	0	NA	0	0	0	0	0	0	0.3	0	0	0	0.1	0	0	0	0	0.1	0	0.1	0	0	0.1	0.1	0.2	0	0	0	0	0.3	0.2
Gm29667	processed_pseudogene	1.819	0.5074	0.5384	0.4146	0.6223	-0.3513	NA	0.03102	NA	0.4456	NA	-0.1296	0.8991	-0.0002164	1	-0.3516	0.7023	0.03081	0.9837	0.1	0.1	0.3	0	0	0.1	0.3	0	0	0.1	0.1	0.2	0.2	0.4	0.1	0.2	0.1	0.1	0.3	0.1	0	0.2	0	0.1	0.3	0	0.7	0.2	0.1
Psmb6-ps2	processed_pseudogene	0.02164	0	NA	0	NA	0	NA	0	NA	0	NA	-0.0001043	NA	0	NA	0	NA	0	NA	0	0	0	0	0	0	0	0	0	0	0	0	0	0	0	0	0	0	0	0	0	0	0	0	0	0	0	0	0
Gm18969	processed_pseudogene	0.06907	0	NA	0	NA	0	NA	0.06034	NA	0	NA	-0.0001043	NA	0	NA	0	NA	0.03443	NA	0	0	0	0	0	0	0	0	0	0	0	0	0	0	0	0	0	0	0	0	0	0	0	0	0.1	0	0	0	0
Gm28188	processed_pseudogene	0.02188	0	NA	0	NA	0	NA	0.03175	NA	0	NA	0	NA	0	NA	0	NA	0.005844	NA	0	0	0	0	0	0	0	0	0	0	0	0	0	0	0	0	0	0	0	0	0	0	0	0	0	0.1	0	0	0
Gm28187	lincRNA	0.6458	-0.02093	NA	-0.01447	NA	0	NA	0	NA	0.05839	NA	-0.1284	NA	-0.1281	NA	-0.1201	NA	-0.1145	NA	0.1	0	0	0	0	0	0	0	0	0	0	0	0	0	0	0	0	0	0	0	0	0	0	0	0	0	0.2	0	0
Gm3116	unprocessed_pseudogene	0.04647	0.05184	NA	0	NA	0	NA	0	NA	0	NA	0	NA	0	NA	0	NA	0	NA	0	0	0	0	0	0	0	0	0	0	0	0	0	0	0	0	0.1	0	0	0	0	0	0	0	0	0	0	0	0
Gm29141	unprocessed_pseudogene	0.2053	0	NA	0.003703	NA	-0.04765	NA	-0.1024	NA	0.02924	NA	-0.0001586	NA	0.07902	NA	0.03138	NA	0	NA	0	0	0	0	0	0	0	0	0	0	0	0	0	0	0	0	0	0	0	0	0	0	0	0	0	0	0	0	0
Gm37789	TEC	0.1951	0	NA	0	NA	-0.006751	NA	-0.01928	NA	-0.06071	NA	-0.08004	NA	-0.05255	NA	-0.0593	NA	-0.07183	NA	0	0	0.1	0	0	0	0	0	0	0	0	0	0	0	0	0	0	0	0	0	0	0	0	0	0	0	0	0	0
Gm29011	processed_pseudogene	0.8246	0.08906	NA	0.2197	NA	0.3453	NA	-0.01903	NA	-0.05141	NA	-0.1033	NA	-0.2081	NA	0.1372	NA	-0.2271	NA	0	0	0.2	0	0.1	0	0.1	0	0	0	0	0.1	0	0	0.1	0	0	0	0	0	0.1	0.1	0	0	0	0	0.1	0	0
Cdh20	protein_coding	1.924	-0.09334	0.9305	0.1763	0.8599	-0.8353	NA	-0.4366	NA	0.2681	NA	0.5105	0.5607	0.5974	0.472	-0.2379	0.8148	0.1609	0.8999	0	0	0	0	0	0	0	0	0	0	0	0	0	0	0.1	0	0	0	0	0	0	0	0	0.1	0	0	0.1	0	0
Gm38031	TEC	0.2535	0	NA	0	NA	-0.0447	NA	0.001278	NA	0	NA	0	NA	0.03869	NA	0	NA	0.03997	NA	0	0	0	0	0	0	0	0	0	0	0	0	0.1	0	0	0	0	0	0	0	0	0	0	0	0	0	0	0	0
Gm29013	unprocessed_pseudogene	0.1806	0	NA	0.02913	NA	0.04553	NA	0	NA	0.01923	NA	-0.02675	NA	-0.05154	NA	-0.006011	NA	-0.04263	NA	0	0.1	0	0	0	0	0	0	0	0	0	0	0	0	0	0	0	0	0.1	0.2	0	0.1	0	0	0	0	0	0	0.3
Rnf152	protein_coding	19.4	1.617	0.0004914	1.29	0.007532	0.2611	0.7288	0.9788	0.04596	0.3312	0.7698	0.9327	0.09535	1.307	0.008788	1.568	0.001947	2.286	3.709e-06	0	0	0.1	0	0.1	0	0.1	0.1	0.1	0.1	0.1	0.1	0.1	0.1	0.1	0.1	0.1	0.2	0.1	0.1	0.1	0.1	0.1	0.1	0.2	0.1	0	0	0
Gm17634	antisense	0.3725	0.00497	NA	0	NA	-0.0192	NA	0.02465	NA	0	NA	0.0007932	NA	0.1365	NA	0.1173	NA	0.1611	NA	0	0	0	0	0	0	0	0	0	0	0	0.1	0	0	0	0	0	0	0	0	0	0	0	0	0.1	0	0	0	0
Gm28403	sense_overlapping	0.9384	0.4441	NA	0.5017	NA	-0.7287	NA	-0.4355	NA	-0.5147	NA	-0.4746	NA	0.367	NA	-0.3618	NA	-0.06853	NA	0	0.1	0	0	0	0	0	0	0	0.1	0.1	0	0	0	0	0	0	0	0.1	0	0	0	0	0	0	0	0	0	0
Gm3608	pseudogene	766.6	0.1396	0.3851	0.09545	0.5808	0.1492	0.4121	0.2364	0.1477	0.2873	0.09576	0.02745	0.8948	-0.05626	0.7658	0.09297	0.6153	0.1801	0.3544	10.1	10.1	12.6	9.4	9.3	8.6	8.7	9.5	7.8	10.3	10.3	10.5	8.5	7.8	8.5	8.3	10.1	11.7	10.3	9.5	9.3	11.7	10.9	10.2	12.5	11.9	14.7	11.4	13.6
Pign	protein_coding	615.3	-0.03695	0.8691	0.1771	0.2951	0.3681	0.01844	0.336	0.04761	-0.008477	0.9865	-0.04215	0.8458	-0.2556	0.1028	0.1126	0.5707	0.08046	0.7678	2.1	1.7	1.4	1.4	1.6	1.4	2.1	2	1.6	1.5	1.5	1.4	2.4	2.4	2.2	1.4	1.4	1.5	1.5	1.8	1.7	1.9	1.7	1.6	1.8	2	1.6	1.9	1.8
Gm28404	sense_intronic	0.9399	0.2497	NA	0.5546	NA	-0.4046	NA	-0.2061	NA	-0.4213	NA	0.4022	NA	-0.03077	NA	-0.4354	NA	-0.2369	NA	0.1	0.1	0	0	0	0.1	0	0.2	0	0.1	0	0.1	0.4	0	0	0.1	0.1	0.1	0.3	0	0.2	0.4	0.1	0.1	0	0.1	0	0	0
Gm8004	processed_pseudogene	0.02782	0	NA	0	NA	0	NA	0	NA	-0.03406	NA	-0.0534	NA	-0.05255	NA	-0.03266	NA	-0.04771	NA	0.1	0	0	0	0	0	0	0	0	0	0	0	0	0	0	0	0	0	0	0	0	0	0	0	0	0	0	0	0
2310035C23Rik	protein_coding	1198	0.1301	0.276	0.1614	0.1557	0.08461	0.5909	0.1846	0.1477	-0.1811	0.2199	-0.2543	0.01796	-0.3977	4.442e-05	-0.3131	0.002728	-0.2131	0.1076	6.6	6.1	5.4	4	4.8	4.9	4.3	4.3	4.1	5	4.4	4.4	3.7	3.8	3.3	5	5	5.1	4.8	5.2	5.4	5.3	5.1	4.9	5	5.5	5.8	5.2	5.2
Gm37566	TEC	16.61	1.042	0.04306	0.422	0.5048	-0.213	0.7986	-0.2566	0.7254	-0.5228	0.5385	0.0121	0.9889	-0.1787	0.7869	-0.3917	0.5388	-0.4353	0.5521	0.2	0.2	0.2	0	0	0.2	0.1	0.1	0	0.2	0.2	0.2	0.2	0.1	0.1	0.2	0.2	0.2	0.1	0.1	0.1	0.2	0.2	0.2	0.1	0.1	0.1	0.2	0.1
Gm10193	processed_pseudogene	0.02611	0	NA	0	NA	0	NA	0	NA	0.01923	NA	0	NA	0	NA	0	NA	0	NA	0	0	0	0	0	0	0	0	0	0	0	0	0	0	0	0	0	0	0	0	0	0	0	0	0	0	0	0	0.1
Tnfrsf11a	protein_coding	17.43	-0.6083	0.3036	-0.08215	0.9199	-0.1655	0.867	0.4729	0.4865	0.1571	0.906	0.3074	0.6515	-0.1177	0.8826	-0.2832	0.7111	0.3552	0.6761	0.1	0.1	0	0.2	0.1	0.1	0.3	0.3	0.1	0.1	0.1	0	0.3	0.1	0.2	0.1	0.1	0	0.1	0.1	0.1	0.1	0.1	0.1	0.1	0.1	0.1	0.1	0.1
Gm37779	TEC	0.06268	0	NA	0	NA	0	NA	0.06034	NA	0	NA	0	NA	0	NA	0	NA	0.03443	NA	0	0	0	0	0	0	0	0	0	0	0	0	0	0	0	0	0	0	0	0	0	0	0	0	0	0	0	0	0
Gm18801	processed_pseudogene	0.2706	0	NA	0.07916	NA	-0.01475	NA	-0.02441	NA	-0.08234	NA	-0.07076	NA	-0.02955	NA	-0.04429	NA	-0.05396	NA	0.1	0	0	0	0	0	0	0	0	0.1	0	0.1	0	0	0	0	0	0	0	0	0.2	0.1	0	0	0	0.1	0	0	0
Gm7160	lincRNA	13	0.1599	0.8341	-0.6681	0.2781	-0.1321	0.9012	-0.03164	0.9738	-0.5437	0.5609	-0.6818	0.2539	-0.9693	0.07464	-1.101	0.05585	-1.001	0.1201	0.8	0.4	0.5	0.1	0.5	0.4	0.3	0.5	0.9	0.4	0.3	0.1	0.3	0.3	0.3	0.4	0.3	0.6	0.2	0.3	0.2	0.4	0.2	0.4	0.1	0.4	0.5	0.4	0.3
Zcchc2	protein_coding	946.4	-0.2763	0.05167	-0.05323	0.7814	0.03166	0.9039	0.2982	0.0598	-0.2984	0.08125	-0.5429	2.867e-05	-0.4122	0.001492	-0.3805	0.005238	-0.114	0.6136	8.2	6.8	6.5	4.3	6	4.7	4.9	4.2	4.5	5.9	5.3	5	5.6	6	6.1	3.9	4.3	4.2	4.2	5.1	5.3	5.3	5.2	4.4	6.6	6.7	6.4	5.4	5.9
Gm26509	processed_pseudogene	0.4329	0.06516	NA	0.2544	NA	-0.0205	NA	-0.01442	NA	-0.188	NA	-0.1726	NA	-0.1692	NA	-0.1897	NA	-0.1836	NA	0	0.2	0	0	0	0	0	0	0	0	0	0	0	0	0	0	0	0.1	0	0.2	0.1	0	0	0	0	0	0	0	0
Gm20753	lincRNA	0.4921	0	NA	0.04566	NA	0	NA	0	NA	-0.01088	NA	-0.1164	NA	-0.1117	NA	-0.08706	NA	-0.09823	NA	0	0	0.6	0	0	0	0.2	0	0	0	0	0	0.1	0	0.1	0	0	0	0	0	0.1	0	0	0	0	0	0	0.1	0
Phlpp1	protein_coding	537.7	-0.3183	0.1111	0.1996	0.3551	0.5441	0.004381	0.1803	0.4951	-0.2818	0.2987	-0.8018	3.733e-06	-1.147	3.235e-12	-0.6026	0.0007758	-0.9663	3.764e-07	5.6	4.6	4.6	2.5	3.1	2.5	2.6	2.2	2	2.4	2.4	1.8	3.1	4.5	3.5	2.3	2.2	2	2.5	3.8	3.1	3	2.8	2.6	2.7	2.3	4.8	3.7	3.7
Gm38235	TEC	15.75	0.4633	0.5176	0.9133	0.1366	0.9809	0.1437	0.2138	0.8201	-0.8012	0.3261	-1.11	0.05163	-2.052	7.037e-05	-1.071	0.06643	-1.838	0.001447	0.3	0.4	0.3	0.1	0	0.1	0	0.1	0.1	0.1	0.1	0	0.2	0.1	0.1	0.1	0.1	0.1	0.1	0.1	0.2	0.2	0.1	0.1	0.1	0	0.1	0.1	0.2
Bcl2	protein_coding	36.53	0.6614	0.2419	0.7997	0.143	-0.1623	0.86	0.6193	0.2675	-0.7058	0.3303	-0.8038	0.112	-0.715	0.1482	-0.8773	0.1012	-0.0957	0.9183	0.1	0.1	0.1	0	0	0	0.3	0.4	0.3	0	0	0	0.8	1.1	0.8	0	0	0	0.1	0	0.1	0	0	0	0.1	0	0.1	0	0
Mir3473f	miRNA	0.01885	0	NA	0.002483	NA	0	NA	0	NA	0	NA	0	NA	0	NA	0	NA	0	NA	0	0	0	0	0	0	0	0	0	0	0	0	0	0	0	0	0	0	0.2	0	0	0	0	0	0	0	0	0	0
Gm37053	TEC	0.2219	-0.006725	NA	0.05464	NA	0	NA	0.0709	NA	-0.01446	NA	-0.05277	NA	-0.09833	NA	-0.06373	NA	-0.02743	NA	0	0	0	0	0	0	0	0	0	0	0	0	0	0	0	0	0	0	0	0	0	0	0	0	0	0	0	0	0
Kdsr	protein_coding	698.2	-0.1509	0.2731	-0.2797	0.02298	0.1662	0.3008	0.3408	0.01277	-0.2023	0.2553	-0.2389	0.06708	-0.6703	1.625e-09	-0.5041	1.981e-05	-0.3295	0.02123	4.3	4	3.1	3.2	3.9	3.9	3.3	3.6	2.8	2.5	2.5	2.3	4.6	4.4	4.5	3.1	3.5	3.4	3	3.2	2.9	3.5	3.2	3.2	3.3	2.9	3.5	3.3	3.4
Vps4b	protein_coding	2219	0.2494	0.1476	0.2146	0.2222	0.08415	0.7504	0.2291	0.2661	-0.09997	0.7586	-0.1361	0.4932	-0.03807	0.8743	0.04608	0.8514	0.191	0.418	13.6	11.1	6.9	6.5	8.4	8	10.4	9	9	10.2	10.6	10.3	7.6	9	7.9	8.9	9.1	9.3	8.5	9	9.2	9.9	10	9.1	11.7	12.7	9.5	10.3	10
Serpinb5	protein_coding	1.069	-0.0266	NA	0.193	NA	-0.03783	NA	0.01955	NA	-0.1382	NA	0.112	NA	-0.1185	NA	-0.1563	NA	-0.09892	NA	0	0	0	0	0	0	0	0.1	0	0	0	0	0.1	0.1	0.1	0	0	0	0	0	0	0	0	0	0	0	0	0	0
Gm8080	unprocessed_pseudogene	0.02782	0	NA	0	NA	0	NA	0	NA	0.01923	NA	0	NA	0	NA	0	NA	0	NA	0	0	0	0	0	0	0	0	0	0	0	0	0	0	0	0	0	0	0	0	0	0	0	0	0	0	0	0	0
Gm8084	unprocessed_pseudogene	0.06608	0	NA	0	NA	0	NA	0	NA	0	NA	0	NA	0	NA	0	NA	0	NA	0	0	0	0	0	0	0.1	0	0	0	0	0	0	0	0	0	0	0	0	0	0	0	0	0	0	0	0	0	0
Serpinb11	protein_coding	0.2509	0	NA	0	NA	0	NA	0	NA	-0.06071	NA	-0.08004	NA	-0.0792	NA	-0.0593	NA	-0.07351	NA	0	0	0.1	0	0	0	0	0	0	0	0	0	0	0	0	0	0	0	0	0	0	0	0	0	0	0	0	0	0
Serpinb10	polymorphic_pseudogene	0.01885	0	NA	0.002483	NA	0	NA	0	NA	0	NA	0	NA	0	NA	0	NA	0	NA	0	0	0	0	0	0	0	0	0	0	0	0	0	0	0	0	0	0	0	0	0	0	0	0	0	0	0	0	0
Serpinb8	protein_coding	2.324	0.8606	0.2347	-0.1609	0.8653	0	NA	0	NA	0.5404	0.6593	-0.127	0.8978	-0.6402	0.3942	-0.5492	0.4954	-0.4402	0.6367	0	0	0	0	0	0	0.1	0.1	0	0	0	0	0.1	0	0	0.1	0	0	0	0	0	0	0	0	0	0	0.1	0	0
Gm15389	lincRNA	0.0408	0	NA	0	NA	0	NA	0.03259	NA	0	NA	0	NA	0	NA	0	NA	0.006685	NA	0	0	0	0	0	0	0	0	0	0	0	0	0	0	0	0	0	0	0	0	0	0	0	0	0	0	0	0	0
D830032E09Rik	lincRNA	0.1254	0	NA	0	NA	0	NA	0	NA	-0.03406	NA	-0.0534	NA	-0.05255	NA	-0.03266	NA	-0.04771	NA	0	0	0	0	0	0	0	0	0	0	0	0	0	0	0	0	0	0	0	0	0	0	0	0	0	0	0	0	0
Gm5702	processed_pseudogene	0.2593	-0.01454	NA	0	NA	0	NA	0.03765	NA	0.07605	NA	0.0003728	NA	-0.05262	NA	-0.03424	NA	-0.01497	NA	0	0	0	0	0	0	0	0	0	0	0	0	0	0	0	0	0	0	0	0	0	0	0	0	0	0	0	0	0
Gm25293	misc_RNA	0.02782	0	NA	0	NA	0	NA	0	NA	-0.03406	NA	-0.0534	NA	-0.05255	NA	-0.03266	NA	-0.04771	NA	0.1	0	0	0	0	0	0	0	0	0	0	0	0	0	0	0	0	0	0	0	0	0	0	0	0	0	0	0	0
Gm8141	processed_pseudogene	0.7835	0.1471	NA	0.4054	NA	0.1207	NA	-0.478	NA	0.5151	NA	-0.1827	NA	0.1588	NA	0.2795	NA	-0.3192	NA	0	0	0	0	0	0	0	0	0	0	0	0.1	0	0	0	0	0	0	0	0	0	0	0	0	0	0	0.1	0	0.1
Cdh7	protein_coding	0.8149	0.5089	NA	-0.05438	NA	0.0169	NA	0.1763	NA	0.08748	NA	0	NA	0.07029	NA	0.08719	NA	0.2466	NA	0	0	0	0	0	0	0	0	0	0	0	0	0	0	0	0	0	0	0	0	0	0	0	0	0	0	0	0	0
Gm6693	processed_pseudogene	0.07542	0	NA	0.08242	NA	0	NA	0	NA	0	NA	0	NA	0	NA	0	NA	0	NA	0	0	0	0	0	0	0	0	0	0	0	0	0	0	0	0	0	0	0.1	0	0	0	0	0	0	0	0	0	0
Cdh19	protein_coding	0.856	0.4242	NA	0.2885	NA	0.1279	NA	0.2821	NA	0.1898	NA	-0.4284	NA	-0.01243	NA	0.1155	NA	0.2696	NA	0	0	0	0	0	0	0	0	0	0	0	0	0	0	0	0	0	0	0	0	0	0	0	0	0	0	0	0	0
Gm38255	TEC	0.02473	0	NA	0.002483	NA	0	NA	0	NA	0	NA	0	NA	0	NA	0	NA	0	NA	0	0	0	0	0	0	0	0	0	0	0	0	0	0	0	0	0	0	0	0	0	0	0	0	0	0	0	0	0
Gm36944	TEC	0.02782	0	NA	0	NA	0	NA	0	NA	-0.03406	NA	-0.0534	NA	-0.05255	NA	-0.03266	NA	-0.04771	NA	0	0	0	0	0	0	0	0	0	0	0	0	0	0	0	0	0	0	0	0	0	0	0	0	0	0	0	0	0
Gm8173	processed_pseudogene	0.5278	-0.1225	NA	0.02549	NA	0	NA	0	NA	-0.1789	NA	-0.1186	NA	-0.1992	NA	-0.1768	NA	-0.1832	NA	0	0	0.2	0	0.1	0	0	0	0	0	0	0	0	0	0	0	0	0	0	0	0	0	0	0	0	0	0	0	0
Dsel	protein_coding	204.8	0.01586	0.9733	-0.4687	0.1016	0.04527	0.9329	-0.3359	0.3523	0.09598	0.8832	-0.5207	0.07063	-0.5507	0.04461	-0.5054	0.08711	-0.8866	0.003178	1.8	1.6	0.6	0.9	1.4	1.2	3.3	2.8	2.4	0.9	1	1	2	2.8	2.3	1.2	1.3	1.1	1.1	0.7	0.7	0.9	1.2	0.8	0.7	0.7	1.9	1.3	1.4
Gm6028	processed_pseudogene	0.08611	0.03386	NA	0.02913	NA	0	NA	0	NA	0	NA	0	NA	0	NA	0	NA	0	NA	0	0	0	0	0	0	0	0	0	0	0	0	0	0	0	0	0.1	0.1	0.1	0	0	0	0	0	0	0	0	0	0
Gm17752	processed_pseudogene	0.03082	0	NA	0	NA	0.04654	NA	0	NA	0	NA	0	NA	0	NA	0.02064	NA	0	NA	0	0	0	0	0	0	0	0	0	0	0	0	0	0	0	0	0	0	0	0	0	0	0	0	0	0	0	0	0
Gm18406	processed_pseudogene	0.2403	0.0391	NA	0.02913	NA	0	NA	0	NA	-0.03406	NA	-0.0534	NA	-0.05182	NA	-0.03266	NA	-0.04292	NA	0	0	0.2	0	0	0	0	0	0	0	0	0	0	0	0	0	0.1	0	0	0	0.1	0	0	0	0	0	0	0	0
Gm8204	processed_pseudogene	0.01893	0	NA	0	NA	0	NA	0	NA	0	NA	0	NA	0	NA	0	NA	0	NA	0	0	0	0	0	0	0	0	0	0	0	0	0	0	0	0	0	0	0	0	0	0	0	0	0	0	0	0	0
9330185C12Rik	lincRNA	57.1	-0.9387	0.03509	0.01061	0.9909	0.5374	0.282	0.7475	0.1023	0.09227	0.9293	-0.1965	0.7122	-0.6184	0.1411	-0.08103	0.8961	0.129	0.8657	4.1	4.4	1.9	1.5	0.8	1.1	0.4	0.8	1.2	2.3	2.1	2.5	0.5	1.4	1.1	0.9	0.4	0.3	1.4	0.9	1	3.4	3.8	2.2	4.5	3.7	3.3	3.8	4.5
Gm17916	transcribed_processed_pseudogene	0.02371	0	NA	0	NA	0	NA	0.03175	NA	0	NA	0	NA	0	NA	0	NA	0.005844	NA	0	0	0	0	0	0	0	0	0	0	0	0	0	0	0	0	0	0	0	0	0	0	0	0	0	0	0	0	0
Cntnap5a	protein_coding	0.6128	-0.5465	NA	-0.1075	NA	0.02902	NA	-0.1332	NA	-0.05063	NA	-0.3077	NA	-0.07129	NA	-0.04226	NA	-0.2045	NA	0	0	0	0	0	0	0	0	0	0	0	0	0	0	0	0	0	0	0	0	0	0	0	0	0	0	0	0	0
Gm28263	processed_pseudogene	0.02611	0	NA	0	NA	0	NA	0	NA	0.01923	NA	0	NA	0	NA	0	NA	0	NA	0	0	0	0	0	0	0	0	0	0	0	0	0	0	0	0	0	0	0	0	0	0	0	0	0	0	0	0	0.1
Gm28361	processed_pseudogene	0.5017	0	NA	0	NA	0	NA	0	NA	-0.114	NA	-0.1333	NA	-0.1325	NA	-0.1126	NA	-0.1251	NA	0	0	1.3	0	0	0	0	0	0	0	0	0	0	0	0	0	0	0	0	0	0	0	0	0	0	0	0	0	0
Zfp813-ps	processed_pseudogene	0.1302	-0.03366	NA	-0.05081	NA	0.04654	NA	0	NA	0.01923	NA	0	NA	0	NA	0.02064	NA	0	NA	0	0	0	0	0	0	0	0	0	0	0	0	0	0	0	0	0	0	0	0	0	0	0	0	0	0	0	0	0
Gm28362	unprocessed_pseudogene	0.6303	-0.05415	NA	0.04331	NA	0.02614	NA	-0.1827	NA	-0.3089	NA	-0.2655	NA	0.01992	NA	0.04607	NA	-0.1628	NA	0	0	0	0	0	0	0	0	0	0	0	0	0	0	0	0	0	0	0	0	0	0	0	0	0	0	0	0	0
Gm28363	protein_coding	1.17	-0.6732	NA	0.02825	0.9807	-0.1975	NA	-0.2665	NA	0.9271	NA	0.2225	NA	0.2692	NA	0.07172	NA	0	1	0	0	0	0	0.2	0.1	0	0	0	0	0.1	0.1	0.3	0.2	0	0	0	0	0.1	0.1	0.1	0	0.1	0	0	0	0	0.2	0.4
B020011L13Rik	protein_coding	0.2326	-0.05892	NA	-0.02416	NA	0	NA	0.06265	NA	0	NA	0	NA	0	NA	0	NA	0.03696	NA	0	0	0	0	0	0	0.1	0	0	0	0	0	0	0	0	0	0	0	0	0	0	0	0	0	0	0	0	0	0
Gm28360	protein_coding	0.3583	0.116	NA	0	NA	-0.09666	NA	-0.1693	NA	0.04471	NA	0.09557	NA	0.1448	NA	0.04813	NA	0	NA	0	0	0	0	0	0	0	0	0	0	0	0	0	0	0	0	0	0	0	0	0	0	0	0	0	0	0	0	0
Gm29106	protein_coding	6.255	0.5998	0.4629	0.566	0.4902	0.4452	0.6545	-1.152	0.1146	1.224	0.1639	-0.9005	0.246	0.8368	0.2542	1.282	0.06646	-0.3147	0.7847	0	0	0	0	0	0	0.1	0	0	0.1	0.1	0.1	0	0.1	0	0	0	0.1	0	0	0	0	0	0	0	0	0.2	0.1	0.1
Gm7200	processed_pseudogene	0.08096	0	NA	0	NA	-0.0334	NA	-0.04676	NA	0	NA	0	NA	0.02739	NA	0	NA	0	NA	0	0	0	0	0	0	0	0	0	0	0	0	0	0.1	0	0	0	0	0	0	0	0	0	0	0	0	0	0	0
Tsn	protein_coding	2358	-0.06447	0.6174	-0.1242	0.2677	-0.02676	0.8886	0.02407	0.895	-0.1312	0.4044	-0.3153	0.001266	-0.215	0.03112	-0.2417	0.01745	-0.1909	0.1356	13.1	11.6	12.1	8.6	10.2	9.9	11.2	10.6	10	10.8	10.3	10.6	7.3	8.9	8.1	8.8	9	9.8	8.8	8.7	9	10.7	9.6	9.3	10.3	11.2	11.8	10.8	11.1
Nifk	protein_coding	2970	0.4863	0.0002131	0.4719	0.0003027	-0.003025	0.9928	-0.03654	0.885	-0.1186	0.6519	-0.297	0.04078	0.2283	0.1176	0.2253	0.1403	0.1918	0.3294	78.2	64.3	45.2	41.3	47.1	41.6	58.5	51	55.6	72.9	73.7	75.5	33.7	41.2	37.3	61.3	60.5	61	60.4	61.2	59.3	52.9	53.5	47.4	68.3	76.2	52.2	59.5	62.2
Gm28867	lincRNA	0.02164	0	NA	0	NA	0	NA	0	NA	0	NA	-0.0001043	NA	0	NA	0	NA	0	NA	0	0	0	0	0	0	0	0	0	0	0	0	0	0	0	0	0	0	0	0	0	0	0	0	0	0	0	0	0
Clasp1	protein_coding	2473	0.1657	0.2871	0.009954	0.9684	0.05826	0.809	0.1611	0.3849	-0.2167	0.2704	-0.5005	0.0001396	-0.1531	0.3264	-0.09488	0.604	0.007923	0.9823	6.3	5	4.1	3.3	3.7	3.5	4.8	4.4	4.5	4.7	4.6	4.6	4.6	5.7	5.1	4.1	3.8	3.8	3	3.8	3.8	3.9	3.8	3.2	4.9	5.5	4.6	4.2	4.5
2900060B14Rik	antisense	6.4	0.6746	0.4016	0.3181	0.7301	-0.409	0.7021	-1.032	0.1745	-1.13	0.2255	-0.8162	0.2887	-0.3966	0.6433	-0.8056	0.3091	-1.428	0.0532	1.4	0.6	1	0	0.2	0.1	0.1	0.1	1.1	1.1	0.7	0.2	0.4	0.4	0.2	0.4	0.3	0.2	0.2	0.2	0.1	0.8	0.5	0.1	0.2	0.2	0.5	0.2	0.3
Tfcp2l1	protein_coding	14680	-0.02524	0.9202	-0.0655	0.7697	0.5951	0.000186	1.059	1.149e-10	-0.002116	0.9982	0.3193	0.06371	-2.449	3.903e-70	-1.854	3.245e-40	-1.39	2.316e-18	121	103.7	87.9	67.6	75.3	73.5	20	17.4	13.1	18.6	17.6	19.8	2.1	2.8	2.5	68.8	71.1	72.6	52.3	80	74.3	137	134.8	119.6	40.1	38.4	115.7	98.5	98
Gm28882	processed_pseudogene	1.984	0	1	0.2816	0.7524	0.9323	NA	0.7255	NA	-0.5243	NA	-0.8544	0.2693	0.3443	0.7068	1.277	0.0788	1.07	0.1776	0.2	0.4	0	0	0	0	0	0	0.2	0.2	0.4	0.5	0	0	0	0	0	0	0.1	0.1	0	0	0	0.1	1	1	0	0.1	0.1
Gm28467	processed_pseudogene	0.02623	0	NA	0	NA	0	NA	0	NA	0	NA	-0.0001043	NA	0	NA	0	NA	0	NA	0	0	0	0	0	0	0	0	0	0	0	0	0	0	0	0	0	0	0	0	0	0	0.1	0	0	0	0	0	0
Gli2	protein_coding	1835	-1.65	4.55e-18	-0.4315	0.04933	-0.4084	0.09924	0.5968	0.01349	-0.6916	0.002317	-0.5912	0.005917	-1.056	4.521e-08	-1.464	1.322e-14	-0.4592	0.08306	27.5	21.2	22	9.1	12.1	8.5	4	3.1	3	12.3	11.1	10	2.2	2.3	2.3	3.1	3.1	3.1	4.6	9.2	8.1	17.6	15.3	13.6	16.8	17.5	19	12.3	12
Gm26831	lincRNA	4.046	-2.188	0.0009558	-1.08	0.1402	0.7035	0.4607	-0.02351	0.9844	-0.4716	0.7314	0.3664	0.6892	-0.6244	0.4502	0.07918	0.9435	-0.6479	0.5019	0.4	0.1	0	0.3	0.2	0.3	0.1	0.1	0.1	0.1	0.1	0.1	0	0.2	0	0	0	0	0	0.1	0.1	0.3	0.3	0.1	0	0.1	0.1	0.1	0.1
Gm8321	processed_pseudogene	0.06123	-0.01179	NA	0.002483	NA	-0.006751	NA	-0.02023	NA	0	NA	0	NA	0.0007409	NA	0	NA	0	NA	0	0	0	0	0	0	0	0	0	0	0	0	0	0	0	0	0	0	0	0	0	0	0	0	0	0	0	0	0
Gm3508	processed_pseudogene	0.02623	0	NA	0	NA	0	NA	0	NA	0	NA	-0.0001043	NA	0	NA	0	NA	0	NA	0	0	0	0	0	0	0	0	0	0	0	0	0	0	0	0	0	0	0	0	0	0	0	0	0	0	0	0	0
Gm29456	lincRNA	0.446	0	NA	0	NA	0.04421	NA	-0.01791	NA	-0.06071	NA	-0.08004	NA	-0.02358	NA	0.02064	NA	-0.04149	NA	0	0	0.4	0	0	0	0	0	0	0.1	0	0	0	0	0	0	0	0	0	0	0	0	0	0	0	0	0	0	0
Gm29455	lincRNA	0.1761	0.01315	NA	0.02913	NA	-0.00775	NA	-0.01799	NA	0	NA	-0.0001043	NA	0.001739	NA	0	NA	0	NA	0	0	0	0	0	0	0	0	0	0	0	0	0	0	0	0	0	0	0	0	0	0	0	0	0	0	0	0	0
Inhbb	protein_coding	171.5	-1.047	0.04807	0.6004	0.2503	0.08025	0.8679	0.1324	0.7513	-1.587	1.917e-05	-3.697	4.328e-20	3.571	8.373e-45	3.652	2.174e-46	3.704	3.234e-41	0.5	0.4	0.4	0.1	0	0	0.3	0.4	0.2	5	4.7	6.9	0.1	0.1	0.1	0	0	0	0.1	0	0.1	0	0	0	6.1	6.6	0.1	0.2	0.1
Ralb	protein_coding	1426	0.02534	0.8926	-0.3166	0.009131	1.138	6.029e-25	0.8911	8.759e-13	0.48	0.00012	0.3416	0.005665	-1.365	2.907e-36	-0.2273	0.09134	-0.4743	0.000399	14.7	11.5	10.6	10.7	12.3	11.4	9.2	7.8	8.1	5.1	4.7	4.5	11.9	12.2	12.8	12	10.8	12.2	8.9	9.6	9.1	16	16.6	14.6	8.4	9.3	18.8	15.7	17.5
Gm29454	processed_pseudogene	0.03082	0	NA	0	NA	0.04654	NA	0	NA	0	NA	0	NA	0	NA	0.02064	NA	0	NA	0	0	0	0	0	0	0	0	0	0	0	0	0	0	0	0	0	0	0	0	0	0	0	0	0	0	0	0	0
Gm27184	antisense	2.25	0.1542	0.8807	0.01232	0.9938	0.4825	NA	0.3909	NA	0.7273	NA	0.4496	0.6104	0.0076	0.9961	0.4901	0.5818	0.3985	0.7012	0	0.2	0	0	0.4	0	0	0.1	0	0.2	0	0	0.1	0.1	0	0.1	0.2	0.3	0.2	0.1	0.2	0.4	0	0.1	0.2	0.1	0.5	0.2	0.2
Tmem185b	protein_coding	344.1	0.324	0.114	0.3467	0.08536	0.2552	0.2821	0.1098	0.7115	0.3459	0.1849	-0.2641	0.2287	0.1829	0.4195	0.4381	0.02614	0.2927	0.2602	6	4.3	3.4	4.6	3.7	3	4.1	3.8	4.4	5.7	5.7	4.6	2.8	2.8	3.1	4.6	4.5	4.9	4.2	5.3	4.7	4.4	3.7	3.7	5.2	6.4	6.7	5.1	6.4
3830432H09Rik	lincRNA	6.914	0.1299	0.8929	-0.3293	0.6993	0.3343	0.7542	0.2451	0.8102	0.4636	0.719	-0.1431	0.8839	0.04123	0.9692	0.3756	0.6777	0.2864	0.8006	0.1	0.1	0	0.1	0.1	0.1	0.1	0.1	0.2	0.2	0	0	0.1	0	0.2	0.1	0.1	0.1	0.1	0	0.1	0.1	0	0.1	0.1	0.1	0.2	0.1	0.1
Gm25322	snRNA	0.7381	0.2678	NA	0.3078	NA	-0.08904	NA	0.2152	NA	0.06427	NA	-0.1981	NA	0.2057	NA	0.1166	NA	0.4209	NA	0	0.3	0	0	0	0	0.8	0	0	0.3	1	0	0	0	0.7	0.5	0.6	0	0.9	0	0.3	0	0	0	0.8	1	0	0.7	0
Epb41l5	protein_coding	1128	-0.1695	0.1667	-0.1137	0.3889	0.146	0.3132	-0.1219	0.4301	-0.08942	0.6871	-0.409	0.0001794	-0.2412	0.03356	-0.09521	0.5194	-0.3631	0.003999	3.2	3.2	2.6	2.4	2.7	2.9	5.6	4.9	4.7	2.7	2.6	2.4	3.6	4.1	3.8	2.5	2.2	2.5	2.3	2.7	2.5	2.5	2.2	2.2	2.3	2.4	2.8	2.9	2.8
Gm37219	TEC	4.363	0.3915	0.6696	0.5308	0.5326	0.2135	0.8704	0.1769	0.8762	-0.9823	0.3491	-1.003	0.2004	-0.8246	0.2938	-0.6111	0.4902	-0.6476	0.5008	0.2	0.6	0.5	0.1	0	0	0.2	0.3	0.1	0.2	0.1	0.1	0.3	0.6	0.1	0.2	0.1	0	0.2	0	0.1	0.1	0	0.2	0	0.4	0.3	0.1	0
Ptpn4	protein_coding	1426	0.5567	1.878e-05	0.4331	0.001186	0.161	0.37	-0.2787	0.0863	-0.1552	0.5096	-0.4966	0.0002118	0.5709	6.02e-06	0.7318	4.459e-09	0.2921	0.08883	5.8	5.1	3.4	2.9	3.3	3.1	4.2	4.1	4.5	7.5	7.1	7.3	3.6	4.3	3.8	4.5	4.7	4.6	3.9	4	4.7	3.6	3.6	3.2	5.6	6.4	4.4	4.5	4.2
Gm3851	processed_pseudogene	0.02623	0	NA	0	NA	0	NA	0	NA	0	NA	-0.0001043	NA	0	NA	0	NA	0	NA	0	0	0	0	0	0	0	0	0	0	0	0	0	0	0	0	0	0	0	0	0	0	0.1	0	0	0	0	0	0
Gm37745	TEC	47.78	0.2733	0.4897	0.03728	0.9465	0.4157	0.2234	-0.2111	0.6083	-0.2123	0.7231	-0.7527	0.01342	0.0298	0.9484	0.4455	0.1716	-0.1813	0.7202	0.3	0.3	0.3	0.2	0.1	0.2	0.2	0.2	0.1	0.3	0.3	0.3	0.1	0.2	0.1	0.2	0.2	0.2	0.1	0.2	0.2	0.2	0.2	0.2	0.3	0.3	0.3	0.3	0.2
Gm8338	processed_pseudogene	0.01622	0	NA	0	NA	-0.006751	NA	-0.0218	NA	0	NA	0	NA	0.0007409	NA	0	NA	0	NA	0	0	0	0	0	0	0	0	0	0	0.1	0	0	0	0	0	0	0	0	0	0	0	0	0	0	0	0	0	0
Gm29658	processed_pseudogene	0.1431	0	NA	0	NA	-0.006751	NA	-0.01844	NA	-0.114	NA	-0.1333	NA	-0.1058	NA	-0.1126	NA	-0.1243	NA	0.6	0	0	0	0	0	0	0	0	0	0	0.2	0	0	0	0	0	0	0	0	0	0	0	0	0	0	0	0	0
Tmem177	protein_coding	251.3	0.2847	0.2381	0.3709	0.1037	0.2268	0.4322	0.03241	0.9344	-0.08933	0.8594	-0.00186	0.9976	-0.05444	0.8646	0.1724	0.5422	-0.02204	0.9651	3.8	2.6	1.9	2	2.5	2.1	3.9	3.3	3.7	3.2	2.7	2.4	2.9	3.6	3.8	3	2.5	2.7	2.5	3.1	3.1	3.5	2.5	2.6	2.6	3	2.5	2.5	3
Cfap221	protein_coding	1.633	0.3059	NA	0.324	0.6921	0.1959	NA	0.07903	NA	-0.3188	NA	-0.4028	NA	-0.4189	0.5942	-0.2229	0.807	-0.3398	0.717	0	0	0.1	0	0.1	0	0	0	0	0	0	0	0.1	0	0.1	0.1	0	0.1	0.1	0	0	0	0	0	0	0	0	0	0
Gm17973	processed_pseudogene	0.02082	-0.009405	NA	0	NA	0	NA	0	NA	0	NA	0	NA	0	NA	0	NA	0	NA	0	0	0	0	0	0	0	0	0	0	0	0	0	0	0	0	0	0	0	0	0	0	0	0	0	0	0	0	0
Sctr	protein_coding	0.2042	0.1115	NA	0.02527	NA	-0.009824	NA	-0.01787	NA	-0.03406	NA	-0.05297	NA	-0.02283	NA	-0.03266	NA	-0.04071	NA	0	0	0	0	0	0	0	0	0	0	0	0	0	0	0	0.1	0	0	0	0	0	0	0	0	0	0	0	0	0
Tmem37	protein_coding	39.09	1.45	0.0001684	1.6	2.412e-05	1.131	0.001949	0.6942	0.1047	0.6866	0.2495	0.1142	0.8518	0.8539	0.03755	1.985	5.95e-08	1.548	0.0001764	0.6	0.5	0.5	0.3	0.4	0.6	0.8	1	0.4	1	1.4	0.6	1.4	1.1	1.2	1.8	1.2	1.6	1.5	1.6	2	0.7	0.6	0.5	1.8	1.8	0.8	0.7	1.2
Dbi	protein_coding	1742	-0.09805	0.6882	0.3604	0.05121	0.1847	0.4611	0.2861	0.2118	0.3794	0.1004	0.2129	0.3206	0.3051	0.1116	0.4899	0.00687	0.5912	0.003431	44.7	39.7	26.6	43.3	44.5	40.7	66	51.7	48.2	41.2	52	46	44.7	49.6	46.2	37.5	37.8	44.7	66.8	52	46.8	42.2	46.3	42	58.5	55.2	38.4	50.4	57.4
3110009E18Rik	protein_coding	57.04	-0.205	0.58	-0.006205	0.9923	-0.1087	0.8414	0.3052	0.4175	-0.2643	0.6366	-0.3583	0.2869	-0.32	0.3353	-0.4287	0.2162	-0.0148	0.9837	1	1.1	0.8	1	1.1	0.7	0.8	0.9	1.2	0.8	0.8	0.8	1	1.6	1.3	0.9	0.6	0.9	0.8	0.9	1	0.7	0.8	0.8	1.1	1	0.9	0.7	1
Steap3	protein_coding	406.5	-0.4807	0.03961	-0.07409	0.8204	-0.9338	1.824e-06	0.0141	0.9714	-0.7689	0.0004878	-0.7677	0.0001656	0.7422	0.0001354	-0.1916	0.4768	0.7563	0.0008029	4.7	3.7	3.4	1.3	1.3	0.9	1.3	1.2	0.9	8	7.2	5	1.7	2	1.6	0.9	0.8	0.8	0.9	1.2	1.2	2.3	2.7	2	6.2	7.6	2.7	2.1	2.3
C1ql2	protein_coding	0.523	0.05965	NA	0	NA	-0.009435	NA	0.3319	NA	0.02971	NA	0.1683	NA	0.04544	NA	0.036	NA	0.3774	NA	0	0	0	0	0	0	0	0	0	0	0	0	0	0	0	0	0	0	0	0	0	0	0	0	0	0.1	0	0	0
Marco	protein_coding	0.05616	0	NA	0	NA	-0.0334	NA	-0.01986	NA	0	NA	0	NA	0.02739	NA	0	NA	0.007526	NA	0	0	0	0	0	0	0	0	0	0	0	0	0	0	0	0	0	0	0	0	0	0	0	0	0	0	0	0	0
En1	protein_coding	2.962	-0.1798	0.8608	0.4957	0.5668	0.1689	0.8997	-0.2873	0.782	-0.4793	0.7243	-1.173	0.1166	-0.1088	0.9196	0.06012	0.9586	-0.3961	0.7127	0	0	0.1	0	0.2	0	0.2	0.1	0	0	0	0.1	0	0	0	0	0	0.1	0.2	0.1	0	0	0	0	0	0	0	0	0
Gm29346	lincRNA	0.04994	0	NA	0	NA	0	NA	0.03259	NA	0	NA	-0.0001043	NA	0	NA	0	NA	0.006685	NA	0	0	0	0	0	0	0	0	0	0	0	0	0	0	0	0	0	0	0	0	0	0	0.1	0	0.1	0	0	0	0
Gm37043	TEC	0.02324	0.01258	NA	0	NA	0	NA	0	NA	0	NA	0	NA	0	NA	0	NA	0	NA	0	0	0	0	0	0	0	0	0	0	0	0	0	0	0	0	0	0	0	0	0	0	0	0	0	0	0	0	0
Celrr	lincRNA	2.605	0.6609	0.4179	1.421	0.04039	0.0006838	NA	-0.09128	NA	0.4556	0.7385	0.4566	0.6087	0.2645	0.7819	0.2652	0.7932	0.1732	0.8903	0	0	0	0	0	0	0	0	0	0	0	0	0	0	0	0.1	0	0	0.1	0.1	0.1	0	0	0	0	0	0	0.1	0
Gm38283	TEC	0.8726	0.3416	NA	0.4701	NA	0.05181	NA	0.09824	NA	0.1701	NA	0.1472	NA	-0.007641	NA	0.04416	NA	0.0906	NA	0	0.1	0	0	0	0	0	0	0	0.1	0	0.1	0	0	0	0.1	0	0	0.1	0.1	0	0.2	0.1	0	0.1	0.1	0	0.2	0
Insig2	protein_coding	288.4	0.3074	0.0698	0.3325	0.04717	0.3725	0.02969	0.6186	0.0001421	0.09609	0.7764	-0.1562	0.4236	-0.3178	0.05358	0.05467	0.8254	0.3008	0.1362	3.8	3.5	2.5	2.7	2.6	2.5	3.5	3	2.9	2.5	2.9	2.8	2.7	3.8	3.3	3.2	3	3.5	3.1	3.5	3.3	3	3	3	3.9	4.5	3.7	3.3	3.9
Gm37174	TEC	13.71	-0.008603	0.9928	0.5058	0.4149	0.002279	0.9992	0.3583	0.6103	-0.007786	0.9977	0.2425	0.7316	0.2371	0.7365	0.2394	0.7552	0.5954	0.4089	0.2	0.1	0.1	0	0.2	0.1	0.2	0.2	0.2	0.2	0.2	0.2	0.2	0.4	0.1	0.2	0.1	0.1	0.1	0.2	0.2	0.2	0.3	0.1	0.3	0.2	0.1	0.2	0.1
Ccdc93	protein_coding	853.2	0.01921	0.9479	-0.4778	0.00744	0.5112	0.006911	0.7089	0.000255	0.09218	0.8161	-0.03281	0.9073	-0.8546	2.675e-07	-0.3434	0.0802	-0.1457	0.6332	4.3	3.3	2	2.7	3.1	2.5	4.4	3.9	3.6	1.8	2	1.5	3.2	3	3.3	3	2.6	2.8	2.2	1.9	1.8	3.4	3.3	2.9	2.8	3.1	3.5	3.4	3.6
Gm15392	antisense	0.3082	0.02097	NA	0	NA	-0.1209	NA	-0.1796	NA	0	NA	0	NA	0.1682	NA	0.04728	NA	0	NA	0	0	0	0	0	0	0	0	0	0.3	0	0	0	0	0	0.1	0	0	0	0	0	0	0	0	0	0	0	0	0
Htr5b	protein_coding	3.73	-0.6058	0.4708	0.564	0.5024	0	1	1.831	0.008012	-0.6501	0.5976	0.2106	0.8341	-0.9867	0.1845	-0.8002	0.3224	0.8441	0.3384	0	0	0.2	0	0	0.1	0.4	0.6	0.2	0	0	0	0	0	0	0	0	0	0.1	0.1	0	0	0.1	0.1	0.1	0.2	0	0	0
Gm8217	processed_pseudogene	0.02373	0	NA	0	NA	0	NA	0	NA	-0.03406	NA	-0.0534	NA	-0.05255	NA	-0.03266	NA	-0.04771	NA	0	0.1	0	0	0	0	0	0	0	0	0	0	0	0	0	0	0	0	0	0	0	0	0	0	0	0	0	0	0
Ddx18	protein_coding	4161	0.02639	0.8859	0.01933	0.9197	-0.08808	0.6338	0.02935	0.8952	-0.1548	0.4227	-0.3064	0.0128	4.452e-05	1	-0.08803	0.583	0.0294	0.9092	88.2	74.2	58.5	56.3	57.6	57.2	70.9	64.5	69.9	74.2	76.7	71.2	50.6	63	58.8	61.1	57.9	55.4	59.8	58.8	54.8	65.6	59.7	54.1	71	80.2	64.8	65.7	68.9
Gm15394	processed_pseudogene	0.02371	0	NA	0	NA	0	NA	0.03175	NA	0	NA	0	NA	0	NA	0	NA	0.005844	NA	0	0	0	0	0	0	0	0	0	0	0	0	0	0	0	0	0	0	0	0	0	0	0	0	0	0	0	0	0
Gm36982	TEC	0.2731	-0.02365	NA	0.004325	NA	0.03172	NA	0.01585	NA	-0.01291	NA	-0.09303	NA	-0.04219	NA	-0.01047	NA	-0.02634	NA	0	0	0	0	0	0	0.1	0	0	0	0	0	0	0	0	0	0	0	0	0	0	0	0	0	0	0	0.1	0	0
Gm8403	processed_pseudogene	0.04245	0	NA	0	NA	0.04654	NA	0	NA	0	NA	0	NA	0	NA	0.02064	NA	0	NA	0	0	0	0	0	0	0	0	0	0	0	0	0	0	0	0	0	0	0	0	0	0	0	0	0	0	0	0	0
Dpp10	protein_coding	15.88	0.7208	0.2191	0.4394	0.505	-0.105	0.9107	-0.04837	0.9568	-0.3515	0.7174	-0.601	0.2842	-0.6163	0.2536	-0.7213	0.2029	-0.6647	0.3139	0.1	0.1	0.1	0	0	0	0	0	0	0	0.1	0	0	0	0	0	0	0	0	0	0	0.1	0	0	0	0	0.1	0.1	0.1
Gm37478	TEC	0.05071	0	NA	0	NA	-0.006751	NA	-0.02096	NA	0	NA	0	NA	0.0007409	NA	0	NA	0	NA	0	0	0	0	0	0	0	0	0	0	0	0	0	0	0	0	0	0	0	0	0	0	0	0	0	0	0	0	0
Gm37066	TEC	0.01885	0	NA	0.002483	NA	0	NA	0	NA	0	NA	0	NA	0	NA	0	NA	0	NA	0	0	0	0	0	0	0	0	0	0	0	0	0	0	0	0	0	0	0	0	0	0	0	0	0	0	0	0	0
Gm37781	TEC	0.06317	0	NA	0.02913	NA	0	NA	0	NA	0	NA	-0.0001043	NA	0	NA	0	NA	0	NA	0	0	0	0	0	0	0	0	0	0	0	0	0	0	0	0	0	0	0	0	0	0	0	0	0	0	0	0	0
Gm37396	TEC	0.2509	0	NA	0	NA	0	NA	0	NA	-0.06071	NA	-0.08004	NA	-0.0792	NA	-0.0593	NA	-0.07351	NA	0	0	0.2	0	0	0	0	0	0	0	0	0	0	0	0	0	0	0	0	0	0	0	0	0	0	0	0	0	0
Gm38263	TEC	0.02324	0.01258	NA	0	NA	0	NA	0	NA	0	NA	0	NA	0	NA	0	NA	0	NA	0	0	0	0	0	0	0	0	0	0	0	0	0	0	0	0	0	0	0	0	0	0	0	0	0	0	0	0	0
Gm37551	TEC	0.04365	0	NA	0.002483	NA	0	NA	0	NA	0	NA	0	NA	0	NA	0	NA	0	NA	0	0	0	0	0	0	0	0	0	0	0	0	0	0	0	0	0	0	0	0	0	0	0	0	0	0	0	0	0
Gm38073	TEC	0.02611	0	NA	0	NA	0	NA	0	NA	0.01923	NA	0	NA	0	NA	0	NA	0	NA	0	0	0	0	0	0	0	0	0	0	0	0	0	0	0	0	0	0	0	0	0	0	0	0	0	0	0	0	0
Actr3	protein_coding	4155	0.3065	0.0002795	0.2554	0.002898	0.1562	0.1336	0.2732	0.005195	0.08738	0.5847	-0.1023	0.3284	-0.201	0.02302	-0.04479	0.7247	0.07222	0.6282	41.1	37.7	32.7	27.6	30.7	28.6	32.6	29.2	29.8	33.1	31.7	32.7	31.9	36.9	34	35.2	35.9	36.6	33	35.7	35.3	36.4	34.9	33.1	37.4	41.2	39.1	39.7	40.4
Slc35f5	protein_coding	251.2	1.05	1.323e-08	0.5979	0.002728	0.2705	0.2641	0.162	0.557	0.1532	0.7107	-0.1142	0.6789	0.4961	0.01236	0.7665	6.936e-05	0.6581	0.002765	2.5	1.8	2	1.4	2	1.7	8.6	6.2	5.6	2.8	3.4	2.6	5	5.6	4.9	3.7	3.4	4	2.7	2.4	2.9	2	2	1.8	3.3	3.4	1.8	2.4	2.6
Gpr39	protein_coding	0.9613	0.004218	NA	0.1152	NA	0.2736	NA	0.3527	NA	-0.04144	NA	-0.5182	NA	-0.3722	NA	-0.09861	NA	-0.01949	NA	0	0	0	0	0	0	0	0	0.1	0	0	0	0	0	0	0	0	0	0	0	0	0	0	0	0	0	0	0	0.1
Lypd1	protein_coding	7.73	0.5299	0.502	-0.02733	0.9832	0.811	0.3565	1.004	0.1876	0.1726	0.9197	0.2663	0.7693	-0.907	0.2162	-0.09595	0.9298	0.09738	0.9427	0	0	0	0.1	0	0	0.2	0.2	0.2	0	0	0	0.1	0.1	0	0	0	0.1	0	0	0	0	0	0	0	0	0.1	0	0
Nckap5	protein_coding	5.577	-0.6262	0.4417	-1.086	0.1361	0.7237	0.428	0.05461	0.9627	-0.9102	0.3707	-1.994	0.00263	-1.415	0.03329	-0.691	0.3944	-1.36	0.06772	0.1	0	0.1	0	0	0	0	0.1	0	0	0	0	0	0	0	0	0	0	0	0	0	0	0	0	0	0	0	0	0
Gm37161	TEC	0.09458	0.007647	NA	0	NA	0	NA	0.03473	NA	-0.03406	NA	-0.02675	NA	-0.05255	NA	-0.03266	NA	-0.01782	NA	0	0	0	0	0	0	0	0	0	0	0	0	0	0	0	0	0	0	0	0	0	0	0	0	0	0	0	0	0
Gm37936	TEC	0.09378	0	NA	0	NA	0	NA	0.03427	NA	0	NA	0	NA	0	NA	0	NA	0.008367	NA	0	0	0	0	0	0	0	0	0	0	0	0	0	0	0	0	0	0	0	0	0	0	0	0	0	0	0	0	0
Mgat5	protein_coding	898.8	-0.2737	0.06441	-0.2837	0.05254	0.2994	0.07285	0.5586	0.0003274	-0.05095	0.8835	0.5022	0.0002596	-1.301	7.403e-25	-1.001	1.512e-14	-0.7422	5.81e-07	5	4.6	3.9	4	4.3	4.5	2.6	2.4	1.6	1.9	1.9	1.7	1.2	1.4	1.2	3.6	3.4	3.6	3.3	3.7	3.6	6.7	6.6	6.1	2.4	3	4.3	4.2	4.7
Gm37772	TEC	2.853	0.7238	0.3631	0.5328	0.5281	-0.5059	0.633	0.3197	0.7551	-0.2294	0.8915	-0.003938	0.9986	-0.5525	0.5132	-1.058	0.1711	-0.2327	0.8484	0	0.2	0	0.1	0	0.1	0.1	0	0	0.1	0	0.1	0	0	0	0.1	0.2	0.2	0.1	0.1	0.2	0.1	0.1	0.1	0.1	0.1	0.1	0	0.1
Gm37510	TEC	14.75	0.4936	0.3694	0.4323	0.4473	0.6133	0.3535	1.237	0.01522	-0.004652	0.999	0.1064	0.872	-1.444	0.001635	-0.831	0.1159	-0.2073	0.8012	0.2	0.1	0.1	0.2	0.1	0.1	0.1	0.1	0	0	0.1	0	0	0	0	0.1	0.1	0.2	0.1	0.2	0.2	0.2	0.2	0.2	0.1	0.2	0.2	0.1	0.2
Gm8451	processed_pseudogene	3.48	-0.0613	0.9561	0.5403	0.5185	-0.2031	0.8754	0.1956	0.8607	-0.8689	0.4248	-0.7793	0.3277	-1.066	0.14	-1.27	0.08412	-0.8709	0.3185	0.5	0.3	1.7	0.2	0.2	0.3	0.2	0.2	0.2	0.3	0	0.4	0.1	0.3	0.3	0.2	0.2	0.3	0.4	0.5	0.4	0.3	0.2	0.3	0.3	0.2	0.4	0.2	0.3
Gm23734	snoRNA	1.511	0.5249	NA	0.4693	0.527	-0.3351	NA	-0.2704	NA	0.3608	NA	0.445	NA	-0.02253	0.983	-0.3577	0.6622	-0.2929	0.7575	0	1.4	0	0	0.5	0	0	0	0	0	1.5	0	0.7	0	0	0.2	1.5	0.9	0.4	1.1	0.8	1	2.7	0.2	0	0.2	2.2	0	1.5
Gm38301	TEC	1.986	-0.3009	0.7337	0.09658	0.9249	0.3272	NA	0.1366	NA	-0.895	NA	-0.1314	0.8929	-0.4903	0.535	-0.1631	0.8681	-0.3537	0.7151	0.4	0.3	0	0.7	0	0.1	0	0	0	0.2	0.1	0	0	0	0.2	0.1	0.1	0.1	0.2	0.3	0.2	0	0.5	0.1	0.3	0	0	0	0
Tmem163	protein_coding	2.402	-0.2388	0.8037	0.5163	0.5357	0.248	NA	-0.1136	NA	0.1752	0.919	-0.2138	0.8253	-0.05431	0.9607	0.1937	0.8497	-0.168	0.8901	0	0	0	0	0	0	0	0	0.1	0	0	0	0.2	0	0.1	0	0	0	0	0	0	0	0	0	0	0	0	0	0
Acmsd	protein_coding	1.197	-0.01968	NA	-0.02489	0.9643	0	NA	0	NA	-0.2744	NA	-0.03405	NA	-0.3362	NA	-0.3333	NA	-0.3074	0.436	0	0	0.2	0	0	0	0	0.1	0	0	0	0	0	0	0	0	0	0	0	0	0	0.1	0	0.1	0	0	0	0	0
2900009J06Rik	antisense	3.529	0.1656	0.8731	-0.002763	1	0.7206	0.4464	-0.112	0.9247	-0.1282	0.9457	0.1358	0.8976	0.1615	0.8774	0.882	0.2736	0.04945	0.9742	0.3	0.2	0.3	0.5	0	0.1	0.2	0.4	0	0.2	0.4	0.2	0.2	0.2	0.5	0.3	0.2	0.2	0.4	0.1	0	0.2	0.2	0.4	0.4	0.2	0	0.3	0.3
Ccnt2	protein_coding	3260	0.1744	0.3511	-0.02156	0.9342	-0.03839	0.9012	-0.04561	0.8762	-0.0461	0.9103	-0.2695	0.126	-0.0001099	1	-0.0385	0.8777	-0.04572	0.8918	14.5	11.3	7.4	9	10.5	9.2	9.6	8.2	9.1	11.3	11.4	10.8	9.6	10.6	9.9	11.2	10.3	10.9	8	10.2	10	9.9	9.5	8.4	10.3	11.3	10.2	10.9	11.3
Map3k19	protein_coding	0.6634	0.02109	NA	0.305	NA	-0.05261	NA	-0.005158	NA	-0.1487	NA	-0.2079	NA	0.3552	NA	0.3026	NA	0.35	NA	0	0	0	0	0	0	0	0	0	0	0	0	0	0	0	0	0	0	0	0	0	0	0	0	0	0	0	0	0
Rab3gap1	protein_coding	1278	0.3674	0.005111	0.5128	3.849e-05	-0.02872	0.9097	-0.01376	0.9568	0.04779	0.8835	-0.1244	0.4495	0.1124	0.4914	0.08365	0.6507	0.09861	0.6668	5	4.2	3.2	3.4	3.5	3.3	4.7	4.9	3.9	4.9	4.6	4.1	3.6	3.7	3.3	4.4	4.3	4.4	4.5	4.9	5.1	4	4	3.5	4.2	4.8	4.3	4.2	4.6
Zranb3	protein_coding	1605	0.1455	0.391	0.1218	0.4835	0.183	0.3251	0.1232	0.5559	0.02133	0.9594	-0.1518	0.3769	-0.2168	0.1594	-0.03375	0.8799	-0.09362	0.7109	10	8.3	5.5	6.7	6.2	5.8	5	4.6	4.7	7.4	7.1	6.3	4.9	5.6	4.9	7.4	6.8	6.6	6.2	7.3	6.9	7.8	7.3	6.7	7.4	7.8	8.1	8.2	8.3
Gm28800	antisense	0.02516	-0.009405	NA	0	NA	0	NA	0	NA	0	NA	0	NA	0	NA	0	NA	0	NA	0	0	0	0	0	0	0	0	0	0	0	0	0	0	0	0	0	0	0	0	0	0	0	0	0	0	0	0	0
Gm38248	TEC	88.28	0.0837	0.8655	0.1812	0.6791	0.1779	0.7377	-0.03039	0.9596	-0.0519	0.9563	-0.561	0.1106	-0.3006	0.434	-0.1228	0.7998	-0.331	0.5014	1.2	0.8	0.4	0.3	0.5	0.6	0.3	0.3	0.2	0.8	0.6	0.6	0.5	0.3	0.3	0.6	0.4	0.5	0.4	0.6	0.7	0.5	0.7	0.5	0.7	0.7	0.7	0.8	0.9
Rpl28-ps1	processed_pseudogene	33.72	-0.3057	0.5195	-0.3653	0.4271	-0.3599	0.5249	0.1232	0.8506	-0.1737	0.847	-0.3208	0.5089	-0.2081	0.6866	-0.568	0.2221	-0.08491	0.9166	3.8	4.4	1.5	4.6	4	2.8	3.2	3.7	2.1	3.6	3.1	2.5	3.6	3.6	4.7	2.7	3.3	2.8	2.9	2.5	3	2.7	3.5	2.3	3.8	2.9	5.5	2.8	2
Gm37625	TEC	36.08	0.6836	0.1371	0.7303	0.107	0.1301	0.8633	0.2749	0.6419	-0.4362	0.533	-0.8846	0.03543	-0.5603	0.1989	-0.4302	0.3873	-0.2854	0.6675	0.5	0.6	0.3	0.1	0.2	0.2	0.2	0.2	0.1	0.3	0.3	0.3	0.2	0.1	0.2	0.3	0.2	0.3	0.3	0.3	0.3	0.3	0.2	0.2	0.4	0.4	0.2	0.4	0.4
Gm38026	TEC	10	0.3562	0.6265	0.8316	0.1691	-0.1426	0.8946	0.4674	0.5155	-0.5902	0.5003	-0.708	0.2227	-1.252	0.01513	-1.394	0.0114	-0.7844	0.2427	0.3	0.2	0.2	0	0.1	0.1	0	0	0.1	0.1	0.1	0	0.1	0.1	0.1	0.1	0.1	0.1	0.1	0.2	0.1	0.1	0.1	0.1	0.1	0.1	0.1	0.1	0.2
R3hdm1	protein_coding	1885	0.4638	0.001697	0.3024	0.05377	0.3102	0.07089	0.3924	0.0244	0.131	0.6514	-0.3286	0.04037	-0.3331	0.02976	-0.02288	0.927	0.0593	0.8415	3.2	2.6	2.1	1.8	2	1.9	1.9	1.4	1.6	2.4	2	1.9	1.9	2.1	2.1	2.8	2.4	2.6	1.9	2.6	2.6	2.3	2.1	1.9	2.6	3	3.1	2.9	2.8
Gm37588	TEC	12.03	0.537	0.424	0.3969	0.5804	0.4928	0.5316	0.3532	0.6583	0.2456	0.8414	-0.4488	0.5151	-0.5243	0.423	-0.03156	0.9745	-0.1711	0.8703	0.3	0.3	0.1	0.1	0.1	0.2	0.1	0.2	0.1	0.1	0.2	0.1	0.2	0.1	0.1	0.2	0.1	0.3	0.1	0.2	0.2	0.2	0.1	0.2	0.3	0.1	0.5	0.3	0.2
Gm37868	TEC	13.03	0.6068	0.4077	0.5043	0.5062	0.3364	0.7387	0.6939	0.3626	-0.1294	0.9371	-0.3997	0.6149	-0.4205	0.5858	-0.08411	0.9329	0.2734	0.7991	0.3	0.3	0	0.2	0	0.1	0.2	0.1	0.1	0.2	0.2	0.1	0.2	0.1	0.1	0.3	0.1	0.2	0.2	0.2	0.2	0.1	0.3	0.1	0.2	0.5	0.1	0.3	0.2
Gm37407	TEC	11.36	-0.08332	0.9228	-1.022	0.0874	1.022	0.1189	0.8221	0.2218	0.03317	0.9855	0.009408	0.993	-0.9757	0.1007	0.04673	0.9607	-0.1535	0.8878	0.4	0.6	0	0.4	0.4	0.4	0.4	0.1	0.1	0.2	0.2	0.1	0.2	0.3	0.2	0.6	0.3	0.3	0.1	0.2	0.3	0.3	0.5	0.5	0.5	0.3	0.4	0.4	0.5
Mir128-1	miRNA	0.8237	0.4134	NA	-0.1559	NA	0.6983	NA	0.2742	NA	0.4906	NA	0.4599	NA	-0.2972	NA	0.4011	NA	-0.02295	NA	0	0.4	0	0	0.7	0	1.2	0	0	0	0	0	0.6	0	0	0	0.8	1.8	0	0	0.4	1.2	0.5	1	0	0.4	1.2	1.5	0.5
Ubxn4	protein_coding	1995	0.2517	0.095	0.2135	0.1654	0.1462	0.4587	-0.04536	0.8599	0.08291	0.7818	-0.05798	0.7724	-0.105	0.5587	0.04117	0.8524	-0.1504	0.4977	20.6	17.3	11.4	13.5	13.7	14.9	19.3	18.4	17.8	15.5	15.7	15.3	16.9	21.2	17.9	16.5	16.9	17	16.1	16.5	16.4	17.5	16	14.5	14	16	16.8	18.2	18
Lct	protein_coding	7.844	-0.07516	0.9393	0.2363	0.7818	0.009794	0.9951	0.5817	0.4699	0.6126	0.588	-0.6357	0.4117	0.0366	0.9722	0.04639	0.9661	0.6183	0.4911	0.1	0	0	0.1	0.1	0	0	0	0	0	0.1	0	0	0	0	0.1	0.1	0	0.1	0	0.1	0	0	0	0.1	0.1	0	0.1	0.1
Mcm6	protein_coding	11090	0.319	0.00389	0.4068	0.0001228	0.05851	0.7575	0.1109	0.4934	-0.02175	0.9437	-0.1345	0.3119	-0.05367	0.7285	0.004835	0.9818	0.0572	0.7889	124.2	102.8	82.3	77.1	82.3	77.1	72.5	66.8	63.6	104.6	99.6	94.4	54.5	62.7	59.7	97	97.9	100.7	98.8	110.8	104.7	100.5	93.8	87.9	103.1	112.1	102.7	100.9	101.7
Dars	protein_coding	4603	0.3796	0.01104	0.2584	0.1018	0.1947	0.3205	0.198	0.3248	-0.06613	0.8468	-0.02494	0.9167	-0.3127	0.04036	-0.1179	0.5502	-0.1147	0.6558	56.7	46.6	29.8	37	38	40.1	43.4	37.6	39.8	35.7	34.9	36.9	25.3	27.5	28.2	52.1	48.5	49.6	44.4	46.4	47.1	46.5	45.2	39.8	39.4	42.9	38.1	46.2	43.4
Gm6170	processed_pseudogene	3.144	0.2373	0.8068	-0.0161	0.9914	0.0678	0.9609	0.6675	0.4388	0.2018	0.9066	0.2979	0.7517	-0.318	0.7344	-0.2502	0.8082	0.3495	0.7586	0.1	0	0	0	0.1	0.1	0.2	0.1	0.1	0	0	0.1	0.1	0.1	0.1	0.1	0.1	0	0.1	0.1	0	0.1	0.1	0.2	0.1	0.1	0.2	0	0.1
Cxcr4	protein_coding	23.98	-0.4709	0.349	0.7513	0.08829	0.5338	0.4472	0.6246	0.3138	-0.1379	0.9003	-0.0817	0.9013	-2.045	2.438e-06	-1.511	0.001182	-1.42	0.004185	0.9	0.6	0.7	0.6	0.4	1.1	0.3	0.3	0.3	0.1	0.2	0.2	0.2	0.1	0.2	0.4	0.7	0.3	1.5	1.2	1.1	0.7	0.7	0.6	0.2	0.3	0.9	0.6	0.5
Gm26686	lincRNA	19.22	0.9964	0.06581	0.9302	0.09002	0.01677	0.9888	0.04378	0.9611	-0.3592	0.7174	-1.255	0.01494	-0.4889	0.3999	-0.4721	0.4571	-0.4451	0.5576	0.2	0.2	0.7	0.2	0.1	0.1	0.2	0.1	0	0.3	0.2	0.2	0.1	0.1	0.2	0.2	0.2	0.3	0.2	0.2	0.2	0.2	0.1	0.1	0.3	0.2	0.4	0.2	0.2
Thsd7b	protein_coding	1.311	0.2383	NA	0.5112	0.4902	0	NA	0.6495	NA	-0.655	NA	0.3583	NA	-0.7528	NA	-0.6613	NA	-0.1034	0.93	0	0	0	0	0	0	0	0	0	0	0	0	0	0	0	0	0	0	0	0	0	0	0	0	0	0	0	0	0
Gm38240	TEC	0.07172	0	NA	0	NA	0	NA	0.03343	NA	-0.007412	NA	-0.0534	NA	-0.05255	NA	-0.03266	NA	-0.01912	NA	0	0	0	0	0	0	0	0	0	0	0	0	0	0	0	0	0	0	0	0	0	0	0	0	0	0	0	0	0
Gm38330	TEC	0.01162	-0.01058	NA	0	NA	0	NA	0	NA	0	NA	0	NA	0	NA	0	NA	0	NA	0	0	0	0	0	0	0	0	0	0	0	0	0	0	0	0	0	0	0	0	0	0	0	0	0	0	0	0	0
Gm36951	TEC	0.07109	0	NA	0.05578	NA	0	NA	0	NA	0	NA	0	NA	0	NA	0	NA	0	NA	0	0	0	0	0	0	0	0	0	0	0	0	0	0	0	0	0	0	0	0	0	0	0	0	0	0	0	0	0
Gm15790	processed_pseudogene	0.04908	0	NA	0	NA	-0.006751	NA	-0.02096	NA	0.01923	NA	0	NA	0.0007409	NA	0	NA	0	NA	0	0	0	0	0	0	0	0	0	0	0	0	0	0	0	0	0	0	0	0	0	0	0	0	0	0	0	0	0
Rpl31-ps9	processed_pseudogene	1.287	0.4234	NA	0.2693	0.7586	-0.4152	NA	0.1005	NA	0.1089	NA	0.6166	NA	0.1405	NA	-0.2747	NA	0.241	0.8238	0.1	0	0.4	0.2	0	0	0	0.4	0	0.2	0.2	0.1	0	0	0.1	0.4	0	0.1	0.1	0.1	0.2	0.2	0.3	0.3	0	0.4	0	0.2	0.2
Gm37479	TEC	0.0934	0	NA	0.002483	NA	0.04654	NA	0	NA	0	NA	-0.0001043	NA	0	NA	0.02064	NA	0	NA	0	0	0	0	0	0	0	0	0	0	0	0	0	0	0	0	0	0	0	0	0	0	0	0	0	0	0	0	0
Gm37064	TEC	0.6798	-0.3758	NA	-0.5319	NA	0.4313	NA	0.1818	NA	0.4116	NA	0.002211	NA	-0.21	NA	0.2213	NA	-0.02819	NA	0	0	0	0	0	0.1	0	0	0	0	0	0	0	0	0	0	0	0	0	0	0	0	0	0	0	0	0.1	0	0
Cd55b	protein_coding	0.2649	-0.1524	NA	-0.03124	NA	0	NA	0	NA	0	NA	0.000485	NA	0	NA	0	NA	0	NA	0	0	0	0	0	0	0	0	0	0	0	0	0	0	0	0	0	0	0	0	0	0	0	0	0	0	0	0	0
Gm15675	lincRNA	23.93	-0.1552	0.8148	0.1045	0.8816	0.2633	0.7577	1.495	0.002781	-0.6951	0.3225	0.6527	0.1933	-1.773	7.325e-05	-1.509	0.001683	-0.2777	0.7219	0.5	0.4	0.1	0.3	0.2	0.3	0.2	0.1	0.1	0.2	0.1	0	0.2	0.1	0.2	0.2	0.2	0.3	0.2	0.3	0.3	0.8	0.5	0.6	0.3	0.3	0.1	0.3	0.2
Cd55	protein_coding	550.8	-0.4404	0.02597	0.01175	0.9748	0.582	0.007298	1.492	8.492e-14	-0.1712	0.6458	0.8419	4.296e-06	-2.12	1.145e-33	-1.538	1.087e-17	-0.6285	0.004258	7.4	6	4.2	6	6.2	5	1.9	1.1	1.3	1.4	1.4	1.2	1.9	2.3	2	4.2	4	4.3	4.4	6.5	6.3	11.2	11.7	9.5	3.5	4.1	5	4.9	5.9
Gm16083	antisense	1.07	-0.3636	NA	-0.01063	NA	-0.0008428	NA	-0.08086	NA	0.02666	NA	-0.1273	NA	-0.6134	NA	-0.6143	NA	-0.6943	NA	0.1	0	0	0	0	0	0	0	0	0	0	0	0	0.1	0	0	0	0	0	0	0	0	0.1	0	0	0	0	0	0.1
Gm37109	TEC	2.099	0.2978	0.7569	-0.2535	0.7889	-0.09802	NA	-0.2223	NA	-0.4239	NA	0.5465	0.5304	-0.712	0.3735	-0.81	0.3149	-0.9343	0.2564	0.1	0.1	0	0	0.1	0	0	0	0	0.1	0	0	0	0	0	0	0.1	0.1	0	0	0	0.2	0.1	0	0	0	0	0	0
Gm37283	TEC	1.243	0.4412	NA	-0.6167	0.3771	0	NA	0.4117	NA	-0.8716	NA	-0.1786	NA	-1.229	NA	-1.149	NA	-0.8175	0.2598	0.1	0.1	0	0	0	0.1	0	0	0	0	0	0	0	0	0	0	0.1	0.2	0	0	0	0.1	0.1	0.1	0	0	0	0	0
Zp3r	protein_coding	0.4438	0	NA	0	NA	0.03981	NA	0.08415	NA	0	NA	0	NA	0	NA	0.01971	NA	0.06405	NA	0	0	0	0	0	0	0	0.2	0	0	0	0	0	0	0	0	0	0	0	0	0	0	0	0	0	0	0	0	0
Gm23623	snRNA	0.02373	0	NA	0	NA	0	NA	0	NA	-0.03406	NA	-0.0534	NA	-0.05255	NA	-0.03266	NA	-0.04771	NA	0	0.3	0	0	0	0	0	0	0	0	0	0	0	0	0	0	0	0	0	0	0	0	0	0	0	0	0	0	0
C4bp	protein_coding	0.03082	0	NA	0	NA	0.04654	NA	0	NA	0	NA	0	NA	0	NA	0.02064	NA	0	NA	0	0	0	0	0	0	0	0	0	0	0	0	0	0	0	0	0	0	0	0	0	0	0	0	0	0	0	0	0
Gm29427	protein_coding	0.04946	0	NA	0.02913	NA	0	NA	0	NA	0	NA	0	NA	0	NA	0	NA	0	NA	0	0	0	0	0	0	0	0	0	0	0	0	0	0	0	0	0	0	0	0	0	0	0	0	0	0	0	0	0
C4bp-ps1	unprocessed_pseudogene	0.1344	0.03908	NA	0	NA	-0.007728	NA	-0.01799	NA	0	NA	0.05319	NA	0.001718	NA	0	NA	0	NA	0	0	0	0	0	0	0	0	0	0	0	0	0	0	0	0	0.1	0	0	0	0	0.1	0	0	0	0	0	0	0
Pfkfb2	protein_coding	131.3	-0.2969	0.1992	-0.6873	0.0008794	0.06185	0.8844	0.2347	0.42	0.06607	0.9033	0.5697	0.006511	-0.6153	0.003239	-0.5534	0.01562	-0.3805	0.175	0.9	0.6	0.8	0.9	0.7	0.9	0.8	0.9	0.8	0.5	0.5	0.4	0.4	0.6	0.6	0.6	0.6	0.8	0.5	0.5	0.5	1.1	1.3	1	0.6	0.5	0.9	0.8	0.7
Yod1	protein_coding	217.1	-0.292	0.2697	0.04723	0.895	0.133	0.7299	0.1353	0.7137	-0.08305	0.8827	-0.1413	0.6415	-0.6222	0.005661	-0.4891	0.04704	-0.4869	0.09027	2.2	1.9	1.2	0.9	1.4	1.6	1.6	1.3	1.4	1.3	1.3	0.9	1.1	1.2	1	1.1	0.9	1.2	1.3	1.3	1.5	1.7	1.9	1.4	1.3	1.3	1.9	1.5	1.8
Gm37163	TEC	0.07583	0	NA	0	NA	-0.0334	NA	-0.04676	NA	-0.03406	NA	-0.0534	NA	0.0007409	NA	-0.03266	NA	-0.04602	NA	0	0	0	0	0	0	0	0	0	0	0	0	0	0	0	0	0	0	0	0	0	0	0	0	0	0	0	0	0
AA986860	protein_coding	47.58	-1.372	0.001937	-2.679	2.36e-09	1.053	0.0595	1.098	0.04491	-0.2941	0.7373	1.149	0.007743	-3.068	2.78e-13	-2.015	2.948e-06	-1.97	1.917e-05	1.2	0.6	0.9	0.5	0.5	0.5	0.2	0.6	0.4	0	0.1	0.1	0.1	0.2	0.4	0.2	0.1	0.2	0.1	0	0.1	2.6	1.9	1.8	0.2	0.2	0.5	0.7	0.8
Gm28857	antisense	0.333	0.02826	NA	0.004069	NA	0	NA	0	NA	-0.04027	NA	0.05885	NA	-0.05913	NA	-0.03861	NA	-0.04844	NA	0	0	0.4	0	0	0	0	0	0	0	0	0	0.1	0	0	0	0	0.1	0	0.1	0	0	0.2	0.1	0	0	0	0	0
Gm28856	lincRNA	0.5696	0	NA	0	NA	0	NA	0	NA	-0.08735	NA	-0.1063	NA	-0.1031	NA	-0.08595	NA	-0.09407	NA	0	0	0.2	0	0	0	0	0	0	0	0	0	0.1	0	0	0	0	0	0	0	0	0	0	0	0	0	0	0	0
Fcamr	protein_coding	0.0681	0	NA	0	NA	0	NA	0	NA	0	NA	-0.0001043	NA	0	NA	0	NA	0	NA	0	0	0	0	0	0	0	0	0	0	0	0	0	0	0	0	0	0	0	0	0	0	0	0	0	0	0	0	0
Gm15848	antisense	0.02188	0	NA	0	NA	0	NA	0.03175	NA	0	NA	0	NA	0	NA	0	NA	0.005844	NA	0	0	0	0	0	0	0	0	0	0	0	0	0	0	0	0	0	0	0	0	0	0	0	0	0	0	0	0	0
Pigr	protein_coding	0.466	-0.1015	NA	-0.08943	NA	-0.007679	NA	0.1648	NA	-0.1091	NA	-0.09752	NA	-0.09893	NA	-0.1066	NA	0.06591	NA	0	0	0.1	0	0	0	0	0	0	0	0	0	0	0	0	0	0	0	0	0	0	0	0	0	0	0	0	0	0
Fcmr	protein_coding	0.3159	0	NA	0	NA	0	NA	0	NA	0	NA	0	NA	0	NA	0	NA	0	NA	0	0	0	0	0	0	0	0.1	0	0	0	0	0	0.1	0	0	0	0	0	0	0	0	0	0	0	0	0	0	0
Il24	protein_coding	0.6234	0	NA	0.008765	NA	0	NA	0	NA	0.05259	NA	0.0001255	NA	0	NA	0	NA	0	NA	0	0	0	0	0	0	0.3	0.2	0	0	0	0	0	0	0	0	0	0	0	0	0	0	0	0	0	0	0	0	0
Il10	protein_coding	5.974	-0.2377	0.8079	-0.3542	0.6935	0.2191	0.8664	0.42	0.6638	-0.2098	0.8994	-0.2288	0.8141	0.7867	0.311	1.006	0.1896	1.207	0.1181	0	0	0	0	0	0.1	0	0	0	0	0.1	0.2	0.9	1.6	1.9	0.1	0	0	0	0	0	0	0	0	0.1	0.2	0	0	0
Mapkapk2	protein_coding	599.4	0.4226	0.01183	0.5573	0.0005101	0.1346	0.5983	0.5187	0.004625	-0.05926	0.8865	0.1579	0.4417	-0.4677	0.004278	-0.3331	0.06822	0.05098	0.882	7.3	5.6	8.5	5.4	5.9	4.9	11.4	12.1	11.6	5.1	5.4	4.6	9.7	13.1	12.8	7.8	7.3	6.8	8	7.9	8.1	8.8	7.6	7.1	7	7.6	6.9	5.5	7.8
Gm25549	snRNA	0.7283	-0.03337	NA	-0.151	NA	-0.2228	NA	0.1835	NA	0.6929	NA	-0.1662	NA	0.009522	NA	-0.2132	NA	0.1931	NA	0.4	0	0	0	0	0.4	0	1	1.5	0.3	0	0.4	0	0	0	0.3	0	0.3	0.2	0	0	0	0	0.3	0.3	0.6	1.7	1.5	0.3
Gm37084	TEC	16.67	0.01211	0.9888	-0.09243	0.8989	-0.1464	0.875	0.2658	0.7131	-0.1582	0.8959	0.127	0.8536	-0.3652	0.5419	-0.5117	0.4129	-0.09945	0.9197	0.1	0.1	0.2	0.1	0.2	0.1	0.1	0.1	0.1	0.1	0.1	0.1	0.1	0.3	0.1	0.1	0.1	0.1	0.1	0.1	0.1	0.1	0.1	0.1	0.1	0.1	0.1	0.1	0.1
Gm25717	misc_RNA	0.03786	0	NA	0	NA	-0.006751	NA	-0.02096	NA	0	NA	-0.0001043	NA	0.0007409	NA	0	NA	0	NA	0	0	0	0	0	0	0	0	0	0	0.1	0	0	0	0	0	0	0	0	0	0	0.1	0	0	0	0	0	0	0
Dyrk3	protein_coding	1103	0.4491	0.0003326	0.377	0.003075	0.1647	0.3404	0.7214	5.19e-08	0.0872	0.746	-0.3509	0.008924	-0.3009	0.0225	-0.1362	0.4097	0.4205	0.004078	17.5	12.2	13	10.8	13	12.5	16.4	13.7	11.8	11.4	11.6	11.8	6.7	7.2	7.2	16.7	16.1	17.1	17	14.7	15.6	11.8	11.1	10.7	18.7	19.7	16	15.3	14.4
Eif2d	protein_coding	3165	0.247	0.08127	0.1726	0.2522	0.0127	0.9635	0.2937	0.06594	-0.1432	0.5431	-0.3536	0.01001	-0.206	0.1558	-0.1933	0.211	0.08772	0.7135	23.4	17.5	16	14.1	15.5	15.8	19	17.3	18.7	17.4	15.9	16.2	10.5	10.7	11.6	19.2	17.1	17.8	16.1	17.9	17.4	17.7	14.2	12.8	18.7	21.9	17.4	17.1	17.3
Rassf5	protein_coding	15.06	-0.6322	0.3065	0.4469	0.4868	-0.2469	0.8124	0.1024	0.9197	0.05194	0.979	-0.287	0.7246	0.1769	0.8351	-0.06995	0.9435	0.2793	0.7872	0	0.1	0.1	0.2	0.1	0.2	0.5	0.5	0.5	0.1	0.1	0	0.2	0.2	0.3	0.1	0.1	0.1	0.4	0.2	0.1	0	0	0	0.1	0	0	0	0.1
Ikbke	protein_coding	32.44	1.854	0.0001462	2.633	1.371e-08	0.5987	0.3315	0.5453	0.3766	0.4657	0.6215	0.12	0.8734	0.7901	0.1359	1.389	0.004816	1.335	0.01469	0.1	0	0.1	0.1	0	0	0.1	0.1	0.1	0.2	0.1	0.1	0	0.1	0.1	0.2	0.2	0.2	0.4	0.3	0.3	0.1	0.1	0.1	0.1	0.3	0.2	0.1	0.1
Gm28913	antisense	0.07803	0	NA	0.02913	NA	0.04654	NA	0	NA	0	NA	0	NA	0	NA	0.02064	NA	0	NA	0	0	0	0	0	0	0	0	0	0	0	0	0	0	0	0	0	0	0.1	0	0	0	0	0	0	0	0	0	0
Srgap2	protein_coding	2289	0.4547	0.0004242	1.245	2.601e-26	0.3453	0.01597	0.185	0.2992	0.2881	0.09328	-0.2151	0.1556	-0.1607	0.2993	0.1846	0.2416	0.02433	0.9354	7.4	6.3	4.7	5.6	6.6	5.6	5.3	4.1	3.9	6	5.6	5.1	6.8	7	6.6	8.1	8	8.3	13.5	14.1	14.9	5.8	5.3	5	5.9	6.7	7.8	7.7	7.3
Gm38262	TEC	8.02	-0.6029	0.3857	0.7465	0.2402	0.2398	0.8176	0.1684	0.8624	0.5188	0.6497	0.06164	0.95	0.2287	0.7842	0.4685	0.5549	0.3971	0.6819	0.2	0.1	0	0.2	0.3	0.2	0.2	0.1	0.1	0.1	0.3	0.1	0.1	0.4	0.3	0.2	0.1	0.1	0.4	0.4	0.6	0.1	0.2	0.2	0.1	0.3	0.2	0.2	0.3
Gm37954	TEC	28.63	0.2401	0.707	0.5483	0.3038	0.5076	0.4064	0.2522	0.7213	0.2233	0.8292	-0.353	0.5538	-0.06814	0.9253	0.4394	0.4537	0.1841	0.8303	0.7	0.7	0.2	0.2	0.6	0.4	0.3	0.2	0.4	0.5	0.4	0.7	0.4	0.5	0.3	0.6	0.6	0.3	0.3	0.7	0.9	0.4	0.7	0.2	0.7	0.7	0.7	0.8	0.5
Gm29488	sense_intronic	27.73	0.4916	0.4021	1.004	0.04535	0.7132	0.2484	0.6866	0.2572	-0.2304	0.8308	-0.6932	0.207	-1.132	0.02033	-0.4186	0.507	-0.4451	0.5486	0.8	0.9	0.1	0.3	0.2	0.5	0.5	0.3	0.1	0.2	0.3	0.2	0.3	0.7	0.4	0.5	0.5	0.5	0.6	1	0.5	0.4	0.5	0.2	0.4	0.5	0.6	0.5	0.5
Gm29487	processed_pseudogene	1.813	0.4392	0.6078	0.6994	0.3604	-0.65	NA	0.3208	NA	0.08688	NA	-0.1715	0.862	0.02757	0.9811	-0.6224	0.4452	0.3484	0.7408	0.1	0.5	0	0	0	0.3	0	0.2	0.6	0.4	0.3	0	0.5	0.7	0.1	0.6	0.2	0.2	0.1	0.3	1.1	0.3	0.1	0.1	0.2	0.7	1	0.1	0
Gm24273	miRNA	3.571	1.344	0.05585	0.9333	0.2149	0.9208	0.2964	0.274	0.798	0.08859	0.9659	-0.3325	0.721	-1.015	0.1712	-0.09387	0.9331	-0.7407	0.422	2.1	1.3	0	0	0	0.2	1	0	0	0.2	0.5	0.5	0.5	2.2	0.6	1.7	1.3	0.8	1.3	1	0.2	0.7	1.4	0.7	0.7	0.3	1	1.7	1.6
Fam72a	protein_coding	169.9	0.3568	0.09023	0.6726	0.0003747	0.3076	0.1675	0.1516	0.5733	0.1891	0.6073	-0.3198	0.1478	0.3109	0.1339	0.6185	0.00124	0.4625	0.04425	2.8	3	2.6	1.9	3	1.9	1.6	2	2.1	3.5	3.8	3.2	2.4	2.6	2.7	3.2	2.8	2.8	4	3.1	3.8	2.5	2.3	2	3.5	4.3	3.7	3.1	3
Avpr1b	protein_coding	0.8781	0.03833	NA	0	NA	0.1012	NA	0.1273	NA	0	NA	0	NA	0	NA	0.06772	NA	0.09375	NA	0	0	0	0	0	0	0.1	0.1	0	0	0	0	0	0	0	0	0	0	0	0	0	0	0	0	0	0	0	0	0
Ctse	protein_coding	0.05155	0	NA	0	NA	0	NA	0	NA	-0.06071	NA	-0.08004	NA	-0.0792	NA	-0.0593	NA	-0.07351	NA	0	0	0	0	0	0	0	0	0	0	0	0	0	0	0	0	0	0	0	0	0	0	0	0	0	0	0	0	0
Rab7b	protein_coding	0.5032	0	NA	0	NA	0.06436	NA	0.01858	NA	0	NA	-0.002551	NA	0.003681	NA	0.06804	NA	0.02226	NA	0	0	0	0	0	0	0	0.1	0	0	0	0	0	0	0	0	0	0	0	0	0	0	0	0	0	0	0	0	0
Slc26a9	protein_coding	33.97	1.967	6.352e-08	2.253	2.777e-10	0.8938	0.1525	2.019	1.952e-05	0.4687	0.5932	2.96	2.955e-14	-1.036	0.0502	-0.1422	0.8576	0.9834	0.06751	0.1	0.1	0	0.1	0.1	0.2	0.2	0.3	0.1	0	0	0	0.1	0	0	0.6	0.7	0.6	0.6	0.8	0.8	0.7	0.5	0.6	0.1	0.2	0.1	0.1	0.1
Pm20d1	protein_coding	333.7	-0.07984	0.7463	0.7781	1.284e-06	0.7679	1.748e-05	0.643	0.001194	0.259	0.3531	0.3356	0.08249	-1.024	1.064e-09	-0.2563	0.2333	-0.3811	0.09553	2.2	1.4	1.3	2	2.4	1.7	1.5	1.4	1.5	0.9	0.8	0.8	1.9	1.8	1.9	1.9	1.9	2	3.4	3.6	3.4	2.4	2.2	1.8	1.3	1.3	2	2	2.1
Slc41a1	protein_coding	1750	0.4068	0.004729	0.2429	0.1194	0.9403	2.092e-12	0.8435	2.159e-08	0.1626	0.5115	-0.4604	0.001429	-1.496	8.828e-32	-0.5557	6.268e-05	-0.6525	2.392e-05	23.7	18.9	20.9	11.9	14.4	11.4	7.7	6.9	6.1	8	7.3	6.9	4.7	5.1	5.4	16.7	16.3	17.3	11.5	17	16.4	16.6	15.3	14.1	13.3	13.6	26.7	21.8	22.9
Rab29	protein_coding	256.9	0.2258	0.2241	0.09264	0.6783	1.01	3.544e-11	0.6758	0.000115	0.5249	0.002266	-0.01493	0.9557	-1.169	3.936e-15	-0.1585	0.449	-0.4931	0.007712	9.7	8.5	7.9	5.3	7.1	5.5	6	4.9	5.7	3.3	3.9	4.5	1.4	1.2	1.4	6.6	7.3	7.2	5.5	7.5	6.4	9.5	8.8	7.8	6.5	6	13.3	12.9	12.1
Gm29105	unprocessed_pseudogene	0.3336	-0.009309	NA	0	NA	-0.06011	NA	-0.1553	NA	0.203	NA	-0.001541	NA	0.04362	NA	-0.01649	NA	-0.1117	NA	0	0.1	0	0	0	0	0	0	0	0.1	0.1	0	0	0	0	0.1	0	0	0	0	0	0	0.1	0.1	0	0	0.2	0.1	0.1
Nucks1	protein_coding	14450	0.2862	0.02006	0.4954	1.159e-05	0.1191	0.4907	0.2745	0.05811	0.111	0.625	0.06848	0.6773	-0.1836	0.1639	-0.06449	0.7087	0.09094	0.6658	111.1	97.8	71	58	67.1	63.4	69	64.4	62	82.7	83.2	80.7	53.5	64.1	53.9	74.9	77.1	78.4	82.5	92.4	91.8	96.8	103.3	94.1	96.7	102.7	100.8	100.4	101.8
Gm38067	TEC	101.1	0.4794	0.1006	0.6297	0.02296	0.3622	0.2895	0.1433	0.7382	-0.1594	0.7772	-0.2936	0.3552	-0.5343	0.05128	-0.1721	0.643	-0.391	0.2912	2.9	3.3	1.6	1.4	1.5	1.8	1.6	1.5	1.6	1.8	2.2	1.5	1	1.2	1	2.4	2	2.4	1.9	2.6	3	1.9	2.8	2	2.1	2	2.3	2.4	2.6
Slc45a3	protein_coding	110.5	0.4128	0.2571	0.01894	0.9758	0.5749	0.1106	1.185	0.0001884	0.381	0.4231	0.1415	0.7281	-1.378	7.854e-07	-0.8028	0.008994	-0.1932	0.7091	2	1.7	1.9	0.4	0.7	0.6	1.1	0.8	0.9	0.7	0.6	0.7	0.7	0.8	0.7	0.6	0.9	0.9	0.3	0.6	0.9	2.4	2	1.7	1.6	1.6	3.5	2	2
Elk4	protein_coding	371.9	-0.27	0.04853	-0.2629	0.05821	0.2332	0.1293	0.435	0.001466	-0.1767	0.3812	-0.5344	1.111e-05	-0.6787	5.622e-09	-0.4455	0.0004553	-0.2437	0.1356	3.6	3.1	2.8	2.1	2.4	2.1	2.4	2.5	1.9	2	2	2	1.4	1.6	1.4	1.9	1.7	2	1.9	1.7	1.9	2.3	2.3	2.1	2.7	2.8	2.8	2.6	3.1
Mfsd4a	protein_coding	3.69	0.4109	0.6523	-0.2935	0.7572	-0.4863	0.6516	0.5897	0.5104	0.6579	0.597	0.5574	0.5217	0.6961	0.3896	0.2098	0.8426	1.286	0.0967	0	0	0	0.1	0	0	0	0	0	0	0	0	0	0	0	0	0	0.1	0	0	0	0	0	0	0	0.1	0	0	0
Gm26892	lincRNA	1.474	0.4423	NA	0.7288	0.3325	-0.2106	NA	-0.06948	NA	0.409	NA	0.4408	NA	0.5964	0.4646	0.3857	0.6761	0.5269	0.5856	0	0	0	0	0	0	0	0	0	0.1	0	0.1	0	0	0	0	0	0	0	0.1	0.1	0.1	0	0.1	0.1	0.1	0	0.1	0
Gm37120	TEC	1.117	0.3505	NA	-0.3897	NA	0.3955	NA	0.02209	NA	-0.1872	NA	-0.2858	NA	-0.1838	NA	0.2118	NA	-0.1617	NA	0	0	0	0	0	0	0	0	0	0	0	0	0	0	0	0	0	0	0	0	0	0	0	0	0	0	0	0	0
Cdk18	protein_coding	230.1	0.3054	0.2499	0.3739	0.1408	1.411	5.852e-12	0.8674	0.0003259	0.8946	0.0001074	-0.8503	0.0001717	-0.6581	0.003404	0.7528	0.0006541	0.2094	0.5673	2.2	1.7	1.6	1.1	1.4	1	2	1.5	1.9	1.1	1	1.3	1.8	1.9	2.1	1.7	1.3	1.3	1.9	1.3	1.4	1.3	1	0.8	2.1	2.2	4.4	2.9	3.4
Gm29629	antisense	0.04595	0	NA	0	NA	-0.0334	NA	-0.04761	NA	0	NA	0	NA	0.02739	NA	0	NA	0	NA	0	0	0	0	0	0	0	0	0	0.1	0	0	0	0	0	0	0	0	0	0	0	0	0	0	0	0	0	0	0
Lemd1	protein_coding	126.6	1.227	3.155e-06	-0.01113	0.985	-0.9352	0.0007209	1.169	1.747e-05	-0.09251	0.904	1.155	2.478e-05	1.266	1.456e-06	0.3304	0.3643	2.434	3.376e-19	0.3	0.2	0.4	0.3	0.3	0.4	0.4	0.4	0.5	0.8	0.6	0.8	0.2	0.2	0.2	1	0.7	0.7	0.3	0.3	0.3	0.9	0.7	0.5	1.6	1.9	0.3	0.3	0.2
Mir135b	miRNA	3.672	0.5027	0.5611	-0.08227	0.9425	0.09456	0.9452	1.235	0.09821	-0.7383	0.5369	0.7754	0.3366	0.09249	0.9321	0.1871	0.8615	1.328	0.08645	1.8	1.5	0	1.9	1	0.4	0	0	0	2.4	0.6	1.6	0.4	0	0	2.9	1	1.6	0.7	0.4	1.6	3.6	4	1.5	9.1	2.8	0	0	1
1700037F24Rik	lincRNA	0.3726	0.1209	NA	0.001926	NA	-0.1224	NA	0.1205	NA	-0.171	NA	-0.06294	NA	-0.04603	NA	-0.1685	NA	0.07445	NA	0.1	0	0	0	0	0	0	0	0	0	0	0	0	0	0	0.1	0	0	0	0	0	0	0.1	0	0.1	0.1	0	0	0
Gm10188	protein_coding	0.0816	-0.0123	NA	0	NA	0	NA	0.06102	NA	0	NA	-0.0001043	NA	0	NA	0	NA	0.03512	NA	0	0	0	0	0	0	0	0	0	0	0	0	0	0	0	0	0	0	0	0	0	0	0	0	0	0.1	0	0	0
Gm29630	lincRNA	34.74	-0.4357	0.4164	-1.622	0.0004298	0.9588	0.03933	1.267	0.004778	0.2577	0.7685	0.8839	0.04318	-0.8194	0.06499	0.1394	0.8307	0.4478	0.4713	6.2	5.1	3.5	4.6	3	1.2	0	0.4	0	2.4	2.5	3.3	0.1	0	0.1	2.5	2.1	1.1	0.4	0.2	1.5	9.4	9	11	7.8	7	6.5	5.9	6.2
Gm7241	processed_pseudogene	29.3	-1.435	0.006741	1.19	0.01551	-0.3108	0.6507	-0.2153	0.7601	-0.1749	0.8859	-0.6906	0.2239	1.879	1.519e-05	1.568	0.0006344	1.663	0.0007689	3.3	1.9	0.9	0.8	2.7	0.7	0.5	0.8	0.2	10.4	11.6	6.4	0	0	0.3	0.1	0.6	0.3	3.6	3	4.4	0.9	1.3	1.6	7.3	10	1.4	1.7	2.5
Klhdc8a	protein_coding	7.127	-1.056	0.1347	0.1743	0.8524	0.6245	0.4442	-0.1362	0.8952	1.058	0.254	1.168	0.09038	1.498	0.01716	2.122	0.0005041	1.361	0.06072	0	0	0	0.1	0	0	0.1	0.1	0.1	0.1	0.1	0.1	0	0	0	0	0	0	0	0.1	0	0.1	0.1	0.1	0.1	0.1	0.1	0	0.1
Nuak2	protein_coding	193.9	-0.5117	0.0531	0.9303	5.349e-05	0.8775	3.422e-05	0.6248	0.01063	0.5393	0.05301	-1.009	7.416e-06	0.09421	0.7689	0.9717	4.968e-06	0.719	0.004243	1.9	1.7	1.3	0.5	1.2	0.7	1.9	1.4	1.1	2.1	1.8	1.5	3.9	4	3.9	0.5	0.5	0.6	1.5	1.7	1.6	0.8	0.9	0.7	2.7	3	2.5	2.7	2.2
F730311O21Rik	lincRNA	1.397	-0.3645	NA	0.3734	0.6462	0.1444	NA	0.01597	NA	-0.06169	NA	-1.182	NA	-1.293	NA	-1.149	NA	-1.277	0.05002	0	0.1	0	0	0	0	0	0	0	0	0	0	0	0	0	0	0	0	0	0	0	0	0	0	0	0	0	0.1	0
Tmcc2	protein_coding	279.7	-0.3971	0.0494	0.2983	0.153	0.8682	2.141e-06	0.6156	0.003546	0.3108	0.2619	-0.5509	0.004632	-0.8789	9.099e-07	-0.01068	0.9759	-0.2633	0.3379	2.7	2	2.2	1.7	1.9	1.8	1.8	1.7	1.9	1.3	1.3	1.1	1.6	1.7	1.3	1.3	1.4	1.3	1.7	2.4	2.6	1.6	1.5	1.6	1.6	2.2	3.6	2.5	2.6
Gm15849	antisense	0.07869	0	NA	0	NA	0	NA	0	NA	0	NA	0.05319	NA	0	NA	0	NA	0	NA	0	0	0	0	0	0	0	0	0	0	0	0	0	0	0	0	0	0	0	0	0	0	0.3	0	0	0	0	0	0
Dstyk	protein_coding	550.4	-0.1151	0.533	0.4216	0.00303	0.8932	1.666e-11	0.7886	9.646e-08	0.1945	0.3969	-0.07725	0.6929	-0.8481	1.433e-10	0.04508	0.8426	-0.0595	0.8317	3	2.4	2.8	1.7	2.3	1.9	2.2	1.9	1.9	1.5	1.5	1.5	1.2	1.4	1.5	1.9	1.8	1.8	2.2	3.1	2.8	2.6	2.6	2.4	2.5	2.7	3.4	2.9	3
6030442K20Rik	processed_transcript	22.46	0.142	0.8259	-0.1484	0.8199	0.4425	0.4812	-0.2958	0.6647	-0.3799	0.6711	-0.2348	0.6993	-0.4012	0.4645	0.0413	0.9571	-0.697	0.2537	0.6	0.5	0.1	0.4	0.5	0.4	0.6	0.2	0.6	0.4	0.3	0.4	0.4	0.4	0.1	0.5	0.4	0.5	0.4	0.3	0.4	0.4	0.3	0.4	0.4	0.1	0.4	0.4	0.3
Rbbp5	protein_coding	3019	0.183	0.1449	0.2867	0.01247	0.7124	1.377e-11	0.7993	6.375e-12	0.08254	0.7208	-0.2014	0.1112	-0.7798	3.262e-14	-0.06744	0.6761	0.01952	0.9398	45.4	34.8	32.2	25.8	30.1	28	19.7	17.1	17	21.2	20.9	23.6	11.1	13	12.4	32.1	29.7	33.7	32.6	36.1	34	34.1	33.7	30.4	37.3	39.2	40.7	40.7	38.4
Tmem81	protein_coding	129.3	0.226	0.4318	0.4813	0.0499	0.5376	0.04247	0.8354	0.0009048	0.1446	0.7764	-0.2869	0.3157	-0.4988	0.04493	0.03875	0.9225	0.3366	0.313	3.3	2.2	2.5	2.4	3.3	1.9	1.4	1.5	1.3	1.9	1.7	2.1	1	1.3	1.2	3	2.9	3.1	2.8	4.3	3.7	2.5	2.1	2	3.8	3.1	2.5	3	3.4
Cntn2	protein_coding	231.7	-0.2781	0.307	1.504	2.018e-13	1.39	2.91e-11	1.867	1.896e-17	0.6668	0.01224	-0.3434	0.2076	-0.4404	0.07891	0.95	1.691e-05	1.426	5.267e-10	0.6	0.5	0.6	0.5	0.7	0.5	0.4	0.5	0.3	0.4	0.4	0.5	2.4	3	2.7	0.6	0.4	0.4	1.2	1.9	1.8	0.5	0.4	0.4	1.7	1.5	1	0.8	1
Nfasc	protein_coding	257.3	-0.335	0.126	1.246	1.28e-12	0.6243	0.001837	0.1653	0.5695	0.467	0.07409	-1.038	5.392e-07	0.00937	0.9793	0.6336	0.002023	0.1747	0.6091	0.4	0.3	0.2	0.3	0.6	0.3	1.6	1.4	1.3	0.3	0.3	0.3	2.4	2.5	2.2	0.3	0.3	0.3	0.9	1	1	0.2	0.2	0.1	0.4	0.4	0.5	0.4	0.5
Lrrn2	protein_coding	320.6	0.2858	0.217	0.809	2.709e-05	-0.1083	0.7743	0.7582	0.0007985	-0.4255	0.09517	-0.3387	0.122	-2.167	1.422e-33	-2.275	3.383e-34	-1.408	3.851e-12	8.3	6.6	6.8	2.9	3.2	2.3	2.3	1.7	2.4	1.7	1.3	1.7	0.5	0.4	0.5	3.3	3.6	3.3	4.3	5.6	4.9	6.5	5.4	5.3	2.6	2.8	7.2	4.5	4.6
Gm38308	TEC	0.2544	0.1027	NA	0	NA	0.07048	NA	0	NA	0.01923	NA	0.0004272	NA	0	NA	0.04728	NA	0	NA	0	0	0	0	0	0	0	0	0	0	0	0	0	0	0	0	0	0.1	0	0	0	0	0	0	0	0	0	0	0
Mdm4	protein_coding	3648	-0.3405	0.01363	0.02184	0.9211	0.2134	0.2119	0.3572	0.025	0.03268	0.9291	-0.1593	0.3307	-0.3827	0.004295	-0.1693	0.3057	-0.02555	0.9336	13.2	11.5	8	10.3	11.3	10.8	7.5	7.4	6.5	8.4	8.8	8	7.1	7.6	6.6	8.4	8.2	9	9.1	11.9	11.9	10	10.3	9.2	10.8	10.8	11.7	11.2	10.8
Gm29257	processed_pseudogene	4.335	-0.5113	0.5491	-0.7266	0.356	0.1332	0.9207	-0.182	0.8726	-0.06276	0.9783	-0.3185	0.7369	-0.08052	0.941	0.05265	0.964	-0.2625	0.8261	0.2	0.1	0.5	1.4	0.2	0.1	0.4	0.3	0.2	0.1	0.4	0.1	0.4	0.1	0.2	0.2	0.3	0.3	0.1	0.3	0.3	0	0.2	0.2	0.2	0.1	0	0.4	0.2
Pik3c2b	protein_coding	229.9	1.123	1.34e-08	1.748	2.985e-20	1.552	2.94e-15	0.7168	0.002967	0.3212	0.3447	-1.083	4.604e-07	-0.8021	0.0001697	0.7502	0.0004142	-0.08529	0.8427	1	0.7	0.5	0.6	0.7	0.8	0.8	0.7	0.5	0.5	0.4	0.4	0.5	0.4	0.5	1.6	1.6	1.7	2.4	2.9	2.2	0.5	0.3	0.3	0.7	0.7	1	0.9	1
Gm26616	TEC	15.07	0.2673	0.7048	1.174	0.02085	-0.05821	0.949	0.1568	0.8335	-0.5253	0.5472	-0.576	0.3102	0.4388	0.429	0.3805	0.542	0.5956	0.354	0.2	0.2	0.2	0	0.1	0.2	0.1	0.2	0	0.3	0.3	0.3	0.1	0.2	0.1	0.1	0.1	0.2	0.2	0.3	0.3	0.2	0.1	0.1	0.3	0.4	0.2	0.1	0.1
Ppp1r15b	protein_coding	4391	0.2909	0.01121	0.1787	0.1488	0.2972	0.01472	0.3912	0.001949	-0.02452	0.9369	-0.1403	0.2989	-0.2825	0.01292	0.0147	0.9388	0.1087	0.5567	40.3	31.7	29.1	22.6	28.1	26.6	31.3	27.6	26.7	27.9	27.4	28.1	23.8	27.8	24.8	30.5	30.9	33.4	27.2	30.5	29.9	32.4	30.1	29.6	34.6	38.4	34.9	32.2	32.8
Plekha6	protein_coding	104.4	-0.973	0.001697	1.454	8.518e-08	0.8247	0.002179	0.05895	0.9056	0.8513	0.02322	0.3155	0.4247	2.114	9.816e-15	2.939	7.138e-28	2.173	3.096e-13	0.1	0.1	0.1	0.2	0.1	0.1	0.2	0.1	0.1	0.5	0.4	0.6	0.3	0.4	0.3	0.1	0.1	0	0.4	0.5	0.5	0.2	0.2	0.1	0.6	0.5	0.3	0.2	0.2
Gm19461	antisense	0.2005	0	NA	0	NA	0.04553	NA	0.03581	NA	0	NA	0	NA	0	NA	0.02064	NA	0.01091	NA	0	0	0	0	0	0	0	0	0	0	0	0	0	0	0	0	0	0	0	0	0	0	0	0	0	0	0	0	0
Golt1a	protein_coding	0.8955	0.4203	NA	0.3885	NA	0	NA	0.5569	NA	-0.2809	NA	-0.1158	NA	-0.3222	NA	-0.299	NA	0.2346	NA	0	0	0.2	0	0	0	0	0	0	0	0	0	0	0	0	0	0.1	0	0	0	0.1	0	0	0	0.1	0	0	0	0
Kiss1	protein_coding	0.554	0.002456	NA	0.1755	NA	0.1435	NA	0.5681	NA	-0.1793	NA	-0.1714	NA	-0.3944	NA	-0.2509	NA	0.1737	NA	0.1	0	0	0	0	0	0	0	0	0	0	0	0	0	0	0	0	0	0	0	0.1	0	0	0	0.2	0.1	0	0	0
Ren1	protein_coding	11.34	2.623	3.383e-06	2.11	0.0002858	1.181	0.07232	2.737	5.296e-07	1.463	0.04857	1.14	0.08403	0.5306	0.4864	1.711	0.004982	3.268	8.519e-09	0	0.1	0	0	0.1	0	0.1	0.1	0	0.2	0.1	0.1	0	0	0	0.6	0.6	0.5	0.2	0.5	0.4	0.1	0.2	0.3	1	1.5	0.1	0.3	0.3
Etnk2	protein_coding	364.2	0.8157	1.745e-06	0.85	5.275e-07	2.327	4.274e-52	1.789	2.121e-25	1.494	4.08e-19	0.4284	0.02766	-0.2841	0.17	2.043	8.492e-38	1.504	3.112e-17	1.9	1.5	2.1	1.9	1.7	1.8	1.6	2	1.6	1.4	1.3	1.7	0.7	0.9	0.8	3.2	3.2	3.4	2.8	3.9	3.2	2.6	2.2	2.5	4.8	5.7	6.2	4.5	4.9
Sox13	protein_coding	1113	1.185	1.637e-17	1.114	1.203e-15	0.897	4.235e-10	0.3015	0.1157	0.8773	8.219e-09	0.04917	0.8351	0.22	0.2167	1.117	5.077e-15	0.5215	0.003561	6.5	5.2	6.9	7.5	7.8	8	11.9	10.4	9.8	7.8	6.7	6.9	2.7	3.1	3.2	18.2	17.3	18.2	16.8	17.7	16.6	7.5	5.6	5.9	8.1	9.5	14.7	9.5	10
Gm8596	processed_pseudogene	0.02324	0.01258	NA	0	NA	0	NA	0	NA	0	NA	0	NA	0	NA	0	NA	0	NA	0	0	0	0	0	0	0	0	0	0	0	0	0	0	0	0	0	0	0	0	0	0	0	0	0	0	0	0	0
Snrpe	protein_coding	2307	-0.07402	0.7005	-0.2387	0.1114	0.005395	0.9876	0.1395	0.49	-0.01836	0.9664	0.01847	0.9364	-0.05	0.8046	-0.0446	0.8389	0.08946	0.724	73.8	76.6	51	65.4	75.4	67.9	69.5	65.4	63.8	59.9	73.9	62.5	48.6	54.3	55.3	63.7	66.1	68.4	61.5	58.1	57	68.3	72.2	65.5	72.5	71.9	52.7	69.2	78.2
Gm26706	lincRNA	1.93	-0.3938	0.6591	-0.01494	0.9917	-0.2264	NA	0.01387	NA	0.2228	NA	0.6125	0.4639	0.08047	0.94	-0.1459	0.8888	0.09434	0.9436	0.2	0.1	0	0.2	0	0.1	0	0	0	0.1	0.1	0.2	0	0	0	0	0	0.2	0.1	0.2	0.1	0.3	0.3	0.2	0	0.2	0.3	0	0.1
Zc3h11a	protein_coding	322.7	0.453	0.06498	0.5919	0.01103	0.6574	0.006647	0.4661	0.09527	0.3406	0.3392	0.04441	0.902	-0.4792	0.04648	0.1782	0.569	-0.01306	0.9832	2.7	2.7	1	1.6	1.5	1.8	1.1	1.4	1.7	1.8	1.5	1.4	1.2	1.4	1.3	2.4	2.1	2.4	2	2.8	2.8	2.7	2.1	2	2.2	2.2	2.9	2.8	2.7
Gm38394	protein_coding	102.5	0.4762	0.08599	0.7435	0.003633	0.3997	0.2082	0.2354	0.5155	0.1055	0.8613	-0.03804	0.9256	-0.5577	0.03306	-0.158	0.6629	-0.3223	0.3894	0.5	0.4	0.5	0.2	0.3	0.4	0.3	0.4	0.2	0.3	0.3	0.3	0.2	0.2	0.2	0.4	0.4	0.5	0.4	0.6	0.6	0.4	0.5	0.4	0.4	0.3	0.7	0.5	0.4
Lax1	protein_coding	70.01	-0.08124	0.8953	1.612	1.192e-05	2.53	1.239e-12	0.9135	0.04599	0.6114	0.2854	-1.193	0.002983	-1.352	0.0004018	1.178	0.00199	-0.4386	0.4531	1.9	1.3	0.7	0.9	0.5	0.9	0.1	0.3	0.2	0.5	0.4	0.5	0.1	0	0	0.7	0.8	0.6	1.2	3.2	3.3	0.4	0.8	0.4	0.9	1	1.5	2.6	2.2
Atp2b4	protein_coding	258.4	0.4641	0.02303	1.05	8.028e-09	1.179	2.42e-10	0.7362	0.0007694	0.5697	0.01471	-0.07027	0.8129	-0.6312	0.001674	0.5478	0.008115	0.105	0.7844	0.8	0.7	0.6	0.7	0.9	0.7	0.7	0.8	0.4	0.5	0.5	0.4	0.1	0.2	0.2	0.9	1.1	1.1	1.8	1.6	1.4	0.6	0.7	0.7	0.8	0.7	1.1	1.1	1.1
Gm37368	TEC	0.3548	0.1529	NA	-0.003474	NA	0.1353	NA	0.04656	NA	0	NA	0.07499	NA	-0.006489	NA	0.1288	NA	0.04007	NA	0	0	0	0	0	0	0	0	0	0	0	0	0	0	0	0	0	0	0	0	0	0	0	0	0	0	0	0	0
Gm10537	TEC	0.02473	0	NA	0.002483	NA	0	NA	0	NA	0	NA	0	NA	0	NA	0	NA	0	NA	0	0	0	0	0	0	0	0	0	0	0	0	0	0	0	0	0	0	0	0	0	0	0	0	0	0	0	0	0
Gm28441	lincRNA	0.01885	0	NA	0.002483	NA	0	NA	0	NA	0	NA	0	NA	0	NA	0	NA	0	NA	0	0	0	0	0	0	0	0	0	0	0	0	0	0	0	0	0	0	0	0	0	0	0	0	0	0	0	0	0
Optc	protein_coding	0.4526	-0.07885	NA	0.1685	NA	0.01333	NA	-0.002452	NA	-0.1101	NA	-0.1581	NA	-0.03669	NA	-0.02335	NA	-0.03914	NA	0	0	0.1	0	0	0	0	0	0	0	0	0	0	0	0	0	0	0	0	0	0	0	0	0	0	0	0	0	0
Gm15851	antisense	0.1421	0	NA	0.002483	NA	0.1265	NA	0	NA	0	NA	0	NA	0	NA	0.1006	NA	0	NA	0	0	0	0	0	0	0	0	0	0	0	0	0	0	0	0	0	0	0	0	0	0	0	0	0	0	0	0	0
Prelp	protein_coding	0.3308	-0.002399	NA	0	NA	-0.08532	NA	-0.09074	NA	0	NA	0.08792	NA	0.07931	NA	0	NA	0	NA	0	0	0	0	0	0	0	0	0	0	0	0	0	0	0	0	0	0	0	0	0	0	0	0	0	0	0	0	0
Gm1627	lincRNA	0.05656	0	NA	0.05578	NA	0	NA	0	NA	0	NA	0	NA	0	NA	0	NA	0	NA	0	0	0	0	0	0	0	0	0	0	0	0	0	0	0	0	0	0	0	0	0	0	0	0	0	0	0	0	0
Gm18970	processed_pseudogene	0.1641	0	NA	0.002483	NA	0	NA	0	NA	0.04588	NA	0	NA	0	NA	0	NA	0	NA	0	0	0	0	0	0	0	0	0	0	0	0	0	0	0	0	0	0	0	0	0	0	0	0	0	0	0.2	0	0
Fmod	protein_coding	0.09742	0.007661	NA	0.05578	NA	0	NA	0	NA	0	NA	0	NA	0	NA	0	NA	0	NA	0	0	0	0	0	0	0	0	0	0	0	0	0	0	0	0	0	0	0	0	0	0	0	0	0	0	0	0	0
Btg2	protein_coding	772.2	-0.9397	4.526e-10	0.7759	2.149e-07	0.5986	0.0004587	0.5918	0.001418	-0.07315	0.8528	0.3252	0.07078	-1.023	2.945e-11	-0.4244	0.01555	-0.4312	0.03262	7	7.2	11.8	11.5	12.2	11.4	15.6	14.8	11	3.8	4.3	4.1	24.3	22.1	23.5	5.5	6.8	5.8	22.5	19.2	18.8	11.3	10.5	9.7	6.1	6.2	7.5	8	8.2
Gm38140	TEC	5.414	0.04018	0.9722	1.46	0.02136	0.4902	0.6326	1.327	0.06045	-0.06074	0.9787	0.5368	0.5219	-0.087	0.9345	0.4032	0.6653	1.24	0.1065	0	0	0	0	0.1	0.1	0	0.1	0.1	0	0	0	0.2	0.2	0.1	0.1	0.1	0	0.3	0.3	0.2	0.1	0	0	0.1	0.1	0	0	0
Gm8618	processed_pseudogene	0.04041	-0.008611	NA	0	NA	0	NA	0	NA	0	NA	-0.0001043	NA	0	NA	0	NA	0	NA	0	0	0	0	0	0	0	0	0	0	0	0	0	0	0	0.1	0	0	0	0	0	0	0	0.1	0	0	0	0	0
Chit1	protein_coding	1.884	-1.81	0.007327	-1.727	0.009847	0.2203	NA	0.4044	NA	-0.2206	NA	0.9118	0.2354	-0.3932	0.6477	-0.1729	0.8637	0.01125	0.9957	0	0	0	0.1	0.3	0.3	0	0	0	0	0	0	0	0	0	0	0	0	0	0	0.1	0	0.1	0.1	0	0	0	0	0
Chil1	protein_coding	2.286	-0.05634	0.9573	-0.3359	0.6886	-0.1261	NA	-0.3557	NA	-0.1024	0.9557	0.3443	0.6912	-0.0277	0.9801	-0.1538	0.8761	-0.3834	0.6893	0	0	0.2	0	0.1	0	0	0	0	0.1	0	0	0	0	0.1	0	0	0.1	0	0	0	0	0.1	0.1	0	0	0	0.1	0
Mybph	protein_coding	0.21	-0.06074	NA	-0.1041	NA	0	NA	0	NA	-0.08735	NA	-0.1067	NA	-0.1041	NA	-0.08595	NA	-0.09516	NA	0	0	0	0	0	0.1	0	0	0	0	0	0	0	0	0	0	0	0	0	0	0	0	0	0	0	0	0	0	0
Adora1	protein_coding	10.4	0.01208	0.9918	0.07689	0.941	1.138	0.1318	-0.1413	0.8896	0.7651	0.4623	-0.7083	0.3472	-0.213	0.8149	0.925	0.1994	-0.3543	0.7134	0	0	0.2	0	0	0	0.1	0.1	0	0	0	0.1	0.1	0.1	0.2	0	0	0	0	0	0	0	0	0	0	0	0	0	0.5
Myog	protein_coding	0.6194	-0.06839	NA	0.03894	NA	-0.5313	NA	-0.3825	NA	-0.0949	NA	-0.1283	NA	0.5111	NA	-0.0202	NA	0.1286	NA	0	0	0	0	0	0	0	0	0	0.1	0.1	0.1	0	0	0	0	0	0	0	0.1	0	0	0	0	0	0.1	0	0	0
Ppfia4	protein_coding	521.4	0.6351	0.002071	0.7576	0.000151	-0.05203	0.8975	0.3244	0.2141	-0.4516	0.08497	-0.4358	0.0466	-0.3968	0.06306	-0.4488	0.03957	-0.0724	0.8593	4.8	3.7	3.6	1.7	2	1.6	3.5	2.5	2.3	3.6	3.3	2.2	4.2	4.2	3.1	2.4	2.6	3.3	2.9	3	3.1	3	3	2.9	3.5	4.3	3.4	2.7	2.8
Tmem183a	protein_coding	2042	0.05084	0.7275	-0.01325	0.9393	0.03803	0.8446	0.04923	0.7797	-0.204	0.1421	-0.2627	0.01444	-0.2968	0.003355	-0.2588	0.01604	-0.2476	0.0518	30.8	26.9	24.3	18.1	21.2	19.9	23.2	21.2	22.2	22.7	22.3	22.2	18.5	22.1	19.1	20.8	19.4	21.3	19.8	19.5	19.5	24.7	23.1	21	22.3	24.1	24.4	22.8	24.6
4933406M09Rik	protein_coding	1.213	0.1747	NA	0.2886	0.698	-0.1978	NA	0.1346	NA	-0.7116	NA	-0.4441	NA	-0.1446	NA	-0.3425	NA	-0.01001	0.9954	0	0.2	0	0.1	0	0	0	0	0	0	0.1	0	0	0	0	0	0	0	0	0.1	0	0	0	0	0.1	0	0	0	0
Cyb5r1	protein_coding	1879	-0.1702	0.204	-0.08375	0.5857	-0.03176	0.8906	0.2482	0.07967	-0.2172	0.1847	-0.4889	1.8e-05	-0.06187	0.7015	-0.09363	0.553	0.1863	0.2571	21.1	17	21.1	13.2	13.6	11.9	17.4	15.7	15.4	19	18.4	19.1	18.5	20.3	19.9	12	10.7	11.7	11.1	13.5	12	15.5	13.9	12.4	22	22.8	17.5	15	18.2
Adipor1	protein_coding	2983	0.2345	0.04572	0.1654	0.183	0.2479	0.04991	0.3802	0.002382	-0.07955	0.7273	-0.3513	0.001904	-0.4513	1.94e-05	-0.2034	0.1025	-0.07114	0.7268	27.5	22.5	29.9	20.1	21.4	21.2	23.1	22.6	22.2	20.3	18.5	19.2	20.5	23	23.3	24.9	24.5	24.6	21.8	24.2	24.5	23.3	20.1	18.7	23.9	26.5	26.9	23.2	25.2
Platr1	lincRNA	10.17	0.004719	0.9974	0.169	0.848	0.5288	0.5425	0.8324	0.2426	-0.1266	0.9374	-0.7672	0.27	-0.6167	0.3797	-0.0878	0.9287	0.2157	0.8421	0.1	0.3	0.1	0.1	0.1	0.1	0	0.1	0	0.1	0.2	0	0	0.1	0	0.1	0.1	0.1	0.1	0.2	0.1	0.1	0.1	0.1	0.3	0.2	0.1	0.2	0.2
Gm37935	TEC	1.553	0.7395	NA	0.6676	0.3806	0.137	NA	-0.3529	NA	0.1712	NA	-0.2384	NA	-0.1939	0.8418	-0.05689	0.959	-0.5468	0.5486	0.1	0	0	0	0	0	0	0	0	0.1	0	0	0.2	0.2	0.2	0.2	0.1	0	0.1	0	0.1	0	0	0.1	0	0	0	0.1	0.1
Klhl12	protein_coding	1130	0.2912	0.01428	0.3105	0.008026	0.04648	0.8282	0.2551	0.06334	-0.07593	0.7586	-0.05976	0.7137	0.0147	0.9373	0.06118	0.7214	0.2698	0.06257	4.4	3.8	3.3	3.1	3.4	3.4	4.1	3.7	3.8	3.9	3.7	4.2	2.9	3.3	3.2	3.9	3.9	4.4	4.1	4.3	4	4.1	3.7	3.4	4.7	4.8	3.4	3.6	4
Rabif	protein_coding	1221	-0.09572	0.5139	-0.1425	0.2885	0.2652	0.04146	0.4151	0.00111	0.08315	0.7234	-0.1073	0.457	-0.72	7.609e-12	-0.4548	5.224e-05	-0.3049	0.028	25.5	22	18.7	15.7	17	17.6	12	11.4	10.9	13.7	14.3	12.4	8.8	8.6	9.9	15.3	16	15.8	13.9	15.6	16.1	22.1	20.9	19.2	17.7	18.4	26.5	21.3	23.5
Gm25612	snoRNA	2.498	-0.4051	0.6455	0.1196	0.9088	0.323	NA	-0.1364	NA	0.1511	0.9333	-0.2401	0.8034	-0.4425	0.6092	-0.1195	0.9116	-0.5789	0.5344	0.8	0.5	3.7	0.7	0.4	0.6	0	0	0	0.2	1.3	0.3	0.3	0.5	0.2	0.6	0.1	0	0.2	1.3	0.7	0.4	2.1	0.2	0.5	0.4	3.9	0.3	1
Gm15454	processed_pseudogene	2.32	-0.005224	0.9975	-0.1651	0.8735	-0.9606	NA	0.364	NA	0.3223	0.834	0.1573	0.8796	0.2877	0.764	-0.6729	0.4329	0.6517	0.499	0.3	0.1	0	0	0.3	0.2	0.2	0.3	0	0.2	0.1	0.4	0.2	0.1	0	0.3	0.2	0.1	0.2	0.3	0	0.3	0.2	0.2	0.4	0.4	0	0.4	0.3
Gm29376	unprocessed_pseudogene	1.906	0.472	0.5574	0.5559	0.466	0.6811	NA	0.1049	NA	-0.6286	NA	-1.023	0.1487	-0.9268	0.1816	-0.2457	0.7962	-0.8219	0.2845	0.4	0.1	0.2	0.2	0	0	0	0	0	0.1	0	0	0	0	0.1	0	0	0.4	0	0.4	0.1	0	0	0	0.1	0	0	0.1	0.1
Mgat4e	protein_coding	12.23	0.9871	0.09715	0.5594	0.4012	-0.7949	0.2863	-0.6841	0.344	0.05484	0.9774	-0.8985	0.1741	0.174	0.8349	-0.6209	0.4011	-0.5101	0.5663	0.2	0.2	0.5	0.4	0.3	0.1	0	0.1	0.1	0.3	0.3	0.3	0.1	0.1	0.2	0.6	0.5	0.7	0.3	0.5	0.5	0.1	0.2	0	0.1	0.2	0.1	0.5	0.2
Kdm5b	protein_coding	13370	0.5847	1.772e-07	0.8386	7.43e-15	0.06364	0.7563	0.4401	0.0009782	-0.04532	0.8776	-0.06761	0.6814	-0.2505	0.04347	-0.1869	0.1736	0.1896	0.2624	41	33.2	27.2	24.9	28.4	27	18.8	17	15.9	30.5	28.8	26	18.4	19.1	19	39.3	40.2	41.3	41.8	51.7	50.7	33.7	32.4	30.8	37.6	39.8	34.8	32.6	31.1
Gm26783	lincRNA	0.02371	0	NA	0	NA	0	NA	0.03175	NA	0	NA	0	NA	0	NA	0	NA	0.005844	NA	0	0	0	0	0	0	0	0	0	0	0	0	0	0	0	0	0	0	0	0	0	0	0	0	0	0	0	0	0
Syt2	protein_coding	6.247	0.7986	0.3117	1.194	0.09708	0.4343	0.6967	1.062	0.1733	-0.4928	0.7191	0.4072	0.6572	-0.6174	0.4603	-0.1831	0.8647	0.4448	0.6791	0	0	0	0	0	0	0	0.1	0	0	0	0	0.2	0.2	0.2	0	0	0	0	0	0	0	0	0	0	0	0	0	0
Ppp1r12b	protein_coding	221	0.2886	0.1884	0.5286	0.006867	0.3372	0.1507	0.3729	0.1098	-0.1034	0.8124	-0.1663	0.4997	-0.4641	0.01853	-0.1269	0.6448	-0.09116	0.8055	0.7	0.7	0.6	0.5	0.5	0.4	0.4	0.5	0.4	0.5	0.4	0.5	0.7	0.6	0.5	0.7	0.5	0.5	0.5	0.8	0.8	0.6	0.7	0.5	0.6	0.7	0.6	0.6	0.6
Gm37949	TEC	2.418	-0.2972	0.7583	-0.3899	0.6653	-0.288	NA	0.1967	NA	-0.1904	0.9138	-0.7627	0.3508	0.0364	0.975	-0.2516	0.8062	0.2331	0.8456	0.1	0.1	0	0.1	0.1	0	0.1	0	0	0	0.1	0.1	0.1	0	0	0.1	0.1	0	0	0	0	0	0	0	0.1	0.1	0.1	0	0
Gm22232	miRNA	0.02473	0	NA	0.002483	NA	0	NA	0	NA	0	NA	0	NA	0	NA	0	NA	0	NA	0	0	0	0	0	0	0	0	0	0	0	0	0	0	0	0	0	0	0	0	0.3	0	0	0	0	0	0	0	0
Gm37677	TEC	29.41	0.1564	0.8025	0.3755	0.4795	0.7107	0.1649	0.7887	0.1107	-0.6633	0.3007	-1.112	0.01139	-0.8696	0.04575	-0.1589	0.8039	-0.0809	0.9272	0.3	0.2	0.2	0	0.1	0.2	0.1	0.1	0.1	0.1	0.1	0.1	0.2	0.1	0.1	0.2	0.1	0.1	0.1	0.2	0.2	0.1	0.1	0.1	0.2	0.2	0.1	0.1	0.2
Gm28892	antisense	0.07435	0	NA	0	NA	-0.06005	NA	-0.07257	NA	0	NA	0	NA	0.05403	NA	0	NA	0	NA	0	0	0	0	0	0	0	0	0	0	0	0	0	0	0	0	0	0	0	0	0	0	0	0	0	0	0	0	0
Ube2t	protein_coding	448.2	0.1211	0.4897	0.136	0.4242	0.2431	0.1532	-0.007626	0.9773	-0.394	0.0181	-0.592	1.356e-05	-0.4824	0.0003404	-0.2394	0.1365	-0.4901	0.001869	4.7	3.8	3.6	3.2	3.4	3.4	4.1	3.3	2.8	2.6	3.1	3	6.6	5.5	6.4	3.9	3.5	3.6	3.2	3.8	4	2.9	2.6	2.6	2.8	3	2.9	3.2	3.2
Lgr6	protein_coding	18.88	-0.0821	0.9161	1.078	0.02943	0.594	0.4062	0.8567	0.156	0.4008	0.704	-0.8294	0.1798	-0.3694	0.5895	0.2246	0.7795	0.4872	0.5364	0	0.1	0.1	0.1	0.1	0.1	0.3	0.3	0.2	0	0	0	0.2	0.2	0.2	0.1	0.1	0.1	0.2	0.2	0.2	0	0	0	0.1	0.1	0.1	0.1	0.1
Ptprv	processed_transcript	229.5	-1.405	1.507e-13	1.504	4.365e-17	0.3581	0.1651	-0.02691	0.9485	-0.03905	0.9508	-1.348	1.781e-10	-0.133	0.6435	0.2251	0.4147	-0.1599	0.6705	1.3	0.7	0.7	1.9	1.8	1.4	0.6	0.6	0.5	0.8	0.9	0.9	1.3	1.3	1.2	0.6	0.6	0.6	5.2	4.6	4.5	0.3	0.4	0.3	0.7	1	0.8	1	0.9
Gm10535	antisense	14.04	-0.2391	0.7317	1.175	0.01561	-0.2468	0.7742	-0.3247	0.6601	0.4165	0.6941	-0.321	0.6569	0.7223	0.208	0.4756	0.4931	0.3977	0.6421	0.3	0.5	0.3	1.1	0.7	0.4	0.4	0.2	0.5	0.7	0.4	0.9	0.2	0.1	0.2	0.6	0.7	0.4	1.4	1.9	1.8	0.3	0.2	0.3	0.6	0.4	0.7	0.6	0.3
Ptpn7	protein_coding	21.75	-1.273	0.007633	1.501	0.0004439	-0.292	0.6884	-0.2932	0.6642	0.3261	0.7522	-1.019	0.07091	1.124	0.01915	0.8318	0.1291	0.8307	0.1779	0.1	0.1	0	0.1	0.2	0.1	0.1	0.1	0.1	0.2	0.2	0.2	0.1	0.2	0.2	0.1	0	0.1	0.6	0.4	0.4	0	0	0	0.1	0.1	0.1	0.1	0.1
Arl8a	protein_coding	538.3	0.2161	0.1495	0.6411	3.701e-07	0.388	0.01024	0.2583	0.1369	0.3326	0.0503	-0.1455	0.3917	-0.7858	1.068e-09	-0.3978	0.005915	-0.5275	0.0006281	8.7	7.9	9.7	8.6	9.5	7.7	8.2	7.9	8.5	5.4	4.7	4.8	12.7	13.3	14.5	9.7	10.1	10.1	12.3	14.3	13.7	8.1	8.2	7.1	5.7	6.2	13.5	9.6	10.1
Gm15445	antisense	1.712	0.02711	NA	-0.1508	0.8825	-0.08928	NA	-0.0932	NA	0.405	NA	-0.4963	NA	-0.2837	0.763	-0.3729	0.6897	-0.3769	0.7201	0.1	0.2	0	0.2	0.3	0	0	0	0.2	0.1	0.1	0.1	0.2	0	0.1	0.3	0	0	0.1	0.1	0.1	0	0.1	0.1	0	0.1	0.3	0.2	0.3
Gpr37l1	protein_coding	2.231	-0.385	0.655	-0.3463	0.6864	-0.1294	NA	-0.06397	NA	0.4055	NA	0.3521	0.6873	-0.2593	0.7738	-0.3887	0.6572	-0.3232	0.7497	0	0.1	0	0	0.1	0.1	0	0	0	0	0	0.1	0	0	0	0	0	0	0	0	0.1	0.1	0.1	0.1	0	0	0.1	0.1	0
Gm4204	processed_pseudogene	49.02	0.3407	0.4145	-0.1509	0.7603	0.121	0.8514	-0.1239	0.8352	0.2612	0.7174	0.1648	0.7376	0.1802	0.7084	0.3013	0.5232	0.05636	0.9429	1.7	1.6	0.3	1.1	1.4	1.8	2.2	1.8	0.7	1.7	1.4	1.6	1.8	1.6	2	1.6	2	2	1.5	1	1.3	1.3	1.7	1.6	1.2	1.6	1.3	1.8	1.7
Gm26642	antisense	0.3159	-0.004293	NA	0.07249	NA	0	NA	0.1068	NA	0.1337	NA	0.03914	NA	0	NA	0	NA	0.0685	NA	0	0	0	0	0	0	0	0	0	0	0	0	0	0	0	0	0	0	0	0	0	0	0	0	0	0	0	0	0
Elf3	protein_coding	1461	-0.4915	0.001223	-0.3868	0.0132	0.7912	5.301e-07	1.114	1.621e-11	0.311	0.1254	0.4027	0.01156	-3.078	5.349e-109	-2.287	1.794e-60	-1.964	1.956e-37	50.3	40.4	41.1	32.6	33.6	30	10.9	11	9.1	5.6	5.4	4.1	3.7	4.9	5.1	25.3	21.7	21.1	22.8	25.1	25.4	61.1	61.9	52.2	9.8	12.3	61.8	50.8	51.9
Rnpep	protein_coding	1069	0.722	5.009e-10	0.9054	1.567e-15	0.6609	2.922e-08	0.8267	8.64e-11	0.3421	0.0179	0.2476	0.06507	-0.9847	2.495e-18	-0.3238	0.01276	-0.158	0.3964	7	5.7	6.4	4	4.1	3.5	5.7	5.3	5.3	3.4	3	3.1	6.1	7	6.5	6.7	5.9	6.5	6.2	8.1	7.5	8.4	7.2	6.9	5.2	6.1	8.2	7.7	8.2
Timm17a	protein_coding	1936	0.3104	0.007663	0.4995	4.197e-06	0.06242	0.7489	-0.06872	0.7158	-0.03863	0.8944	-0.3489	0.002869	-0.1129	0.419	-0.05046	0.7711	-0.1816	0.2626	12.9	10.5	9.4	7.2	8.1	7.8	8.9	7.4	7.8	9.8	10.3	10.4	7.1	8.7	7.6	9.7	9.3	9.6	11.4	11	10.3	8.7	8.6	8.6	9.2	10.2	9.5	10.9	11.7
Lmod1	protein_coding	21.26	-0.3353	0.6127	1.477	0.001397	-0.1982	0.8008	0.2904	0.646	-0.4706	0.6653	0.3172	0.6439	1.393	0.003591	1.194	0.02367	1.683	0.001013	0.1	0.1	0.1	0.1	0.1	0.1	0.3	0.2	0.3	0.1	0.2	0.2	0.8	1	0.7	0	0.1	0.1	0.2	0.3	0.3	0.1	0.1	0.1	0.2	0.2	0	0	0.1
Shisa4	protein_coding	77.17	0.0991	0.856	2.005	4.954e-10	0.5369	0.2355	-0.2204	0.701	0.6421	0.2405	-0.509	0.2668	0.2412	0.6276	0.7781	0.05582	0.02078	0.9834	0.3	0.4	0.8	0.9	0.6	0.3	1.6	1.8	1.4	0.6	0.4	0.7	4.6	4.4	5	0.4	0.6	0.8	2.2	3.1	2.4	0.2	0.3	0.4	0.4	0.5	0.7	0.6	0.8
Ipo9	protein_coding	4409	0.4183	0.001212	0.272	0.04684	0.2949	0.04625	0.3425	0.02659	0.1612	0.4647	-0.05337	0.7767	-0.3291	0.01267	-0.03416	0.8704	0.01343	0.9668	27.6	20.9	19	16.5	18.7	15.9	20.2	16.6	15.5	18.6	17.8	17.3	17.5	20.7	18.4	24.4	21.4	22.7	18.8	21.9	21.2	23.9	22	19.4	22.6	23	25.8	24.2	25.8
Gm28277	sense_intronic	4.232	-0.04125	0.973	1.135	0.119	0.1343	0.9207	0.4796	0.6102	-0.1077	0.9571	-0.5444	0.5337	-0.8103	0.3021	-0.6759	0.4342	-0.3307	0.7757	0.7	0.2	0	0	0	0.2	0.2	0	0.1	0.2	0	0.1	0.3	0.3	0.1	0.1	0	0.1	0.1	0.3	0.6	0.2	0.3	0.1	0.1	0.4	0.2	0.1	0.5
Nav1	protein_coding	1570	-0.1317	0.3873	-0.5612	2.49e-06	0.7168	1.398e-09	0.7741	2.953e-09	0.1323	0.562	-0.1431	0.351	-0.7627	4.173e-11	-0.04586	0.8145	0.01145	0.9705	5.3	4.3	3.6	3.7	3.6	4.1	1.8	1.7	1.4	2.8	2.4	2.6	2.8	2.9	3	3.6	3.4	3.4	2.5	2.8	2.5	4.4	4	3.7	4.3	4.6	5.4	4.5	4.8
2610012C04Rik	TEC	1.562	-0.1577	NA	-0.3979	0.6404	1.028	NA	0.2548	NA	-0.472	NA	-0.4582	NA	-0.7267	0.3373	0.3018	0.7528	-0.4718	0.6242	0.1	0.1	0	0.1	0	0.1	0.1	0	0	0	0	0	0.2	0	0.1	0.2	0	0	0	0	0	0.1	0	0	0	0	0.1	0	0
Gm37333	TEC	8	-0.3268	0.6804	-0.7437	0.2739	0.001566	0.9993	0.8971	0.2057	0.335	0.7837	-0.05561	0.954	-1.231	0.04352	-1.229	0.05992	-0.3336	0.7367	0.4	0.2	0.1	0.3	0.1	0.2	0	0	0	0.1	0.1	0.1	0.1	0	0.1	0.2	0.1	0.1	0.1	0.1	0.1	0.2	0.2	0.3	0.2	0.1	0.4	0.2	0.3
Gm4793	antisense	0.2592	-0.0179	NA	0	NA	-0.07876	NA	-0.09267	NA	-0.04569	NA	-0.07163	NA	0.03495	NA	-0.04381	NA	-0.05772	NA	0	0	0.1	0	0	0	0	0	0	0	0	0	0	0	0	0	0	0	0	0	0	0	0	0	0	0	0	0	0
Gm38399	lincRNA	59.86	-0.5524	0.1116	-1.841	6.295e-09	0.2431	0.6966	0.9397	0.01836	-0.1829	0.7884	0.2083	0.6148	-2.459	1.846e-15	-2.216	1.161e-11	-1.519	1.055e-05	3.2	2.6	2.1	2.2	2.3	1.7	1.1	0.5	0.6	0.5	0.6	0.2	0.7	0.5	0.9	1.3	1.3	1.5	0.5	0.7	0.4	3.4	3.1	2.8	0.6	1.1	2.4	2.1	2.6
Csrp1	protein_coding	2455	-0.08034	0.6863	-0.3712	0.01072	1.031	2.492e-14	0.7727	6.187e-07	0.5309	0.0004605	0.303	0.05143	-1.974	1.647e-53	-0.9428	1.236e-12	-1.201	2.278e-16	66.3	53.9	56.3	48.6	51	46.8	48.2	40.2	28.5	14.9	16	13.3	64.2	77.7	62.8	45.2	45.8	47.4	41.7	35.7	35.3	79.7	73.2	65.6	24.6	26	87.2	80.7	88.5
Phlda3	protein_coding	1235	0.2195	0.1324	0.8	3.533e-11	0.5357	8.296e-05	0.2075	0.249	0.1059	0.6921	-0.29	0.04321	-1.357	1.654e-29	-0.8208	5.429e-11	-1.149	3.29e-17	38.7	29	32.2	28.5	31.5	27.3	47	40	34.3	14.2	12.9	11.5	34.4	36.6	34.5	35.1	32.7	34.1	48.2	54.6	50.1	30.2	24.7	26.7	14.4	15.3	40.1	34.5	33.5
Tnni1	protein_coding	18.1	-0.6047	0.3096	-2.488	1.352e-06	-0.2779	0.7937	0.1973	0.8391	-1.047	0.1399	0.9005	0.1053	-2.256	1.005e-05	-2.534	2.841e-06	-2.059	0.0002604	0.5	0.3	0.2	0.4	0.3	0.4	0.2	0.1	0.1	0	0.1	0	0	0	0	0.2	0.2	0.2	0.1	0.1	0	0.8	0.7	0.5	0.1	0	0.2	0.1	0.1
Lad1	protein_coding	292.5	2.404	8.937e-20	1.713	2.559e-10	-0.6098	0.2191	0.4349	0.3432	0.3864	0.4993	1.995	6.05e-12	-0.9693	0.004688	-1.579	2.407e-05	-0.5344	0.2512	0.6	0.4	0.2	0.9	0.9	0.7	14	12.9	13.5	0.3	0.2	0.1	8.7	10.4	10.6	5.5	5	4.1	4.4	2.3	2.1	2.3	2	1.6	0.3	0.3	0.8	0.6	0.5
Tnnt2	protein_coding	4.026	0.8196	0.2961	-0.4543	0.6068	0.7862	0.399	0.9005	0.2675	0.4771	0.7277	0.3226	0.7334	-0.5922	0.4814	0.194	0.8557	0.3083	0.7931	0	0	0.1	0	0	0	0	0	0	0	0	0	0	0	0	0	0	0	0	0	0	0.1	0	0	0	0	0	0	0.1
Gm28883	processed_pseudogene	0.02782	0	NA	0	NA	0	NA	0	NA	-0.03406	NA	-0.0534	NA	-0.05255	NA	-0.03266	NA	-0.04771	NA	0.1	0	0	0	0	0	0	0	0	0	0	0	0	0	0	0	0	0	0	0	0	0	0	0	0	0	0	0	0
Pkp1	protein_coding	0.5331	0	NA	0.04391	NA	0.07545	NA	-0.04321	NA	0	NA	0	NA	0.03393	NA	0.1094	NA	0	NA	0	0	0	0	0	0	0	0	0	0	0	0	0	0	0	0	0	0	0	0	0	0	0	0	0	0	0	0	0
Gm36938	TEC	0.02782	0	NA	0	NA	0	NA	0	NA	-0.03406	NA	-0.0534	NA	-0.05255	NA	-0.03266	NA	-0.04771	NA	0	0	0	0	0	0	0	0	0	0	0	0	0	0	0	0	0	0	0	0	0	0	0	0	0	0	0	0	0
Igfn1	protein_coding	0.2905	0	NA	0	NA	0.01864	NA	-0.01797	NA	0.07253	NA	-0.0534	NA	-0.02465	NA	-0.006011	NA	-0.04262	NA	0	0	0	0	0	0	0	0	0	0	0	0	0	0	0	0	0	0	0	0	0	0	0	0	0	0	0	0	0
Tmem9	protein_coding	468.5	0.2296	0.1804	-0.008545	0.9777	0.344	0.05227	0.392	0.02909	0.08383	0.8047	-0.1536	0.4215	-0.7442	2.784e-07	-0.4002	0.01417	-0.3522	0.06773	8.4	5.6	6.6	5.7	6	5.8	9	8.1	7.5	4.2	4.2	3.7	10.8	12.4	10.4	7.3	6.6	6.6	5.5	6.5	5.4	6.7	6.2	5.6	5.8	4.9	7.9	7	7.1
Ascl5	protein_coding	0.2182	0	NA	0	NA	-0.0669	NA	-0.0753	NA	0	NA	-0.0004214	NA	0.06089	NA	0	NA	0	NA	0	0	0	0	0	0	0	0	0.1	0	0.1	0	0	0	0.2	0	0	0	0	0	0	0	0	0	0	0	0	0	0
Cacna1s	protein_coding	27.37	-0.4205	0.4963	-0.7388	0.1856	-2.223	4.389e-06	-1.947	0.0001003	-3.137	1.979e-10	-3.175	5.793e-12	-0.3755	0.5134	-2.599	2.938e-08	-2.322	2.387e-06	0.6	0.5	0.1	0.1	0.1	0.1	0.3	0.4	0.4	0.4	0.5	0.1	0.2	0.2	0.2	0.1	0.1	0.1	0	0.1	0.1	0	0	0	0.1	0.1	0	0	0
Gm37014	TEC	0.03193	-0.06294	NA	-0.05081	NA	0	NA	0	NA	0	NA	0	NA	0	NA	0	NA	0	NA	0	0	0	0	0	0	0	0	0	0	0	0	0	0	0	0	0	0	0	0	0	0	0	0	0	0	0	0	0
Gm37759	antisense	0.01885	0	NA	0.002483	NA	0	NA	0	NA	0	NA	0	NA	0	NA	0	NA	0	NA	0	0	0	0	0	0	0	0	0	0	0	0	0	0	0	0	0	0	0	0	0	0	0	0	0	0	0	0	0
Gm15850	processed_transcript	4.678	-0.3102	0.7467	0.5964	0.471	0.4113	0.7154	0.1159	0.9221	0.5433	0.6848	-0.2064	0.8384	0.4355	0.6258	0.8468	0.3012	0.5514	0.5868	0.1	0	0	0	0	0	0.1	0	0	0.1	0.1	0.1	0.5	0.3	0.5	0	0	0	0	0	0.1	0	0.1	0	0.1	0.1	0.1	0	0.2
Kif21b	protein_coding	441.4	-0.1823	0.4396	0.4305	0.02757	0.5509	0.003157	0.7916	2.822e-05	0.8448	6.439e-06	0.2307	0.3019	0.2037	0.359	0.7546	2.655e-05	0.9953	1.886e-07	0.9	0.7	0.7	0.5	0.8	0.5	1.5	1.4	1.5	0.9	0.9	0.9	4.8	5.6	5.2	0.6	0.5	0.5	0.6	1	0.9	1	1	0.7	1.5	1.6	1.3	1.3	1.5
Mroh3	protein_coding	1.45	0.8473	NA	0.748	0.2998	1.033	NA	0.4552	NA	0.303	NA	-0.8507	NA	-0.8448	0.2331	0.1886	0.8493	-0.3896	0.6874	0	0	0	0	0	0	0	0	0	0	0	0	0	0	0	0.1	0	0	0.1	0	0	0	0	0	0	0	0	0.1	0
5730559C18Rik	protein_coding	432.2	0.6281	0.0004301	0.6449	0.0002666	1.2	1.835e-12	0.5306	0.0123	0.1785	0.5883	-1.17	2.832e-12	-1.63	2.429e-23	-0.4297	0.02367	-1.099	4.9e-09	5.5	4.4	4.4	2.5	2.7	2.1	2.8	2.4	2.3	1.8	1.5	1.3	3.9	4.9	4.4	3.7	3.7	4.1	4.1	4.1	3.4	2.3	2.2	1.8	2.2	2.2	7.1	4.8	4.6
Gm26568	antisense	0.4349	0	NA	0	NA	0.0199	NA	-0.01844	NA	-0.08735	NA	-0.1067	NA	-0.0792	NA	-0.0593	NA	-0.09764	NA	0	0	0.3	0	0	0	0	0	0	0	0	0	0	0	0	0	0	0	0	0	0	0	0	0	0	0	0	0	0
A430034D21Rik	lincRNA	0.1816	-0.05951	NA	-0.07746	NA	0	NA	0	NA	0	NA	-0.0001043	NA	0	NA	0	NA	0	NA	0	0	0	0	0.1	0	0	0	0	0	0	0	0	0	0	0	0	0	0	0	0	0	0	0	0	0	0	0	0
Gm37552	lincRNA	0.01959	0	NA	0	NA	0	NA	0	NA	0	NA	-0.0001043	NA	0	NA	0	NA	0	NA	0	0	0	0	0	0	0	0	0	0	0	0	0	0	0	0	0	0	0	0	0	0	0	0	0	0	0	0	0
Gm26781	antisense	0.07887	0.009191	NA	0	NA	0	NA	0	NA	0.04588	NA	0	NA	0	NA	0	NA	0	NA	0	0	0	0	0	0	0	0	0	0	0	0	0	0	0	0	0	0	0	0	0	0	0	0	0	0	0	0	0
Gpr25	protein_coding	0.1573	0	NA	0	NA	-0.00719	NA	-0.01802	NA	0.04588	NA	0.05319	NA	0.00118	NA	0	NA	0	NA	0	0	0	0	0	0	0	0	0	0	0	0	0	0	0	0	0	0	0	0	0	0	0.1	0	0	0	0	0.1	0
Camsap2	protein_coding	1996	0.3521	0.005082	0.6816	3.353e-09	0.3024	0.02647	0.3272	0.02385	0.0546	0.8533	0.01792	0.9305	0.03412	0.8566	0.3366	0.008661	0.3614	0.01401	9.5	8	6.1	6	6.5	5.8	7.6	7	7.1	8.5	8.2	7.7	9.1	10.5	8.9	7.9	7.7	7.8	8.5	10.5	10.5	7.9	8.7	7.6	10	10.5	8.1	8.4	8.3
9230116N13Rik	processed_transcript	14.87	0.2045	0.7739	0.781	0.1437	0.5882	0.3387	0.4926	0.4248	0.7803	0.3457	0.7081	0.247	1.13	0.03225	1.718	0.0007056	1.623	0.003053	0.1	0.1	0	0.1	0.1	0.2	0.2	0.1	0.1	0.1	0.2	0.2	0.2	0.3	0.2	0.1	0.2	0.1	0.3	0.2	0.2	0.1	0.2	0.1	0.3	0.2	0.1	0.1	0.2
Ddx59	protein_coding	479.9	0.01785	0.9303	0.5982	2.941e-07	0.1818	0.2455	0.2065	0.175	-0.02911	0.9345	-0.01914	0.9252	-0.01963	0.9223	0.1622	0.2919	0.1868	0.2892	7.4	5.5	5.8	4.9	6.2	5.3	6.1	5.1	5.7	6.4	6.3	5.9	5.5	5.2	6	5.8	5.6	5.3	8.3	8.7	8.1	6.6	5.8	6.2	6.8	7.5	6.3	6.1	6.1
Kif14	protein_coding	1264	0.3967	0.02003	0.6764	1.633e-05	0.2609	0.2039	0.3444	0.0849	0.09465	0.7892	0.01391	0.9606	-0.1431	0.4853	0.1178	0.6022	0.2013	0.4188	7.1	5.1	3.5	2.8	3.2	3.3	3.2	2.8	3	4.9	5	4.5	4	4.8	4.2	4.2	3.9	4.3	4.4	5.1	5.6	5.7	5.4	4.9	5.8	6.4	5.4	5.9	5.7
Gm29486	processed_pseudogene	2.231	0.9188	0.2213	0.6375	0.4222	0.03393	NA	-0.237	NA	-0.1425	NA	-0.5053	0.567	-0.05342	0.9625	-0.01949	0.9874	-0.2904	0.8012	0.5	0.4	0	0	0	0	0	0.3	0	0.2	0.4	0.3	0.3	0.8	0	0.2	0.3	0.3	0.1	0.1	0.3	0.1	0.3	0	0.1	0.4	0.4	0.4	0.1
Gm29485	processed_pseudogene	1.91	-0.2114	0.8265	0.3935	0.65	0.05048	NA	0.4956	NA	-0.29	NA	0.2615	0.7872	-0.9373	0.2082	-0.8868	0.2534	-0.4417	0.6686	0.5	0.5	0	0	0	0.1	2	0.3	0.3	0.2	0	0	0.3	0.2	0.3	0.1	0.1	0	0.3	0.1	0.1	0.8	0.1	0.7	0.3	0.1	0	0.2	0.5
Gm37799	lincRNA	0.6524	-0.2466	NA	-0.1538	NA	-0.3459	NA	-0.3774	NA	0.02802	NA	-0.1577	NA	0.3574	NA	0.01143	NA	-0.02008	NA	0.1	0.1	0	0	0	0.1	0	0	0	0.4	0	0.1	0	0	0	0	0	0	0	0	0.1	0	0	0	0.1	0	0.3	0	0
Gm33994	lincRNA	0.6491	0	NA	0.08661	NA	-0.00636	NA	-0.3718	NA	0.1078	NA	0.1577	NA	0.361	NA	0.3547	NA	0	NA	0	0	0	0	0	0	0	0	0	0.1	0	0	0	0	0	0	0	0	0	0	0	0	0	0	0	0	0	0	0
4933409D19Rik	lincRNA	0.8167	0	NA	0.4084	NA	0.2881	NA	0.2494	NA	0.283	NA	0.2625	NA	0.02881	NA	0.3169	NA	0.2782	NA	0	0	0	0	0	0	0	0	0	0	0	0	0	0	0	0	0	0	0.1	0.1	0	0.1	0	0	0	0.1	0	0	0.1
Platr23	lincRNA	3.537	0.5786	0.4918	0.7095	0.3728	-0.3131	0.7935	-0.1986	0.859	0.2673	0.8692	0.4027	0.6601	0.8756	0.2522	0.5625	0.5307	0.677	0.4788	0.1	0	0	0	0	0.1	0	0	0	0	0.1	0.2	0.1	0.2	0.1	0.1	0.1	0	0	0.1	0.1	0.1	0.1	0	0.1	0.1	0	0	0.1
Zfp281	protein_coding	4352	0.5701	2.305e-07	0.6233	9.052e-09	0.1273	0.4395	0.2392	0.09763	0.003902	0.9934	-0.3618	0.002399	0.1893	0.1381	0.3166	0.008239	0.4285	0.00109	44.4	36.1	28.6	23.2	25.4	24.1	24.8	20.3	23	43.3	40.7	41.2	21.1	23.6	22.2	36.6	35.6	36.1	35.6	38	38.8	30.8	28.6	25.9	47.5	51.3	37.1	36.9	36.1
Gm19705	lincRNA	310.6	2.213	1.527e-35	1.737	7.933e-22	0.1654	0.5413	0.06251	0.8505	0.1853	0.6404	-0.5283	0.01457	1.584	2.053e-19	1.749	4.54e-23	1.646	2.408e-17	4.3	4.3	3.8	2.9	3.5	3.3	3.6	3.3	2.9	13	14.2	11.3	1.8	1	1.2	16.2	13.9	16.5	9.1	12.4	11.9	3	3.1	2.5	12.9	14.1	3.4	4.5	6.1
Platr22	lincRNA	277.4	0.8275	1.042e-07	1.334	2.675e-19	0.2118	0.3058	0.2689	0.1651	-0.03267	0.9512	-0.2055	0.3483	0.9311	4.01e-09	1.143	7.622e-13	1.2	1.906e-12	3.8	3.1	2.4	3	5	4	9.6	9.2	8.9	6.3	6.3	6.3	12.1	12.3	11.3	7.3	7.7	7.2	9.2	12	10.6	3.2	2.8	2.5	7.3	8	2.9	2.9	3.7
Gm24086	snRNA	1.539	-0.3085	NA	0.1921	0.8418	0.551	NA	-0.2468	NA	-0.4363	NA	-0.2112	NA	0.03549	0.9749	0.5865	0.4907	-0.2113	0.8524	0.7	0.6	0	0	1.6	0	0	2	0.7	0.9	0.8	0	0	0.6	2.2	0.3	0.3	0.3	0.5	1.3	0.6	0.8	0	0.2	0.6	0	0	0.4	0
Gm8762	processed_pseudogene	0.04851	0	NA	0	NA	0	NA	0	NA	0	NA	0	NA	0	NA	0	NA	0	NA	0	0	0	0	0	0	0	0	0	0	0	0	0	0.2	0	0	0	0	0	0	0	0	0	0	0	0	0	0	0
Gm29718	processed_pseudogene	9.092	-0.3575	0.6036	-0.4342	0.5188	0.02619	0.9823	0.5463	0.4206	0.6681	0.4602	-0.07169	0.9365	0.1664	0.835	0.1926	0.8224	0.7127	0.3283	0.9	0.4	0.3	0.6	1	1.1	0.2	0.7	1.4	0.7	0.7	0.7	0.5	0.4	0.3	0.8	0.5	0.7	0.5	0.8	0.6	0.6	0.5	0.7	1.5	0.8	1.4	1.2	0.9
Nr5a2	protein_coding	2153	0.1082	0.4843	-0.06696	0.6886	0.6738	2.154e-08	0.8052	6.548e-10	0.09116	0.7153	-0.1261	0.4099	-2.028	1.278e-76	-1.354	2.987e-34	-1.222	6.181e-23	27.9	22.7	18.2	17.1	20.4	17.8	5	4.7	4.6	5.5	5.3	6.1	0.3	0.2	0.3	20	18.9	20.8	18.4	17.6	16.7	21.8	22.2	19.5	10.1	9.6	26.2	22.9	25
Gm37057	TEC	0.1632	0	NA	0	NA	0.0186	NA	0.1165	NA	0	NA	0	NA	0.002037	NA	0.02064	NA	0.1185	NA	0	0	0	0	0	0	0	0	0	0	0	0	0	0	0	0	0	0	0	0	0	0	0	0	0	0.1	0	0	0
Gm37903	TEC	21.33	0.07954	0.9265	0.02618	0.981	0.4864	0.5238	-0.2476	0.7719	-0.9127	0.2099	-1.299	0.01522	-1.388	0.006454	-0.9014	0.1175	-1.635	0.003796	0.4	0.4	2.2	0	0.3	0.2	0.3	0.2	0.4	0.3	0.4	0.2	0.2	0.3	0.2	0.2	0.2	0.2	0.2	0.2	0.3	0.3	0.3	0.3	0.2	0.2	0.5	0.3	0.4
Gm37099	TEC	0.2277	-0.003946	NA	0	NA	0.09486	NA	0.05153	NA	0	NA	0.03265	NA	-0.001809	NA	0.09305	NA	0.04972	NA	0	0	0	0	0	0	0	0	0	0	0	0	0	0	0	0	0	0	0	0	0	0	0	0	0	0	0	0	0
Gm4258	processed_transcript	0.3803	0.02265	NA	0	NA	0.2432	NA	0.07463	NA	0.1407	NA	0	NA	0	NA	0.202	NA	0.03341	NA	0	0	0	0	0	0	0	0	0	0	0	0	0	0	0.1	0	0	0	0	0	0	0	0	0	0	0	0	0.1	0
Gm37298	TEC	0.8112	0.002901	NA	0.2083	NA	0	NA	0.1881	NA	0	NA	0	NA	0	NA	0	NA	0.07935	NA	0	0	0	0	0	0	0.1	0	0	0	0	0	0.1	0	0	0	0	0	0	0	0	0	0	0	0	0	0	0	0
Gm37124	TEC	0.2131	0	NA	0.002703	NA	0	NA	0	NA	-0.007412	NA	0.02671	NA	-0.05069	NA	-0.03266	NA	-0.04173	NA	0	0	0	0	0	0	0	0	0	0	0	0	0	0	0	0	0	0	0	0	0	0	0	0	0	0	0	0	0
A130050O07Rik	TEC	0.08117	0	NA	0	NA	0	NA	0	NA	-0.03406	NA	-0.02675	NA	-0.05255	NA	-0.03266	NA	-0.04518	NA	0	0	0	0	0	0	0	0	0	0	0	0	0	0	0	0	0	0	0	0	0	0	0	0	0	0	0	0	0
Gm26930	sense_intronic	0.3299	0	NA	0.03046	NA	0	NA	0	NA	0.01923	NA	0.0004693	NA	0	NA	0	NA	0	NA	0	0	0	0	0	0	0	0.1	0.1	0	0	0	0	0	0	0	0	0	0	0	0	0	0	0	0	0	0	0	0
D130019J16Rik	TEC	1.123	0.01453	NA	0.1523	NA	0.2673	NA	0.3296	NA	-0.351	NA	-0.1764	NA	-0.1146	NA	0.1527	NA	0.215	NA	0	0	0	0	0	0	0	0.1	0.1	0	0	0	0.1	0	0	0	0	0	0	0	0	0	0	0	0	0	0	0	0
Gm37534	TEC	0.3959	0.1115	NA	0.01648	NA	0.01398	NA	0.1234	NA	-0.2185	NA	-0.2605	NA	-0.1516	NA	-0.1376	NA	-0.0282	NA	0	0	0	0	0	0	0	0	0	0	0	0	0	0	0	0	0	0	0	0	0	0	0	0	0	0	0	0	0
A430106G13Rik	lincRNA	0.1739	0	NA	0.05578	NA	0	NA	0	NA	-0.03406	NA	-0.0534	NA	-0.05236	NA	-0.03266	NA	-0.04349	NA	0	0	0	0	0	0	0	0	0	0	0	0	0	0	0	0	0	0	0	0	0	0	0	0	0	0	0	0	0
Gm37632	TEC	0.02373	0	NA	0	NA	0	NA	0	NA	-0.03406	NA	-0.0534	NA	-0.05255	NA	-0.03266	NA	-0.04771	NA	0	0	0	0	0	0	0	0	0	0	0	0	0	0	0	0	0	0	0	0	0	0	0	0	0	0	0	0	0
Ptprc	protein_coding	0.4538	0.225	NA	0.07932	NA	-0.005144	NA	-0.1039	NA	0.2417	NA	-0.001423	NA	0.173	NA	0.1678	NA	0.06909	NA	0	0	0	0	0	0	0	0	0	0	0	0	0	0	0	0	0	0	0	0	0	0	0	0	0	0	0	0	0
A130071D04Rik	TEC	0.02782	0	NA	0	NA	0	NA	0	NA	-0.03406	NA	-0.0534	NA	-0.05255	NA	-0.03266	NA	-0.04771	NA	0	0	0	0	0	0	0	0	0	0	0	0	0	0	0	0	0	0	0	0	0	0	0	0	0	0	0	0	0
Gm18667	processed_pseudogene	0.1254	0	NA	0	NA	0	NA	0	NA	-0.03406	NA	-0.0534	NA	-0.05255	NA	-0.03266	NA	-0.04771	NA	0	0	0.3	0	0	0	0	0	0	0	0	0	0	0	0	0	0	0	0	0	0	0	0	0	0	0	0	0	0
Gm28556	lincRNA	0.06163	0	NA	0	NA	0.07319	NA	0	NA	0	NA	0	NA	0	NA	0.04728	NA	0	NA	0	0	0	0	0	0	0	0	0	0	0	0	0	0	0	0	0	0	0	0	0	0	0	0	0	0	0	0	0
Atp6v1g3	protein_coding	0.02516	-0.009405	NA	0	NA	0	NA	0	NA	0	NA	0	NA	0	NA	0	NA	0	NA	0	0	0	0	0	0	0	0	0	0	0	0	0	0	0	0	0	0	0	0	0	0	0	0	0	0	0	0	0
Nek7	protein_coding	812.9	0.0342	0.8853	0.485	0.001045	0.1067	0.6531	-0.2322	0.2349	-0.1835	0.4763	-0.5278	0.0004678	-0.06283	0.7695	0.04392	0.8548	-0.295	0.1382	6	5.2	3.2	3.4	3.8	3.5	3.6	3.1	3.2	5.1	4.6	4.3	4.9	5.6	4.9	3.7	3.7	3.6	4.5	5.3	5.3	3.6	3.4	3.1	4	4	3.8	4.5	4.6
Gm28501	antisense	0.03918	0	NA	0	NA	0	NA	0	NA	0	NA	0.02654	NA	0	NA	0	NA	0	NA	0	0	0	0	0	0	0	0	0	0	0	0	0	0	0	0	0	0	0	0	0	0	0	0.1	0	0	0	0	0
Gm37080	TEC	4.417	-0.3974	0.6657	-0.2089	0.8343	0.1123	0.935	0.3072	0.7675	-0.752	0.5253	-1.16	0.1263	-0.3867	0.6716	-0.2745	0.7896	-0.07949	0.9558	0.2	0.1	0	0.1	0.1	0	0	0	0	0.1	0.2	0	0	0	0.1	0.1	0	0	0	0.1	0.1	0	0	0	0.2	0.1	0	0.1	0.1
Gm37101	TEC	6.812	0.5959	0.4584	0.7383	0.3316	-0.3422	0.7476	0.233	0.8175	0.01642	0.9951	-0.2921	0.7428	0.2518	0.7773	-0.09034	0.932	0.4849	0.6261	0.1	0.1	0.1	0	0	0	0.2	0.1	0	0.1	0.1	0.1	0.1	0.1	0.1	0	0.1	0.1	0	0.1	0	0.1	0	0.1	0.1	0.2	0.1	0.1	0.1
Lhx9	protein_coding	2.863	0.4465	0.6111	0.2713	0.7718	-0.2252	0.861	1.616	0.02251	1.059	0.2824	1.24	0.09259	0.3661	0.6873	0.1409	0.8935	1.983	0.003469	0	0	0	0	0	0	0	0	0	0	0	0	0	0	0	0	0	0	0	0	0	0	0	0	0.1	0	0	0	0
2310009B15Rik	protein_coding	96.09	0.3177	0.274	0.2602	0.3922	0.3012	0.3512	0.6076	0.02224	0.6599	0.02497	0.5153	0.05132	0.07887	0.8308	0.3801	0.1953	0.6865	0.01511	1.7	2	1.2	1.5	1.5	1.6	3.5	3	2.3	2.1	2	1.3	1.9	1.2	1.7	1.8	1.8	2.2	1.8	2	1.8	2.6	2.2	2.6	2.9	2.7	3.2	2.2	2.9
1700019P21Rik	lincRNA	0.147	0	NA	0	NA	0.1265	NA	0.03511	NA	0	NA	0	NA	0	NA	0.1006	NA	0.009208	NA	0	0	0	0	0	0	0	0	0	0	0	0	0	0	0	0	0	0	0	0	0	0	0	0	0.1	0	0	0	0
Gm37045	TEC	1.32	0.07844	NA	0.2157	0.8022	-0.1399	NA	-0.8578	NA	0.2369	NA	0.0957	NA	0.6538	NA	0.5139	NA	-0.204	0.846	0	0	0.1	0	0	0	0	0	0	0.1	0	0.1	0	0	0	0	0	0	0	0	0	0	0	0	0	0	0.1	0	0
Dennd1b	protein_coding	1259	0.6504	0.0001841	0.9121	3.965e-08	0.754	1.345e-05	0.8244	1.403e-05	0.6472	0.0006427	0.2923	0.1504	-0.05266	0.8451	0.7013	4.793e-05	0.7717	6.497e-05	2.4	2.1	1.7	1.5	1.6	1.5	1.9	1.7	1.5	2.2	2	1.8	2.2	2.7	2.3	2.5	2.4	2.6	1.9	3.6	3.4	2.6	2.7	2.4	3.3	3.9	3.5	3	3.5
Gm37423	processed_transcript	24.34	0.3037	0.6272	0.9495	0.05114	0.6219	0.2695	0.724	0.1679	0.2829	0.7531	-1.279	0.00552	-0.6798	0.1578	-0.05784	0.9381	0.04419	0.965	0.5	0.4	0.3	0.1	0.1	0.2	0.2	0.2	0.2	0.3	0.2	0.1	0.3	0.3	0.1	0.1	0.3	0.2	0.3	0.5	0.2	0.1	0.1	0.2	0.4	0.5	0.6	0.4	0.5
4930596I21Rik	sense_intronic	6.694	0.5358	0.5017	0.5535	0.4812	0.05948	0.9635	0.5892	0.4708	-0.164	0.9233	-0.09878	0.923	0.1875	0.8406	0.247	0.7975	0.7767	0.3636	0.7	0.6	0	0.2	0.3	0.3	0.4	0	0.5	0.7	0.7	0.6	1.1	0.9	0.4	0.8	0.3	0.6	0.3	0.7	0.7	0.6	0.6	0.2	1	1.4	0.2	0.7	0.4
Gm16305	processed_pseudogene	0.2697	0.0603	NA	0.05871	NA	0	NA	0	NA	-0.01586	NA	-0.05506	NA	-0.1064	NA	-0.06988	NA	-0.08644	NA	0	0.1	0	0	0	0	0	0	0.1	0	0	0	0	0	0.1	0	0.1	0.1	0	0.1	0	0	0	0	0	0	0	0.1	0
Gm37470	TEC	28.84	0.4023	0.4881	0.4311	0.4481	0.8382	0.1149	0.8583	0.1035	-0.03341	0.9815	-0.5304	0.3212	-0.9199	0.04928	-0.08166	0.9115	-0.06163	0.9517	0.8	0.4	0.6	0.4	0.2	0.2	0.2	0.3	0.2	0.3	0.3	0.2	0.5	0.2	0.3	0.5	0.2	0.4	0.2	0.4	0.6	0.5	0.3	0.3	0.5	0.7	0.5	0.7	0.5
Gm43544	TEC	13.06	0.7607	0.252	0.5821	0.4066	0.7856	0.2781	0.7915	0.2496	0.322	0.785	-0.7178	0.2776	-0.8633	0.1603	-0.07769	0.9336	-0.07178	0.9545	0.4	0.3	0.3	0.1	0.1	0.1	0.1	0	0	0.2	0.1	0.1	0.1	0.2	0.3	0.2	0.2	0.2	0.1	0.2	0.3	0.2	0.2	0.1	0.3	0.3	0.7	0.3	0.3
Gm16304	processed_pseudogene	0.01893	0	NA	0	NA	0	NA	0	NA	0	NA	0	NA	0	NA	0	NA	0	NA	0	0	0	0	0	0	0	0	0	0	0	0	0	0	0	0	0	0	0	0	0	0	0	0	0	0	0	0	0
Gm37718	TEC	7.704	0.9988	0.1305	0.3209	0.7027	0.7368	0.3487	0.9076	0.1925	-0.1295	0.9362	-0.2416	0.7713	-0.6843	0.3198	0.0525	0.9586	0.2233	0.8353	0.2	0.1	0.1	0	0.1	0	0	0	0	0.1	0.1	0	0.1	0.1	0.1	0.1	0.1	0.2	0	0.2	0.1	0.2	0.1	0.1	0.2	0.2	0.2	0.1	0.2
Crb1	protein_coding	2.497	0.06944	0.9498	-0.0274	0.9835	0.3846	NA	0.2766	NA	-0.5855	0.6404	-0.3858	0.6713	-0.2143	0.8271	0.1704	0.8714	0.06234	0.965	0	0	0	0	0	0	0	0	0	0	0	0	0	0	0	0	0	0	0	0	0	0	0	0	0	0	0	0	0
4933436E23Rik	lincRNA	0.01622	0	NA	0	NA	-0.006751	NA	-0.0218	NA	0	NA	0	NA	0.0007409	NA	0	NA	0	NA	0	0	0	0	0	0	0	0	0	0	0	0	0	0	0	0	0	0	0	0	0	0	0	0	0	0	0	0	0
Gm34816	lincRNA	0.2625	-0.01179	NA	0	NA	0	NA	0	NA	-0.06071	NA	-0.08004	NA	-0.0792	NA	-0.0593	NA	-0.07279	NA	0	0	0.6	0	0	0	0	0	0	0	0	0	0	0	0	0	0	0	0	0	0	0	0	0	0	0	0	0	0
Zbtb41	protein_coding	723.9	0.1568	0.3091	0.3809	0.003454	0.1068	0.5911	0.3205	0.03322	-0.1698	0.4353	-0.2658	0.06045	-0.2598	0.05698	-0.153	0.3482	0.06071	0.8095	4.3	4	3.1	2.4	2.9	3.2	2.7	2.4	2.6	3.2	3.5	3.1	3.2	3.7	3.2	3.2	3	3.3	3.4	4	3.7	3.6	3.1	3	3.7	4.5	3.4	3.6	3.4
Aspm	protein_coding	5235	0.5644	0.0008844	0.7678	2.119e-06	0.2843	0.1852	0.3129	0.1526	0.06927	0.8675	-0.08411	0.7291	0.1765	0.3964	0.4608	0.009116	0.4894	0.0168	21.9	17.7	10.8	11.6	13.2	11.6	13.8	11.5	11.8	20	19.8	17.5	13.7	16.2	14	17.7	17.8	18.5	16.4	23	23.1	16	16.2	15.5	22.9	24.9	16.4	18.4	18.3
F13b	protein_coding	0.8047	0.4337	NA	0.6728	NA	-0.4843	NA	-0.2472	NA	0	NA	0	NA	0.527	NA	0.04266	NA	0.2798	NA	0	0	0	0	0	0	0	0	0	0	0	0.1	0	0	0	0	0	0	0	0	0.1	0	0	0	0	0	0	0	0
Cfhr1	protein_coding	0.0433	0	NA	0	NA	0	NA	0.03259	NA	0	NA	-0.0001043	NA	0	NA	0	NA	0.006685	NA	0	0	0	0	0	0	0	0	0	0	0	0	0	0	0	0	0	0	0	0	0	0	0	0	0	0	0	0	0
Gm4788	protein_coding	0.2872	0	NA	0	NA	0.02381	NA	0.04366	NA	0.02124	NA	-0.02954	NA	-0.03045	NA	-0.006638	NA	0.01322	NA	0	0	0	0	0	0	0	0	0	0	0	0	0	0	0	0	0	0	0	0	0	0	0	0	0	0	0.1	0	0
Cfhr2	protein_coding	0.04746	0	NA	0	NA	0	NA	0	NA	-0.06071	NA	-0.08004	NA	-0.0792	NA	-0.0593	NA	-0.07351	NA	0	0	0	0	0	0	0	0	0	0	0	0	0	0	0	0	0	0	0	0	0	0	0	0	0	0	0	0	0
Gm16332	unprocessed_pseudogene	1.812	-0.5503	0.3956	-0.6598	0.2782	-0.9036	NA	-0.7525	NA	-0.8995	NA	-0.7309	0.2459	0.03698	0.9677	-0.8666	0.1464	-0.7156	0.2612	0.1	0.1	0	0	0.1	0.1	0	0	0	0.1	0.1	0	0	0	0	0	0	0	0	0	0	0	0	0	0	0	0	0	0
Gm5837	processed_pseudogene	4.191	-0.08403	0.9373	-0.545	0.5104	-0.7002	0.4359	-0.8676	0.262	-1.272	0.1477	-1.382	0.04673	-0.1361	0.8906	-0.8363	0.2829	-1.004	0.2172	0.3	0.4	0	0.1	0.1	0.1	0.3	0.1	0.2	0.4	0.2	0.1	0.1	0.1	0.1	0.1	0.1	0.1	0.1	0	0	0.1	0.1	0	0.1	0.1	0	0.1	0
Gm5834	unprocessed_pseudogene	0.3208	0.1271	NA	0	NA	-0.04264	NA	-0.04637	NA	-0.05326	NA	0.1383	NA	-0.008509	NA	-0.05115	NA	-0.05488	NA	0	0	0	0	0	0	0	0	0	0	0	0	0	0	0	0.1	0	0	0	0	0	0.1	0	0.1	0	0	0	0	0
Gm26048	snoRNA	0.01162	-0.01058	NA	0	NA	0	NA	0	NA	0	NA	0	NA	0	NA	0	NA	0	NA	0	0	0	0	0	0	0	0	0	0	0	0	0	0	0	0	0.1	0	0	0	0	0	0	0	0	0	0	0	0
Gm38019	processed_pseudogene	0.08168	-0.08879	NA	-0.07746	NA	0	NA	0	NA	0	NA	0	NA	0	NA	0	NA	0	NA	0	0	0	0	0.3	0	0	0	0	0	0	0	0	0	0	0	0	0	0	0	0	0	0	0	0	0	0	0	0
Cfh	protein_coding	105.4	-0.03475	0.954	-0.4555	0.2834	0.8653	0.1031	3.645	3.717e-20	0.6802	0.2037	2.669	3.859e-15	-2.613	1.086e-11	-1.748	1.193e-05	1.031	0.01773	0.4	0.3	0.2	0.6	0.7	0.5	0	0	0	0	0	0.1	0	0	0	0.5	0.6	0.5	0.1	0.5	0.6	2.4	2.3	2.1	0.8	0.6	0.5	0.5	0.6
Kcnt2	protein_coding	133.9	1.14	8.322e-05	2.139	1.446e-15	1.057	4.968e-05	0.7782	0.008765	0.928	0.001729	0.4743	0.1203	-0.1071	0.7881	0.9494	0.0004104	0.6711	0.04041	0.7	0.5	0.2	0.2	0.3	0.2	0.5	0.6	0.8	0.6	0.5	0.4	1.3	1.5	1.3	0.5	0.5	0.4	0.7	1.3	1.1	0.8	0.8	0.7	0.9	0.8	0.9	1.2	1
Gm37777	TEC	21.56	0.3607	0.5249	0.3313	0.571	0.2942	0.6383	0.6129	0.1999	-0.0004484	1	-0.6343	0.1741	-0.3088	0.5464	-0.01462	0.9852	0.3041	0.645	0.3	0.3	0.2	0.1	0.1	0.2	0.4	0.3	0.1	0.2	0.3	0.3	0.2	0.4	0.3	0.2	0.2	0.2	0.2	0.2	0.2	0.2	0.3	0.1	0.4	0.3	0.4	0.3	0.2
4930590L20Rik	antisense	0.6912	0.1623	NA	0.4429	NA	0.3521	NA	0.103	NA	-0.1502	NA	-0.3973	NA	-0.3235	NA	0.0286	NA	-0.2205	NA	0	0.3	0	0	0	0	0	0	0	0.1	0	0	0	0	0	0	0.1	0.1	0	0.1	0.3	0	0	0	0.1	0	0	0.1	0.1
Gm37371	TEC	0.03338	0	NA	0.002483	NA	0	NA	0	NA	0	NA	0	NA	0	NA	0	NA	0	NA	0	0	0	0	0	0	0	0	0	0	0	0	0	0	0	0	0	0	0	0.1	0	0	0	0	0	0	0	0	0
Gm37796	TEC	0.09702	0	NA	0	NA	0	NA	0	NA	0	NA	0	NA	0	NA	0	NA	0	NA	0	0	0	0	0	0	0	0	0	0	0	0	0	0.9	0	0	0	0	0	0	0	0	0	0	0	0	0	0	0
Gm5835	processed_pseudogene	1.064	-0.08875	NA	0.1236	NA	-0.2908	NA	0.03935	NA	0.1428	NA	0.1175	NA	0.007209	NA	-0.2836	NA	0.04656	NA	0	0	0.1	0	0	0	0.1	0.1	0	0	0	0	0.1	0	0.1	0	0	0	0	0	0.1	0	0	0	0	0	0.1	0	0
Cdc73	protein_coding	1333	0.6579	0.0007424	0.5429	0.006218	0.03296	0.9348	0.03724	0.9229	-0.05844	0.9103	0.005103	0.9893	0.001775	0.997	0.03474	0.9154	0.03902	0.9297	3.9	3.4	2	2	2	2.3	2.9	2.4	2.4	3.2	3.1	3.1	2.4	2.6	2.6	3.3	3.1	3.5	2.4	3.3	3.5	4.2	2.6	2.6	2.9	3.6	2.8	3.3	2.9
B3galt2	protein_coding	0.02324	0.01258	NA	0	NA	0	NA	0	NA	0	NA	0	NA	0	NA	0	NA	0	NA	0	0	0	0	0	0	0	0	0	0	0	0	0	0	0	0	0	0	0	0	0	0	0	0	0	0	0	0	0
Gm6397	processed_pseudogene	0.03179	0	NA	0	NA	-0.006751	NA	-0.0218	NA	0	NA	0	NA	0.0007409	NA	0	NA	0	NA	0	0	0	0	0	0	0	0	0	0	0	0	0	0	0	0	0	0	0	0	0	0	0	0	0	0	0	0	0
Glrx2	protein_coding	230.7	-0.4889	0.1236	-0.2031	0.5887	-0.3549	0.3727	-0.1988	0.6642	-0.5228	0.208	-0.01457	0.9772	-0.3718	0.2659	-0.7267	0.0179	-0.5705	0.1326	1.7	1.5	0.4	1	1.3	1.2	1.5	1.2	1.3	1	1.2	0.7	1	1	0.9	0.8	0.8	0.8	1	1	1.1	1.6	1.1	1	0.8	0.9	0.7	0.8	1
Trove2	protein_coding	1232	0.3256	0.1019	0.286	0.1566	0.04815	0.8935	0.05406	0.8727	-0.1158	0.7623	0.1673	0.4669	-0.09213	0.7159	-0.04398	0.8799	-0.03807	0.9247	6.6	5.6	3.2	3.1	3.5	3.2	6.8	6.5	6	5.1	5.1	4.5	6.3	7	5.9	4.2	4.1	4	3.7	4	4.3	7.5	5	5	4.5	5.6	4.7	5	4.7
Uchl5	protein_coding	1222	0.3394	0.1766	-0.09217	0.7721	-0.1904	0.5768	-0.05727	0.8921	-0.1333	0.7814	-0.0749	0.8213	0.1508	0.6078	-0.03957	0.9145	0.09357	0.8325	22.9	19.4	8.7	10.1	14	12.9	25.4	20.6	22.7	18	19	20.5	12.6	13.4	13.6	15.2	15.2	17	11.8	10.6	12.3	20.9	15.3	12.8	18.1	18.8	12.8	17.2	16.8
Gm29170	sense_intronic	66.02	0.2878	0.4794	0.3112	0.435	-0.264	0.5887	0.05315	0.9277	-0.1556	0.8254	-0.336	0.3732	-0.5396	0.1058	-0.8036	0.0165	-0.4864	0.2571	0.9	1.2	0.8	0.4	0.5	0.5	0.7	0.6	0.8	0.5	0.7	0.8	0.7	1.1	0.7	0.7	0.6	0.5	0.6	0.7	0.6	1.1	0.7	0.5	0.7	0.7	1	0.9	0.8
Rgs2	protein_coding	13.53	-0.6061	0.4067	-0.2288	0.7892	-0.6518	0.3896	-1.58	0.00934	-1.218	0.1528	-0.9382	0.1763	0.9235	0.1317	0.2717	0.7577	-0.6564	0.4471	0.1	0.1	0	0	0.1	0.1	0.4	0.6	0.3	0.1	0.2	0.1	0.6	0.7	0.8	0	0	0	0	0.1	0	0	0	0	0	0	0	0	0
Rgs13	protein_coding	0.01959	0	NA	0	NA	0	NA	0	NA	0	NA	-0.0001043	NA	0	NA	0	NA	0	NA	0	0	0	0	0	0	0	0	0	0	0	0	0	0	0	0	0	0	0	0	0	0	0	0	0	0	0	0	0
Rgs1	protein_coding	0.02188	0	NA	0	NA	0	NA	0.03175	NA	0	NA	0	NA	0	NA	0	NA	0.005844	NA	0	0	0	0	0	0	0	0	0	0	0	0	0	0	0	0	0	0	0	0	0	0	0	0	0	0	0	0	0
Gm7266	processed_pseudogene	0.01622	0	NA	0	NA	-0.006751	NA	-0.0218	NA	0	NA	0	NA	0.0007409	NA	0	NA	0	NA	0	0	0	0	0	0	0	0	0	0	0	0	0	0	0	0	0	0	0	0	0	0	0	0	0	0	0	0	0
Gm22681	snRNA	0.04375	0	NA	0	NA	0	NA	0.05949	NA	0	NA	0	NA	0	NA	0	NA	0.03359	NA	0	0	0	0	0	0	0	0	0	0	0	0	0	0	0	0	0	0	0	0	0	0	0	0	0	0.5	0	0	0
Gm6550	processed_pseudogene	0.2215	-0.005401	NA	0	NA	0.04634	NA	0	NA	0.01923	NA	-0.0001043	NA	0	NA	0.02064	NA	0	NA	0	0	0	0	0	0	0	0	0.1	0	0	0	0	0	0	0	0	0	0	0	0	0	0	0	0	0	0	0	0
Gm28392	processed_pseudogene	0.02371	0	NA	0	NA	0	NA	0.03175	NA	0	NA	0	NA	0	NA	0	NA	0.005844	NA	0	0	0	0	0	0	0	0	0	0	0	0	0	0	0	0	0	0	0	0	0	0	0	0	0.1	0	0	0	0
Gm38269	TEC	0.01622	0	NA	0	NA	-0.006751	NA	-0.0218	NA	0	NA	0	NA	0.0007409	NA	0	NA	0	NA	0	0	0	0	0	0	0	0	0	0	0	0	0	0	0	0	0	0	0	0	0	0	0	0	0	0	0	0	0
Gm29514	antisense	0.1891	-0.0581	NA	-0.02416	NA	-0.008009	NA	-0.01797	NA	-0.03406	NA	0.02654	NA	-0.02465	NA	-0.03266	NA	-0.04262	NA	0	0	0	0	0	0	0	0	0	0	0	0	0	0	0	0	0	0	0	0	0	0	0	0	0	0	0	0	0
Gm38187	TEC	0.04851	0	NA	0	NA	0	NA	0	NA	0	NA	0	NA	0	NA	0	NA	0	NA	0	0	0	0	0	0	0	0	0	0	0	0	0	0	0	0	0	0	0	0	0	0	0	0	0	0	0	0	0
Brinp3	protein_coding	10.58	1.11	0.07224	0.5942	0.408	0.3535	0.7151	-0.1666	0.87	0.7594	0.3316	1.287	0.01255	-1.546	0.004407	-1.192	0.04745	-1.713	0.004587	0.1	0.1	0.1	0	0	0	0	0	0	0	0	0	0	0	0	0	0	0.1	0	0	0	0.2	0.2	0.2	0	0	0.2	0.2	0.1
Gm15583	processed_pseudogene	1	-0.1879	NA	-0.1053	NA	-0.1399	NA	0.07033	NA	0.8381	NA	0.09995	NA	0.209	NA	0.06907	NA	0.2793	NA	0	0	0	0	0	0	0	0	0	0	0	0	0	0	0	0	0	0	0	0	0	0	0	0	0	0	0.1	0	0
A230059L01Rik	processed_transcript	1.094	-0.2413	NA	0.01383	NA	0.3226	NA	0.2941	NA	-0.725	NA	-0.5483	NA	-0.9432	NA	-0.6206	NA	-0.6491	NA	0	0	0.2	0	0	0	0	0	0	0	0	0	0	0	0	0	0	0	0	0	0	0	0	0	0	0	0	0	0
Gm15584	antisense	0.04946	0	NA	0.02913	NA	0	NA	0	NA	0	NA	0	NA	0	NA	0	NA	0	NA	0	0	0	0	0	0	0	0	0	0	0	0	0	0	0	0	0	0	0	0	0.1	0	0	0	0	0	0	0	0
Gm9931	TEC	0.04844	0	NA	0	NA	-0.006751	NA	-0.02096	NA	0	NA	0	NA	0.0007409	NA	0	NA	0	NA	0	0	0	0	0	0	0	0	0	0	0	0	0	0	0	0	0	0	0	0	0	0	0	0	0	0	0	0	0
Gm38284	TEC	1.534	0.4114	NA	0.7925	0.2816	1.061	NA	0.3189	NA	0.1803	NA	0.2766	NA	-0.09868	0.9248	0.9621	0.205	0.2203	0.8469	0	0	0	0	0	0	0	0	0	0	0	0	0	0	0	0	0	0	0	0	0	0	0	0	0	0	0	0	0
Gm29516	processed_pseudogene	0.08772	0	NA	0	NA	0	NA	0	NA	0	NA	-0.0001043	NA	0	NA	0	NA	0	NA	0	0	0	0	0	0	0.2	0	0	0	0	0	0	0	0	0	0	0	0	0	0	0.1	0	0	0	0	0	0	0
Gm19891	processed_pseudogene	0.02611	0	NA	0	NA	0	NA	0	NA	0.01923	NA	0	NA	0	NA	0	NA	0	NA	0	0	0	0	0	0	0	0	0	0	0	0	0	0	0	0	0	0	0	0	0	0	0	0	0	0	0	0	0.1
Gm4034	processed_pseudogene	1.054	-0.1341	NA	-0.02365	NA	0.2801	NA	0.3725	NA	0.2008	NA	-0.1656	NA	-0.2459	NA	0.0342	NA	0.1266	NA	0	0.2	0	0	0.1	0.2	0.2	0	0	0.1	0	0.1	0.1	0	0.1	0.2	0.1	0	0	0.3	0.1	0	0.1	0.1	0.1	0.1	0	0.2	0.1
Gm5703	processed_pseudogene	0.02371	0	NA	0	NA	0	NA	0.03175	NA	0	NA	0	NA	0	NA	0	NA	0.005844	NA	0	0	0	0	0	0	0	0	0	0	0	0	0	0	0	0	0	0	0	0	0	0	0	0	0	0	0	0	0
Gm15443	processed_pseudogene	39.27	0.5359	0.2153	0.4934	0.2626	0.3361	0.545	0.3242	0.5425	-0.1842	0.8325	-0.3914	0.4018	-0.3519	0.4479	-0.01575	0.9829	-0.02769	0.9768	2.1	2.7	1.1	1.6	1.1	1.6	2.6	1.5	1	2.1	1.5	1.3	2.2	1.6	2.1	2.5	2.3	1.7	1.3	2.7	2.3	1.4	1.3	1.9	1.7	2.5	2.3	1.8	1.6
Gm18701	processed_pseudogene	0.03771	0	NA	0.02913	NA	0	NA	0	NA	0	NA	0	NA	0	NA	0	NA	0	NA	0	0	0	0	0	0	0	0	0	0	0	0	0	0	0	0	0	0	0	0	0	0	0	0	0	0	0	0	0
Gm29398	lincRNA	0.03459	-0.01122	NA	0	NA	-0.006751	NA	-0.02103	NA	0	NA	0	NA	0.0007409	NA	0	NA	0	NA	0	0	0	0	0	0	0	0	0	0	0	0	0	0	0	0	0	0	0	0	0	0	0	0	0	0	0	0	0
Gm37775	TEC	0.05693	0	NA	0	NA	0.04654	NA	0	NA	0.01923	NA	0	NA	0	NA	0.02064	NA	0	NA	0	0	0	0	0	0	0	0	0	0	0	0	0	0	0	0	0	0	0	0	0	0	0	0	0	0	0	0	0
Pla2g4a	protein_coding	19.55	1.003	0.1478	1.66	0.007779	0.8913	0.2806	1.316	0.05821	0.5038	0.6839	-0.2808	0.7528	-0.8089	0.2694	0.08241	0.9387	0.507	0.6023	0	0	0	0	0	0	0.3	0.2	0.2	0	0	0	0.7	0.7	0.7	0	0.1	0	0.2	0	0	0	0	0	0.1	0	0	0.1	0
Gm19136	processed_pseudogene	0.03508	0	NA	0.002483	NA	-0.006751	NA	-0.02096	NA	0	NA	0	NA	0.0007409	NA	0	NA	0	NA	0	0	0	0	0	0	0	0	0	0	0	0	0	0	0	0	0	0	0	0	0	0	0	0	0	0	0	0	0
Ptgs2os	processed_transcript	0.4735	0.004059	NA	0.2843	NA	0.0894	NA	0.08198	NA	0.09815	NA	0	NA	0	NA	0.04343	NA	0.03602	NA	0	0	0	0	0	0	0	0	0	0	0	0	0	0	0	0	0	0	0	0	0	0	0	0	0	0	0	0	0
Ptgs2	protein_coding	18.45	1.087	0.07248	3.355	3.108e-11	1.126	0.09799	2.846	1.728e-07	1.67	0.01172	0.431	0.5795	-0.1752	0.8467	0.9512	0.1607	2.671	2.354e-06	0	0	0	0.1	0	0	0.2	0.2	0.1	0	0	0	0.1	0.1	0.1	0.1	0.1	0.2	1.2	0.4	0.5	0	0.1	0	0.3	0.3	0.2	0.1	0.2
Gm9687	processed_pseudogene	0.01162	-0.01058	NA	0	NA	0	NA	0	NA	0	NA	0	NA	0	NA	0	NA	0	NA	0	0	0	0	0	0	0	0	0	0	0	0	0	0	0	0	0	0	0	0	0	0	0	0	0	0	0	0	0
Gm15453	processed_pseudogene	0.135	-0.01309	NA	0.02913	NA	0	NA	0	NA	0.01923	NA	0	NA	0	NA	0	NA	0	NA	0	0	0	0	0	0	0	0.1	0	0	0	0	0	0	0.1	0	0	0	0.1	0	0	0	0	0	0	0	0	0.1	0
Gm4322	processed_pseudogene	82.29	-0.1514	0.6619	-0.5291	0.0561	0.1087	0.8147	0.1058	0.8054	-0.09174	0.8857	-0.5886	0.0294	-0.4293	0.1159	-0.3206	0.3129	-0.3234	0.3852	13.8	7.8	15.3	7.6	10.3	10.1	13.7	13.2	12.4	7.7	8.5	9.5	8.8	7.3	10.3	9	8.2	8.5	5.5	8	6.2	7.1	8.4	7.4	8.3	10.1	12.8	10.8	9.6
Pdc	protein_coding	0.03486	0.03321	NA	0	NA	0	NA	0	NA	0	NA	0	NA	0	NA	0	NA	0	NA	0	0	0	0	0	0	0	0	0	0	0	0	0	0	0	0	0	0	0	0	0	0	0	0	0	0	0	0	0
2310030A07Rik	antisense	0.6914	0.08829	NA	0.3278	NA	-0.09285	NA	0.02595	NA	-0.1132	NA	-0.4	NA	-0.06562	NA	-0.1585	NA	-0.03967	NA	0.2	0	0	0	0	0	0	0	0	0.1	0	0.1	0	0	0	0	0	0.1	0.2	0.1	0	0	0	0	0.1	0	0.3	0	0
Gm37764	TEC	0.07462	0	NA	0.002483	NA	0	NA	0	NA	0	NA	0.02654	NA	0	NA	0	NA	0	NA	0	0	0	0	0	0	0	0	0	0	0	0	0	0	0	0	0	0	0	0	0	0	0	0	0	0	0	0	0
BC003331	protein_coding	464.1	-0.0275	0.9161	0.001406	0.9987	0.1947	0.3886	0.1975	0.3826	-0.1665	0.5883	-0.25	0.1868	-0.4498	0.006138	-0.255	0.1872	-0.2523	0.2798	6	4.6	3.2	3.5	4.1	4.8	4.7	5	5.4	3.5	3.8	3.1	6.1	6.9	5.9	4.2	4.2	3.9	4	4.4	4.2	3.9	3.9	4.2	4	4	3.8	4.4	4.5
Tpr	protein_coding	13630	0.4346	0.01624	0.2401	0.2292	0.159	0.5471	0.2028	0.4198	0.00697	0.9916	-0.02627	0.9271	-0.001067	0.998	0.1579	0.4954	0.2018	0.4619	69.6	53.6	31.2	39	43.3	42.4	51.4	41.5	46.2	51.2	51.3	51.9	37.9	45.5	39.3	57.5	54.3	57.7	42.1	53.5	52.2	53.1	51.9	46.7	57.4	61.6	48.1	53.6	53.6
Prg4	protein_coding	0.1483	0	NA	0.002483	NA	-0.03408	NA	-0.0449	NA	-0.08735	NA	-0.1067	NA	-0.05187	NA	-0.08595	NA	-0.09677	NA	0	0	0	0	0	0	0	0	0	0	0	0	0	0	0	0	0	0	0	0	0	0	0	0	0	0	0	0	0
Hmcn1	protein_coding	76.65	-0.2117	0.6572	-0.5015	0.2125	-0.1916	0.8056	1.274	0.002249	-1.48	0.000113	0.5702	0.1406	-2.494	3.697e-13	-2.685	4.855e-13	-1.22	0.002051	0.2	0.2	0.1	0.1	0.1	0.2	0.4	0.4	0.3	0	0	0	0.2	0.2	0.2	0.1	0.1	0.1	0.1	0.1	0.1	0.3	0.3	0.2	0.1	0.1	0.1	0.1	0.1
Gm20631	antisense	0.397	0.07007	NA	0	NA	-0.03925	NA	0.0954	NA	0.06254	NA	-0.04932	NA	-0.1209	NA	-0.1601	NA	-0.02548	NA	0	0	0	0	0	0	0	0	0	0	0	0	0	0	0	0	0	0	0	0	0	0	0	0	0	0	0	0	0
Gm29188	lincRNA	0.1254	0	NA	0	NA	0	NA	0	NA	-0.03406	NA	-0.0534	NA	-0.05255	NA	-0.03266	NA	-0.04771	NA	0	0	0.2	0	0	0	0	0	0	0	0	0	0	0	0	0	0	0	0	0	0	0	0	0	0	0	0	0	0
Gm22756	snRNA	0.01959	0	NA	0	NA	0	NA	0	NA	0	NA	-0.0001043	NA	0	NA	0	NA	0	NA	0	0	0	0	0	0	0	0	0	0	0	0	0	0	0	0	0	0	0	0	0	0	0	0.2	0	0	0	0	0
Gm37671	TEC	0.1021	0.07446	NA	0.002483	NA	0	NA	0	NA	0	NA	0	NA	0	NA	0	NA	0	NA	0	0	0	0	0	0	0	0	0	0	0	0	0	0	0	0	0	0	0	0	0	0	0	0	0	0	0	0	0
Gm19087	processed_pseudogene	0.2514	-0.02315	NA	-0.03922	NA	0	NA	0.1055	NA	0.07653	NA	0	NA	0	NA	0	NA	0.06573	NA	0	0	0	0.1	0	0	0	0	0	0	0	0	0	0	0	0	0	0	0	0	0	0	0	0	0	0	0	0	0.1
Gm8941	processed_pseudogene	0.135	0	NA	0	NA	0	NA	0	NA	0.07253	NA	-0.0534	NA	-0.05255	NA	-0.03266	NA	-0.04434	NA	0	0	0	0	0	0	0	0	0	0	0	0	0	0	0	0	0	0	0	0	0	0	0	0	0	0	0	0.2	0
C730036E19Rik	lincRNA	0.2509	0	NA	0	NA	0	NA	0	NA	-0.06071	NA	-0.08004	NA	-0.0792	NA	-0.0593	NA	-0.07351	NA	0	0	0.3	0	0	0	0	0	0	0	0	0	0	0	0	0	0	0	0	0	0	0	0	0	0	0	0	0	0
Gm24402	snRNA	0.01622	0	NA	0	NA	-0.006751	NA	-0.0218	NA	0	NA	0	NA	0.0007409	NA	0	NA	0	NA	0	0	0	0	0	0	0	0	0	0	0.2	0	0	0	0	0	0	0	0	0	0	0	0	0	0	0	0	0	0
Gm10138	antisense	23.99	-0.2913	0.6315	0.0009576	1	0.09483	0.9116	0.1568	0.8354	0.04868	0.9745	-0.9018	0.07577	0.06766	0.9249	0.1625	0.8179	0.2245	0.7861	0.4	0.2	0.4	0.2	0.4	0.3	0.5	0.5	0.4	0.4	0.4	0.2	0.4	0.6	0.3	0.3	0.3	0.2	0.3	0.3	0.2	0.1	0.1	0.2	0.4	0.4	0.6	0.1	0.4
Ivns1abp	protein_coding	3537	0.04578	0.8148	0.4567	0.0003718	0.3414	0.0164	-0.0358	0.885	0.2538	0.1589	-0.4235	0.001548	0.4303	0.000766	0.7717	2.169e-10	0.3945	0.01081	27.5	23.8	18.1	15.1	16.6	15	27.7	24	24.5	29.9	29.9	34.7	28	32.9	30	16.4	16.3	15.6	18.8	23.1	22.5	17.3	18.6	16	30.3	31.2	25.8	27.6	30
Swt1	protein_coding	915.1	0.3024	0.08945	0.08301	0.7137	0.1227	0.6385	-0.1361	0.5899	0.1081	0.7562	-0.05283	0.8311	-0.2856	0.1116	-0.1629	0.4503	-0.4216	0.03802	3.8	3.2	1.9	2.7	2.9	2.8	2.5	2.1	2.3	2.7	2.3	2.4	2.2	2	2.2	3.5	3.4	3.4	2.5	3.2	3.2	3	3.1	2.6	1.9	2.5	3	3.3	3.5
Trmt1l	protein_coding	911.1	0.0669	0.7569	-0.1754	0.3224	0.1221	0.5908	0.235	0.2199	-0.1869	0.4586	-0.2404	0.1566	-0.1417	0.4374	-0.01959	0.9384	0.09331	0.7314	5.8	4.5	4.7	2.9	3.3	3.8	4.8	4.4	5	4.4	4.4	4.8	4.3	5.1	4.5	3.8	3.3	3.5	2.7	3	3.2	4.8	4.5	3.4	5	5.8	3.8	4.4	4.9
Mir7682	miRNA	0.5448	0	NA	0.1831	NA	-0.009425	NA	0.03765	NA	-0.2066	NA	-0.2452	NA	-0.194	NA	-0.2034	NA	-0.1563	NA	0.6	0	5.4	0	0	0	0	0.8	1.2	0	0.3	0	0.7	0	0	0	0	0	0	0	2.1	0	0	0	0	0.5	0	0	0
Gm37893	TEC	18.96	-0.1002	0.897	-0.1827	0.8008	-0.05499	0.9551	0.01357	0.9887	-0.2088	0.8636	-0.6712	0.2603	0.2652	0.6949	0.2102	0.7831	0.2788	0.7517	0.4	0.4	0.1	0.3	0.1	0.4	0.4	0.1	0.2	0.5	0.4	0.3	0.6	0.3	0.4	0.2	0.2	0.4	0.3	0.3	0.2	0.2	0.2	0.2	0.5	0.3	0.3	0.1	0.4
Rnf2	protein_coding	3461	0.4929	0.003422	0.4751	0.004568	0.4397	0.01597	0.1617	0.5154	0.2026	0.479	-0.3271	0.0774	0.1075	0.631	0.5472	0.001053	0.2692	0.2567	42.4	35.1	20.6	21.4	26.1	26.3	24.7	24.6	25.2	35.9	35.4	35.3	20.3	21.1	20.4	35.1	34.5	34.9	28.6	37.8	36.8	26.5	26.7	25.3	36.5	43.3	36.5	36.6	40.9
Gm36527	TEC	61.35	0.6754	0.0743	0.7349	0.04821	0.3254	0.4994	0.4289	0.329	-0.3342	0.5992	-0.694	0.05882	-0.3882	0.3243	-0.06276	0.9102	0.04068	0.9583	1.3	1.3	0.6	0.5	0.5	0.5	0.8	0.5	0.4	0.7	1	0.8	0.5	0.3	0.4	1	0.5	0.8	0.6	1.1	0.9	0.9	0.6	0.5	1.2	1.2	1.1	0.7	0.8
Gm29072	processed_pseudogene	0.01885	0	NA	0.002483	NA	0	NA	0	NA	0	NA	0	NA	0	NA	0	NA	0	NA	0	0	0	0	0	0	0	0	0	0	0	0	0	0	0	0	0	0	0	0	0	0	0	0	0	0	0	0	0
Gm19503	processed_pseudogene	0.1361	0.02143	NA	0	NA	-0.005001	NA	-0.04253	NA	0	NA	-0.0001043	NA	0.02564	NA	0.02064	NA	0	NA	0	0	0	0	0	0	0	0	0	0	0.2	0	0	0	0	0.2	0	0	0	0	0	0	0	0.1	0	0	0	0	0
Fam129a	protein_coding	682.5	-1.188	2.526e-06	-0.652	0.01551	1.275	1.3e-07	0.03409	0.946	0.7724	0.007206	-1.145	3.961e-06	-0.02994	0.9429	1.245	1.93e-07	0.004147	0.9963	5.1	3.9	1.7	1.5	1.4	1.3	2.5	1.9	1.6	3.7	3.6	3.4	6.9	7.6	6.1	0.6	0.6	0.6	0.7	1	1	1.7	1.7	1.4	3.8	3.6	4.6	6	8.4
2810414N06Rik	lincRNA	9.281	-0.06423	0.949	-0.4266	0.5921	-0.0177	0.9911	0.3955	0.6546	-0.582	0.6105	-1.095	0.1043	-0.5793	0.4292	-0.597	0.4472	-0.1838	0.8746	0.5	0.2	0.7	0.5	0.1	0.1	0.5	0.3	0.1	0.1	0.3	0.3	0.3	0.3	0.3	0.3	0.3	0.1	0.2	0.1	0.2	0.3	0.1	0.1	0.5	0.2	0.1	0.2	0.4
Edem3	protein_coding	1810	0.1258	0.5096	0.4261	0.004322	0.2728	0.1296	0.2108	0.2948	0.09307	0.7698	-0.2099	0.2344	0.06256	0.7702	0.3354	0.0359	0.2733	0.1775	14.3	11.5	8.3	7.9	10.5	9.4	9.4	8.1	8.8	12	11.6	12.5	6.7	7.5	7.4	10.4	10	10	11.5	13.4	12.6	9.6	11	9.2	13.2	14.7	10.7	12.8	13.2
1700025G04Rik	protein_coding	390.1	-0.1239	0.6036	0.47	0.009563	0.3114	0.1586	0.3667	0.09298	-0.0715	0.8697	-0.3576	0.0674	-0.6768	8.28e-05	-0.3654	0.06462	-0.3101	0.2048	2	1.5	1.1	1.2	1.2	1	1.3	1.3	1.1	1.1	1	0.8	1.4	1.6	1.4	1	1.1	1	1.3	1.8	1.7	1.3	1.3	1.1	1.2	1.3	1.3	1.5	1.7
Gm25279	snRNA	0.04947	0.01083	NA	0	NA	0	NA	0	NA	0	NA	-0.0001043	NA	0	NA	0	NA	0	NA	0	0	0	0	0	0	0	0	0	0	0	0	0	0	0	0	0.2	0	0	0	0	0	0.2	0	0	0	0	0	0
Gm28610	antisense	0.4386	0	NA	0.03565	NA	-0.2495	NA	-0.2511	NA	-0.189	NA	-0.2144	NA	0.06267	NA	-0.1869	NA	-0.1884	NA	0.2	0.1	0	0	0	0	0.4	0	0	0.2	0.2	0.1	0	0	0	0	0	0	0.1	0	0	0	0	0	0	0	0	0	0
Gm8964	processed_pseudogene	0.1358	-0.007014	NA	0.002483	NA	-0.006751	NA	-0.01927	NA	0.01923	NA	0	NA	0.0007409	NA	0	NA	0	NA	0	0	0	0	0	0	0	0	0	0	0	0	0	0	0	0	0	0	0	0.1	0	0	0	0	0	0	0.1	0	0
Tsen15	protein_coding	631.1	0.6393	4.015e-07	0.718	8.028e-09	0.5245	3.436e-05	0.07444	0.7285	0.2074	0.2976	-0.3568	0.009239	-0.1912	0.1934	0.3332	0.01491	-0.1168	0.5963	6.9	6.4	4.6	4.2	4.3	3.4	6.7	6.9	6.8	5.7	5.3	5.2	3.5	4.2	3.9	5.8	5.8	6.8	6.3	6.8	6.4	5	5.1	4.3	5.4	6	6.5	7.3	7.5
Colgalt2	protein_coding	15.97	1.283	0.0302	1.138	0.06178	0.3764	0.6505	1.663	0.001644	0.7798	0.3244	1.841	0.0001957	-0.3865	0.5693	-0.01005	0.9921	1.277	0.02833	0.2	0.1	0.1	0	0	0	0.1	0	0	0.1	0.1	0.1	0	0	0.1	0.1	0.1	0.1	0.1	0.1	0.1	0.5	0.7	0.3	0.3	0.4	0.3	0.2	0.2
Rgl1	protein_coding	81.15	-0.06263	0.8856	0.4865	0.1029	1.983	3.506e-14	1.071	0.0005987	0.6357	0.0588	-1.046	0.0002031	-1.492	4.194e-08	0.4906	0.1059	-0.4213	0.2761	0.5	0.5	0.2	0.2	0.5	0.3	0.7	0.7	0.7	0.2	0.2	0.1	0.6	0.8	0.9	0.4	0.3	0.3	0.5	0.5	0.4	0.2	0.2	0.2	0.3	0.3	0.7	0.6	0.7
Gm15479	sense_intronic	0.2233	0.001916	NA	0	NA	0	NA	0.06278	NA	0	NA	0	NA	0	NA	0	NA	0.03931	NA	0	0	0	0	0	0	0	0	0.1	0	0	0	0	0	0.1	0	0	0	0	0	0	0	0	0	0.1	0	0	0	0
Gm7278	processed_pseudogene	1.851	-0.512	0.5454	-0.1284	0.9024	0.281	NA	-0.1663	NA	-0.2432	NA	-0.2576	0.7864	-0.1707	0.8651	0.1103	0.9183	-0.337	0.7529	0.1	0.1	0	0.2	0.1	0	0.1	0	0.1	0	0	0.1	0	0	0.1	0	0.1	0	0.1	0	0.1	0	0.1	0	0	0	0.1	0	0.1
Gm28792	sense_intronic	0.2006	0	NA	0	NA	-0.006751	NA	-0.01928	NA	0.01923	NA	-0.0534	NA	-0.02591	NA	-0.03266	NA	-0.04518	NA	0	0	0.4	0	0	0	0	0	0	0.1	0	0	0	0	0	0	0	0	0	0	0	0	0	0	0	0	0	0	0.2
Apobec4	protein_coding	0.04742	0	NA	0	NA	0	NA	0.05949	NA	0	NA	0	NA	0	NA	0	NA	0.03359	NA	0	0	0	0	0	0	0	0	0	0	0	0	0	0	0	0	0	0	0	0	0	0	0	0	0	0	0	0	0
Arpc5	protein_coding	1395	-0.1197	0.3799	0.06565	0.6659	0.3105	0.009914	0.3649	0.003729	0.01581	0.9634	-0.3892	0.0004867	-0.7074	4.426e-12	-0.3969	0.000343	-0.3425	0.008495	32.2	29.1	28.4	19.3	21.5	21	24.5	24	21.1	18.9	19.3	16.5	26.3	33.7	27.3	18.1	20.2	18.7	20.9	22.4	21.7	22.5	23	23	22.7	24.5	30.9	27.3	32.8
Ncf2	protein_coding	152	-0.5557	0.04778	0.2272	0.4885	1.488	7.812e-10	1.57	2.361e-09	0.488	0.1778	0.3468	0.2583	-0.7386	0.00507	0.7496	0.004525	0.8309	0.004497	0.9	0.8	0.4	0.6	0.7	0.6	0.1	0.1	0	0.5	0.5	0.4	0.1	0	0.1	0.4	0.4	0.4	0.4	0.9	0.9	1	1.1	0.8	1.3	1.5	1.1	1.2	1
Smg7	protein_coding	5507	0.06415	0.7052	0.1268	0.3813	0.1383	0.4129	0.3164	0.02718	-0.1057	0.6548	-0.423	0.0004842	-0.152	0.2788	-0.01374	0.9461	0.1644	0.3613	52.2	40.6	33.4	26.6	30.3	28.3	29.5	26.7	24.7	39.2	36.9	37.8	17.6	19.2	19.8	30.7	28.3	30.2	28.3	32.1	32.7	33	31.7	29.5	44.7	50.2	38.8	38.6	40.2
Gm28791	sense_intronic	18.79	-0.559	0.3171	-0.172	0.8013	-0.6044	0.3319	0.2344	0.7449	-0.8013	0.2504	-0.73	0.1694	-0.1016	0.8873	-0.706	0.2045	0.1328	0.8858	0.7	0.5	0.9	0.5	0.5	0.3	0.1	0.4	0.2	0.7	0.3	0.8	0.3	0.2	0.1	0.4	0.3	0.2	0.3	0.4	0.4	0.4	0.4	0.3	0.7	0.7	0.3	0.3	0.4
Gm8976	processed_pseudogene	0.2966	-0.01558	NA	0	NA	0.07802	NA	-0.02002	NA	-0.03823	NA	-0.03106	NA	0.004961	NA	0.08298	NA	-0.01506	NA	0	0	0	0	0	0	0	0	0	0.1	0	0	0	0	0	0	0	0	0	0	0	0	0	0	0	0	0	0	0
Nmnat2	protein_coding	750.4	0.578	0.003006	0.8921	1.064e-06	0.2489	0.3398	0.134	0.6647	-0.00406	0.9959	-1.081	4.675e-09	-0.2427	0.282	0.006145	0.9868	-0.1088	0.7671	7.9	5.9	4.7	4.4	5.1	3.2	3.1	2.8	2.2	6	5.6	4.2	1.7	1.8	1.8	6.3	6.3	6.5	6	9	8.9	2.8	2.9	3.1	5.8	5.7	6.1	6.4	6.1
Gm28960	antisense	0.02297	0	NA	0	NA	-0.006751	NA	-0.0218	NA	0	NA	0	NA	0.0007409	NA	0	NA	0	NA	0	0	0	0	0	0	0	0	0	0.3	0	0	0	0	0	0	0	0	0	0	0	0	0	0	0	0	0	0	0
Lamc2	protein_coding	481.5	0.9156	2.52e-05	1.268	1.183e-09	1.894	5.919e-22	2.177	3.583e-24	0.642	0.008609	0.8892	2.048e-05	-1.399	2.949e-12	0.4949	0.03009	0.7781	0.001144	2.7	2.3	2.3	0.9	0.9	0.6	1.8	1.3	0.8	1	0.9	0.8	0.9	1.1	0.9	1.5	1.6	1.5	1.4	2.5	2.2	4.7	5	4	4.4	4.2	3.5	3.7	4.3
Lamc1	protein_coding	9628	0.3426	0.09333	0.4329	0.02531	0.554	0.005438	0.9686	1.355e-06	0.281	0.3325	0.2563	0.2488	-0.3083	0.1337	0.2457	0.2789	0.6603	0.00193	59.2	46.6	41.4	28.1	31.9	27.3	25.8	22	22.9	42	40.2	36.2	25.6	31	44.7	38.2	37.4	35.7	29	46.5	43.1	60.1	62.6	53.9	78.4	79.1	62.6	55.6	61.5
Gm38009	TEC	21.26	0.6746	0.2032	0.5411	0.3326	0.2161	0.7719	0.4178	0.474	-0.2788	0.7589	-0.3484	0.5261	-0.4915	0.3273	-0.2754	0.6526	-0.07365	0.9367	0.2	0.5	0.4	0.2	0.1	0.1	0.1	0.1	0.1	0.3	0.3	0.2	0.1	0.2	0.1	0.2	0.2	0.2	0.1	0.2	0.2	0.3	0.4	0.2	0.3	0.5	0.3	0.2	0.4
Gm8818	processed_pseudogene	0.03338	0	NA	0.002483	NA	0	NA	0	NA	0	NA	0	NA	0	NA	0	NA	0	NA	0	0	0	0	0	0	0	0	0	0	0	0	0	0	0	0	0	0	0	0	0	0	0	0	0	0	0	0	0
E330020D12Rik	processed_transcript	37.29	-0.7765	0.07599	-1.098	0.008858	-0.4739	0.3951	0.1932	0.7676	-0.4951	0.5018	-0.2473	0.6621	0.4431	0.3637	-0.03081	0.9667	0.6363	0.2538	1	0.5	0.6	1	0.9	0.9	0.4	0.4	0.8	1	0.9	1.1	0.1	0	0.1	0.6	0.5	0.4	0.2	0.5	0.5	0.8	0.6	0.4	1.2	1.2	0.6	0.3	0.5
Shcbp1l	protein_coding	11.44	1.116	0.06419	0.5357	0.4491	0.2638	0.7956	1.332	0.02767	0.9329	0.2659	0.5212	0.4666	-0.02641	0.9793	0.2374	0.7901	1.305	0.04479	0.1	0.1	0.1	0.1	0.1	0	0.2	0.1	0.2	0.1	0.1	0.1	0.2	0.1	0.1	0.2	0.1	0.2	0.1	0.1	0.1	0.1	0.1	0.1	0.3	0.2	0.3	0.1	0.1
Gm25588	snoRNA	0.5832	0.2427	NA	0.1481	NA	-0.2709	NA	-0.2695	NA	-0.03952	NA	0.1023	NA	0.2448	NA	-0.02617	NA	-0.02471	NA	0.2	0	0	0	0	0	0	0.7	0	0	0.1	1.1	0	0	0	0.7	0.1	0	0	0.6	0	0.4	0	0.3	0.2	0	0	0	0.2
Gm37669	TEC	1.367	0.4746	NA	0.4657	0.5539	-0.1244	NA	0.3431	NA	0.8352	NA	0.6243	NA	-0.08174	NA	-0.2061	NA	0.2613	0.8009	0	0	0	0.1	0	0	0.1	0.1	0.3	0	0	0	0	0	0	0.2	0	0.1	0.1	0.2	0.1	0	0.2	0.1	0.1	0	0	0.3	0.1
Dhx9	protein_coding	6445	0.1332	0.4893	-0.01105	0.9693	-0.02919	0.9242	0.144	0.5273	0.03699	0.9289	-0.1503	0.4324	-0.008552	0.9741	-0.03775	0.8771	0.1355	0.6014	39	30.4	20.7	20.3	25.5	24.2	22	19.2	18.8	28.7	30.7	30.4	15.2	17.2	15.7	25.3	24.3	27.3	20.5	24.5	24.5	27.5	27.9	25.9	31.6	34.8	31.3	30.1	31.3
Npl	protein_coding	103.8	0.5438	0.1667	0.7623	0.03744	0.2011	0.7301	0.9076	0.01856	0.1534	0.856	0.8376	0.02366	0.2393	0.6047	0.4404	0.3111	1.147	0.003139	0.9	0.8	0.9	0.7	0.7	0.8	2.5	1.4	2.5	0.8	1.1	1.2	1.4	1.3	3.6	1.3	1.1	1	1.3	1.3	1.5	1.9	1.5	1.4	1.9	2.3	0.7	0.8	1.4
Gm6652	processed_pseudogene	0.159	-0.05893	NA	-0.02416	NA	0	NA	0.03576	NA	0	NA	-0.0001043	NA	0	NA	0	NA	0.01006	NA	0	0	0	0	0	0	0	0	0	0	0	0	0	0	0	0	0	0	0	0	0	0	0	0	0	0	0	0	0
Rgs8	protein_coding	2.716	-0.1595	0.8758	-0.05297	0.9641	1.086	NA	1.117	NA	-0.5041	0.7038	0.6753	0.417	-0.576	0.4869	0.5103	0.5708	0.5407	0.5835	0	0	0	0	0	0	0	0	0	0	0	0	0	0	0	0	0	0	0	0	0	0	0	0	0	0	0	0	0
5530400K19Rik	TEC	0.3836	-0.06075	NA	-0.05236	NA	0.04776	NA	0	NA	-0.06255	NA	-0.1099	NA	-0.1089	NA	-0.06111	NA	-0.09974	NA	0	0	0.2	0	0	0	0	0	0	0	0	0	0	0	0	0	0	0	0	0	0	0	0	0	0	0	0	0	0
C230024C17Rik	lincRNA	0.04332	0	NA	0	NA	0	NA	0	NA	-0.03406	NA	-0.02675	NA	-0.05255	NA	-0.03266	NA	-0.04687	NA	0	0	0	0	0	0	0	0	0	0	0	0	0	0	0	0	0	0	0	0	0	0	0	0	0	0	0	0	0
Rgs16	protein_coding	24.49	-0.9929	0.03865	0.3087	0.5922	0.2625	0.7364	0.673	0.2242	0.08906	0.9492	0.3239	0.6057	0.1787	0.7933	0.4411	0.4849	0.8517	0.1503	0.2	0.2	0.1	0.3	0.3	0.5	1	1.1	0.4	0.3	0.2	0.2	1	1.1	0.9	0.2	0.1	0.1	0.6	0.4	0.3	0.3	0.4	0.2	0.4	0.5	0.3	0.2	0.2
Gm28513	antisense	0.5934	0	NA	0	NA	0	NA	0	NA	-0.08735	NA	-0.1067	NA	-0.1048	NA	-0.08595	NA	-0.09592	NA	0	0	0.8	0	0	0	0.4	0	0	0	0	0	0	0	0	0	0	0	0	0	0	0	0	0	0	0	0	0	0
Rnasel	protein_coding	2.23	-0.06445	0.9524	0.2367	0.8021	-0.257	NA	-0.01691	NA	0.9944	NA	-0.07664	0.9444	0.02242	0.9845	-0.2346	0.811	0.005516	0.9987	0	0	0	0	0	0	0	0	0	0	0	0	0.1	0	0.1	0	0	0	0	0	0	0	0	0	0	0	0	0	0
Gm28512	sense_intronic	0.2063	0.02232	NA	0.002483	NA	0	NA	0	NA	0	NA	0	NA	0	NA	0	NA	0	NA	0	0	0	0	0	0	0	0.2	0	0	0	0	0	0	0	0	0	0	0	0	0	0	0	0	0	0	0	0	0
Rgsl1	protein_coding	0.02623	0	NA	0	NA	0	NA	0	NA	0	NA	-0.0001043	NA	0	NA	0	NA	0	NA	0	0	0	0	0	0	0	0	0	0	0	0	0	0	0	0	0	0	0	0	0	0	0	0	0	0	0	0	0
Teddm2	protein_coding	6.481	-0.5736	0.4488	0.3896	0.6223	-1.302	0.06248	-0.1251	0.9025	-0.2809	0.8427	-0.4754	0.5467	0.3862	0.6183	-0.9161	0.2141	0.2611	0.8095	0.1	0.1	0	0	0.1	0	0.1	0.1	0.1	0	0.1	0.1	0	0.1	0.1	0	0	0	0.1	0.1	0	0	0.1	0	0.1	0.1	0	0	0.1
Teddm1b	protein_coding	0.5904	0.265	NA	0.05237	NA	0.2217	NA	-0.03112	NA	-0.0291	NA	-0.2182	NA	0.001349	NA	0.223	NA	-0.02977	NA	0	0	0	0	0	0	0	0	0	0	0	0	0	0.1	0	0	0	0	0	0	0	0	0	0	0	0	0	0	0
Gm38352	TEC	1.612	0.02462	NA	0.1974	0.8105	-0.5826	NA	-0.409	NA	0.0357	NA	-0.722	NA	-0.08703	0.9248	-0.6696	0.3277	-0.496	0.5251	0.1	0	0.1	0	0	0	0	0	0	0	0	0.1	0.1	0	0	0	0	0	0	0	0	0	0	0	0	0	0.2	0	0
Mir8114	miRNA	0.1967	0	NA	0.08219	NA	0.04553	NA	0.03581	NA	0.01923	NA	0	NA	0	NA	0.02064	NA	0.01092	NA	0	0	0	0	0	0	0	0	0	0	0	0	0	0	0	0	0	0	0.4	0.7	0	0	0	0	0.3	0	0	0	0.3
Glul	protein_coding	4637	-0.09296	0.5446	0.2944	0.01485	-0.5326	3.485e-06	0.4366	0.000904	-0.8439	6.734e-14	-0.9771	2.032e-19	0.8913	6.722e-17	0.3587	0.002731	1.328	1.488e-29	59.1	50	42.2	39.2	43.3	37.6	65.7	60.1	52	98.9	95.7	88.7	36.5	41.5	46.3	39	36.8	36.9	51.8	49.9	45.9	27.2	25.4	24.3	122.9	134.3	29.1	26.9	28.4
Gm29290	lincRNA	0.02473	0	NA	0.002483	NA	0	NA	0	NA	0	NA	0	NA	0	NA	0	NA	0	NA	0	0	0	0	0	0	0	0	0	0	0	0	0	0	0	0	0	0	0	0	0.1	0	0	0	0	0	0	0	0
A830008E24Rik	lincRNA	0.2013	-0.002676	NA	0.001371	NA	-0.09697	NA	-0.05117	NA	0	NA	-0.0007704	NA	0.09096	NA	0	NA	0.03979	NA	0	0	0	0	0	0	0	0	0	0	0	0	0	0	0	0	0	0	0	0	0	0	0	0	0	0	0	0	0
Gm25336	snoRNA	0.1191	0	NA	0	NA	-0.05959	NA	-0.04439	NA	0	NA	0	NA	0.05358	NA	0	NA	0.009194	NA	0	0	0	0	0	0	0	0	0	0	0.6	0	0	0.6	0	0	0	0	0	0	0	0	0	0	0	0.3	0	0	0
Zfp648	protein_coding	0.3003	0	NA	0.02913	NA	0	NA	0	NA	-0.06071	NA	-0.08004	NA	-0.0792	NA	-0.0593	NA	-0.07183	NA	0	0	0.2	0	0	0	0	0	0	0	0	0	0	0	0	0	0	0	0	0	0	0	0	0	0	0	0	0	0
4930452N14Rik	lincRNA	0.07073	0	NA	0	NA	0	NA	0	NA	0	NA	-0.0001043	NA	0	NA	0	NA	0	NA	0	0	0	0	0	0	0	0	0	0	0	0	0.1	0	0	0	0	0	0	0	0	0	0	0	0	0	0	0	0
Cacna1e	protein_coding	10.28	0.3654	0.6847	1.045	0.1417	0.02917	0.9844	-0.2445	0.8196	-0.4078	0.7673	-1.832	0.007532	-0.7823	0.3062	-0.7531	0.3569	-1.027	0.2147	0	0	0.1	0	0	0	0	0	0	0	0	0	0	0.1	0	0	0	0	0	0	0	0	0	0	0	0	0	0	0
Gm29282	lincRNA	0.4838	-0.2066	NA	-0.1941	NA	-0.07058	NA	-0.03373	NA	-0.2142	NA	-0.2492	NA	-0.141	NA	-0.2116	NA	-0.1747	NA	0.1	0.1	0.7	0	0.2	0.1	0	0	0	0.1	0	0	0	0	0	0	0	0	0	0	0	0	0	0	0	0.1	0	0	0
Gm9530	lincRNA	2.927	-0.6497	0.4261	-0.279	0.7668	0.3646	0.75	-0.4794	0.5934	0.4005	0.7749	-0.198	0.8418	0.006601	0.9967	0.3712	0.6944	-0.4728	0.6352	0.1	0	0	0	0.1	0	0.1	0	0	0	0	0	0	0.1	0.1	0	0	0	0	0	0	0	0	0	0	0	0.1	0	0
Ier5	protein_coding	101	-2.146	4.705e-11	-1.056	0.002075	0.03441	0.9641	-0.5268	0.2664	-0.9424	0.03114	-1.249	0.0005335	-0.8357	0.02188	-0.8013	0.03858	-1.362	0.000591	1.6	0.7	1.7	1.9	2.1	2.4	1.6	1.7	1.1	0.9	0.7	0.5	4	3.2	3.7	0.4	0.4	0.4	1.6	0.6	0.7	0.5	0.6	0.5	0.3	0.6	0.8	0.5	0.7
Mr1	protein_coding	2.418	-0.5391	0.4946	-0.2077	0.8204	-0.08498	NA	0.2297	NA	-0.8088	0.4247	-0.1079	0.9165	-0.9511	0.1704	-1.036	0.1359	-0.7214	0.3721	0	0	0.1	0	0	0	0.1	0	0	0	0	0	0	0	0	0	0	0	0	0	0	0	0.1	0	0	0	0	0	0
Stx6	protein_coding	790.5	-0.148	0.4389	0.04952	0.8284	0.1628	0.4587	0.0647	0.8125	-0.139	0.6481	-0.3117	0.06691	-0.2501	0.1418	-0.0873	0.6984	-0.1854	0.436	3.8	3	2.1	2.7	3	2.6	3.7	3.6	3.2	2.8	2.5	2.3	3.8	4.1	4	2.6	2.4	2.5	2.7	3.2	2.7	2.5	2.6	2.2	2.5	2.8	2.8	2.7	2.7
Gm8850	processed_pseudogene	4.702	0.3339	0.7032	0.2424	0.7893	-0.575	0.5471	-0.05723	0.9596	-0.01687	0.9951	0.05029	0.9632	0.1081	0.9142	-0.4669	0.6026	0.05084	0.9718	0.4	0.2	0.3	0.2	0.4	0.1	0.6	0.3	0.7	0.3	0.3	0.3	0.3	0.6	0.2	0.2	0.3	0.5	0.3	0.5	0.2	0.3	0.2	0.4	0.4	0.2	0.4	0.2	0.3
BC034090	protein_coding	68.78	-1.67	2.277e-07	-1.139	0.000611	1.064	0.002538	0.2569	0.6236	0.1067	0.9042	-0.2843	0.5211	-0.7095	0.0503	0.3545	0.4158	-0.4526	0.3683	0.4	0.3	0.3	0.4	0.5	0.5	0.6	0.5	0.4	0.3	0.2	0.1	0.5	0.4	0.4	0.2	0.1	0.2	0.2	0.2	0.2	0.4	0.2	0.2	0.3	0.2	0.4	0.4	0.3
Xpr1	protein_coding	793.8	0.1102	0.5237	0.07978	0.6629	0.1624	0.3617	0.2741	0.0861	-0.04925	0.8831	-0.4756	0.0003758	0.0102	0.964	0.1726	0.2875	0.2843	0.09473	2.3	1.9	1.7	1.3	1.4	1.3	1.8	1.6	1.7	2.2	2	1.8	1.2	1.5	1.3	1.5	1.4	1.4	1.1	1.6	1.6	1.5	1.4	1.4	2.3	2.5	2	1.8	2
Gm22569	miRNA	0.01162	-0.01058	NA	0	NA	0	NA	0	NA	0	NA	0	NA	0	NA	0	NA	0	NA	0	0	0	0	0	0	0	0	0	0	0	0	0	0	0	0	0.1	0	0	0	0	0	0	0	0	0	0	0	0
Gm5532	lincRNA	0.03179	0	NA	0	NA	-0.006751	NA	-0.0218	NA	0	NA	0	NA	0.0007409	NA	0	NA	0	NA	0	0	0	0	0	0	0	0	0	0	0	0	0	0	0	0	0	0	0	0	0	0	0	0	0	0	0	0	0
Acbd6	protein_coding	909.8	0.2962	0.07812	0.1263	0.5253	0.3046	0.09985	0.286	0.1461	0.2506	0.2903	-0.1453	0.4671	-0.215	0.2312	0.08955	0.6942	0.07092	0.8181	5.8	4.3	5.8	4.4	5.3	5.4	6.6	6	6.2	5.6	4.3	3.7	5.2	4.4	5.9	6.3	6.1	6.2	5.5	5.7	5.3	4.9	4.5	4.8	4.7	6.3	7.1	5.9	5.9
Lhx4	protein_coding	0.6835	0.1922	NA	0.006787	NA	0.2112	NA	-0.1287	NA	0.2046	NA	0.286	NA	0.1075	NA	0.3187	NA	0	NA	0	0	0	0	0	0	0	0	0	0	0	0	0	0	0	0	0	0	0	0	0	0	0	0	0	0	0	0	0
Qsox1	protein_coding	192	-0.3383	0.1719	-0.1343	0.6507	0.6997	0.002338	0.3951	0.1533	-0.3136	0.3664	-0.8097	0.0001981	-1.045	4.203e-07	-0.3457	0.1751	-0.6502	0.01093	1.1	1	1.8	1.1	0.8	0.8	1.2	1.3	0.9	0.7	0.7	0.4	0.9	0.9	1.1	0.7	0.7	0.7	0.7	0.9	0.8	0.8	0.7	0.6	0.7	0.8	1	0.9	1
[truncated: 33,286 more rows]
[truncated: 3 more columns]
