# Supplementary material for: Complementary Activity of ETV5, RBPJ, and TCF3 Drives Formative Transition from Naive Pluripotency
Source: Cell Stem Cell. 2019 May 2;24(5):785–801.e7. doi: 10.1016/j.stem.2019.03.017 (PMC6509416; doi:10.1016/j.stem.2019.03.017)
Supplement: Table S3. Differentially Expressed Genes in ETR-KO Np5, Related to Figure 5 [file mmc4.xlsx]

## Sheet: UP 
ensemblids	names	biotype	mean	log2FC [ER-dKO.CH-p5/Control.2i-p5]	padj [ER-dKO.CH-p5/Control.2i-p5]	log2FC [ETR-tKO.N-p5/Control.2i-p5]	padj [ETR-tKO.N-p5/Control.2i-p5]	log2FC [RbpJ-KO.N-16h/Control.N-16h]	padj [RbpJ-KO.N-16h/Control.N-16h]	log2FC [Etv5-KO.N-16h/Control.N-16h]	padj [Etv5-KO.N-16h/Control.N-16h]	log2FC [RbpJ-KO.2i/Control.2i]	padj [RbpJ-KO.2i/Control.2i]	log2FC [Etv5-KO.2i/Control.2i]	padj [Etv5-KO.2i/Control.2i]	log2FC [Control.N-16h/Control.2i]	padj [Control.N-16h/Control.2i]	log2FC [RbpJ-KO.N-16h/Control.2i]	padj [RbpJ-KO.N-16h/Control.2i]	log2FC [Etv5-KO.N-16h/Control.2i]	padj [Etv5-KO.N-16h/Control.2i]	Control.2i.31	Control.2i.32	Control.2i.33	Control.2i-p5.1	Control.2i-p5.2	Control.2i-p5.3	Control.CH-p2.4	Control.CH-p2.5	Control.CH-p2.6	Control.N-16h.22	Control.N-16h.23	Control.N-16h.24	Control.N-72h.7	Control.N-72h.8	Control.N-72h.9	ER-dKO.CH-p5.10	ER-dKO.CH-p5.11	ER-dKO.CH-p5.12	ETR-tKO.N-p5.13	ETR-tKO.N-p5.14	ETR-tKO.N-p5.15	Etv5-KO.2i.25	Etv5-KO.2i.26	Etv5-KO.2i.27	Etv5-KO.N-16h.17	Etv5-KO.N-16h.18	RbpJ-KO.2i.28	RbpJ-KO.2i.29
ENSMUSG00000024427	Spry4	protein_coding	1337	7.941	2.456e-154	8.072	8.843e-160	0.656	2.095e-08	0.5879	8.966e-06	2.614	4.796e-21	1.63	1.924e-08	7.254	1.971e-191	7.91	9.332e-228	7.842	9.111e-215	0.1	0.1	0.1	0	0.1	0	8.5	9.1	8.4	18	16.4	19.3	4.3	5.1	5.5	20	18	21.1	21.8	21.8	21.1	0.4	0.2	0.3	26	28.4	0.8	0.6
ENSMUSG00000017724	Etv4	protein_coding	2368	7.312	1.132e-288	7.377	1.033e-293	1.151	4.715e-21	0.7655	7.176e-08	2.158	6.842e-45	1.912	1.21e-36	4.402	4.535e-204	5.553	0	5.167	2.397e-244	1.5	1.4	1.3	0.2	0.4	0.3	16.6	15	18	31.6	27.6	37.4	9.5	9.8	11.9	68.2	61.6	65.5	68.1	69.4	67	6	4.8	6	51.4	59.3	8	5.8
ENSMUSG00000038418	Egr1	protein_coding	106.1	4.673	6.393e-28	6.898	1.882e-61	0.2049	0.7757	2.296	2.153e-11	0.7909	0.3164	-0.1972	0.8001	1.243	0.0104	1.448	0.004067	3.539	6.726e-17	0	0	0	0	0	0	1.8	1.4	1.4	0.1	0.1	0.1	1.8	2.3	1.7	0.9	0.9	1.1	5.8	3.8	4.4	0	0.1	0	0.6	0.4	0.1	0.1
ENSMUSG00000100241	Slc18a3	protein_coding	38.31	2.376	1.131e-05	6.511	7.776e-42	2.051	1.376e-05	3.905	2.303e-19	0.1085	0.9553	0.2342	0.7987	1.266	0.04124	3.317	2.087e-10	5.171	1.397e-24	0	0	0	0	0	0	0.5	0.3	0.3	0.1	0	0.1	0.2	0.1	0.2	0.2	0.1	0.2	4.4	4.4	4.2	0	0	0	1.7	1.4	0	0
ENSMUSG00000101009	1700108F19Rik	processed_transcript	90.17	4.779	4.632e-30	6.436	6.247e-55	5.498	2.632e-47	2.547	1.148e-08	5.131	7.328e-31	1.093	0.06594	0.2938	0.7123	5.792	4.28e-41	2.841	8.502e-09	0	0	0	0	0	0	0	0	0	0	0	0	0.2	0.1	0.1	1.2	1.9	2.1	6.7	4.7	5.6	0	0.1	0.1	0.3	0.3	1.6	1.7
ENSMUSG00000072473	1700024G13Rik	protein_coding	18.43	3.401	2.588e-09	5.537	2.005e-24	0.7419	0.3926	3.144	5.095e-08	0	1	0	1	0.7121	0.3613	1.454	0.03631	3.856	5.751e-11	0	0	0	0	0	0	0.2	0.4	1.8	0	0.2	0.5	0	0.2	0	3.1	2.4	1.7	13	12.9	12.6	0	0	0	3.8	3.5	0	0
ENSMUSG00000039278	Pcsk1n	protein_coding	73.34	3.435	6.05e-18	5.468	4.41e-46	0.806	0.01318	1.516	4.573e-07	0.4455	0.5304	1.404	0.0001211	1.619	2.764e-06	2.425	4.265e-13	3.136	4.311e-20	0.2	0.2	0.4	0	0.1	0.1	0.3	0.3	0.7	0.9	0.9	0.7	1.3	1	1.6	1.3	1.1	1.5	4.6	5.5	6.3	0.9	0.7	0.6	2.3	2.7	0.5	0.2
ENSMUSG00000007107	Atp1a4	protein_coding	140.8	0.3985	0.5917	5.391	1.605e-32	2.262	5.54e-13	-1.922	1.97e-07	0.9001	0.1697	-1.86	0.0008484	4.216	1.303e-27	6.478	3.852e-65	2.294	2.97e-07	0.1	0.1	0	0	0	0	0	0	0	2.4	2.8	1.1	0	0	0	0.1	0	0	1.5	2.2	2.1	0	0	0	0.4	0.6	0.1	0.2
ENSMUSG00000036158	Prickle1	protein_coding	970.1	3.878	3.894e-91	5.347	1.297e-174	5.29	3.372e-168	0.4904	0.09482	2.881	3.329e-48	1.134	1.053e-07	-0.9961	1.796e-05	4.294	4.807e-112	-0.5057	0.09603	1.2	0.6	0.6	0.9	0.9	0.7	6.1	6.8	6	0.4	0.4	0.4	5.5	7.7	9	12.8	13.2	13.7	43.7	33.3	35	1.8	1.9	1.8	0.4	0.7	7.3	5.8
ENSMUSG00000032420	Nt5e	protein_coding	748.7	4.654	4.277e-97	5.179	1.348e-120	1.803	4.038e-22	2.083	1.723e-24	0.7797	0.001592	1.99	2.068e-23	0.8875	3.163e-05	2.691	3.963e-43	2.971	1.683e-44	0.6	0.4	0.9	0.1	0.2	0.2	10.1	9.5	9.3	1	0.9	1.5	0.8	0.8	0.7	5.6	4.5	5.7	5.7	9	8.1	2.9	2.2	2.3	4.9	5	1.1	1
ENSMUSG00000055780	Usp26	protein_coding	91.84	3.131	1.913e-13	5.108	1.047e-35	0.8525	0.06227	0.05747	0.9405	1.146	0.02607	-0.4349	0.4369	1.124	0.008906	1.977	1.025e-06	1.182	0.01639	0.2	0.2	0.2	0	0	0.1	0.5	0.6	2	0.5	0.4	0.6	0.6	0.5	0.8	1	0.8	0.8	5.4	3.2	3.1	0.2	0.1	0.1	0.4	0.6	0.5	0.6
ENSMUSG00000024501	Dpysl3	protein_coding	965.3	4.66	7.665e-90	5.029	7.068e-105	0.7306	0.006956	1.845	4.963e-13	0.5283	0.1208	1.136	3.9e-06	-0.3383	0.2537	0.3924	0.1895	1.507	9.474e-09	2.1	1.9	1	0.7	0.7	0.5	1.7	1.5	1.4	1.6	1.6	0.9	4.3	5.2	4.4	15.9	19.5	18.8	14.2	28.9	27.5	3.9	4	3.9	4.9	5.4	3	2.6
ENSMUSG00000015890	Amdhd1	protein_coding	80.89	5.056	1.953e-45	4.989	2.868e-44	0.05632	0.9282	-0.2023	0.677	0.3909	0.6726	-1.327	0.01488	2.665	7.142e-13	2.722	7.403e-13	2.463	9.951e-10	0.2	0	0.1	0.2	0.2	0	0.2	0.2	0.3	0.8	0.8	1.1	0	0	0	5.2	5.1	6.1	3.8	6.3	5.7	0.1	0	0	0.9	0.7	0.2	0.1
ENSMUSG00000042284	Itga1	protein_coding	367.5	2.682	1.244e-55	4.761	4.981e-180	1.067	2.211e-12	0.9089	6.212e-08	-0.38	0.2978	-0.9929	2.622e-05	1.412	2.567e-14	2.479	8.728e-44	2.321	1.946e-34	0.4	0.4	0.4	0.4	0.4	0.6	3.1	3.2	3.9	1	1	1	0.2	0.3	0.2	3	3.2	2.9	13	12.8	13.3	0.2	0.2	0.2	1.9	1.9	0.3	0.1
ENSMUSG00000022015	Tnfsf11	protein_coding	74.65	1.522	0.001394	4.587	3.823e-29	0.04775	0.9395	0.2834	0.5181	0.2533	0.8417	0.4686	0.4773	4.94	3.059e-34	4.988	1.95e-34	5.224	4.1e-35	0	0.1	0	0	0.1	0	0.4	0.6	0.9	2.8	2.7	3	1.5	2.3	1.7	0.2	0.3	0.3	3.3	2.3	2.1	0.1	0	0.1	3.1	4.2	0.2	0
ENSMUSG00000031160	Eras	protein_coding	557.6	2.891	3.183e-63	4.196	2.285e-135	0.5201	0.0002246	1.204	7.084e-18	0.2304	0.4664	0.4097	0.03212	2.837	4.659e-82	3.357	2.55e-114	4.041	8.797e-146	5.1	3.1	4.6	2.1	2.5	1.9	7.1	5.7	7.4	28.8	31.7	31.7	7.2	9	7.5	17.7	16.1	17.5	45.6	39.1	42.7	6.5	5	5.2	71.4	72.6	4.6	4.5
ENSMUSG00000024521	Pmaip1	protein_coding	1014	5.036	2.018e-162	4.118	3.378e-108	2.029	1.092e-31	0.1347	0.6722	2.737	4.222e-37	0.3889	0.1795	1.93	2.477e-19	3.958	1.665e-82	2.064	5.997e-19	0.8	0.6	0.6	1.1	1.7	1.3	16.7	13.1	21	2.4	2.4	3.6	41.2	45.1	42.2	48.8	44.4	53.6	25.7	26.2	25	1	0.9	0.8	3	3.1	3.9	4.9
ENSMUSG00000022208	Jph4	protein_coding	158.9	0.6937	0.1021	4.093	1.051e-36	-0.1199	0.796	0.208	0.5863	-0.003684	0.9991	-2.138	4.102e-07	2.93	2.506e-24	2.81	1.067e-21	3.138	1.691e-24	0.1	0.1	0.1	0.1	0.1	0	0.7	0.6	0.7	1.1	0.9	0.7	4.1	5	5.1	0.1	0.1	0.1	1.7	1	1.1	0	0	0	1	1.2	0.2	0.1
ENSMUSG00000025038	Efhc2	protein_coding	142.6	2.869	4.641e-07	4.062	1.189e-13	0.2057	0.8576	-1.134	0.104	0.0784	0.9665	-1.375	0.03192	0.07135	0.9417	0.277	0.7554	-1.062	0.157	2.5	1.7	0.4	0.2	0.2	0.1	1	1.4	1.4	1.8	1.9	1.4	1.1	0.6	0.7	1.8	5.2	3.3	2.2	15.9	10.9	0.1	0.3	0.9	0.2	0.8	1.2	2.3
ENSMUSG00000052157	Gm650	processed_pseudogene	86.26	4.556	4.757e-22	4.001	3.555e-17	0.9914	0.05173	0.9377	0.07736	1.133	0.04684	1.388	0.003291	0.7736	0.1254	1.765	8.257e-05	1.711	0.0005481	1.5	1	0.4	0	0.1	0	0.2	0.1	0	2.4	2.5	0.7	0.1	0.2	0.1	4.9	4	4.7	1.7	3.5	3.7	3.2	2.8	3.1	3.7	4.5	3.2	3.1
ENSMUSG00000060240	Cend1	protein_coding	52.25	0.9192	0.02748	3.995	4.47e-32	0.1723	0.7663	0.0573	0.9266	0.8377	0.1442	-1.663	0.001049	1.529	5.538e-05	1.701	1.256e-05	1.586	0.0001389	0.3	0.2	0	0.2	0.3	0.2	0.5	0.4	0.8	0.8	0.5	0.8	3.4	3.6	3.6	0.6	0.4	0.5	5.4	4.3	4.4	0.1	0	0	0.7	0.8	0.5	0.5
ENSMUSG00000006205	Htra1	protein_coding	387.7	-0.08065	0.8608	3.968	7.526e-55	2.931	1.432e-35	2.266	9.892e-18	3.074	1.14e-33	0.3071	0.3903	0.7085	0.0146	3.639	4.965e-49	2.975	1.274e-27	1	0.9	1.5	1	0.9	0.5	1.2	0.7	0.5	2.1	1.9	1.6	2.6	2.5	5	0.7	0.9	0.6	13.7	14.1	13	1.3	1.5	1.4	8.4	11.1	9.5	9.1
ENSMUSG00000007872	Id3	protein_coding	767	3.629	5.557e-100	3.961	1.886e-119	1.728	2.299e-26	1.227	4.098e-11	1.539	9.356e-19	-0.7847	4.183e-05	0.1733	0.4648	1.901	6.048e-30	1.4	1.278e-13	6.5	5.6	5.9	3.5	3.8	2.2	14.2	11.7	9.1	6.8	7.9	5.7	1	0.8	0.7	39.8	41.1	42.7	56.4	52.1	47.7	3.9	3	3.5	15.3	17.2	21.6	17.1
ENSMUSG00000020805	Slc13a5	protein_coding	126.3	1.971	6.963e-06	3.947	5.341e-22	4.11	4.659e-22	4.593	2.188e-24	2.532	1.77e-08	1.377	0.003958	-1.302	0.009045	2.807	4.284e-11	3.291	3.37e-13	0.3	0.1	0.1	0.2	0.2	0.1	0.2	0.2	0.1	0.1	0	0	0.4	0.2	1	1	0.9	0.8	1.7	5.3	4.7	0.5	0.6	0.5	2.4	2.2	1	1.1
ENSMUSG00000014602	Kif1a	protein_coding	1212	1.229	3.709e-08	3.905	1.632e-85	0.4708	0.04882	0.4119	0.08865	0.9958	0.0002944	0.1625	0.6545	0.8505	0.0005254	1.321	4.238e-08	1.262	4.961e-07	0.2	0.1	0.1	0.1	0.2	0.1	12.8	11.8	10.8	0.2	0.2	0.2	34.8	40.3	39.3	0.3	0.3	0.3	2.5	2.1	2	0.1	0.1	0.1	0.3	0.3	0.2	0.2
ENSMUSG00000078508	Gm13128	protein_coding	120	3.455	1.338e-23	3.861	1.687e-29	2.32	3.291e-13	3.493	9.224e-27	1.783	2.715e-08	2.29	2.307e-14	-1.381	5.539e-05	0.9391	0.006058	2.111	1.33e-10	1.4	1.4	0.6	0.2	0.4	0.2	0.1	0.1	0	0.6	0.4	0.3	0	0	0	3.6	4.1	4.3	2.7	6.5	6.9	5.7	7.2	6.4	5.6	6.2	4.9	4.1
ENSMUSG00000019851	Perp	protein_coding	301.4	0.9214	0.0001248	3.742	1.747e-69	2.126	1.688e-22	0.7095	0.01185	2.224	4.796e-21	0.1723	0.6327	0.003201	0.996	2.129	3.621e-20	0.7127	0.02037	1	1.1	1.4	1.3	1.7	1.7	13	10.8	10.6	1.1	0.9	1.4	8.3	9.7	9.3	2.9	3.1	3.3	33.3	18.4	17.6	1.3	1.1	1.4	1.9	1.8	5	6.5
ENSMUSG00000024526	Cidea	protein_coding	265.2	4.389	2.129e-75	3.737	2.311e-54	3.71	8.23e-47	1.478	3.079e-06	2.638	6.084e-32	1.633	1.328e-12	-2.417	1.009e-18	1.292	5.015e-08	-0.939	0.001912	3.4	2.6	3.2	0.7	2	1.2	0.3	0.3	0.4	0.5	0.4	0.6	0.1	0.1	0.1	34.6	27.6	32	16	22.3	21.1	8.9	11.1	8.9	1.2	1.8	16.9	18
ENSMUSG00000029641	Rasl11a	protein_coding	43.12	2.16	5.525e-08	3.718	1.775e-23	1.03	0.0007711	0.4403	0.2624	0.8381	0.09697	-0.05245	0.9367	1.353	0.0001232	2.383	7.882e-13	1.793	1.194e-06	0.3	0.6	0.1	0.2	0.2	0.2	1.6	1.5	1.4	1.1	1.4	1.2	2	1.9	1.8	0.9	1.2	1.4	3.3	3.9	3.6	0.5	0.5	0.3	1.6	1.8	0.6	0.7
ENSMUSG00000042401	Crtac1	protein_coding	123.7	1.667	3.267e-08	3.679	5.97e-39	2.047	2.174e-12	2.639	4.659e-18	2.169	2.326e-11	-0.4771	0.2777	0.2771	0.542	2.324	7.472e-14	2.916	3.265e-19	0.5	0.2	0.4	0.7	0.6	0.5	0.3	0.2	0.1	0.5	0.5	0.5	0.1	0.1	0.1	2.1	1.9	2.4	5.5	10.6	11	0.3	0.1	0.4	3.5	3.3	2	1.9
ENSMUSG00000060519	Tor3a	protein_coding	1075	3.018	5.192e-125	3.672	4.662e-186	0.5348	1.248e-05	1.308	2.524e-26	1.185	2.437e-19	0.6818	5.249e-07	1.875	5.438e-53	2.41	7.055e-87	3.183	1.235e-130	2.6	2.4	4	1.7	2	1.9	5.7	5.1	5.3	9.3	9.9	12.1	8.8	9.1	9.2	15.4	15.8	16.5	25	26.2	24.1	4.9	4.3	4.3	25.1	27	6.9	6.2
ENSMUSG00000092035	Peg10	protein_coding	14350	4.123	5.337e-45	3.668	6.885e-36	0.2764	0.5883	0.4239	0.3498	1.266	0.000275	2.638	2.403e-18	2.48	1.087e-16	2.756	2.566e-20	2.904	1.231e-18	8	6.6	6.1	11.2	11.2	12.3	236.2	209.4	238.9	38.3	35.9	57.2	14.4	17.5	25.7	282	181.2	270.2	93.2	222.2	209.4	70.3	32.1	45.3	42.2	78.7	18.3	15.3
ENSMUSG00000037759	Ptger2	protein_coding	19.4	0.8259	0.1216	3.661	2.005e-18	1.181	0.03826	-0.0466	0.9623	-0.5727	0.4774	-1.559	0.001568	-1.744	0.000246	-0.5637	0.3384	-1.791	0.0008383	0.2	0.2	0.2	0	0.1	0.1	0	0.1	0.1	0.1	0	0	0.1	0	0	0.2	0.2	0.1	1.3	1.4	1.3	0	0.1	0.1	0	0.1	0.1	0.1
ENSMUSG00000026255	Efhd1	protein_coding	62.11	1.282	0.00239	3.645	9.706e-23	0.4475	0.3633	-1.206	0.003617	0.7982	0.155	0.2044	0.7234	1.754	2.732e-06	2.202	2.813e-09	0.5485	0.3461	0.2	0.4	1	0.3	0.3	0.2	0.2	0.4	0.3	2	2.1	0.8	0.2	0.3	0.1	0.6	1	0.7	4.3	3.6	5	0.5	0.6	0.5	0.7	0.7	0.7	0.9
ENSMUSG00000095180	Rhox5	protein_coding	1616	2.105	1.394e-35	3.641	3.92e-107	1.21	2.246e-12	-0.07755	0.815	2.163	2.225e-33	-0.113	0.687	2.257	4.081e-38	3.467	1.498e-89	2.179	3.214e-29	14.6	13.2	10.7	22.8	25.9	32.5	21.6	22.8	19.6	62.5	69.9	63.3	10.5	11.8	19.8	139.9	99.6	122.8	401.4	320.2	349.5	12.4	12	12.2	60.6	63.3	55.5	59.3
ENSMUSG00000030587	2200002D01Rik	protein_coding	48.36	2.939	7.126e-10	3.627	5.551e-15	1.594	0.0001527	2.167	3.551e-07	1.581	0.004805	2.042	1.853e-05	1.645	0.0005849	3.239	2.72e-13	3.812	1.409e-16	0.2	0.1	0.1	0.1	0.1	0	1.3	0.9	0.2	0.3	0.7	0.8	2.5	3	3.1	1.2	0.9	1.1	1.4	2.1	1.9	0.8	0.9	0.7	3.5	3.1	0.2	0.4
ENSMUSG00000031502	Col4a1	protein_coding	2049	1.263	0.04426	3.626	2.804e-11	2.137	0.0003946	0.3095	0.7442	1.701	0.01282	-0.6746	0.354	-0.1056	0.9114	2.032	0.0005283	0.2039	0.8572	2.2	1.8	7.7	0.7	0.8	0.6	3.5	3.3	8.4	1.8	1.7	7	13.6	16.2	41.4	2.8	2.8	2.7	21.1	27.2	26.1	1.7	2.2	2.1	4.3	4.8	8	7.4
ENSMUSG00000037736	Limch1	protein_coding	93.37	0.6109	0.1011	3.624	1.563e-35	1.552	4.914e-08	0.5277	0.1663	0.9235	0.0166	0.9178	0.006123	0.2694	0.5225	1.821	1.071e-09	0.7971	0.04076	0.1	0.1	0.1	0.1	0.1	0.1	0.4	0.4	0.3	0.2	0.2	0.1	0.3	0.4	0.5	0.2	0.2	0.1	1.6	1.2	1.3	0.3	0.3	0.2	0.2	0.3	0.2	0.3
ENSMUSG00000021087	Rtn1	protein_coding	88.91	1.883	1.49e-08	3.597	1.72e-30	0.6915	0.09283	1.045	0.005653	-0.4687	0.4203	-0.4196	0.3131	-0.8638	0.01513	-0.1723	0.7397	0.1811	0.776	0.5	0.3	0.6	0.3	0.2	0.2	0.6	0.6	0.6	0.3	0.2	0.3	0.4	0.5	0.7	0.8	0.9	0.9	2	4	3.2	0.5	0.3	0.2	0.6	0.5	0.4	0.3
ENSMUSG00000020953	Coch	protein_coding	33.39	2.047	1.603e-06	3.573	1.647e-19	0.8764	0.02152	1.152	0.001306	-0.4383	0.5651	-1.394	0.001572	0.1133	0.8435	0.9897	0.01102	1.265	0.001164	0.2	0.2	0.3	0	0	0.1	0.8	0.8	0.9	0.2	0.2	0.2	0.8	0.9	1	0.4	0.3	0.3	1	1.1	1	0.1	0.1	0.1	0.5	0.6	0.1	0.1
ENSMUSG00000068735	Trp53i11	protein_coding	417.5	0.6515	0.01184	3.542	2.947e-60	1.552	3.145e-14	0.3134	0.2995	0.9575	0.000421	-0.8708	0.001605	1.195	3.317e-07	2.747	4.805e-36	1.508	2.479e-09	1	0.5	0.7	0.8	0.6	0.8	2.8	3.4	2.5	1.7	1.6	1.9	21.4	21.7	23.5	1.1	1.3	1.1	10.7	8	8.4	0.5	0.4	0.3	1.7	2.5	1.8	1
ENSMUSG00000027254	Map1a	protein_coding	626.7	2.58	1.45e-53	3.528	3.555e-101	-0.2975	0.1502	0.0589	0.8484	-0.4198	0.06752	-1.053	6.554e-10	1.153	3.727e-13	0.856	2.66e-07	1.212	8.961e-12	1.4	1.1	1.4	0.4	0.5	0.4	0.6	0.6	0.5	2.9	2.8	3	2	2.4	2.2	2.5	2.7	2.9	4.9	5.9	5	0.7	0.7	0.4	3	3.1	0.8	0.9
ENSMUSG00000091243	Vgll3	protein_coding	87.87	2.057	6.619e-10	3.482	2.479e-28	-0.26	0.5904	1.866	2.825e-11	0.5503	0.2487	2.375	8.817e-18	0.3614	0.3394	0.1014	0.8497	2.227	1.079e-13	0.3	0.4	0.3	0.2	0.2	0.1	1.6	1.3	1.1	0.5	0.7	0.3	1.4	1.6	1.3	0.8	0.8	0.7	2	2.3	2.1	2	2.2	2	2.2	1.6	0.7	0.4
ENSMUSG00000033227	Wnt6	protein_coding	29.58	0.168	0.8397	3.467	1.948e-13	1.094	0.03961	0.6984	0.2425	0.7671	0.4062	0.4491	0.5402	1.179	0.03695	2.274	1.002e-05	1.878	0.0009206	0.1	0	0	0	0.1	0	3.1	3.5	2.2	0.3	0.1	0.2	0.2	0	0.1	0.1	0.1	0.1	1	1.3	1.5	0.1	0.1	0.1	0.4	0.3	0.1	0.2
ENSMUSG00000032946	Rasgrp2	protein_coding	924.8	2.455	1.005e-55	3.462	5.043e-112	0.2754	0.1388	0.3893	0.03165	0.6902	5.293e-05	0.0239	0.9305	1.887	1.556e-39	2.163	2.446e-51	2.276	2.227e-47	1.3	1.1	1	0.5	0.5	0.4	1.5	1.3	0.9	4.6	4.5	4.3	3	3.6	3.2	2.5	2.7	2.6	6.5	4.9	4.5	1.3	1.3	1	5.5	6.2	1.8	1.9
ENSMUSG00000031099	Smarca1	protein_coding	554.8	3.023	6.026e-35	3.453	9.66e-46	1.785	7.27e-14	-0.4902	0.1393	1.588	4.373e-10	0.2374	0.4888	0.1919	0.5818	1.977	1.992e-16	-0.2983	0.4788	1.4	1.7	0.4	0.6	0.5	0.5	4.9	4.4	3.6	1.8	1.6	0.9	6.8	8.8	6.5	4.8	4.9	4.9	5.6	7.2	7.1	1.6	1.6	1.2	0.9	1	3.8	4.1
ENSMUSG00000031163	Glod5	protein_coding	16.41	2.718	6.441e-08	3.433	1.813e-12	0.7204	0.3084	1.257	0.02878	0.5992	0.5816	1.43	0.01457	0.5761	0.4104	1.296	0.03354	1.833	0.001947	0.3	0.1	0	0	0.5	0.2	0.2	0.2	0	0.4	0.5	0.1	0.4	0.2	0.5	2.5	2.6	2.1	4.4	3.6	4.5	0.8	0.9	0.5	1.1	0.9	0.1	0.5
ENSMUSG00000042745	Id1	protein_coding	137.3	2.645	2.515e-15	3.429	8.992e-26	2.508	5.662e-19	0.9977	0.004377	0.2017	0.8045	-0.6967	0.09494	1.376	3.71e-05	3.883	3.297e-37	2.373	5.14e-12	1	1.1	0.8	0.1	0.7	0.9	6.6	5.6	5.9	2.5	2.4	4	1.2	1.7	1.3	4.7	4.3	5.2	11.3	6.2	7.6	0.9	0.6	0.4	5.7	6.6	0.3	1.5
ENSMUSG00000033255	Gm5134	protein_coding	101.4	4.181	2.618e-44	3.425	1.829e-29	1.19	8.959e-07	0.6513	0.02633	2.023	3.899e-10	1.47	6.44e-06	2.32	6.221e-15	3.511	6.865e-34	2.972	1.135e-21	0.3	0.2	0.1	0.2	0.1	0.2	0.3	0.3	0.2	1.2	1.1	1	0.1	0.1	0.1	4.2	3.7	3.8	1.8	2.7	2.3	0.7	0.7	0.4	1.7	1.9	0.6	0.9
ENSMUSG00000085662	Gm16220	antisense	29.88	4.056	3.717e-18	3.401	7.482e-13	0.6985	0.1469	0.3158	0.5923	2.129	0.0001117	1.891	0.0002886	3.112	2.602e-11	3.81	1.77e-16	3.427	2.9e-12	0.3	0.2	0	0	0.4	0.1	0.2	0.2	0.4	4.2	4.7	2.7	0.1	0	0.1	9.8	7.7	5.8	3.2	5.4	5.8	1.8	0.6	2.2	5	5.3	2.2	1.8
ENSMUSG00000058669	Nkx2-9	protein_coding	30.61	-0.7829	0.1602	3.379	4.66e-17	-0.2121	0.7504	-0.2881	0.6199	-0.1764	0.8785	-1.61	0.001259	1.437	0.0004623	1.225	0.005696	1.149	0.01954	0.4	0.4	0.9	0.2	0.2	0.3	0.6	1	0.7	1.9	1.3	0.9	0.7	0.8	1	0.2	0.1	0.1	4.4	3.1	3.4	0.2	0.1	0.1	1.2	1.1	0.5	0.4
ENSMUSG00000040483	Xaf1	protein_coding	213	3.078	7.637e-14	3.35	1.789e-16	3.981	2.447e-20	3.541	2.65e-14	2.54	5.239e-09	1.476	0.001217	-2.51	2.1e-08	1.471	0.001075	1.031	0.05994	0.5	0.5	0.4	0.3	0.5	0.3	0.2	0.2	0.1	0	0	0.1	0	0.1	0.1	5	4.6	3.9	1.4	8.1	7.2	1.5	1.8	1.5	1.2	1.1	3.1	3
ENSMUSG00000043259	Fam13c	protein_coding	188.3	2.557	8.783e-22	3.347	2.105e-37	1.526	1.624e-09	2.202	7.939e-17	0.7801	0.02008	1.397	1.454e-07	0.03793	0.9348	1.564	2.034e-09	2.24	3.096e-16	0.5	0.3	0.3	0.1	0.3	0.1	0.3	0.4	0.3	0.4	0.4	0.4	0.6	0.7	0.5	1.4	1	1.4	1.4	2.5	2.7	1	1.1	0.9	1.9	1.9	0.6	0.6
ENSMUSG00000039115	Itga9	protein_coding	857.7	2.652	8.186e-60	3.333	5.058e-95	0.4827	0.008797	0.9952	2.798e-08	0.6198	0.00156	-0.632	0.0005813	1.058	1.098e-10	1.54	1.02e-21	2.053	6.4e-32	2.2	2	2.1	1.1	1.3	0.9	1.8	1.5	1.4	5	4.5	4	1.1	1.2	1.1	6.8	6.9	7.7	8.3	13.8	12.5	1.6	1.3	1.2	9.2	9	3.8	3
ENSMUSG00000053113	Socs3	protein_coding	85.58	3.878	8.53e-26	3.33	5.603e-19	0.2919	0.5455	-1.596	2.198e-05	0.4363	0.5644	-0.5206	0.3129	1.729	1.429e-06	2.02	2.222e-08	0.133	0.8718	0.3	0.1	0.1	0.2	0	0.1	3.1	4.3	3.1	0.7	0.6	0.7	3.2	3.5	3.2	2.1	1.9	2	1.2	1.5	1.3	0.2	0.1	0.1	0.2	0.1	0.3	0.1
ENSMUSG00000067786	Nnat	protein_coding	224.1	1.919	2.531e-07	3.322	3.279e-21	0.8018	0.03759	-1.025	0.01069	0.7918	0.09118	-1.507	6.153e-05	0.6499	0.09268	1.452	2.696e-05	-0.3752	0.5168	1.2	0.9	2	0.3	0.3	0.4	9.5	7.5	14.3	1.6	1.7	2.9	15.8	20.3	32.9	1.6	1.9	1.5	4.3	5.1	4.7	0.5	0.4	0.3	0.6	1.2	1.3	2.7
ENSMUSG00000050473	Slc35d3	protein_coding	98.97	1.274	0.00115	3.3	3.551e-22	0.8192	0.0003913	1.348	5.907e-09	-0.3621	0.71	0.2556	0.6609	4.039	5.213e-35	4.858	2.029e-50	5.387	2.715e-58	0.1	0.1	0.1	0.2	0.1	0.1	0.3	0.1	0.2	2.4	2	2.2	3	3.6	2.3	0.3	0.4	0.3	1.6	1.4	1.5	0.1	0.1	0.1	5.6	6.3	0	0.1
ENSMUSG00000061517	Sox21	protein_coding	165.3	-1.186	0.000173	3.295	1.633e-36	2.132	8.927e-18	1.335	3.479e-06	1.369	6.421e-07	-1.055	0.0002574	-0.5111	0.0954	1.62	2.468e-10	0.8243	0.01022	1.1	1.1	1.8	0.5	0.6	0.5	0	0.1	0.2	0.8	0.8	1	0	0	0.1	0.2	0.2	0.2	3.6	6.8	6.3	0.6	0.5	0.6	2.1	2.4	4	2.6
ENSMUSG00000031503	Col4a2	protein_coding	894.2	1.206	0.05607	3.288	1.912e-09	2.258	0.000144	0.3717	0.6817	1.844	0.005236	-0.3575	0.6596	-0.0891	0.9256	2.169	0.000175	0.2826	0.7935	1	0.8	3.5	0.5	0.4	0.3	2.1	2.2	3.9	0.9	0.8	3.1	6.9	8.6	23.1	1.5	1.5	1.2	7.6	11.5	10.1	1	1.5	1.3	2.1	2.4	4.4	3.8
ENSMUSG00000031530	Dusp4	protein_coding	1115	2.476	7.379e-49	3.28	3.563e-86	-1.006	6.007e-09	-0.022	0.9513	-1.246	9.406e-07	-1.323	6.522e-09	3.731	1.044e-92	2.725	2.779e-48	3.709	8.304e-78	1.5	1.4	0.7	3.7	3	4.4	38.6	34.5	35.6	20	18	18.4	24.4	27.1	27.7	22.2	19.5	22.5	49.3	30.7	33.1	0.6	0.5	0.5	17.3	20	0.5	0.7
ENSMUSG00000023484	Prph	protein_coding	122.4	-0.1735	0.7422	3.261	2.446e-26	0.3404	0.4322	-0.2235	0.6419	0.3856	0.5932	-0.9274	0.03453	1.666	6.758e-07	2.006	2.284e-09	1.443	0.0001584	0.3	0.3	0.5	0.8	0.5	0.2	1.9	2	1.8	1.1	1.3	1.5	15.2	14	14.2	0.5	0.3	0.4	3.1	6.4	5.8	0.2	0.1	0.2	1.2	1	0.5	0.5
ENSMUSG00000047793	Sned1	protein_coding	1096	2.054	1.029e-40	3.253	1.641e-103	0.4124	0.01001	0.8553	4.232e-08	-0.205	0.4838	-1.673	2.439e-25	2.507	1.475e-70	2.92	4.096e-95	3.363	7.584e-106	1.4	1.2	1.2	0.9	0.7	0.4	3.9	3.4	3.6	7.9	7	7.4	5.7	5.3	4.7	2.9	2.6	2.7	5.8	6.9	6.3	0.5	0.3	0.4	12.7	14.6	1.3	0.9
ENSMUSG00000019960	Dusp6	protein_coding	1529	2.779	1.554e-98	3.245	6.561e-135	0.4427	0.0006139	-0.0008379	0.9983	1.063	1.879e-14	-1.717	1.123e-30	3.039	1.037e-131	3.482	1.515e-172	3.038	2.622e-110	3.8	2.6	3.9	1.9	2.6	2.3	33.7	33.4	29	29.3	27.6	27.8	31.7	33.6	31	16.7	14.5	17.1	22.6	22.5	21.7	1.2	0.9	0.9	26.7	29.9	7.7	7.4
ENSMUSG00000055322	Tns1	protein_coding	596.3	2.858	1.755e-29	3.24	5.444e-38	2.249	7.362e-20	2.943	3.134e-28	1.974	1.032e-14	1.786	1.453e-12	-0.6365	0.0254	1.612	1.643e-10	2.307	1.798e-17	0.5	0.4	1.2	0.2	0.3	0.2	0.5	0.4	0.3	0.3	0.3	0.6	0.2	0.2	0.2	1.9	1.7	1.9	2.4	2.6	2.3	2.6	2.3	2.1	3.2	3.6	3	2.5
ENSMUSG00000004151	Etv1	protein_coding	911.2	2.836	5.083e-81	3.233	1.28e-105	-0.2657	0.1425	0.6992	9.572e-06	-0.1641	0.5703	0.4956	0.001598	1.259	6.497e-20	0.9937	2.832e-12	1.959	4.925e-39	1.8	1.5	1.7	0.4	0.6	0.4	1.3	1.2	1.2	4.1	3.7	4.2	1.3	1.7	1.2	3.3	3.4	3.8	4	4.8	5	2.7	2	2.3	6.4	6.7	1.8	1.4
ENSMUSG00000104598	Gm30214	antisense	24.57	1.006	0.08234	3.231	5.596e-12	-0.00372	0.9977	1.27	0.002447	-0.2461	0.8087	1.121	0.01131	0.8079	0.0753	0.8042	0.09808	2.078	1.115e-06	0.4	0.6	0.6	0	0.2	0	0	0	0.1	0.7	1.1	1.1	0	0	0	0.2	0.3	0.2	1.2	1.6	1.2	1.2	1.1	1.3	2.7	2.4	0.4	0.2
ENSMUSG00000022094	Slc39a14	protein_coding	1652	2.58	3.947e-120	3.221	4.783e-188	0.5585	2.617e-07	0.2367	0.09059	0.8869	2.552e-11	-0.5551	0.0001127	3.144	4.655e-164	3.702	2.05e-227	3.38	9.714e-162	0.9	0.8	1	1.4	1.2	1.3	6.1	5.1	5.2	8.1	7.7	7.9	8.7	9.4	8.9	7.8	7.6	8.1	13.2	12.2	11.3	0.7	0.5	0.6	9	9.7	1.5	1.5
ENSMUSG00000051335	Gfod1	protein_coding	224.7	2.035	3.119e-20	3.198	1.512e-50	0.6038	0.002025	0.1986	0.4655	-0.004325	0.9965	-2.221	1.114e-19	2.06	3.992e-27	2.664	7.788e-45	2.259	1.649e-27	0.6	0.5	0.3	0.2	0.4	0.2	0.3	0.4	0.5	2.1	2.3	2.1	0.4	0.5	0.6	1	1.1	1.1	2	2.7	2.5	0.1	0.1	0.1	2.5	2.6	0.5	0.5
ENSMUSG00000018924	Alox15	protein_coding	263.2	3.134	3.293e-26	3.197	3.63e-27	-0.1802	0.6253	1.426	2.335e-10	0.08005	0.9414	-1.216	0.005454	3.169	1.075e-27	2.988	1.036e-23	4.594	6.35e-54	0.2	0.1	0.3	0	0.2	0.3	34.8	30	25.5	2	2.6	1.6	1	1.4	1.3	2.5	1.9	2.3	2.5	2.2	2.2	0.1	0.1	0	5.2	6.4	0	0.3
ENSMUSG00000019966	Kitl	protein_coding	105	1.086	8.882e-05	3.184	1.405e-38	0.7594	0.000901	-0.09733	0.8072	-0.3654	0.3623	0.09414	0.7872	0.263	0.3566	1.022	7.278e-06	0.1656	0.6965	0.6	0.6	0.6	0.1	0.2	0.2	0.5	0.6	0.7	0.8	0.8	0.5	0.2	0.2	0.2	0.4	0.4	0.4	1.7	2.2	1.9	0.6	0.7	0.6	0.6	0.7	0.4	0.4
ENSMUSG00000078509	Pramef17	protein_coding	52.14	2.695	9.16e-10	3.157	2.388e-13	1.972	6.187e-06	3.277	1.471e-14	2.006	4.731e-06	2.361	6.636e-09	-0.9586	0.0508	1.014	0.03205	2.318	1.251e-07	0.6	0.3	0.4	0.1	0.3	0.1	0.2	0	0.2	0.3	0.2	0.1	0	0	0	1	1.7	1.8	1	2.9	2.5	2.2	2.4	3.7	2.7	2.9	1.9	2.1
ENSMUSG00000026509	Capn2	protein_coding	305.9	0.7406	0.01339	3.149	8.59e-36	0.6567	0.01676	1.095	4.115e-05	0.6511	0.06585	0.2886	0.4049	1.083	3.158e-05	1.739	4.24e-12	2.178	3.308e-16	0.5	0.4	0.4	0.1	0.4	0.2	4.9	4	3.1	0.9	0.8	1.2	6.3	7.7	7.2	0.5	0.4	0.5	2.3	3	2.6	0.6	0.6	0.4	2.3	1.9	0.8	0.5
ENSMUSG00000023913	Pla2g7	protein_coding	43.21	2.084	1.941e-07	3.146	1.613e-16	1.401	0.002393	2.185	3.537e-07	0.741	0.3574	0.4479	0.4872	0.4079	0.5259	1.809	0.0001475	2.593	2.668e-08	0.1	0.1	0.1	0.1	0.2	0.2	2.7	2.1	1.3	0.1	0.1	0.2	0	0	0	0.9	0.9	0.9	2.4	1.7	1.7	0.1	0.1	0.1	0.5	0.7	0.1	0.2
ENSMUSG00000025608	Podxl	protein_coding	1038	2.272	1.352e-29	3.112	1.175e-55	0.7561	0.0003332	1.141	1.689e-07	0.8644	0.0003684	0.7703	0.0007682	1.86	2.732e-20	2.616	1.641e-39	3.001	7.983e-44	1.3	0.9	0.7	1	0.9	0.9	14.3	12.5	10.8	4.6	4.2	2.8	26.6	30.5	33.8	5.3	4.6	4.3	8.9	8.5	8.4	1.7	1.9	1.8	8.1	9.6	1.6	1.4
ENSMUSG00000020122	Egfr	protein_coding	499.1	2.556	1.639e-34	3.081	3.003e-50	1.524	1.502e-13	1.368	2.928e-09	1.529	6.371e-12	1.58	2.173e-13	0.3924	0.1287	1.917	8.723e-20	1.761	4.575e-14	0.6	0.4	0.7	0.5	0.5	0.3	1.9	1.6	1.5	0.7	0.7	0.7	1.6	1.8	1.8	2.6	2.7	2.8	2.7	4.7	4.3	1.8	1.6	1.5	1.7	2.1	1.3	1.7
ENSMUSG00000031073	Fgf15	protein_coding	129.5	1.832	2.3e-08	3.076	3.627e-23	-0.7304	0.01489	0.2109	0.6107	-0.3181	0.6917	-1.607	0.0001434	3.682	1.346e-34	2.951	1.442e-21	3.892	6.855e-34	0.2	0.3	0.1	0.1	0.3	0.2	2.3	1.5	2.9	4	3.7	2.7	2.7	3.6	3	1.1	0.9	0.9	2.4	2	2.5	0.1	0.1	0.1	3.5	4.8	0.1	0.2
ENSMUSG00000019989	Enpp3	protein_coding	2246	2.009	6.245e-51	3.047	4.621e-118	0.0759	0.7584	0.4282	0.009422	0.6836	7.639e-05	1.189	1.692e-15	3.879	1.339e-171	3.955	9.435e-178	4.308	6.618e-178	1.7	1.4	1.4	3.2	3.2	2.9	15.1	13.3	16	23.1	23.2	23.4	18.8	21.8	22.7	13.4	12.3	12.5	20.9	29.7	28.4	3.9	3.5	3.2	29.5	33.6	1.8	2.4
ENSMUSG00000097729	2310015A10Rik	processed_transcript	34.99	2.279	5.256e-08	3.031	6.043e-14	1.549	7.879e-05	1.383	0.001043	1.481	0.01261	2.771	1.101e-09	1.669	0.0005533	3.218	4.793e-13	3.052	7.905e-11	0	0.1	0.1	0.4	0.1	0.1	0.6	0.3	0.5	0.3	0.2	0.3	0.8	1	0.7	0.9	0.9	0.7	1.2	1.7	1.3	0.4	0.8	0.6	0.8	0.7	0.4	0.1
ENSMUSG00000034958	Atcay	protein_coding	103.4	-0.4307	0.3351	3.022	2.937e-23	0.203	0.6167	-0.2574	0.4932	-0.5711	0.3012	-2.392	1.068e-09	2.834	1.091e-24	3.037	7.96e-28	2.577	1.523e-17	0.2	0.2	0.5	0.2	0.2	0.2	0.5	0.3	0.4	2.3	2.3	1.8	1.9	2.5	1.6	0.1	0.1	0.1	1.5	1.8	1.6	0	0	0	1.7	2	0.1	0.1
ENSMUSG00000079164	Tlr5	protein_coding	93.06	2.723	5.172e-18	3.013	4.498e-22	0.8443	0.01026	0.5233	0.1759	0.8751	0.044	-1.366	0.0004312	1.582	8.568e-07	2.427	6.649e-15	2.106	7.858e-10	0.3	0.3	0.1	0.3	0.3	0.1	0.2	0.3	0.2	1	0.8	0.7	0	0	0.1	1.6	1.6	1.6	1.7	1.9	2.3	0.1	0.1	0.1	1.3	1.1	0.6	0.3
ENSMUSG00000100908	Gm28888	lincRNA	6.976	1.002	0.1635	3.01	2.495e-07	0.5758	0.5045	1.459	0.02122	0.3609	0.7898	0.2661	0.7642	0.491	0.5313	1.067	0.1245	1.95	0.002244	0.9	0.4	0	0	0	0	0	0.2	0	1	0.6	1	0	0	0	0.5	0.3	0.5	1.8	2.4	3.1	0.5	1	0.5	3.8	2.6	0.8	1.1
ENSMUSG00000021250	Fos	protein_coding	25.55	0.5544	0.319	3.001	3.963e-13	-0.4711	0.5254	0.2091	0.7879	1.11	0.1513	1.035	0.09258	1.506	0.005459	1.035	0.1067	1.715	0.003406	0	0.1	0	0.3	0.2	0.2	1.3	1	0.4	0.2	0.1	0.3	0.6	0.4	0.5	0.3	0.3	0.3	2.1	2	1.6	0.2	0.1	0.1	0.2	0.2	0.1	0.2
ENSMUSG00000034164	Emid1	protein_coding	77.25	2.672	4.941e-20	2.984	5.21e-25	1.275	0.0005709	0.9362	0.02106	0.9354	0.01503	-0.08834	0.8639	-1.18	0.001054	0.09573	0.8645	-0.2435	0.6837	0.4	0.2	0.5	0.2	0.4	0.3	1.6	1.3	1.8	0.2	0.2	0.1	2	1.8	2.6	2.4	1.8	2.3	2	3.3	2.9	0.4	0.3	0.3	0.3	0.3	0.8	0.7
ENSMUSG00000047409	Ctdspl	protein_coding	91.41	2.041	5.085e-13	2.978	8.947e-28	0.4639	0.1689	1.023	0.000219	0.05852	0.9394	0.5283	0.06643	-0.4927	0.09689	-0.02878	0.9517	0.5308	0.1156	0.5	0.4	0.5	0.1	0.1	0.2	1.2	1.3	0.9	0.4	0.3	0.3	0.8	0.9	1.3	0.7	0.8	0.7	1.2	1.5	1.6	0.7	0.7	0.6	0.6	0.7	0.6	0.4
ENSMUSG00000022489	Pde1b	protein_coding	171.5	0.009592	0.9857	2.969	2.185e-34	1.123	1.268e-05	0.7181	0.01756	0.9243	0.001349	0.0148	0.975	-0.3985	0.1903	0.7249	0.008572	0.3196	0.4294	1.8	1.6	1.4	1	1.1	0.6	0.8	0.7	0.5	1.5	1.4	0.7	1.5	2.4	1.8	0.7	1.2	0.9	6.9	8	8.3	1.8	1.7	1.4	2.2	1.9	3.8	2.6
ENSMUSG00000078202	Nrarp	protein_coding	179.5	2.745	3.391e-37	2.964	2.235e-43	4.413	1.727e-75	0.5806	0.1284	1.739	7.231e-14	-0.5971	0.03757	-1.823	2.949e-11	2.59	3.486e-33	-1.242	4.851e-05	0.8	0.6	1.8	0.7	0.9	0.9	2	1.6	1.5	0.2	0.2	0.3	2	2	1.8	6	6.2	6.5	7.4	6.8	7.6	0.6	0.5	0.6	0.3	0.4	3.4	3
ENSMUSG00000046718	Bst2	protein_coding	328.8	4.181	1.957e-73	2.958	6.364e-36	-0.8817	2.796e-05	-0.01372	0.9711	0.03438	0.9706	0.4147	0.1795	2.116	3.294e-21	1.235	9.908e-07	2.103	3.241e-18	2	0.8	0.9	1.2	0.8	1.2	40.1	42.2	37.3	5.6	7.1	5.8	59.7	57.4	61.6	22.9	18.7	26.2	9.9	9.4	9.2	1.8	1.9	1.8	6.5	5.8	1.1	1.2
ENSMUSG00000022263	Trio	protein_coding	1832	1.375	2.759e-19	2.947	6.112e-90	-0.8506	5.425e-10	-0.7022	6.71e-06	-0.0486	0.9087	0.1415	0.4879	2.79	3.542e-94	1.939	1.117e-44	2.088	2.999e-43	1.6	1.2	1	0.6	0.6	0.6	7.8	6.5	6.9	10.2	9	8.2	27.9	33.4	29.5	1.4	1.6	1.6	4.2	5	4.7	1.5	1.5	1.3	4.9	6.3	1.5	1.1
ENSMUSG00000036585	Fgf1	protein_coding	74.9	-2.255	7.89e-06	2.943	1.552e-11	-0.2542	0.74	-1.703	0.0004531	-1.444	0.01551	-2.393	1.91e-06	2.651	8.643e-10	2.397	5.808e-08	0.9484	0.112	0.3	0.3	0.1	0.2	0.2	0.2	0	0.1	0	2.4	2.3	1.5	0	0.1	0.1	0	0	0	1.1	2.1	2.3	0.1	0	0	0.5	0.6	0	0.1
ENSMUSG00000025930	Msc	protein_coding	67.4	1.573	5.327e-05	2.938	2.51e-16	0.5138	0.3298	2.977	3.469e-18	0.01268	0.9925	1.866	5.855e-10	-2.113	2.841e-10	-1.599	6.199e-06	0.8643	0.02423	1.4	1	0.9	0.1	0.2	0.2	0.2	0	0.1	0.2	0.2	0.2	0	0	0	0.4	0.7	0.7	1.1	2.5	1.5	4.3	4.6	3.7	2.1	2.1	1.3	0.9
ENSMUSG00000037239	Spred3	protein_coding	390.4	2.003	7.442e-19	2.935	1.39e-40	-0.2794	0.3409	-0.1723	0.6043	0.3439	0.3738	0.2183	0.476	2.108	6.419e-24	1.828	1.195e-17	1.936	8.942e-17	0.8	0.8	0.7	0.4	0.4	0.4	4.8	4.3	3.6	4.2	3.5	2.4	5.1	5.7	5.5	2	1.7	1.5	4.2	2.8	3.2	1.1	0.7	0.9	2.8	3.3	1.2	1
ENSMUSG00000025969	Nrp2	protein_coding	1815	2.991	3.484e-82	2.922	1.698e-78	4.228	2.743e-160	2.786	5.741e-56	2.361	2.658e-49	0.3455	0.08285	-1.426	1.827e-17	2.802	1.362e-71	1.36	6.268e-14	2.2	1.8	1.5	1.8	1.8	1.7	1.8	2	1.2	0.8	0.7	0.5	0.1	0.1	0.1	15.5	14	14.6	11.3	15.9	14.8	2.5	2.3	2.3	4.9	4.8	10.2	8.9
ENSMUSG00000071724	Smpd5	protein_coding	29.44	1.738	8.255e-05	2.918	1.571e-12	2.044	2.811e-05	0.9925	0.09611	0.8978	0.2242	-0.4668	0.496	-0.5214	0.4279	1.522	0.002728	0.4711	0.5577	0.1	0.1	0.4	0.3	0.3	0.2	0.1	0.3	0	0.1	0.1	0.1	0.4	0.2	0.3	1.3	1.2	0.9	2.3	2.9	3.1	0.1	0	0.1	0.1	0.3	0.3	0.3
ENSMUSG00000055027	Smyd1	protein_coding	581.6	1.268	1.633e-05	2.915	7.445e-27	0.3485	0.3668	0.286	0.4859	1.286	1.304e-05	0.7043	0.0227	2.029	1.043e-14	2.378	8.723e-20	2.315	1.413e-15	2.6	2.4	1.9	0.7	0.8	0.5	0.3	0.2	0.2	10.9	11.3	8.4	0.2	0.3	0.2	1.7	1.7	1.8	2.1	8.4	6.7	4.1	3.8	3.9	12	14	5.7	5.3
ENSMUSG00000032315	Cyp1a1	protein_coding	151.7	2.488	3.24e-22	2.91	2.111e-30	0.8948	0.139	1.116	0.03382	0.8892	0.003002	1.525	1.322e-09	-4.681	6.336e-38	-3.786	5.932e-26	-3.564	6.27e-24	2	1.3	1.6	0.6	0.9	0.7	0.9	1.2	1.3	0	0	0	0.3	0.4	0.5	3.7	5.4	4.5	7.9	5.6	4.8	5.6	4.9	3.9	0.1	0.1	2.8	3.1
ENSMUSG00000045333	Zfp423	protein_coding	887.4	1.863	1.944e-29	2.873	1.138e-70	-0.05338	0.8604	0.02895	0.9249	-0.1126	0.761	-2.748	9.786e-55	2.625	3.13e-71	2.571	8.44e-68	2.654	4.687e-60	2.7	2.1	2.3	0.8	1.1	0.8	8.1	6.7	5.6	15.6	15	14.4	2.6	2.7	2.8	3.4	3.4	3.5	5.9	7.6	7.3	0.4	0.2	0.3	14.3	16.6	2.6	2
ENSMUSG00000034845	Plvap	protein_coding	56.96	2.981	1.662e-14	2.872	1.477e-13	1.838	3.721e-07	0.5974	0.223	1.28	0.01708	0.1074	0.8832	1.383	0.00166	3.221	5.311e-16	1.981	1.379e-05	0.2	0.1	0.2	0.2	0.1	0.3	1.9	1.5	0.9	0.5	0.4	0.6	2.2	1.8	1.9	2.6	2.1	2	1.7	2.5	2.1	0.4	0.1	0.1	0.7	0.9	0.5	0.3
ENSMUSG00000041556	Fbxo2	protein_coding	86.1	1.72	4.748e-09	2.86	1.134e-24	0.1833	0.674	0.4643	0.1622	0.1644	0.8127	-1.394	1.576e-05	1.152	3.771e-05	1.335	2.316e-06	1.616	5.614e-08	1.3	1.6	1.4	1	1	0.6	1	0.6	0.4	3.6	2.5	4	2.1	2	2.5	3.2	2.3	3.7	6.7	7.2	6.8	0.7	0.4	0.4	4.3	5.1	2.2	1.4
ENSMUSG00000026768	Itga8	protein_coding	75.84	1.999	3.235e-11	2.847	1.464e-22	0.8255	0.01597	1.289	7.448e-05	0.3473	0.5851	-0.1699	0.7245	0.1637	0.7299	0.9892	0.003582	1.452	2.1e-05	0.2	0.1	0.1	0.1	0.2	0.2	0.3	0.3	0.3	0.2	0.2	0.3	0.2	0.2	0.3	0.7	0.7	0.7	1.1	1.5	1.4	0.2	0.2	0.1	0.5	0.6	0.2	0.2
ENSMUSG00000046997	Spsb4	protein_coding	77.38	2.079	4.042e-11	2.843	1.014e-20	0.5694	0.05689	0.2722	0.4622	0.2459	0.7304	0.4573	0.2391	1.787	6.651e-10	2.356	1.82e-16	2.059	2.907e-11	0.2	0.2	0.2	0.1	0.2	0.1	0.7	0.9	1	0.8	0.8	0.6	0.9	1.6	1	0.6	0.6	0.8	1	1.4	1.1	0.3	0.3	0.3	0.8	1	0.3	0.2
ENSMUSG00000022421	Nptxr	protein_coding	394.1	1.095	0.0005776	2.835	2.378e-23	1.165	8.489e-06	-0.7822	0.01174	0.717	0.0896	0.3346	0.4072	3.89	2.51e-46	5.055	4.319e-78	3.108	4.085e-25	0.4	0.3	0.1	0.2	0.3	0.2	1.7	1.5	2	5.3	4.6	4.9	6.6	7	9.2	0.5	0.6	0.5	1.2	2.7	2.1	0.4	0.4	0.3	2.3	3.4	0.4	0.4
ENSMUSG00000031119	Gpc4	protein_coding	459.6	1.236	1.459e-10	2.82	1.506e-54	0.2792	0.231	1.693	3.142e-21	0.4448	0.0803	1.287	5.521e-13	1.112	3.839e-10	1.392	3.717e-15	2.805	2.556e-52	3	2.3	4.3	1.2	1.5	1.7	2.1	2	2.3	6.8	6.7	6.5	7.9	10.1	8	3.4	3.6	4	9	12	12.5	8.1	7.2	7.3	21.9	22.6	4.5	3.5
ENSMUSG00000038932	Tcfl5	protein_coding	531.5	0.9946	3.015e-08	2.785	1.068e-63	-0.6264	0.0002154	-0.3779	0.05775	-0.5973	0.005104	-0.2465	0.2522	1.279	8.693e-16	0.6524	0.0002283	0.9009	1.269e-06	3.2	2.6	2.3	1.2	1.9	1.2	14.1	13.2	13.1	6.9	6.8	6.8	19.9	20.1	19.2	2.6	2.9	3.3	8.8	11	11.1	2.4	2.2	2.3	4.6	5.8	1.9	1.4
ENSMUSG00000021959	Lats2	protein_coding	357.6	1.176	7.877e-10	2.775	3.063e-54	0.1702	0.5329	1.191	8.873e-11	-0.1003	0.8161	0.5919	0.00177	0.1177	0.6399	0.288	0.1933	1.309	2.782e-12	1.6	1.3	1.7	0.4	0.8	0.5	1.8	2.4	1.7	1.8	1.7	1.4	1.4	1.4	1.1	1.1	1.3	1.4	3.6	4.1	4	2.4	2.3	2.2	3.6	4	1.7	1.2
ENSMUSG00000038916	Soga3	protein_coding	257.3	0.4499	0.2087	2.774	6.364e-26	0.5656	0.003555	0.8404	2.042e-05	-0.9053	0.001148	-3.31	1.536e-28	2.407	2.604e-36	2.973	7.781e-55	3.248	5.737e-57	0.8	0.8	0.2	0.2	0.2	0.2	4.7	4.4	3.6	3.9	3.9	4.3	3.5	3.9	3.1	0.2	0.3	0.3	1.2	1.5	1.4	0.1	0.1	0.1	6.9	7.9	0.3	0.5
ENSMUSG00000005892	Trh	protein_coding	14150	3.424	1.047e-72	2.768	1.058e-47	4.243	1.366e-110	1.232	7.501e-08	1.69	3.982e-17	-1.992	4.144e-24	-1.609	2.693e-16	2.634	4.44e-43	-0.3771	0.2062	137.5	101	47.2	149.2	127.4	134.9	408	337.1	360.6	34	33.1	24	28.9	32.3	34.3	1600.5	1582.4	1518.4	1128.7	896.7	922.8	25.6	23.2	20.6	73	71.8	317.1	300.9
ENSMUSG00000032118	Fez1	protein_coding	113	1.784	2.242e-10	2.764	1.554e-24	0.8335	0.006291	0.6847	0.04195	1.006	0.008222	0.6086	0.0997	1.324	1.815e-05	2.157	3.569e-13	2.009	4.745e-10	0.4	0.2	0.1	0.4	0.6	0.4	0.8	0.4	0.5	0.7	0.8	0.8	0.7	0.5	0.6	1.8	1.7	1.9	2.5	4.4	3.8	0.5	0.5	0.4	1.1	1.5	0.8	0.5
ENSMUSG00000034227	Foxj1	protein_coding	96.33	-0.008554	0.99	2.758	4.822e-20	0.3735	0.3431	-0.6172	0.0943	0.535	0.4189	-0.6314	0.2014	1.628	2.147e-06	2.001	6.616e-09	1.01	0.01932	0.2	0.1	0.4	0.2	0.3	0.2	1.2	1.2	1	0.5	0.6	0.6	9.8	9.3	9.8	0.2	0.3	0.2	2.4	1.6	1.6	0.1	0.1	0.1	0.4	0.3	0.2	0.3
ENSMUSG00000031509	1700016D06Rik	protein_coding	44.27	1.842	1.909e-05	2.756	1.381e-11	3.765	7.128e-16	4.1	8.223e-18	2.312	1.521e-08	2.742	1.056e-12	-2.666	6.121e-08	1.099	0.01484	1.435	0.001884	0.5	0.4	0.1	0.3	0.2	0.3	0	0	0	0	0	0	0	0	0	1.1	1.3	0.7	1.2	3.1	2.1	2.8	3.9	3.2	1.2	1.4	2	2.6
ENSMUSG00000061322	Dnaic1	protein_coding	38.07	0.2601	0.6466	2.754	3.567e-14	0.6064	0.1777	-0.8997	0.04343	0.7569	0.2792	-0.4695	0.4459	1.931	2.693e-06	2.538	3.896e-10	1.031	0.05527	0.1	0.1	0.1	0.3	0.2	0.2	0.1	0.1	0.2	0.4	0.6	0.5	1.6	1.1	1.7	0.4	0.2	0.2	2.1	1.4	1.7	0.1	0.1	0	0.3	0.3	0.3	0.2
ENSMUSG00000017697	Ada	protein_coding	103.1	2.54	4.222e-24	2.751	3.682e-28	0.3126	0.317	0.8533	0.0003989	0.6496	0.02894	0.6021	0.01842	0.1869	0.557	0.4995	0.06944	1.04	3.924e-05	1.2	1.1	1.6	0.5	0.4	0.5	2.7	2.6	2.2	1.2	1.4	1.6	1.3	1.5	1.7	3.2	3.1	3.2	3.4	3.7	4	1.9	1.6	2.1	2.9	2.2	2.7	1.5
ENSMUSG00000036098	Myrf	protein_coding	1310	0.7987	6.866e-05	2.747	5.409e-53	-0.5044	0.006906	-0.5341	0.008022	-0.4405	0.09034	-1.117	3.98e-09	3.879	2.394e-123	3.375	1.248e-92	3.345	8.186e-76	1.4	1.1	0.9	0.5	0.7	0.4	5.1	4.6	5.2	20.2	17.5	15.6	11.5	12.9	12.3	1	0.9	0.9	4.5	3	3.5	0.6	0.5	0.4	11.7	13	1.1	0.7
ENSMUSG00000034730	Adgrb1	protein_coding	101.4	0.6579	0.04257	2.732	2.253e-24	0.4628	0.2073	1.731	8.058e-10	0.4201	0.4383	-1.503	1.674e-05	0.5971	0.07474	1.06	0.0007575	2.328	6.65e-15	0.3	0.1	0.2	0.2	0.3	0.2	0.8	0.6	0.9	0.3	0.3	0.3	1	0.9	0.9	0.5	0.3	0.4	1.3	1.8	1.9	0.1	0.1	0.1	1	1.2	0.4	0.2
ENSMUSG00000021876	Rnase4	protein_coding	71.01	2.541	2.498e-17	2.724	6.086e-20	0.7915	0.05638	1.226	0.0009573	0.7004	0.1733	1.378	7.285e-05	-0.2834	0.5644	0.5081	0.2622	0.9431	0.02384	0.5	0.4	0.1	0.3	0.7	0.5	2.2	2	1.8	0.3	0.3	0.3	1.2	1.2	1.3	3.6	3.2	3.7	2.6	4.9	4.6	1.1	1.1	1	0.7	0.9	0.6	0.7
ENSMUSG00000037362	Nov	protein_coding	49.88	2.358	6.779e-11	2.708	2.564e-14	-0.1207	0.8607	0.4762	0.2916	1.329	0.006312	1.169	0.007981	1.969	3.839e-07	1.848	5.051e-06	2.445	2.171e-09	0.1	0.1	0.2	0.1	0.3	0.2	0.7	0.9	0.4	0.4	0.8	0.7	0.7	0.9	0.8	1.2	1.2	1.3	1.2	1.9	1.8	0.5	0.3	0.2	0.8	1	0.5	0.4
ENSMUSG00000047786	Lix1	protein_coding	201.7	1.085	5.196e-06	2.701	2.016e-35	1.812	1.585e-17	2.052	1.34e-19	2.088	1.097e-24	0.74	0.001134	-1.224	4.29e-08	0.5878	0.01354	0.8272	0.0008612	1.8	1.8	1.2	0.8	0.6	0.7	0.6	0.6	0.4	0.7	0.7	0.7	0.1	0.2	0.1	1.3	1.6	1.6	3.5	5.6	5	2.6	2.9	2.8	3.2	2.8	6.6	6.5
ENSMUSG00000028782	Adgrb2	protein_coding	587.7	1.713	8.809e-20	2.694	6.965e-49	0.2733	0.3161	0.3851	0.1294	-0.2629	0.4356	-1.245	7.523e-11	-0.8695	6.057e-06	-0.5962	0.004132	-0.4844	0.05418	3.4	2.9	5.1	1.4	1.5	1.1	4.8	3.9	4.5	2.3	1.8	1.9	3.5	3.1	3.8	4.4	4.2	5	9.6	8.7	9.1	1.8	1.4	1.4	2.3	3	4	2.3
ENSMUSG00000031775	Pllp	protein_coding	76.31	2.397	4.147e-15	2.679	6.715e-19	1.278	7.269e-05	1.112	0.001514	0.4919	0.3664	-0.76	0.04949	-0.229	0.6177	1.049	0.001985	0.8831	0.02387	0.6	0.5	0.8	0.5	0.5	0.5	2.3	2.2	1.9	0.6	0.4	0.6	1	1.2	1	3.1	3	3	2.2	4.7	4.3	0.3	0.4	0.4	1.6	0.8	0.8	0.8
ENSMUSG00000022286	Grhl2	protein_coding	937.1	2.528	4.731e-41	2.677	5.422e-46	-1.752	1.822e-25	0.1067	0.7286	-1.685	2.829e-12	-1.266	6.339e-09	4.17	7.077e-119	2.417	6.29e-39	4.276	2.394e-105	0.9	0.9	0.8	0.8	1	0.5	13.8	12.8	15.1	18.4	16.9	16	9.7	10.8	10.7	4.5	4.7	4	5.7	4.5	4.5	0.4	0.2	0.5	16.6	20.9	0.3	0.2
ENSMUSG00000026604	Ptpn14	protein_coding	2445	2.168	9.19e-71	2.667	1.906e-107	1.334	8.669e-27	0.5383	0.000463	1.239	4.998e-22	-0.09113	0.632	-0.3423	0.01727	0.9917	8.009e-15	0.1959	0.3426	3.2	2.5	3.2	2.7	3.2	2.3	7.6	7.1	6.4	2.2	2.2	2.6	11.1	13	12.6	13.2	11.5	12.5	15.5	18.8	18.4	3.1	2.8	2.5	3.4	3.4	8.2	6.7
ENSMUSG00000046761	Fam83h	protein_coding	507.2	0.9391	2.653e-08	2.652	1.032e-64	0.2567	0.2266	0.7512	1.829e-05	-0.08073	0.8516	-0.2689	0.1974	0.687	3.908e-05	0.9437	1.097e-08	1.438	8.82e-17	1.9	1.6	2.7	1.2	1.8	1.3	8.3	7.4	7.4	3.4	3	3.3	7.2	8.7	7.7	2.9	2.8	2.7	8.4	10	9.5	1.8	1.6	1.5	5.3	5.5	2.2	1.6
ENSMUSG00000040907	Atp1a3	protein_coding	169.2	-0.6385	0.02464	2.648	8.476e-32	0.07191	0.8727	0.02873	0.9493	-0.2234	0.6571	-0.4858	0.08053	0.6961	0.00383	0.768	0.001917	0.7248	0.009628	0.7	0.6	0.7	0.4	0.5	0.3	0.9	0.9	1.2	1.2	1.1	0.9	2.7	2.8	3.1	0.3	0.2	0.2	2.5	2.6	2.6	0.6	0.3	0.4	1.1	1.1	0.8	0.4
ENSMUSG00000034675	Dbn1	protein_coding	364.2	0.5591	0.02498	2.625	2.869e-37	-0.1076	0.7531	0.3196	0.202	-0.248	0.5328	-0.3721	0.1309	0.8683	1.284e-05	0.7607	0.0003053	1.188	3.397e-08	1.3	0.9	1.2	0.3	0.7	0.4	5.5	5.3	5.6	2	2.1	2.2	12.7	15.3	16.1	0.6	0.9	0.7	2.7	3.6	3.5	1	0.7	0.8	2.4	2.8	0.8	1
ENSMUSG00000045284	Dcaf12l1	protein_coding	372	1.451	1.827e-13	2.62	5.755e-44	1.19	1.983e-12	0.6105	0.002953	0.6717	0.0006859	-0.3312	0.1142	-0.3901	0.0461	0.7995	6.426e-06	0.2203	0.4368	4.5	3.8	4.6	0.7	0.9	1	3.5	3.3	2.6	3.4	3.3	3	2.4	2.9	2.8	2.2	2.4	2.8	4.1	6.6	6.4	3.4	3.3	3.4	4.4	5.6	7.6	6.7
ENSMUSG00000022265	Ank	protein_coding	331.5	1.475	1.982e-13	2.619	4.786e-42	1.573	5.216e-15	1.451	5.313e-11	1.985	1.659e-22	1.536	4.758e-14	-0.3979	0.1126	1.175	2.321e-08	1.053	7.644e-06	1.3	1.4	1.5	1.6	2	0.9	2.5	1.7	1.8	1.3	1	0.8	3.4	3.7	3.3	3.8	4.4	4.4	7.4	10.3	10.6	4.1	4	4.2	3	2.9	6.6	5.2
ENSMUSG00000032591	Mst1	protein_coding	56.14	0.7668	0.05891	2.615	7.122e-15	2.351	5.178e-12	2.735	8.545e-15	1.825	1.45e-07	1.777	9.062e-08	-1.101	0.004607	1.249	0.0004169	1.634	7.573e-06	0.5	0.4	0.8	0.2	0.5	0.2	0.1	0	0	0.2	0.2	0.3	0.2	0.1	0.2	0.6	0.5	0.6	1.8	2.7	2.3	2.1	2	1.4	2	1.4	2.3	1.8
ENSMUSG00000049775	Tmsb4x	protein_coding	1278	1.948	1.107e-39	2.615	9.243e-72	0.577	0.0001913	-0.2763	0.1617	0.5456	0.001821	-1.406	6.284e-21	1.475	2.483e-25	2.052	1.98e-48	1.199	1.141e-13	21.2	19.9	19.3	8.6	9.8	6.7	37.3	35.5	27.8	52	58.1	60.9	27.3	31.3	22.8	29.8	34.6	34.2	43.7	59.5	54.6	6.9	8.2	7.4	46.8	47.4	25.2	29.5
ENSMUSG00000028610	Dmrtb1	protein_coding	49.64	0.8372	0.02986	2.613	1.165e-15	1.1	0.001523	0.05881	0.9287	0.9051	0.09942	-0.5849	0.2723	1.275	0.001219	2.375	9.995e-11	1.334	0.002408	0.3	0.2	0.1	0.3	0.6	0.3	2.3	2.1	1.8	0.5	0.6	0.5	1.2	1	1	0.8	0.6	0.8	3.6	2.2	2.3	0.1	0.2	0.1	0.5	0.6	0.2	0.5
ENSMUSG00000068079	Tcf15	protein_coding	421.2	1.369	2.142e-11	2.607	4.556e-41	0.4023	0.06229	-1.221	6.412e-10	-0.01235	0.9869	-3.586	4.512e-45	2.459	3.703e-42	2.861	1.301e-56	1.238	5.699e-09	6.5	5.6	7.8	3.3	4.7	2.4	31.6	29.2	25.1	36.5	38.8	34.2	5.1	6.1	4.9	9	8.1	10.8	20.5	25.5	20.8	0.4	0.2	0.6	13.2	17.8	5.5	5.5
ENSMUSG00000027030	Stk39	protein_coding	217.3	1.052	1.463e-06	2.606	6.053e-39	0.2044	0.5712	0.2335	0.4696	-0.5187	0.09414	0.7435	0.0005846	-0.6681	0.003393	-0.4637	0.07862	-0.4346	0.1473	0.9	0.6	0.6	0.5	0.5	0.4	2.6	2.3	3.1	0.5	0.4	0.4	7	7.5	7.2	0.9	1.2	1	3.4	3.1	2.7	1.3	1.2	1.1	0.5	0.5	0.5	0.4
ENSMUSG00000022425	Enpp2	protein_coding	316.3	0.653	0.05343	2.605	5.62e-21	-0.2542	0.5611	1.211	1.973e-05	-0.9519	0.1033	0.5391	0.2148	2.142	2.298e-11	1.888	2.168e-08	3.353	9.02e-25	0.1	0.1	0.3	0.3	0.5	0.2	1.5	1.3	2.3	0.6	0.8	0.8	28.6	32.8	28	0.5	0.6	0.6	2.9	2	1.7	0.3	0.2	0.2	1.6	2.1	0	0
ENSMUSG00000078949	R3hdml	protein_coding	24.18	2.738	1.749e-10	2.598	1.567e-09	0.6237	0.3132	2.225	3.932e-07	-0.0006293	1	0.08738	0.9107	-0.01877	0.9828	0.605	0.3112	2.206	2.025e-06	0.5	0.2	0.3	0.5	0.3	0.3	0.2	0	0	0.4	0.4	0.3	0	0	0	3.1	2.1	2.8	1.7	2.5	3.1	0.6	0.3	0.3	2	2.3	0.6	0.2
ENSMUSG00000049866	Arl4c	protein_coding	716.4	2.123	4.044e-35	2.598	8.445e-53	-0.1348	0.5719	0.7395	2.255e-06	0.6275	0.01529	1.282	2.735e-11	2.402	4.911e-42	2.267	9.308e-36	3.141	6.029e-65	0.4	0.2	0.5	0.5	0.5	0.4	19.8	17.8	15.7	1.9	2.1	1.9	21.8	24.8	21.9	2.3	2.2	2	3.1	3	2.8	0.8	1	0.9	3.1	3.5	0.5	0.5
ENSMUSG00000041134	Cyyr1	protein_coding	75.58	-0.7228	0.02143	2.588	2.216e-25	0.3241	0.3768	-0.8654	0.006272	0.5154	0.3549	-2.172	2.932e-07	1.669	3.108e-08	1.993	4.912e-11	0.8035	0.04565	0.1	0.1	0.1	0.3	0.2	0.1	0.4	0.3	0.4	0.3	0.3	0.2	0.6	0.8	0.6	0.1	0.1	0.1	1.1	1.3	1.3	0	0	0	0.1	0.2	0.1	0.1
ENSMUSG00000027562	Car2	protein_coding	1474	1.761	5.97e-23	2.587	1.564e-49	0.7094	0.0001059	-0.03027	0.9328	1.44	7.543e-16	1.063	3.867e-09	2.297	1.484e-42	3.007	1.653e-72	2.267	7.6e-34	7.8	5.5	9.3	2.3	4	3.6	34.8	33.8	35.3	34.5	32.1	45.9	10.4	13.9	15.5	10.9	12	12.5	24.3	18.7	20.3	18	15	14	35.2	38.7	19.4	20.3
ENSMUSG00000063531	Sema3e	protein_coding	499.3	0.7969	0.002332	2.584	7.853e-29	-0.5227	0.06888	-0.3971	0.2189	-1.289	1.422e-06	-2.355	1.326e-21	1.751	3.047e-14	1.229	3.509e-07	1.354	3.856e-07	1.6	1.3	0.5	0.6	0.8	0.5	4	3.3	2.8	4.7	4.5	3.3	1.9	2.8	1.8	1.2	1	1.2	4.3	3.9	3.9	0.2	0.2	0.2	3	3.3	0.4	0.5
ENSMUSG00000001025	S100a6	protein_coding	129.8	0.08452	0.9253	2.569	5.528e-07	1.689	0.001356	4.09	1.387e-16	0.7823	0.3777	1.2	0.04337	1.735	0.001179	3.424	6.937e-12	5.825	3.18e-30	0.1	0.3	0.2	0.3	0.3	0	7.4	5	3.2	0.7	0.6	2.2	1.1	1.3	1.1	0.2	0.3	0.2	3.8	1.1	1.2	0.6	0.7	0.8	38.5	31.9	0.2	0.4
ENSMUSG00000004961	Syt5	protein_coding	61.63	1.199	0.0002987	2.568	1.813e-17	2.04	4.51e-10	1.253	0.001004	-0.2902	0.7349	0.2797	0.5831	-0.1153	0.8459	1.925	2.831e-08	1.138	0.006302	0.3	0.2	0.3	0.5	0.6	0.5	0.9	0.4	0.6	0.3	0.3	0.1	1.9	1.9	1.8	1.5	1.4	1.1	3	3.8	3.8	0.4	0.4	0.2	0.8	0.6	0.4	0.2
ENSMUSG00000057182	Scn3a	protein_coding	329.5	1.936	5.498e-14	2.566	1.939e-24	1.798	5.168e-13	2.732	2.79e-25	1.928	4.829e-14	2.592	1.719e-26	-0.424	0.1728	1.374	9.348e-08	2.308	9.69e-18	0.3	0.3	0.8	0.2	0.2	0.3	0.2	0.1	0.1	0.3	0.2	0.4	0	0	0	1	1.1	0.9	1.8	1.4	1.5	2.9	2.8	2.6	2.4	2.2	1.6	1.8
ENSMUSG00000020788	Atp2a3	protein_coding	170.7	1.672	3.408e-12	2.565	1.462e-28	1.331	6.199e-10	1.366	4.453e-09	1.627	9.404e-13	0.02809	0.9466	0.07679	0.8359	1.408	3.663e-10	1.442	3.266e-09	0.7	0.4	0.9	0.3	0.3	0.4	0.9	0.8	0.9	0.7	0.7	0.5	2	2.2	2.1	1.1	1	1.3	1.7	2.7	2	0.7	0.6	0.6	1.7	1.7	2	1.8
ENSMUSG00000029403	Cdkl2	protein_coding	130.1	1.909	3.404e-11	2.564	4.638e-20	0.7174	0.008816	1.295	9.876e-07	0.4463	0.3206	0.553	0.07843	1.197	6.584e-06	1.914	8.243e-14	2.492	3.683e-20	0.5	0.4	0.2	0.3	0.1	0.2	0.4	0.7	0.8	0.7	0.9	1.1	0.5	1	0.9	0.7	0.8	0.6	1.1	1.1	1.2	0.7	0.5	0.5	2.4	2.3	0.6	0.6
ENSMUSG00000022490	Ppp1r1a	protein_coding	308.5	1.104	9.841e-07	2.563	2.047e-34	0.7388	0.001791	1.643	4.717e-13	0.6183	0.02434	1.407	3.512e-11	-0.3633	0.1599	0.3755	0.1607	1.28	6.43e-08	7	6.3	4.8	3.9	3.9	2.7	2.8	2.2	2.3	6.1	5.4	2.7	8.1	8.6	6.5	6.6	8.6	7.6	19.1	23.6	22	18.1	16.7	15.7	14.7	16.3	11.6	8.6
ENSMUSG00000009092	Derl3	protein_coding	77.33	0.9838	0.0005485	2.557	5.968e-24	0.255	0.5049	0.8851	0.001196	0.4909	0.2683	0.02067	0.9685	0.7442	0.009957	0.9992	0.0005445	1.629	8.264e-09	0.9	0.6	0.5	0.3	0.8	0.8	0.4	0.4	0.3	1.4	1.3	1	2.5	2.7	2.6	1.4	1.4	1.4	4.2	4.3	4.3	0.8	0.9	0.5	2.1	2.6	1.1	1.2
ENSMUSG00000055874	Foxi3	protein_coding	184.1	2.326	6.268e-17	2.545	3.101e-20	-1.175	7.718e-07	-1.383	5.677e-08	0.3526	0.5478	0.4909	0.1715	3.177	1.702e-34	2.002	4.851e-13	1.794	2.221e-09	0.9	0.6	1.2	1	0.4	0.8	10.9	10.6	10.8	9.4	8.9	6.5	19.8	24.5	21	4.4	3.7	4.3	5.4	4.8	4.1	1.5	1.3	0.9	2.4	3.7	1.7	0.7
ENSMUSG00000043999	Gpr75	protein_coding	51.35	1.228	4.686e-05	2.524	4.558e-20	0.4191	0.2929	0.1041	0.8453	0.5108	0.2605	-0.5963	0.09306	-0.2135	0.6003	0.2056	0.6454	-0.1094	0.8587	0.4	0.4	0.6	0.3	0.3	0.3	0.8	0.6	0.5	0.4	0.3	0.4	1.5	1.3	1.1	0.8	0.7	0.7	1.6	2	2.1	0.3	0.3	0.2	0.4	0.4	0.5	0.7
ENSMUSG00000081195	Rhox2-ps	unprocessed_pseudogene	5.071	0.4016	0.6459	2.516	2.171e-05	-0.3882	0.6874	-0.5545	0.4861	0.8623	0.4333	0.6657	0.4206	2.686	6.134e-06	2.298	0.0002757	2.132	0.001384	0	0	0	0.3	0	0.2	0.3	0.3	0.4	1.6	1.5	1.1	0	0	0	0.4	0.3	0.3	2	2.4	2	0.1	0.4	0.2	0.8	1.1	0	0.2
ENSMUSG00000097172	4930444M15Rik	lincRNA	61.48	2.118	6.938e-08	2.511	6.001e-11	1.006	0.01393	0.8899	0.04365	0.1267	0.9066	-0.9591	0.03535	0.9294	0.02455	1.935	3.014e-07	1.819	1.265e-05	0.9	0.8	0.6	0.7	0.3	0.3	0.6	0.1	0	1.6	1.9	1.3	0.1	0.4	0.3	2.5	2.1	2.1	1.7	4.1	3.1	0.5	0.2	0.3	3.5	3	0.4	0.9
ENSMUSG00000074570	Cass4	protein_coding	214.7	0.9741	4.682e-05	2.502	2.599e-31	0.04844	0.8922	-0.4841	0.02189	-0.698	0.02659	-2.43	2.658e-18	3.192	4.584e-62	3.241	5.109e-63	2.708	4.024e-38	0.6	0.4	0.1	0.4	0.3	0.3	0.4	0.4	0.7	4.6	4.3	4.2	1.4	1.7	1.6	0.6	0.6	0.7	1.8	1.9	1.9	0.1	0.1	0.1	3	3.3	0.3	0.2
ENSMUSG00000021127	Zfp36l1	protein_coding	1146	2.292	9.598e-35	2.499	2.155e-41	0.5971	0.006091	1.483	1.276e-12	0.4618	0.08408	0.9155	4.876e-06	0.1887	0.4651	0.7858	0.0001009	1.671	9.643e-16	8.6	6	12.7	4.3	5.7	4.3	8.1	6.8	9	10.8	8.3	11.4	9.2	9.2	10.4	24.5	22.5	26	24	30.7	29.8	19.1	16.6	15.3	28.1	30.6	15.8	10.7
ENSMUSG00000054065	Pkp3	protein_coding	121.7	1.135	1.178e-05	2.496	7.631e-26	1.101	1.305e-06	0.7557	0.003954	1.091	0.0004244	0.3426	0.3384	1.368	2.108e-07	2.469	6.982e-23	2.124	5.267e-15	0.4	0.3	0.3	0.4	0.4	0.5	1.9	1.4	0.9	0.7	0.9	1.1	3	2.4	2.6	1.1	1.1	1	2.7	3.1	2.6	0.4	0.3	0.5	1.6	1.6	0.6	0.6
ENSMUSG00000024883	Rin1	protein_coding	148.4	-0.1945	0.5438	2.493	1.158e-32	1.12	5.967e-06	1.559	2.107e-10	0.7997	0.002231	0.1072	0.7545	-1.114	4.119e-06	0.00571	0.9902	0.4445	0.154	1	0.8	0.3	0.8	0.6	0.7	0.9	1	0.7	0.4	0.4	0.3	3.8	3.6	3.6	0.6	0.6	0.5	4.3	4	3.6	1	0.9	0.8	1.1	1.1	1.4	1.2
ENSMUSG00000024027	Glp1r	protein_coding	48.5	1.335	0.0004985	2.487	1.767e-12	0.9474	0.02253	0.7471	0.09733	1.167	0.01507	-0.2357	0.6899	0.4842	0.3205	1.432	0.0003956	1.231	0.006651	0.2	0.3	1.3	0.6	0.5	0.6	2.2	1.7	1.2	0.6	0.6	0.6	1.6	1.7	1.5	1.2	1.5	2	3.8	3.3	3.8	0.3	0.4	0.4	0.9	1.2	1.1	1
ENSMUSG00000051457	Spn	protein_coding	127.5	0.4183	0.1714	2.487	7.789e-26	-0.6873	0.007621	0.01947	0.9652	-1.201	8.123e-05	-3.941	3.203e-30	1.516	9.51e-11	0.8291	0.001624	1.536	3.713e-09	0.9	0.7	0.4	0.6	0.6	0.3	1.2	0.8	1	2	2	2.2	0.4	0.4	0.4	0.6	0.6	0.8	2.9	2.8	3	0	0	0	1.9	2.4	0.3	0.2
ENSMUSG00000059361	Nrsn2	protein_coding	25.74	-0.6441	0.2956	2.484	3.148e-08	-0.6374	0.2349	-0.1633	0.8183	-1.024	0.113	-1.095	0.03091	1.443	0.0007292	0.8059	0.1106	1.28	0.01035	0.6	0.6	0.4	0.4	0.1	0.2	0.3	0	0.2	2	1.6	1.7	0.1	0.3	0.2	0.2	0.1	0.1	1.3	1.7	1.6	0.4	0.3	0.1	1.4	1.9	0.4	0.1
ENSMUSG00000034593	Myo5a	protein_coding	1996	1.32	9.916e-20	2.479	2.118e-69	0.4799	0.00356	0.2463	0.2338	0.4712	0.01003	-0.3366	0.05394	0.5679	0.0002166	1.048	7.403e-13	0.8142	1.502e-06	3.5	2.9	1.9	1.5	2.1	1.8	7.2	5.9	6.1	4.2	4.4	4.1	9.3	11.1	10.1	4.2	4.7	4.9	9.5	10.7	10.7	2.2	2.4	2.1	4.9	5.2	3.5	4
ENSMUSG00000026879	Gsn	protein_coding	97.2	0.7288	0.2433	2.47	1.107e-06	0.8858	0.1815	1.546	0.007805	0.5454	0.5825	0.431	0.5395	0.1691	0.8332	1.055	0.0728	1.715	0.003298	0.3	0.2	1.2	0.2	0.3	0.3	1.6	1.2	1.4	0.6	0.5	0.9	1.6	1.7	2.5	0.8	0.4	0.5	1.8	3.3	2.4	1	0.8	0.7	2.7	2.5	0.3	0.4
ENSMUSG00000033039	Micall1	protein_coding	225.6	1.347	7.6e-12	2.455	2.734e-39	0.1437	0.6453	0.5772	0.006747	0.3337	0.3149	-0.157	0.5821	0.5323	0.01166	0.676	0.00159	1.109	1.657e-07	0.6	0.6	0.4	0.5	0.5	0.3	2.7	2.2	2.3	0.9	0.7	0.8	2.9	3.4	3.5	1.2	1	1.2	2	2.7	2.7	0.5	0.6	0.4	1.2	1.2	0.7	0.6
ENSMUSG00000025407	Gli1	protein_coding	225.2	-0.00951	0.9845	2.452	4.555e-27	-1.288	7.301e-08	0.6727	0.01495	-1.816	3.321e-13	-1.816	1.322e-14	0.2293	0.4499	-1.059	1.629e-05	0.902	0.0008635	2.5	2.2	2	0.7	1	0.9	1.6	1.4	1	3.4	2.6	1.8	0.7	0.6	0.5	0.8	1	0.9	5.1	5	5.1	0.7	0.7	0.5	4.3	4.3	0.7	0.6
ENSMUSG00000001166	Oas1c	protein_coding	75.57	1.143	0.0002382	2.451	6.11e-18	0.623	0.09797	0.6759	0.06792	0.3107	0.6235	0.2594	0.5396	-0.2153	0.6229	0.4078	0.3148	0.4606	0.3132	0.9	0.6	0.5	1.2	0.5	0.4	0.7	0.6	0.8	0.5	0.6	0.7	1.3	1.4	1.6	1.6	1.3	1.6	3.2	4.8	3.9	0.8	1.1	0.7	0.8	1.2	0.9	0.8
ENSMUSG00000056427	Slit3	protein_coding	226.2	1.227	6.995e-09	2.449	5.09e-35	0.1947	0.592	1.086	1.028e-06	-0.004998	0.9959	0.3873	0.131	-0.279	0.3135	-0.08433	0.8256	0.8069	0.0009913	0.4	0.4	0.4	0.4	0.4	0.3	3.6	3.5	3	0.4	0.4	0.3	5.6	6.6	5.6	1	0.8	0.9	2.1	2.3	2	0.7	0.5	0.5	0.8	0.7	0.4	0.5
ENSMUSG00000055407	Map6	protein_coding	400.8	0.9172	5.061e-07	2.449	7.938e-48	1.757	1.588e-26	0.655	0.001504	0.6497	0.00128	0.04401	0.879	-0.6546	0.0003753	1.102	1.292e-10	0.0003957	1	1.6	1.3	0.8	0.7	0.9	0.6	0.6	0.4	0.4	0.9	0.8	0.8	2.4	2.3	2.4	1.3	1.3	1.6	3.6	4.2	4.5	1.5	1.2	1.3	1.3	1.3	2.2	2.1
ENSMUSG00000021950	Anxa8	protein_coding	22.94	0.2883	0.6631	2.441	2.611e-08	0.7285	0.317	0.9102	0.1522	1.244	0.07015	1.93	0.0002056	-0.2177	0.7887	0.5108	0.4904	0.6925	0.3668	0.1	0.1	0.1	0.3	0.5	0.2	0.1	0.1	0.4	0.1	0.1	0.1	0.6	0.6	0.6	0.4	0.4	0.4	2.9	1.9	1.9	0.6	0.4	0.5	0.3	0	0.3	0.2
ENSMUSG00000031155	Pim2	protein_coding	1141	0.786	4.28e-05	2.439	1.223e-44	-0.4961	0.01479	0.3091	0.1955	0.09987	0.8273	0.4227	0.04794	1.432	4.212e-16	0.9357	5.577e-07	1.741	2.235e-19	4.2	3.1	3.5	2.3	2.8	3.2	30.6	29.8	32.8	10.9	10.7	8.2	70.3	84.1	75.8	4.9	4.8	5	21.9	12	13.3	5.6	4.6	4.4	12.2	12.6	3.7	3.8
ENSMUSG00000079584	Gm364	protein_coding	62.18	1.549	0.002993	2.438	5.441e-07	0.9825	0.07489	0.09214	0.9193	1.031	0.1052	-0.4713	0.4461	0.5484	0.3409	1.531	0.001583	0.6405	0.3555	1.1	1.3	0.1	0.3	0.1	0.1	0.7	0.7	1.1	1.6	1.4	1	0.1	0.3	0.6	0.4	0.6	0.8	1.1	1.5	1.3	0.5	0.4	0.9	1.1	1.9	1	2.6
ENSMUSG00000047632	Fgfbp3	protein_coding	91.58	0.5854	0.2177	2.393	8.997e-11	2.457	1.921e-11	0.7319	0.1479	1.048	0.04121	-0.9833	0.04855	-0.4165	0.4446	2.041	9.026e-08	0.3153	0.6613	0.2	0.1	1	0.2	0.3	0.3	11.4	13.6	8.4	0.1	0.2	0.2	5	4.4	4.8	0.5	0.5	0.4	1.5	2.1	1.8	0.1	0.1	0.2	0.3	0.4	0.6	0.7
ENSMUSG00000077049	Mir467c	miRNA	8.102	1.891	0.002854	2.383	8.868e-05	0.9735	0.2509	1.241	0.09273	1.172	0.2089	1.144	0.1174	-0.1393	0.8944	0.8342	0.3012	1.102	0.175	0.7	0.3	0	2.8	0	1.6	5.1	2.5	0.7	0.9	0.4	0	0	0	0	8.8	10.5	5.8	13.3	11.5	13.9	0.6	2	4.5	2.1	2.5	4.2	1.4
ENSMUSG00000040093	Bmf	protein_coding	742.9	1.236	3.301e-11	2.375	1.393e-40	0.2914	0.2397	0.3166	0.207	0.154	0.7151	0.0727	0.8094	1.718	1.85e-21	2.009	7.26e-29	2.034	1.668e-24	3	2.2	1.4	2.2	2.4	1.7	3.9	4	2.8	8.3	7.8	7.2	4.8	5.8	5	4.7	5.1	5.6	8.5	13.1	12.8	2.5	2.4	2.3	9.3	10.2	2.6	2.7
ENSMUSG00000002006	Pdzd4	protein_coding	2833	1.853	5.497e-71	2.369	2.017e-116	0.1884	0.1887	0.1471	0.3549	0.8589	1.961e-13	-0.4619	0.0002239	2.274	1.071e-101	2.462	1.898e-118	2.421	7.987e-95	7.7	6.4	6.7	9.5	11.1	10.4	18.5	17	22.9	34.4	34	34	46.7	53.7	50.3	38.8	38.1	36.6	54	55.6	53.2	5.5	4.6	5	36.5	39.2	15.1	11.4
ENSMUSG00000112400	AC160863.2	lincRNA	29.34	2.868	2.575e-11	2.362	8.756e-08	1.075	0.003765	0.9419	0.01863	0.3155	0.7243	-0.6111	0.2445	1.261	0.001629	2.337	4.204e-10	2.203	4.631e-08	0.6	0.9	0.2	0.3	0.2	0.2	0.2	0.2	0.1	1.9	1.9	1.3	0	0	0	2.4	2.1	2.5	1.6	1.4	1.8	0.6	0.2	0.4	3.8	3.5	0.6	0.6
ENSMUSG00000064325	Hhip	protein_coding	244.2	-1.004	0.001741	2.36	2.631e-17	1.033	0.0009935	2.318	1.747e-14	0.9337	0.007209	2.58	6.302e-21	-0.5647	0.09193	0.4684	0.1936	1.753	2.161e-08	0.7	0.6	0.3	0.3	0.6	0.3	0	0	0	0.4	0.4	0.4	0.1	0.1	0	0.2	0.2	0.1	1.5	2.6	2.5	4	4.1	3.5	2.4	2	1	1.1
ENSMUSG00000000731	Aire	protein_coding	548.6	1.707	1.017e-13	2.352	7.706e-26	0.5535	0.04317	0.5415	0.06444	0.9654	0.0004658	-0.835	0.00217	2.321	3.564e-24	2.875	1.199e-36	2.863	2.416e-30	1.6	1.4	1.8	3	2.3	1.6	2.3	1.8	1.8	9.6	9.2	6	0.7	0.5	0.6	8.4	6.9	8	8.3	14.2	14.4	1.1	0.8	0.7	10.8	14	3.9	3.1
ENSMUSG00000027861	Casq2	protein_coding	75.83	3.163	1.139e-28	2.343	8e-16	0.9513	0.0439	2.398	1.102e-10	0.1641	0.8281	-2.364	4.066e-11	-2.393	1.096e-11	-1.442	8.031e-05	0.00485	0.9967	0.8	0.6	0.6	0.5	0.8	0.4	0.1	0.1	0.2	0.1	0.1	0.1	0	0	0.1	5.9	4.9	5.4	2	3.5	3.4	0.1	0.1	0.1	0.8	0.6	1	0.6
ENSMUSG00000030772	Dkk3	protein_coding	58.25	1.503	1.191e-06	2.342	1.496e-15	0.5533	0.2895	1.432	0.0001629	1.755	9.329e-08	0.9664	0.005455	-1.117	0.003033	-0.5639	0.2152	0.3148	0.5751	0.3	0.3	0.1	0.4	0.4	0.2	0.5	0.7	0.5	0.1	0.1	0.1	0.9	1.1	1.1	1.1	1	0.9	1.5	2.3	1.7	0.5	0.7	0.5	0.4	0.3	0.9	0.9
ENSMUSG00000001300	Efnb2	protein_coding	532.5	0.6643	0.000148	2.342	7.108e-51	-0.2598	0.1946	-0.1787	0.4299	0.3949	0.1166	-0.6157	0.001746	2.719	3.34e-67	2.459	6.36e-54	2.54	3.489e-49	0.9	0.9	0.8	1.1	1.2	0.8	2.2	2.1	1.8	6.5	6.3	4.9	5	5.2	5.5	1.6	1.7	1.6	5.2	5.3	5.3	0.5	0.5	0.6	4.6	5.9	0.8	1.2
ENSMUSG00000037224	Zfyve28	protein_coding	128.5	-0.2643	0.4724	2.341	1.718e-21	0.3628	0.2092	0.492	0.07117	-0.2648	0.5481	-0.6009	0.01892	0.2571	0.3647	0.6199	0.01204	0.7491	0.005083	1.1	0.9	1.2	0.2	0.3	0.3	0.5	0.4	0.4	1.2	1.1	1.3	0.4	0.2	0.4	0.2	0.2	0.2	1	1.6	1.7	0.7	0.8	0.5	1.5	2	1	0.7
ENSMUSG00000036422	Pcdh8	protein_coding	98.34	-0.4927	0.2495	2.338	2.805e-13	1.283	6.125e-05	-0.3482	0.4591	0.4049	0.5413	-2.548	5.821e-10	1.165	0.0007845	2.448	2.769e-14	0.8169	0.06291	0.3	0.3	0.1	0.2	0.3	0.3	3.5	3	2.8	0.7	0.7	0.7	0.2	0.2	0.3	0.2	0.2	0.2	2.1	1.4	1.4	0.1	0	0	0.4	0.6	0.7	0.2
ENSMUSG00000012282	Wnt8a	protein_coding	429.4	0.2855	0.6861	2.333	8.331e-07	-0.8336	0.1944	-1.464	0.009672	-0.04563	0.9798	-0.4106	0.5588	1.158	0.03136	0.3249	0.6673	-0.3056	0.7468	0.5	0.3	0.1	0.9	0.6	0.5	105.1	86	88.5	1.1	0.9	0.9	0.1	0.7	0.1	0.8	0.7	0.9	6.7	3.1	3	0.3	0.1	0.4	0.2	0.3	0.2	0.4
ENSMUSG00000030283	St8sia1	protein_coding	604.2	1.905	7.739e-28	2.333	9.229e-42	0.752	6.747e-05	1.937	7.765e-26	0.7602	6.319e-05	1.051	1.028e-09	-1.353	2.383e-15	-0.6011	0.001406	0.5841	0.005829	3.2	2.8	1.8	0.9	0.9	0.7	0.3	0.2	0.1	1.1	1.1	0.9	0.1	0.1	0.1	3.2	2.9	3.3	4.2	4.7	3.8	5.8	5.6	5.3	4.3	3.8	4.8	4.4
ENSMUSG00000000732	Icosl	protein_coding	442.2	1.973	4.771e-28	2.332	3.616e-39	0.4993	0.01262	0.9741	4.956e-07	1.32	2.133e-11	0.8172	5.806e-05	1.869	7.604e-25	2.369	2.643e-39	2.843	2.453e-48	1.4	1.1	0.8	1.5	1.3	1.1	2.3	2.1	1.8	4.6	4.6	4	1.4	1.5	1.5	5.9	4.7	5	4.9	8.2	7	2.4	2.1	1.9	7.9	9.9	3.4	2.9
ENSMUSG00000046204	Pnma2	protein_coding	244.2	0.5726	0.005808	2.312	2.028e-39	0.2791	0.209	0.6424	0.0005125	-0.3568	0.1705	-1.021	9.731e-09	-0.1511	0.5057	0.128	0.6143	0.4913	0.0175	1.4	1.2	1.6	0.6	0.6	0.5	3.5	2.7	3	1.2	1.1	1.3	5.3	6.6	5.4	0.7	1	0.9	3.1	2.7	2.8	0.8	0.6	0.6	2	1.8	0.9	1
ENSMUSG00000041959	S100a10	protein_coding	1156	2.232	1.343e-45	2.305	1.019e-48	0.6034	0.0008675	1.295	5.587e-13	0.626	0.001456	0.7172	5.412e-05	0.3302	0.08947	0.9336	3.857e-08	1.625	1.385e-19	22.6	15.8	11.3	15.5	22.7	16.8	22.7	20.1	17.2	21.3	23	20.2	11.6	11.9	12.7	86.3	89.3	91.1	80.9	103.9	96	25.5	28.3	31	53.1	54.7	22.2	27.8
ENSMUSG00000032125	Robo4	protein_coding	161.9	2.881	8.271e-25	2.292	9.027e-16	0.6497	0.0286	-0.3953	0.2687	1.659	2.139e-06	-1.467	0.0003819	3.837	1.6e-38	4.487	2.481e-52	3.442	6.431e-27	0.2	0.1	0.1	0.4	0.3	0.1	0.7	0.6	0.5	2.4	2	2.8	0	0	0.1	2.5	1.8	2.2	1.1	1.5	1.6	0.1	0	0	1.6	2.1	0.5	0.4
ENSMUSG00000031760	Mt3	protein_coding	28.75	1.36	0.002337	2.29	2.715e-08	0.4728	0.3735	-0.1738	0.7956	0.8297	0.1702	-0.9009	0.07763	1.043	0.01593	1.516	0.0003159	0.8697	0.1052	0.9	0.4	0	0.3	0.5	0.3	0.3	0.3	0.5	1.4	1.4	1	1.3	1	1.5	1.2	0.9	1.3	2	2.5	2.4	0.5	0.2	0.2	1	1.3	1.1	0.8
ENSMUSG00000000730	Dnmt3l	protein_coding	6463	2.41	6.781e-57	2.283	3.035e-51	0.3552	0.07321	0.9173	4.022e-07	1.441	3.049e-19	0.8899	7.516e-08	2.772	2.788e-74	3.127	2.82e-94	3.689	8.838e-107	20.1	16	14.2	29.7	32	18.2	70.9	55.4	56.7	126.1	130.2	101.2	8.2	8	8.2	143.3	142.4	150.2	115.8	145.8	137.3	35.3	27.5	32.1	210.6	249	50.3	45.7
ENSMUSG00000001507	Itga3	protein_coding	1978	0.414	0.02598	2.278	1.249e-48	0.7098	6.589e-06	0.7544	1.477e-05	0.7623	7.125e-06	-0.04799	0.8501	2.142	3.146e-48	2.852	4.076e-85	2.897	6.992e-72	5	3.8	5.9	2	1.8	1.5	14.1	13.8	9.8	22.8	20.9	21.8	15.6	19.7	16.8	2.5	2	2.4	8.8	9	8.1	5	4.8	4.3	35.7	39.2	9.8	7.3
ENSMUSG00000099224	Gm27379	miRNA	10.54	1.425	0.0222	2.262	8.098e-05	1.048	0.1257	-0.1339	0.8969	0.6825	0.5164	-0.4751	0.5543	0.3583	0.6561	1.406	0.02393	0.2243	0.8418	2.2	1.4	0	0	1.6	0.3	1.3	6.7	1.8	2.5	1.8	2.6	5.2	7.3	5.5	4.6	3.5	2.8	4.6	10.4	7.5	1.3	0.8	0.8	0.7	3.1	1.3	3.6
ENSMUSG00000075012	Fjx1	protein_coding	432	1.865	7.802e-22	2.252	8.157e-32	0.6762	0.0002838	-0.07993	0.8081	0.9598	3.197e-06	-0.6281	0.0039	1.775	4.931e-23	2.451	2.414e-43	1.695	2.186e-17	2.4	1.8	1.9	1.3	1.3	0.8	11.2	13.3	10.2	7.9	6.7	7.2	3.4	3.4	3.5	4	4.3	4.2	5.4	5.7	5.4	1.2	1.4	1.3	6.4	7.4	5.9	3.3
ENSMUSG00000030313	Dennd5b	protein_coding	621.7	1.97	4.66e-42	2.252	6.247e-55	-0.2244	0.256	0.3511	0.0512	-0.5817	0.00145	-0.09707	0.6613	0.9366	1.259e-10	0.7122	3.604e-06	1.288	4.215e-16	0.9	0.7	0.7	0.4	0.5	0.5	1.9	1.8	1.9	1.6	1.6	1.2	1.6	1.9	1.5	1.9	1.9	2	2.8	2	2.2	0.8	0.7	0.7	1.7	2.1	0.6	0.5
ENSMUSG00000034981	Parm1	protein_coding	295.8	1.253	1.969e-11	2.249	1.243e-36	0.9446	6.439e-06	2.298	4.536e-33	1.251	1.456e-11	3.317	2.956e-90	-1.164	3.794e-09	-0.2195	0.4116	1.134	8.502e-09	0.9	0.8	1.3	0.6	0.9	0.5	1	1.1	0.7	0.4	0.5	0.4	1.5	1.6	1.6	1.7	1.8	1.6	3	3.8	3.4	10.3	10.8	8.6	2.1	2.2	2.1	2.3
ENSMUSG00000027703	Lrriq4	protein_coding	130.9	2.05	1.563e-24	2.247	2.291e-29	1.023	7.766e-06	1.377	1.658e-09	0.5921	0.03737	1.082	5.232e-07	-0.6334	0.009555	0.3893	0.1525	0.7433	0.00362	1.1	1.1	1.1	0.9	1.2	1	0.1	0.2	0.2	0.8	0.7	0.6	0.1	0.3	0.2	4.7	4.2	4.7	4.5	6	5	2.5	2.2	2.3	1.6	2.1	1.2	1.6
ENSMUSG00000035486	Plk5	protein_coding	93.22	0.7455	0.04092	2.246	5.701e-13	0.2474	0.671	0.756	0.06632	-0.5003	0.4226	-0.8104	0.04417	-0.268	0.5706	-0.02053	0.9766	0.488	0.3405	0.6	0.6	0.6	0.8	0.6	0.7	1.8	2.1	2.8	0.4	0.6	0.4	3.7	3.3	3.6	1.4	1.4	0.9	3.2	3.3	4.6	0.4	0.4	0.2	0.6	1.1	0.8	0.2
ENSMUSG00000082108	Gm13777	processed_pseudogene	25.56	2.361	1.698e-06	2.244	5.444e-06	0.7926	0.1835	-0.1143	0.897	0.8993	0.2156	-0.3894	0.5691	0.6767	0.2414	1.469	0.004004	0.5624	0.4541	2.3	1.3	0.9	1.3	0.4	0.7	1.7	1.3	2.9	3.8	3.7	0.9	1.4	0.2	0.6	5	5.6	7.1	5.6	4.1	6.5	0.9	1.7	0.9	2.6	2.6	1.2	4.9
ENSMUSG00000020836	Coro6	protein_coding	74.68	3.04	2.952e-25	2.238	7.872e-14	1.18	0.01721	0.4324	0.5056	1.455	4.021e-05	-0.4223	0.3389	-2.317	3.66e-09	-1.138	0.005982	-1.885	1.294e-05	0.4	0.3	0.7	0.5	0.5	0.5	0.3	0.2	0.2	0.1	0	0.1	0.2	0.2	0.2	4.7	4.2	4.8	1.7	3.1	3	0.3	0.2	0.3	0.1	0.1	1.2	0.8
ENSMUSG00000073650	Catip	protein_coding	54.14	0.1889	0.7872	2.237	2.923e-07	-1.114	0.0203	1.784	5.957e-05	-0.4506	0.6477	0.3304	0.6073	2.299	1.108e-07	1.185	0.01748	4.083	4.181e-20	0.4	0.2	0.1	0.3	0.4	0.1	0.2	0.3	0	1.6	1.8	1.4	0	0.1	0.2	0.4	0.2	0.3	1.7	1.4	1.7	0.3	0.4	0.4	7.1	6.8	0	0.2
ENSMUSG00000068270	Shroom4	protein_coding	593.5	1.903	6.653e-38	2.236	2.189e-52	-0.17	0.4469	-0.04871	0.8672	-0.3769	0.09182	-0.309	0.09901	1.019	1.064e-11	0.8491	5.132e-08	0.9704	1.089e-08	1.7	1.5	1.1	1	1	1.2	2.6	2.3	2.3	3.2	3.2	2.7	3.2	3.4	3.1	4.1	4.2	4.2	4.1	6.1	5.7	1.4	1.1	1.1	2.9	3	1.2	1
ENSMUSG00000032231	Anxa2	protein_coding	534.5	1.219	8.888e-08	2.234	5.163e-25	1.175	2.689e-07	2.916	3.417e-36	0.9759	0.00027	2.126	6.328e-21	0.8252	0.0008116	2.001	1.243e-18	3.741	4.59e-55	1.4	1.1	1.5	2.3	2.6	1.5	5.7	4.5	3.9	2.1	2.4	2.7	4.6	5.2	7.9	5.4	4.8	5	10.2	11.3	9.8	6.3	6.6	5.3	20.4	18.8	2.4	2.1
ENSMUSG00000071604	Fam189a2	protein_coding	91.28	2.698	4.455e-18	2.231	1.465e-12	1.906	1.381e-05	2.79	1.855e-11	1.354	0.0002572	2.254	1.853e-12	-2.721	6.414e-12	-0.815	0.05306	0.06875	0.9306	0.7	0.5	0.5	0.4	1	0.4	0.5	0.5	0.3	0.1	0	0	0.1	0.2	0.1	4.5	4	4.6	2.2	3.7	3.5	3.5	2.8	3.1	0.7	0.6	1.5	1.6
ENSMUSG00000025964	Adam23	protein_coding	5030	2.434	1.24e-94	2.23	1.802e-79	0.555	2.074e-05	0.8194	3.302e-09	0.8699	1.052e-11	0.07259	0.6985	1.327	1.176e-28	1.882	4.928e-57	2.147	4.311e-60	5.4	4.4	4.4	3.3	3.8	3.1	8.9	7.7	7.9	12.4	12	11.5	8	7.2	7	19	17.8	19.2	12.5	18.5	17.6	5.5	4.8	4.7	20.5	22.2	9	7.9
ENSMUSG00000027297	Ltk	protein_coding	37.75	0.9012	0.05899	2.228	7.174e-08	1.245	0.02903	1.644	0.001985	0.5307	0.503	0.8596	0.08315	-2.122	6.989e-06	-0.8775	0.1047	-0.478	0.5037	0.2	0.2	0.6	0.3	0.3	0.3	0.1	0.1	0.1	0	0.1	0	0.1	0.2	0.1	0.6	0.6	0.5	1.2	1.6	2	0.7	0.5	0.5	0.3	0.1	0.2	0.6
ENSMUSG00000047281	Sfn	protein_coding	590.8	1.908	2.688e-16	2.226	3.6e-22	0.5662	0.06241	1.261	3.891e-06	0.4371	0.288	-0.04085	0.9271	0.05013	0.9083	0.6163	0.03403	1.311	3.107e-06	2.6	1.6	4.5	4.7	4	5.1	72.2	64.1	57.4	2.6	2.3	3.6	17.8	22.5	21.8	18.9	19.7	15.6	25.7	21.7	20.8	3.7	1.8	2.3	6.1	7.7	4.1	2.9
ENSMUSG00000044387	2410080I02Rik	lincRNA	19.27	1.744	0.0009916	2.219	1.25e-05	0.04893	0.9588	-0.325	0.6439	0.005077	0.9991	-0.5226	0.3997	0.5377	0.3462	0.5867	0.3318	0.2127	0.8168	1.8	0.7	1.5	0.4	0.2	0.2	2.4	0.8	1	1.5	1.8	2.9	5.9	3.5	5.1	1.4	1.7	1.7	1.8	2.9	2.5	0.6	1	0.9	2.3	0.9	1.4	1.1
ENSMUSG00000030067	Foxp1	protein_coding	1653	0.6318	7.956e-06	2.216	1.702e-66	-0.3975	0.006074	-0.7285	5.034e-07	-0.5327	0.000604	-1.447	6.243e-28	2.233	4.827e-73	1.836	5.872e-49	1.505	6.353e-27	3.3	2.4	1.8	1.2	1.4	1.1	4.1	3.8	4	13.3	12.2	11.6	4.6	5.3	4.4	2	1.8	2	6.3	5.6	5.5	1	1	0.8	7	7.9	1.7	1.8
ENSMUSG00000027230	Creb3l1	protein_coding	81.13	1.014	0.009867	2.213	3.008e-10	0.2208	0.7052	0.8946	0.02528	0.0181	0.9902	-0.5948	0.1864	1.213	0.0008359	1.434	8.419e-05	2.108	2.036e-08	0.6	0.4	0.8	0.6	0.4	0.2	1.7	0.9	1.4	1.5	1.5	1.4	1.4	1.3	2	0.7	0.6	1.3	1.9	2.1	2.3	0.6	0.2	0.3	2.6	3.1	0.7	0.5
ENSMUSG00000019894	Slc6a15	protein_coding	368.3	2.196	4.652e-33	2.207	2.361e-33	0.7354	0.0003036	1.856	1.26e-21	0.1453	0.7236	0.1679	0.511	-0.8796	4.337e-06	-0.1442	0.6054	0.976	2.384e-06	1.8	1.4	1	0.7	0.9	0.5	1.8	1.7	1.4	0.8	0.7	0.8	2.1	2.4	2.3	3.4	3.4	2.9	2.6	3.7	3.4	1.5	1.6	1.7	2.9	2.9	1.7	1.7
ENSMUSG00000070526	Peg12	protein_coding	173.2	1.952	2.771e-17	2.204	5.278e-22	0.2257	0.5329	-0.1778	0.6413	-0.2702	0.547	-1.359	1.516e-08	-0.3486	0.2083	-0.1229	0.7384	-0.5264	0.09552	2.6	2.6	2.4	0.8	1.2	1.3	4	4.1	3.2	2.2	2.3	1.4	0.9	1.2	0.8	4.9	4.2	4.9	6.8	5	4.9	0.8	0.8	1.2	1.6	1.9	2.4	2
ENSMUSG00000021765	Fst	protein_coding	272.4	1.669	9.915e-10	2.197	1.266e-16	1.584	9.858e-09	1.867	2.241e-10	1.789	3.53e-11	0.2368	0.5248	-1.27	5.479e-06	0.3133	0.3908	0.5966	0.1026	3	2.3	2.5	2.4	1	0.8	10.1	8.9	13.6	1	1	1.1	2.1	3.1	1.4	5.1	4.5	4.1	8	5.6	6.4	3.1	2.7	3.6	4.2	4	9.9	8.6
ENSMUSG00000036782	Klhl13	protein_coding	2996	2.037	7.924e-11	2.186	1.559e-12	-0.1076	0.8704	0.3078	0.5404	-0.137	0.8669	-0.002515	0.9981	-0.1646	0.7298	-0.2722	0.5509	0.1432	0.8286	30.5	25.6	12.1	13.6	15.8	11	26.2	24	15.9	26	25	9.5	4.1	4.5	5	67.5	58.4	57.6	48.9	78.6	77.3	25.6	22.1	20.6	22.3	28.6	23.5	21.2
ENSMUSG00000022114	Spry2	protein_coding	635.8	1.786	2.123e-24	2.178	2.71e-36	0.6003	0.001616	0.2041	0.4393	0.7193	0.001505	-1.099	1.53e-07	2.272	5.744e-37	2.872	1.327e-58	2.476	1.354e-36	3.9	2.5	1.8	3.9	5	4.1	22	21.5	16.7	15.3	13.8	14.3	8.3	10.2	9.8	17	13.4	15.8	21.6	19.9	19.4	1.6	1.1	1.2	15.2	18.4	4.3	4.4
ENSMUSG00000031438	Rnf128	protein_coding	499.6	0.7189	0.05253	2.175	8.446e-12	0.3166	0.5324	0.8425	0.03545	0.2029	0.7898	0.1978	0.6834	1.991	5.382e-10	2.307	4.87e-13	2.833	2.653e-16	2.6	1.8	1.1	1.4	2.4	1.3	5.4	4.8	3.7	10.3	8.5	6	5.8	6.4	6.4	2.7	3.1	3	3.9	11.9	10.2	2.3	2.2	2	14.9	17.2	1.7	1.8
ENSMUSG00000071658	Gng3	protein_coding	472.5	1.034	1.544e-08	2.173	1.066e-36	-0.01055	0.978	0.1422	0.5887	0.03022	0.9571	-0.796	1.748e-05	1.158	3.107e-12	1.147	1.144e-11	1.3	1.572e-12	7.2	5.7	4.9	2.8	3.4	2.9	7.8	7.3	10.6	14.1	15.2	12.1	25.5	29.9	33.1	6.9	5.4	6.7	12.6	15.8	14.1	4.3	3	3.1	15.4	15.3	6	6.2
ENSMUSG00000022055	Nefl	protein_coding	614.5	1.769	3.597e-05	2.172	1.593e-07	-0.6052	0.3084	0.3856	0.5534	-1.083	0.04482	-0.1025	0.8802	-2.157	1.65e-07	-2.762	1.48e-11	-1.772	0.0001756	16.3	14.2	3.5	1.9	2.4	1.2	13.7	11.1	12.2	2.3	2.7	1.1	10.5	13.1	10.4	6.3	8	8.3	6.1	13.4	11.5	9.1	10.1	12.4	2.3	3.1	3.6	4.6
ENSMUSG00000037679	Inf2	protein_coding	192	0.2568	0.3251	2.171	1.519e-30	-0.4403	0.0854	0.4836	0.03963	-0.7525	0.004521	-0.7825	0.000555	0.1131	0.7046	-0.3272	0.2307	0.5967	0.01566	0.9	0.7	0.8	0.7	0.7	0.7	2.7	2.7	2.4	0.8	0.8	0.9	5	5.1	5.7	0.9	0.7	0.8	3.7	2.7	2.8	0.5	0.4	0.4	1.1	1.2	0.6	0.4
ENSMUSG00000032068	Plet1	protein_coding	122.8	3.186	2.6e-34	2.168	1.199e-15	1.559	2.957e-14	1.039	1.161e-05	1.764	1.242e-12	0.6205	0.02985	1.254	2.957e-07	2.813	7.033e-35	2.293	4.045e-20	0.8	1	0.9	0.4	0.6	0.4	0.3	0.2	0	2.5	2.4	1.9	0.4	0.5	0.3	4.9	4.7	4.6	1.7	2.7	2.6	1.5	1.3	1.5	4.8	4.9	2.6	2.9
ENSMUSG00000013766	Ly6g6e	protein_coding	26.49	1.944	3.609e-05	2.164	2.6e-06	2.109	0.000552	1.881	0.002736	0.4085	0.7463	1.391	0.02153	-1.018	0.1395	1.09	0.09732	0.8626	0.2677	0.1	0.1	0	0.9	0.7	0.2	0.4	0.3	0.1	0	0	0	1.2	1.2	0.6	3	2.4	2.6	1.6	4.3	3.6	0.3	0.3	0.3	0.3	0.1	0.1	0.2
ENSMUSG00000022610	Mapk12	protein_coding	183.6	0.1279	0.7504	2.164	1.752e-19	-0.2588	0.481	-0.2606	0.4563	-0.02847	0.979	-0.5356	0.1293	1.226	4.355e-06	0.9669	0.001009	0.9652	0.002174	0.9	0.4	0.5	0.9	0.8	0.8	9	8	8	1.5	1.5	1.6	19.5	22	20.8	0.9	0.8	1.1	3.8	4.5	3.7	0.4	0.6	0.3	1	1.5	0.8	0.4
ENSMUSG00000067818	Myl9	protein_coding	232.6	-0.8927	0.05834	2.149	8.669e-09	-2.174	1.248e-08	0.6774	0.1025	-1.457	0.0005732	-0.9018	0.02213	0.2875	0.5296	-1.887	1.703e-06	0.9648	0.01993	2.2	1.1	2.3	0.2	0.3	0.7	13.5	11.7	13.9	2.5	2.8	1.2	57.6	64.8	52.6	0.3	0.2	0.1	3.3	1.7	2.5	0.8	1.2	0.7	3.4	4	0.1	0.4
ENSMUSG00000083307	AA414768	processed_pseudogene	132.2	2.552	7.295e-20	2.145	3.22e-14	1.734	1.829e-09	0.9016	0.009827	1.211	0.0001254	-0.7671	0.02075	-0.9758	0.001636	0.7586	0.01778	-0.07422	0.9116	3.6	2.8	2.4	1.9	2.6	0.9	1.4	0.8	1.1	1.3	1.5	1.6	0.1	0.2	0.1	12.1	9.9	12.5	5.2	10.5	10.1	1.8	1.8	1.5	2.4	3.2	8.1	6.9
ENSMUSG00000038756	Ttll6	protein_coding	119.7	-1.518	3.023e-08	2.143	4.293e-20	1.527	2.358e-10	2.66	6.33e-28	1.253	1.058e-06	0.8594	0.000883	-0.6637	0.01582	0.8636	0.0008728	1.996	1.41e-15	0.9	0.7	1	0.7	0.7	0.6	0.1	0.1	0.2	0.5	0.5	0.4	0.2	0.1	0.2	0.2	0.2	0.2	3.5	2.7	2.9	1.7	1.5	1.3	3.4	3.5	2	2
ENSMUSG00000040430	Pitpnc1	protein_coding	1678	1.699	1.147e-44	2.14	4.884e-71	0.4808	0.0002272	-0.2551	0.1176	0.2238	0.2677	-1.47	9.77e-32	1.535	2.522e-38	2.016	1.663e-65	1.28	1.339e-21	6.5	5.1	5.2	3	3.8	3.5	5.6	4.4	4.4	17	16.2	16.2	6.8	7.1	6.8	11.4	11	11.9	12.7	17.3	16.7	2	2.2	1.8	12.9	14.7	6.4	6.1
ENSMUSG00000039697	Ncoa7	protein_coding	423	1.355	3.301e-11	2.138	1.917e-27	0.476	0.03815	0.1729	0.5784	0.6358	0.01095	-0.4153	0.08854	1.379	1.722e-12	1.855	7.27e-22	1.552	7.653e-13	1	0.7	0.9	0.5	0.6	0.5	1.1	1	1	2.4	2.3	2.2	0.9	1.1	0.8	1.5	1.3	1.5	1.7	2.8	2.8	0.8	0.6	0.6	2.4	2.8	1	1.5
ENSMUSG00000080558	Gm22091	miRNA	20.63	1.603	0.002135	2.129	1.863e-05	1.322	0.03681	1.39	0.02439	1.235	0.08173	0.7222	0.272	-0.7619	0.2526	0.5596	0.444	0.6286	0.4366	1.4	3.2	1.2	4.3	4	3.7	1.3	6.5	7.9	0.7	2.1	0	0.6	1.9	0.2	13.8	15.1	15	19.9	26.4	20.5	2.5	6.9	3.4	3.9	3.8	9.6	5.7
ENSMUSG00000000948	Gm38393	protein_coding	781.9	0.8977	0.0004029	2.128	4.477e-20	-0.02817	0.9566	0.1952	0.6195	-0.2951	0.5196	0.3853	0.199	0.9715	7.971e-05	0.9434	0.0001858	1.167	2.343e-05	3.5	3.6	1.9	2.1	2.2	2.4	7.6	7.4	7	6.4	5.9	6.1	11.7	12.9	9.4	4.4	4.2	4.2	8.3	11.5	11.3	6.7	2.5	2.8	6.7	7.5	2.5	2.8
ENSMUSG00000112350	AC159474.1	lincRNA	2.165	0.1982	0.8371	2.125	0.0008064	1.078	NA	1.19	NA	-0.05343	NA	-0.1933	0.8418	-0.04835	0.9646	1.029	0.1673	1.142	0.1331	0	0.1	0	0	0.1	0	0	0	0	0	0.1	0.1	0.3	0.2	0.1	0.1	0	0.3	1.2	1.1	1.3	0	0.1	0	0.3	0.7	0	0.1
ENSMUSG00000022574	Naprt	protein_coding	173.8	2.32	3.202e-19	2.124	3.352e-16	-0.3988	0.27	-0.7657	0.01592	-0.3791	0.4857	-0.2736	0.4818	1.034	0.0002407	0.6348	0.05154	0.2679	0.5856	1.2	0.9	1.2	1.5	0.7	1.1	10.2	9.5	8	1.8	2.9	2	8.2	9.2	10	6.8	5.4	5.4	6.2	4.4	4.6	1.3	0.5	0.8	1.1	1.4	0.7	0.8
ENSMUSG00000017417	Plxdc1	protein_coding	109.7	2.225	2.742e-20	2.121	1.692e-18	0.2458	0.5616	0.617	0.05065	0.102	0.8763	-0.7843	0.004386	-1.029	7.172e-05	-0.783	0.005796	-0.4118	0.2666	1.1	0.7	0.8	0.5	0.5	0.5	0.1	0.1	0.5	0.4	0.4	0.4	0.3	0.4	0.3	2.5	2.4	2.4	2.3	2.1	2.3	0.5	0.4	0.5	0.7	0.6	1	0.8
ENSMUSG00000038670	Mybpc2	protein_coding	70.78	1.535	1.088e-05	2.11	2.745e-10	0.1073	0.8724	0.03025	0.9631	0.05974	0.9591	-0.1436	0.7965	1.291	0.0002879	1.399	0.0001185	1.322	0.001037	0.4	0.4	0.2	0.2	0.5	0.4	0.3	0.5	0.3	1.1	1	0.7	0.8	0.8	0.7	1.1	1.1	1.5	1.1	2.4	2.1	0.3	0.4	0.2	1	0.9	0.4	0.4
ENSMUSG00000100826	Snhg14	processed_transcript	739.3	1.295	5.484e-07	2.108	1.169e-17	0.09246	0.8576	0.4483	0.1926	-0.08709	0.9024	0.8444	0.002399	1.168	5.496e-06	1.26	1.095e-06	1.616	8.747e-09	0.6	0.6	0.3	0.3	0.4	0.4	1.5	1.3	1.5	1.3	1.2	1.1	2	2.2	1.7	0.9	1	0.9	1.2	1.8	2	1.4	0.7	0.6	1.4	1.8	0.4	0.5
ENSMUSG00000027603	Ggt7	protein_coding	66.97	0.3106	0.3315	2.106	9.984e-20	1.02	0.0006997	1.202	4.015e-05	0.5539	0.1836	1.841	2.346e-13	-0.52	0.1245	0.4996	0.1471	0.6824	0.04607	0.4	0.2	0.4	0.5	0.4	0.5	0.5	0.6	0.5	0.2	0.3	0.2	1.3	1.6	1.5	0.7	0.6	0.5	2.1	2.3	2.1	1.4	1.3	1.2	0.5	0.6	0.5	0.5
ENSMUSG00000045826	Ptprcap	protein_coding	34.86	0.8847	0.09326	2.101	3.254e-06	0.9789	0.03701	0.9614	0.04855	0.1027	0.9375	-0.9404	0.07824	1.283	0.004398	2.262	9.746e-08	2.245	1.043e-06	0.9	1.1	0	0.5	0.4	0.3	0	0.2	0	1.8	2	2.7	0.1	0	0	0.7	1	0.9	2.6	1.7	2.5	0.6	0.1	0.3	4.1	5.5	0.7	0.6
ENSMUSG00000005686	Ampd3	protein_coding	167.1	-0.03472	0.929	2.096	6.039e-25	0.1728	0.5278	-0.5447	0.01117	0.2279	0.5356	-0.86	3.182e-05	0.9691	1.562e-07	1.142	7.86e-10	0.4244	0.09709	1.2	0.8	1.1	0.4	0.5	0.3	0.5	0.5	0.5	2	2.2	1.9	1.2	1	1.3	0.3	0.4	0.4	1.6	2	1.8	0.7	0.5	0.5	1.3	1.4	1.1	1.2
ENSMUSG00000000915	Hip1r	protein_coding	778.2	1.882	5.331e-26	2.095	3.02e-32	1.319	3.718e-12	0.532	0.02759	0.5464	0.02445	0.00823	0.9823	-0.8352	2.383e-05	0.4838	0.02551	-0.3031	0.307	2.7	1.8	1.4	2.6	2.6	2.2	4.2	4.2	3.9	1.2	1.4	0.7	4.2	4.6	4.7	9.4	9.4	9.7	8.8	13	11.3	2.2	1.9	2	1.5	1.7	3.6	2.6
ENSMUSG00000028519	Dab1	protein_coding	581.2	2.179	2.552e-47	2.094	1.37e-43	0.8338	7.055e-08	0.8889	1.505e-07	0.2124	0.4629	-2.74	5.619e-57	0.269	0.1476	1.103	8.599e-13	1.158	9.189e-12	2	1.8	1.7	1.2	1.4	1.1	2.8	2.5	2.6	2.4	2.2	2	2.1	2.5	2.3	5.8	5.4	5.7	3.8	6.2	5.9	0.2	0.3	0.3	4	4.3	2.4	2
ENSMUSG00000023882	Zfp54	protein_coding	93.67	1.718	7.813e-11	2.092	6.547e-16	0.04324	0.9252	-0.2578	0.4171	0.2992	0.5174	-0.3271	0.3024	0.9693	4.426e-05	1.013	3.966e-05	0.7115	0.01459	0.8	0.9	0.4	0.5	0.2	0.4	2	1.8	1.9	1.8	1.5	1.5	2.3	2	2.1	1.3	1.4	1.1	1.6	1.7	1.8	0.6	0.7	0.6	1.2	1.4	0.7	0.9
ENSMUSG00000028862	Map3k6	protein_coding	45.1	1.529	2.751e-05	2.089	2.209e-09	1.05	0.01867	1.216	0.005454	1.38	0.003034	1.174	0.006594	-0.05635	0.9362	0.9932	0.02935	1.16	0.01528	0.1	0	0.2	0.1	0.3	0.3	0.3	0.4	0.3	0.1	0.1	0.1	0.1	0.2	0.3	0.7	0.7	0.9	1.2	1.2	1.1	0.3	0.3	0.2	0.2	0.3	0.3	0.3
ENSMUSG00000074736	Syndig1	protein_coding	148.5	0.8096	0.0008491	2.088	5.797e-22	0.2037	0.5148	0.6483	0.005879	0.3848	0.2513	0.7042	0.001873	0.5167	0.02448	0.7203	0.001482	1.165	4.106e-07	2	2	1.7	1.1	1.3	0.6	0.7	0.7	0.7	2.8	3	2.7	0.1	0.3	0.3	1.6	1.7	1.8	3.5	5.2	4.2	3.4	3.4	3	4.4	4.7	3.2	2.6
ENSMUSG00000027168	Pax6	protein_coding	214.7	-4.01	1.4e-36	2.066	8.664e-15	0.7746	0.01176	-1.383	7.573e-06	0.2997	0.6552	-2.163	3.845e-09	3.152	3.139e-28	3.927	1.77e-43	1.769	1.114e-07	0.2	0.1	0	0.5	0.5	0.6	0.2	0.1	0.1	1.7	1.6	0.8	0.1	0.1	0.1	0	0	0	2.4	2.4	2.3	0	0	0	0.5	0.6	0.1	0.2
ENSMUSG00000094327	Gm26398	miRNA	39.39	1.719	6.337e-09	2.06	1.106e-12	1.464	0.0001204	1.229	0.002375	0.6559	0.2081	0.2992	0.5228	-0.9682	0.01652	0.496	0.2691	0.2609	0.676	5.7	6.7	2.5	5	9.6	11.9	5.8	7.2	6.2	3.6	1.9	2.8	1.6	2.8	1.8	32.7	28.3	36.1	42.5	37.2	43.7	6.6	7.7	7.5	6	7.9	9.6	10.6
ENSMUSG00000022683	Pla2g10	protein_coding	161.3	1.334	1.999e-09	2.059	3.748e-22	-0.1054	0.7364	0.1635	0.5405	0.7625	0.00909	-0.268	0.4168	2.951	1.364e-46	2.846	3.974e-42	3.115	1.242e-45	1.1	1.1	0.8	1.2	1.5	0.9	1.9	1.4	1.7	8.7	9.4	7.6	7.1	6.4	6	3.3	3.1	2.9	5.7	5.1	4.7	1	1	0.6	9.1	10.2	2.5	1.4
ENSMUSG00000063751	Platr8	processed_transcript	55.88	1.804	2.776e-09	2.055	5.649e-12	0.1485	0.7822	0.1376	0.7878	0.3366	0.6478	0.1102	0.8425	1.575	1.561e-06	1.723	2.5e-07	1.712	1.664e-06	0.7	0.4	0.5	0.6	1.3	0.7	0.9	1.2	0.8	2.2	1.8	1.5	0.7	0.9	0.5	3.3	3.5	3.4	3.3	3.7	5.2	0.6	0.8	0.5	2.2	1.9	0.6	0.7
ENSMUSG00000038963	Slco4a1	protein_coding	257.3	0.9704	2.592e-06	2.052	1.243e-26	0.5619	0.01413	1.045	1.43e-06	0.4338	0.1339	0.3803	0.1103	-0.2732	0.2767	0.2887	0.2693	0.772	0.0009898	1.5	1.3	1.6	1	1.1	1	1.2	1	1	1.1	1.2	1.3	3.9	3.9	3.6	2	1.8	2.3	3.2	5.2	4.8	2.1	1.6	1.9	2.2	2.8	2	1.8
ENSMUSG00000068923	Syt11	protein_coding	154.1	0.2634	0.4094	2.05	9.376e-20	0.2696	0.3669	0.1708	0.6034	-0.5623	0.08022	-1.459	1.398e-09	0.302	0.2551	0.5716	0.02011	0.4727	0.107	0.6	0.6	0.9	0.3	0.4	0.3	0.8	0.6	0.7	0.8	0.8	0.8	4.6	6.6	5.2	0.4	0.4	0.5	1.7	1.2	1.5	0.2	0.2	0.2	0.9	1	0.5	0.4
ENSMUSG00000113252	AC098839.1	lincRNA	31.13	2.331	3.361e-07	2.046	9.222e-06	1.584	0.0009187	0.5557	0.3832	0.3833	0.7053	-0.9462	0.09737	0.1202	0.8766	1.704	0.0003597	0.6759	0.3233	1.4	0.9	0.2	0.5	1.1	0.8	0	0	0.1	0.7	0.9	1.6	0.3	0.3	0.1	4.3	5.6	5.8	4.3	4.9	3.5	0.5	0.6	0.2	1.1	2.3	0.5	1.3
ENSMUSG00000028266	Lmo4	protein_coding	558.7	2.298	1.271e-41	2.044	9.148e-33	-0.3443	0.08887	0.7327	6.695e-05	-0.1241	0.7542	0.2241	0.3137	1.48	7.062e-20	1.136	1.559e-11	2.213	1.692e-36	3.5	2.4	3	1.6	1.8	1.2	11	8	8.9	8.2	8.9	8.3	5.9	7.9	7.1	8	7.3	7.4	5.5	7.2	6.3	4.1	3.1	3.3	13.4	15.1	2.7	2.7
ENSMUSG00000058672	Tubb2a	protein_coding	801.2	0.9384	1.59e-06	2.043	5.427e-29	0.829	2.193e-05	1.365	1.956e-11	0.7699	0.0002808	0.4321	0.04781	0.197	0.4261	1.026	5.574e-08	1.562	1.287e-14	14.4	14	16.7	7.3	8.4	6.5	7.8	8.8	5.5	18.9	16.5	16.2	3.9	6.3	5.8	13.3	15.1	14.9	20.7	41.1	33.2	20.4	20.8	19.6	45.5	45.6	27.2	23
ENSMUSG00000005360	Slc1a3	protein_coding	473.3	2.007	9.884e-35	2.043	6.034e-36	0.196	0.4172	-0.4692	0.02083	-0.1134	0.7831	-1.555	1.145e-17	0.9937	3.767e-09	1.19	1.737e-12	0.5244	0.01536	1.2	1.1	0.7	1	0.9	0.8	2.9	2.7	2.4	2	2.3	2.1	3.9	4.5	4.2	3.9	3.3	3.6	2.9	4.2	4	0.4	0.3	0.3	1.6	1.5	0.9	0.9
ENSMUSG00000038718	Pbx3	protein_coding	407.6	0.8846	1.199e-06	2.042	1.464e-33	0.002719	0.9957	0.007582	0.9825	-0.5811	0.00718	-0.3975	0.04824	0.2681	0.1917	0.2708	0.2143	0.2757	0.292	2.5	2	1.6	0.9	1.2	1.1	4.1	3.8	3.5	2.9	2.5	2.1	3.9	5.4	4.7	1.7	2	2.2	3.6	5	4.9	1.6	1.6	1.5	2.3	2.8	1.5	1.3
ENSMUSG00000004631	Sgce	protein_coding	365.4	2.169	1.139e-15	2.034	5.498e-14	0.7736	0.01831	0.5431	0.147	0.9368	0.008325	2.052	5.338e-13	0.3786	0.2998	1.152	0.0001525	0.9217	0.009923	0.4	0.3	0.2	0.5	0.6	0.6	2.8	2.2	2.7	0.4	0.3	0.6	1.5	1.6	2.3	3.3	2	3	1.5	3.2	2.8	2	1	1.4	0.5	0.7	0.7	0.5
ENSMUSG00000023571	C1qtnf12	protein_coding	48.44	1.75	1.648e-07	2.033	5.543e-10	-0.0389	0.956	0.05174	0.9355	0.8279	0.0803	0.4937	0.2521	0.5039	0.2237	0.465	0.3169	0.5557	0.2684	0.6	0.6	0.6	0.6	0.7	0.5	2.4	1.5	2.1	0.6	0.9	1.1	2.5	1.9	2.5	2	2.3	2.2	2.1	2.8	3.1	1.1	0.6	0.9	0.8	1	1.5	1.2
ENSMUSG00000022438	Parvb	protein_coding	142.7	1.622	2.625e-11	2.033	1.263e-17	0.7724	0.0001391	0.01103	0.9778	1.716	2.865e-12	-0.07822	0.8499	2.45	5.973e-28	3.222	5.024e-48	2.461	2.466e-24	0.4	0.4	0.3	0.2	0.4	0.3	0.7	0.6	0.4	1.7	2.1	2.3	1	1.2	1.2	1.2	1	1	1.4	1.7	1.2	0.4	0.4	0.2	2.3	1.9	1.2	1.1
ENSMUSG00000027070	Lrp2	protein_coding	3507	-0.6582	0.003633	2.033	1.854e-24	-0.3794	0.1548	-0.6485	0.009583	0.1828	0.6772	0.1402	0.6413	3.18	1.069e-60	2.801	5.5e-47	2.532	2.387e-31	2.6	2.1	1.4	1.2	1.5	0.8	6.2	4.8	4.2	22.1	21	16	22.7	29.5	23.8	0.6	0.9	0.6	4.5	4.9	5.1	2.2	2.5	2.1	11.8	13.3	2.2	2
ENSMUSG00000061186	Sfmbt2	protein_coding	4568	2.424	4.836e-69	2.028	1.776e-48	1.219	6.341e-17	0.8231	1.185e-06	0.8539	3.255e-08	0.3719	0.02824	-0.9605	5.494e-11	0.2582	0.1565	-0.1375	0.6136	10.7	8.6	6.3	11.6	12.1	14.3	14.9	13.4	10.9	4.7	4.5	4	3.1	3.9	4	70.1	67.9	70.6	47.4	56.1	54.5	12.4	11.4	9.8	7.8	7.8	16.9	16.4
ENSMUSG00000056737	Capg	protein_coding	365.3	0.7571	0.0005205	2.026	8.948e-25	1.275	4.064e-10	1.486	1.553e-11	0.8949	0.0002566	0.3268	0.2323	0.4263	0.08666	1.702	3.305e-16	1.912	2.409e-17	2.2	1.8	2.2	2.7	3.7	2.3	5.5	3.8	4.9	2.4	2.5	3.3	11.1	12.5	11.3	5	5.6	4.4	16.8	9.5	10.3	2.8	2.6	2.2	8.2	7.7	3.8	4
ENSMUSG00000041670	Rims1	protein_coding	154.2	1.414	4.303e-11	2.024	2.029e-22	0.7042	0.01263	2.184	2.814e-20	0.8808	0.001678	1.794	2.805e-15	-0.4841	0.09337	0.2201	0.5412	1.7	6.667e-12	0.4	0.3	0.4	0.6	0.5	0.5	0.8	0.4	0.5	0.2	0.2	0.2	0.4	0.6	0.4	1.6	1.4	1.4	2.1	2.6	2.1	1.1	1.2	1.1	1.1	1.1	0.7	0.6
ENSMUSG00000104561	Mir466c-1	miRNA	6.797	1.238	0.06097	2.018	0.0008168	0.08474	0.9502	0.6078	0.475	0.4224	0.7605	1.405	0.04173	0.3021	0.7437	0.3869	0.6829	0.9099	0.2879	1.6	0	0	4.3	1.2	1.9	0	0.6	0.9	1.4	1	1.4	0	1.4	0.3	9.5	4.3	6.7	11.4	11.3	16.4	1.9	4.3	4.9	2.8	1.9	3.9	0.8
ENSMUSG00000023965	Fbxl17	protein_coding	178.6	1.836	5.144e-24	2.013	1.168e-28	0.7422	3.436e-05	0.8497	6.164e-06	0.3267	0.3142	0.5913	0.004662	0.6756	0.0005896	1.418	1.371e-14	1.525	6.382e-15	0.7	0.6	0.5	0.6	0.6	0.5	1.1	1.2	0.7	1.1	1	1	0.9	1.2	1	2.1	2	2.1	2.3	2.4	2.3	1	1	0.9	1.7	2	1	0.7
ENSMUSG00000028064	Sema4a	protein_coding	198.8	1.833	2.299e-15	2.011	1.755e-18	1.765	6.539e-17	0.7196	0.006457	0.6828	0.01402	-1.24	1.963e-07	-0.2715	0.3443	1.494	6.885e-12	0.4481	0.1557	1.3	1.1	1.4	0.5	0.7	0.4	0.2	0.4	0.4	1.1	1	0.9	0.7	0.9	0.6	1.9	2	1.9	1.7	2.7	2.2	0.5	0.6	0.4	1.5	1.9	2.5	1.6
ENSMUSG00000077001	Mir544	miRNA	13.75	1.143	0.05256	2.007	0.0001616	1.084	0.07996	0.5587	0.4399	1.174	0.1214	-0.0945	0.9209	0.5353	0.4493	1.619	0.004836	1.094	0.1168	1.3	3.4	0	2.3	1.3	3.6	3.2	11.7	5.5	3.3	5.9	1.5	13.3	19.3	10.2	5	6.8	10.4	18.3	16.5	9.4	1.7	3.3	1.2	5.7	6.6	5.2	5.3
ENSMUSG00000039542	Ncam1	protein_coding	1763	1.174	2.776e-09	2.006	2.935e-26	0.5981	0.009355	1.076	2.136e-06	0.31	0.3491	0.4835	0.03345	-1.429	1.727e-13	-0.8312	5.886e-05	-0.3536	0.2315	10.1	7.9	5.4	5.6	6.2	4.9	0.9	0.8	0.4	3.1	3.1	2.3	1.9	2.2	1.9	12.6	12.8	12.9	16.3	27.8	25.3	11.5	11.6	10.1	5.9	6.3	10.2	10.3
ENSMUSG00000080684	Gm23988	miRNA	25.04	1.827	1.006e-05	2.005	8.246e-07	1.206	0.01841	0.7811	0.1729	0.4067	0.6631	0.04509	0.9553	-0.6438	0.2489	0.5627	0.3358	0.1373	0.8858	4.5	4.6	1.3	4.5	2.9	9.1	8.1	5.5	1.8	0.9	3.5	2.6	0	0	1.2	24.8	21.3	22.3	21.9	25.5	30.9	4.2	4.8	3.8	4.3	4.7	5.3	5.7
ENSMUSG00000041889	Shisa4	protein_coding	77.17	0.0991	0.856	2.005	4.954e-10	0.5369	0.2355	-0.2204	0.701	0.6421	0.2405	-0.509	0.2668	0.2412	0.6276	0.7781	0.05582	0.02078	0.9834	0.3	0.4	0.8	0.9	0.6	0.3	1.6	1.8	1.4	0.6	0.4	0.7	4.6	4.4	5	0.4	0.6	0.8	2.2	3.1	2.4	0.2	0.3	0.4	0.4	0.5	0.7	0.6
ENSMUSG00000069806	Cacng7	protein_coding	550.2	0.8004	5.592e-06	1.988	1.603e-34	-0.2304	0.2915	-0.13	0.6107	0.002187	0.9985	-1.428	1.191e-16	1.644	5.937e-26	1.413	8.012e-19	1.514	4.397e-18	5	4.1	5.3	3.4	3	2.3	9.8	9.3	10.4	16.4	14.4	14.4	14.6	15.7	16.2	5	4.6	5.5	8.9	13	12.8	2.1	1.5	1.6	13.6	14	5.9	4.4
ENSMUSG00000037855	Zfp365	protein_coding	654.5	-0.4408	0.02102	1.988	4.862e-35	0.45	0.02643	-0.2371	0.351	0.1849	0.5979	-1.169	6.155e-11	-0.09458	0.7167	0.3555	0.08651	-0.3317	0.194	2.8	2.3	4.2	3.1	3.9	3	4.7	3.5	4.8	2.9	2.5	3	11.8	12	12.6	2.2	2.4	2.8	16.1	12.1	12.9	1.4	1.3	1.2	2.2	2.5	3.6	3.5
ENSMUSG00000113346	AC154266.1	lincRNA	863.3	0.6711	0.006255	1.98	8.276e-20	-0.225	0.5126	0.2862	0.3814	-0.2028	0.6649	-0.5648	0.02593	1.17	1.05e-07	0.945	3.567e-05	1.456	2.441e-09	31.5	26	13.2	8.6	10	6.8	8.6	6.4	4.5	59.7	60.9	45.3	1.4	1.5	0.8	14.7	13.5	12.9	28.4	40.7	35.8	16.5	16.7	14.8	64	74.5	19	20.6
ENSMUSG00000104933	Mir466e	miRNA	21.27	2.204	1.166e-07	1.978	2.546e-06	0.21	0.8141	0.09931	0.9101	1.22	0.03158	0.4829	0.4147	-0.1817	0.7977	0.0283	0.976	-0.08244	0.9388	4.1	4.9	3.7	3.2	7.2	6.1	2.9	7.5	6.9	2.4	4.6	4.7	1.4	2.9	1.4	25.5	37.1	30.5	22	33	24.8	5.8	10.8	3.8	4.9	3.2	11.6	11.1
ENSMUSG00000020583	Matn3	protein_coding	126.6	2.236	8.085e-20	1.978	1.546e-15	0.7737	0.00425	0.9959	0.0002336	0.6712	0.06252	0.4629	0.1491	0.4421	0.1556	1.216	5.884e-06	1.438	3.215e-07	0.8	0.3	0.7	0.7	0.5	0.6	2.6	1.8	1.9	1	0.6	0.8	3.2	4	4	2.9	2.9	2.9	2.5	2.1	2.6	0.8	0.8	0.8	1.5	1.7	0.9	0.9
ENSMUSG00000020674	Pxdn	protein_coding	641.9	1.11	2.229e-05	1.978	7.636e-16	-0.1456	0.741	-0.3408	0.3315	-0.06677	0.9297	-0.4964	0.1077	1.498	1.443e-09	1.352	1.025e-07	1.157	6.428e-05	0.6	0.6	0.6	0.5	0.5	0.4	5.4	4.9	4.4	1.8	1.8	1.6	12	15.1	13.4	1.2	0.9	1	1.8	1.9	2	0.4	0.5	0.3	1.2	1.5	0.4	0.3
ENSMUSG00000019891	Dcbld1	protein_coding	928.6	1.664	1.116e-28	1.976	1.676e-40	0.7603	2.985e-06	1.679	1.745e-24	0.8345	3.273e-07	0.5708	0.0005809	-0.8793	1.701e-08	-0.119	0.6075	0.8002	5.707e-06	4.3	3.2	5.2	2.1	2.7	2.5	2.7	2.1	1.9	2	2.3	2.4	1.2	1.6	1.5	7.8	7.5	8.4	8.1	10.9	10.6	6.4	6.5	5.8	7.2	7.4	8.4	7.1
ENSMUSG00000033060	Lmo7	protein_coding	1746	1.863	9.208e-52	1.974	3.954e-58	0.7447	1.053e-08	1.065	2.205e-14	0.7031	2.707e-07	0.009039	0.9701	-0.1405	0.4066	0.6042	5.252e-06	0.9244	7.946e-11	5.4	4.3	3.5	2.9	2.8	2.8	1.3	1.1	1.3	4.4	4.2	3.4	1.7	2.2	1.9	10.7	10.1	10.6	9.6	12.3	12	4.4	4.7	4.2	7.9	9.1	7.4	7.3
ENSMUSG00000024873	Cnih2	protein_coding	37.86	0.3326	0.5035	1.973	1.913e-08	-0.5586	0.1966	-0.2084	0.6921	-0.2365	0.7863	-0.04871	0.9398	1.211	0.0006627	0.6529	0.1338	1.003	0.01866	0.9	0.5	0.4	0.4	0.7	0.5	1.1	0.8	1	1.9	1.8	1.2	2.2	3.2	2.5	0.6	0.8	0.7	2.8	1.9	2.3	0.6	0.7	0.7	1.1	1.7	0.7	0.5
ENSMUSG00000102248	Gm30280	processed_pseudogene	5.524	1.64	0.01386	1.972	0.002129	0.4904	0.6385	0.1338	0.908	0.4419	0.7498	-0.5064	0.5654	0.01475	0.9904	0.5052	0.577	0.1486	0.9113	0.4	0.3	0	0	0.6	0.2	1.3	0.4	0.5	0	0.5	0.6	2.1	1.1	1.1	2.1	1.2	2	1.5	3	2.7	0.1	0.4	0	0.2	0.5	0	0.9
ENSMUSG00000092793	Mir466m	miRNA	7.099	1.852	0.00356	1.972	0.001589	1.135	0.1663	1.114	0.1452	0.5882	0.6437	0.6596	0.4168	-0.865	0.2602	0.27	0.7898	0.2491	0.835	1.2	1.4	0	4.3	0	1.9	2	2.3	1.7	0.3	0	0.5	0	0	0.3	14.8	5.3	10.8	8.4	14.8	11.3	2.6	2.3	2.6	2.8	0.3	5.8	1.2
ENSMUSG00000052837	Junb	protein_coding	134.3	0.3443	0.4169	1.965	2.248e-10	-0.2587	0.6068	1.051	0.001664	0.08603	0.9291	-0.4098	0.3387	0.749	0.03154	0.4902	0.2354	1.8	9.556e-08	0.4	0.5	1.1	0.5	0.6	0.4	8.3	9.2	6.7	1.4	0.8	0.9	6.2	8.9	7.6	0.4	0.7	0.9	2.4	2	2.2	0.5	0.5	0.4	2.1	2.3	1	0.5
ENSMUSG00000030310	Slc6a1	protein_coding	1021	1.305	3.431e-14	1.965	7.609e-32	0.9461	3.014e-08	0.05471	0.8718	0.231	0.4489	-1.79	7.104e-27	0.2946	0.1387	1.241	6.391e-14	0.3493	0.1483	6.7	4.8	4.1	1.6	1.9	1.3	1.5	1.4	1.4	7	6.3	6	0.1	0.1	0	4.2	3.7	4.1	5.6	7.3	6.2	1.5	1.5	1.4	6.6	6.9	7.7	5.5
ENSMUSG00000070136	Mir496a	miRNA	13.12	1.396	0.01804	1.962	0.0004051	0.1598	0.8814	-0.1872	0.8436	1.439	0.03686	-0.4846	0.5304	0.7107	0.2851	0.8705	0.1978	0.5235	0.5577	2.6	3.4	0	0	1.3	3.5	11.4	12.8	4.6	6.1	6.9	2	10.6	9.9	9.5	11.8	3.8	7.5	7.4	19.4	10.1	2	1.2	1.5	3.7	4.8	14.4	7.9
ENSMUSG00000022565	Plec	protein_coding	2587	1.298	2.395e-31	1.961	1.306e-71	0.1946	0.2137	1.049	2.286e-17	0.04298	0.8917	0.1504	0.3187	0.02721	0.8905	0.2218	0.1141	1.077	5.856e-18	4.1	3.1	3.7	2.2	2.7	2.4	7.3	6.4	6.6	3.8	3.6	3.7	9	10.7	10	6.2	5.9	5.9	10.3	9.1	9.1	4.4	4.2	3.6	7.7	7.7	4.3	3.3
ENSMUSG00000036390	Gadd45a	protein_coding	789.5	1.322	8.25e-28	1.96	3.394e-61	-0.3935	0.002152	-0.167	0.3164	0.597	0.0001355	-0.2905	0.08345	2.867	4.669e-120	2.473	3.351e-87	2.7	9.758e-90	5.5	3.8	5.6	7.3	8.2	7.2	20.2	18.4	16.3	33.4	36.8	37.5	8.7	10	8.8	19.1	19.4	19.1	26.3	32.7	31.1	3.8	3.8	4.2	30.3	33.8	6.9	7.1
ENSMUSG00000033788	Dysf	protein_coding	214.9	0.4074	0.1152	1.957	6.853e-21	-0.07161	0.8733	0.8787	0.0003201	-0.1341	0.8322	0.7931	0.002628	1.469	3.347e-10	1.397	7.071e-09	2.347	1.059e-21	0.3	0.2	0.4	0.6	0.7	0.6	1.5	1.5	1	0.8	0.8	0.9	1.4	1.9	1.7	0.8	0.9	0.8	3.3	2	2.3	0.6	0.5	0.5	1.6	1.5	0.1	0.3
ENSMUSG00000029121	Crmp1	protein_coding	851.8	-2.405	4.873e-44	1.957	1.306e-40	-1.85	1.848e-40	-1.061	9.626e-12	-2.978	1.672e-72	-3.112	3.085e-89	1.127	5.681e-16	-0.7228	2.317e-06	0.06599	0.8301	4.2	3.2	3.9	1.1	1.6	1.1	5.3	5.3	5.4	8.4	7.7	8.7	18.8	21	21.1	0.2	0.2	0.3	6.2	4.5	4.5	0.4	0.4	0.4	3.7	4.2	0.3	0.5
ENSMUSG00000090561	Gm17207	sense_intronic	13.78	1.423	0.009741	1.952	0.0001766	1.041	0.07204	1.499	0.004446	-0.003576	1	-0.5409	0.3857	-0.7543	0.1852	0.2865	0.6909	0.7447	0.2578	0.9	1.2	0.7	0.6	0.2	0.1	0.6	0.1	0.3	0.6	0.4	0.6	0.6	0.4	0.2	1	0.9	0.9	1.4	1.8	1.1	0.8	0.7	0.4	1.6	2.1	0.9	1.4
ENSMUSG00000084789	Gm12974	lincRNA	4.8	0.09179	0.9327	1.951	0.002665	-0.2082	0.8692	0.1424	0.8995	-0.5496	0.6797	-0.5351	0.541	0.9563	0.1955	0.7481	0.3673	1.099	0.1792	0.2	0.5	0	0	0.5	0.1	0.5	0.1	0.2	0.5	1.1	1.1	0	0.5	0.6	0.2	0.3	0.4	1.3	2.1	2.1	0.1	0.4	0	1.7	0.7	0	0
ENSMUSG00000031451	Gas6	protein_coding	163.7	0.921	8.299e-05	1.948	1.715e-19	0.9373	0.0003581	0.8074	0.004627	0.6908	0.02089	-0.7318	0.007125	-0.8452	0.001052	0.09211	0.8204	-0.03778	0.9498	1.6	1.4	0.9	1.6	2.3	1.3	3.2	2.2	3.1	0.7	0.7	0.9	3.4	3.5	5.2	3.3	3.3	3.6	6.8	7.3	6.9	0.8	1	0.7	1.4	1.4	2.3	2.1
ENSMUSG00000026547	Tagln2	protein_coding	4077	1.849	2.836e-56	1.947	1.778e-62	0.9141	5.785e-14	0.6404	6.136e-06	0.8227	1.021e-10	-0.3361	0.01738	0.3672	0.005732	1.281	4.695e-27	1.008	1.066e-13	48	40.2	34.6	38.2	41.9	32.7	46.9	43.6	39	52.1	54.5	53.3	80.5	91.2	92.4	132.9	140.7	137.6	121.4	169.2	149.9	34.2	34.6	29	82.9	84.2	72.1	69.4
ENSMUSG00000053137	Mapk11	protein_coding	69.68	-0.3336	0.478	1.944	2.59e-09	-0.8642	0.02645	-0.01693	0.9784	-0.5479	0.3554	-1.532	6.046e-05	0.5102	0.1892	-0.354	0.469	0.4932	0.3165	0.7	0.4	0.6	0.5	0.4	0.3	2.6	2.1	2	1.1	0.6	0.7	4.5	4.4	4.4	0.2	0.4	0.3	2.1	1.5	1.4	0.2	0.1	0.2	0.7	0.9	0.4	0.2
ENSMUSG00000021322	Aoah	protein_coding	242.3	0.5669	0.06697	1.943	8.021e-14	0.6407	0.03403	0.8739	0.00384	0.2651	0.6088	0.2724	0.4264	-0.1271	0.7428	0.5136	0.09125	0.7468	0.02077	2.2	2.1	0.7	0.8	0.6	0.4	1	0.9	0.8	1.8	1.7	1.3	0.2	0.1	0.1	1	0.9	0.8	2.9	2.1	2.1	2.2	2.2	2	2.5	3.6	2.2	2.2
ENSMUSG00000022012	Enox1	protein_coding	2231	2.188	3.901e-68	1.942	1.398e-53	0.05128	0.8446	0.4005	0.01194	0.2567	0.2131	0.3864	0.009848	2.151	1.175e-66	2.202	2.084e-69	2.551	2.045e-76	11.5	9.1	9.9	8	10	6.9	11.9	11.9	11.4	46.5	46.8	44.5	3.2	2.7	3.2	39	38.8	37.7	24.8	36.4	36.2	14.4	13	12.6	58	64.3	12.2	11.7
ENSMUSG00000035640	Cbarp	protein_coding	393.5	1.375	1.592e-13	1.937	1.313e-26	0.8338	2.161e-05	0.7132	0.001186	0.501	0.04978	-0.2473	0.3253	-0.06986	0.8195	0.7639	0.0001427	0.6434	0.005935	1.7	1.5	2.3	1.7	1.4	1.5	2.1	2.7	3	1.9	1.6	1.5	5.6	5.5	6.2	4.2	3.9	4.1	5.3	7	5.8	1.9	1.5	1.1	2.4	3.3	3.1	2.3
ENSMUSG00000029449	Rhof	protein_coding	102.4	1.561	7.197e-09	1.935	1.889e-13	0.3752	0.3057	1.376	7.446e-07	0.0149	0.9901	0.5896	0.06912	0.6203	0.04444	0.9955	0.0007692	1.996	4.05e-12	0.4	0.3	0.6	0.4	0.4	0.5	0.9	0.7	0.8	0.7	0.8	0.6	0.4	0.3	0.5	1.3	1.3	1.5	2	1.5	2	0.8	0.6	0.6	1.7	2	0.5	0.3
ENSMUSG00000027171	Prrg4	protein_coding	592.1	0.2904	0.04081	1.935	2.001e-62	0.3093	0.03069	0.5915	1.032e-05	0.4332	0.005965	-0.9086	1.839e-11	0.524	5.864e-05	0.8333	6.275e-11	1.115	8.942e-17	3.8	3.9	3.2	3.6	4.8	3.9	8	7	6.9	5.2	5.5	5.4	16.4	17.1	17.3	4.6	5.7	4.8	16.2	15.4	16.1	1.8	2.3	1.8	7.2	9	5.2	5.3
ENSMUSG00000076219	Mir487b	miRNA	5.855	1.121	0.1169	1.934	0.002571	0.9509	0.2507	0.197	0.8577	0.2619	0.8665	-0.3308	0.7152	-0.4874	0.5604	0.4635	0.6019	-0.2904	0.8019	2.9	3.6	0	0	0.6	0.5	4	0.6	0.9	2.4	0.5	1.9	6.3	2.2	3.4	5.4	1.8	1.1	5.1	7.6	5.2	2	3.2	0.6	0.7	3	3	4.2
ENSMUSG00000034701	Neurod1	protein_coding	64.06	-2.404	8.948e-10	1.934	4.326e-10	0.2305	0.6253	-0.2025	0.6686	0.5112	0.4036	-1.068	0.0121	1.748	8.24e-08	1.978	1.861e-09	1.545	2.583e-05	0.3	0.3	0.2	0.5	0.4	0.3	0.2	0.2	0.5	1	0.7	1.3	3.8	4	3.8	0	0	0.1	1.8	1.5	1.4	0.1	0.1	0.1	1	0.7	0.3	0.4
ENSMUSG00000042622	Maff	protein_coding	107.2	2.26	9.522e-18	1.931	5.586e-13	0.898	0.001183	1.155	3.11e-05	1.063	0.004561	0.1272	0.7993	1.18	0.0001539	2.078	1.96e-12	2.335	2.378e-14	0.4	0.4	0.1	0.9	0.5	0.5	5.1	4.8	3.5	0.7	1.1	0.8	4.5	5.3	5.5	3	3.1	3.1	1.9	2.5	2.9	0.4	0.3	0.4	2.1	1.9	0.6	0.8
ENSMUSG00000102252	Snrpn	protein_coding	1534	1.158	9.204e-05	1.927	4.797e-12	0.005316	0.9948	0.5679	0.1353	-0.145	0.8374	0.584	0.08348	1.112	0.0001462	1.117	0.0001783	1.68	1.225e-07	20.2	14.2	8.1	8.7	11.3	10	29.6	23.7	30.2	32	34.9	30	38.9	52.7	41.6	25.6	22	22.8	34.5	44.4	44.8	34.8	17.1	13.9	45.2	54.4	11.8	12.8
ENSMUSG00000025478	Dpysl4	protein_coding	144.5	-0.2384	0.5035	1.927	7.512e-15	0.75	0.01078	1.817	1.767e-11	-0.3799	0.4189	-0.9245	0.001376	-0.3488	0.2844	0.4012	0.2232	1.468	1.887e-07	0.8	0.8	0.7	0.5	0.9	0.5	1	1.1	0.8	0.6	0.6	0.5	0.6	0.6	0.6	0.5	0.6	0.5	1.5	3.2	3	0.3	0.4	0.4	1.9	2.4	0.5	0.5
ENSMUSG00000032290	Ptpn9	protein_coding	418.5	1.765	1.741e-35	1.927	3.875e-42	1.202	3.932e-20	0.4769	0.003434	1.082	1.629e-13	0.739	5.679e-07	0.2391	0.17	1.441	1.657e-25	0.716	1.249e-05	1.8	1.7	1.8	1.4	0.9	1.5	4.4	4.1	3.8	2.1	1.9	2.2	4.3	5.6	5	4.7	4.2	4.4	4.5	5.1	5.1	3	3.2	2.8	3.1	2.8	4.4	3.5
ENSMUSG00000023903	Mmp25	protein_coding	97.73	0.8468	0.01727	1.922	9.781e-10	-1.262	6.829e-05	-0.1868	0.6979	-0.7059	0.2092	-0.3614	0.434	1.976	2.773e-10	0.7145	0.07064	1.789	3.142e-07	0.4	0.3	0	0.5	0.3	0.2	3.5	2.5	2.5	1.5	1.2	1.1	3.6	3.7	3.9	0.7	0.7	0.4	1.6	1.1	1.3	0.2	0.3	0.2	1	1.2	0.2	0.2
ENSMUSG00000025892	Gria4	protein_coding	75.24	0.01626	0.9784	1.921	1.365e-11	0.1565	0.7937	-0.3852	0.404	-0.2997	0.673	-0.3077	0.4872	0.01134	0.9851	0.1678	0.7468	-0.3739	0.4894	0.2	0.2	0.2	0.4	0.4	0.2	0.9	1.1	0.8	0.2	0.2	0.2	0.9	1.3	1	0.3	0.3	0.4	1.2	1.4	1.1	0.2	0.2	0.1	0.1	0.2	0.2	0.1
ENSMUSG00000071637	Cebpd	protein_coding	141.3	1.812	1.757e-15	1.921	2.143e-17	0.7458	0.001316	-0.2962	0.3479	0.5008	0.2421	-0.076	0.8652	1.801	3.216e-13	2.547	9.682e-26	1.505	6.55e-08	0.3	0.3	0.6	0.6	0.7	0.6	2.8	2.8	2.5	1.3	1.3	1.3	1.9	1.7	2.2	2.5	2.2	2.2	2.2	2.8	2.4	0.4	0.4	0.2	0.8	1.4	0.6	0.4
ENSMUSG00000041245	Wnk3	protein_coding	1889	1.401	1.439e-24	1.918	5.86e-46	0.1632	0.4433	0.6576	5.156e-05	0.4738	0.005532	0.1326	0.4981	0.5995	3.336e-05	0.7627	9.497e-08	1.257	1.956e-16	6	4.9	3.4	3.1	3.3	3.3	4.8	4.6	4	7.7	7.2	7	4.1	5.8	5.1	8.4	8.6	9	11	12.7	13.6	5.4	5.4	5.1	10.9	12.4	6.2	6.7
ENSMUSG00000024409	Psors1c2	protein_coding	71.81	0.4714	0.2912	1.917	3.005e-08	0.9946	0.004507	-0.04996	0.9389	0.4966	0.4786	-0.7962	0.09419	1.641	6.625e-06	2.636	4.733e-14	1.591	9.283e-05	0.5	0.8	1.1	0.6	1.3	1	7.1	8.7	5.9	2.1	2.7	3.3	9.4	7.4	9.2	1.9	1.3	1.4	6.3	3.3	3.6	0.7	0.3	0.2	2.9	2.3	1.3	0.7
ENSMUSG00000028019	Pdgfc	protein_coding	670.2	0.7336	0.0001912	1.914	1.438e-26	-0.4959	0.02645	1.278	3.316e-10	-0.08579	0.8557	0.7135	0.0002923	-0.5436	0.0063	-1.039	4.744e-08	0.7345	0.0008669	6.5	6.3	4.6	2.7	3.4	2.7	0.8	0.5	0.6	4.3	3.9	3.7	0.1	0.1	0.1	4.5	5.3	5	7.7	13.4	13.1	9.9	10.6	8.5	9.6	10.3	5.8	5
ENSMUSG00000077086	Mir669o	miRNA	8.362	1.209	0.067	1.913	0.001571	-0.1389	0.9139	0.3765	0.6971	-0.2099	0.8957	-0.6047	0.4459	-1.202	0.07738	-1.34	0.05748	-0.825	0.338	1.4	3.7	6.5	2.8	1.6	3.3	4.3	0.5	0	1.5	1	0	0	0	0.2	5.1	8.7	8.5	12.4	15.5	12.8	1.4	3.4	0.8	0.6	2	3.4	3.6
ENSMUSG00000008601	Rab25	protein_coding	125.3	0.9107	0.01673	1.909	1.554e-08	-0.4908	0.2963	0.7867	0.02925	-0.09318	0.9303	0.9343	0.0116	0.5467	0.1724	0.05594	0.9318	1.333	0.0003565	0.4	0.4	0.4	0.2	0.6	0.2	5	3.8	6.4	0.7	0.5	0.7	17.6	19.8	22.5	0.7	0.9	0.5	1.8	1.5	1.2	1	0.8	0.7	1	1.3	0.1	0.5
ENSMUSG00000038576	Susd4	protein_coding	272.2	1.596	4.459e-16	1.908	6.773e-23	1.429	1.66e-12	1.588	2.384e-13	0.4346	0.1344	-0.3177	0.2096	-1.069	3.028e-07	0.3601	0.1458	0.5192	0.04693	2.2	1.7	2.1	1.3	1.8	1.1	3.5	3	2.9	1	0.9	0.8	3.3	2.9	3.3	4.8	4	4.3	3.9	6.7	5.7	1.8	1.7	1.3	2.7	3	3	2.4
ENSMUSG00000097282	5031415H12Rik	lincRNA	36.95	1.546	0.0004208	1.907	6.534e-06	0.7646	0.1697	1.063	0.03616	0.2935	0.7589	0.6528	0.2081	-0.5384	0.3176	0.2262	0.738	0.5248	0.4282	0.5	0.4	0.4	0.3	0.5	0.2	0.3	0.3	0.1	0.3	0.3	0.2	0.3	0.2	0.1	1	1.1	1.2	1.3	1.6	1.4	0.9	0.8	0.4	0.8	0.5	0.7	0.3
ENSMUSG00000044646	Zbtb7c	protein_coding	70.68	-0.8684	0.01214	1.888	3.086e-11	0.7417	0.0106	-0.845	0.008143	0.3822	0.4156	-1.265	1.608e-05	0.219	0.5475	0.9607	0.0005957	-0.626	0.09125	0.8	0.6	0.8	0.4	0.3	0.2	0.1	0.2	0.1	0.9	0.9	0.7	0.1	0.1	0.1	0.1	0.2	0.2	1	1.1	1.2	0.3	0.2	0.3	0.5	0.4	1.1	0.7
ENSMUSG00000068522	Aard	protein_coding	302.4	1.543	8.462e-10	1.887	1.619e-14	0.2528	0.4871	0.1045	0.8142	0.1787	0.7482	-0.8484	0.001979	1.599	2.216e-11	1.852	8.088e-15	1.704	1.572e-10	5.3	5.4	6.1	3.5	2.7	2.6	2.6	2.3	2.7	16.4	18	18.1	0.8	1.1	0.5	7.3	8.7	10.8	6.4	14.7	13.3	2.5	2.9	3.5	19.8	18.6	4.8	5.8
ENSMUSG00000040536	Necab1	protein_coding	259.5	1.368	6.788e-11	1.885	1.993e-20	1.012	1.494e-07	2.15	3.205e-28	1.495	5.248e-14	1.034	2.767e-07	0.2953	0.2243	1.307	2.225e-11	2.445	1.079e-33	1.3	1.3	0.7	0.7	0.7	0.5	0.3	0.3	0.2	1.5	1.5	1.4	0	0.1	0	1.5	1.8	1.4	1.8	2.6	2.6	2.4	2.7	2.2	6.2	7.1	3.3	3.4
ENSMUSG00000044816	D630023F18Rik	protein_coding	212.1	-0.2152	0.3699	1.885	9.621e-28	0.3933	0.08424	0.1209	0.701	0.2681	0.4616	-0.5915	0.009211	0.6012	0.003535	0.9945	5.4e-07	0.7221	0.001786	2	1.7	1.3	2.4	3.5	2.5	2.2	2.1	1.8	2.8	3	2.3	2	1.4	1.9	2.3	2.6	2.4	12.5	9.5	10.1	1.3	1.1	1	2.5	3.3	2.2	2.2
ENSMUSG00000027533	Fabp5	protein_coding	406.1	1.009	3.997e-06	1.882	4.732e-20	0.00921	0.986	-0.08415	0.8309	0.8901	0.0002534	1.526	3.896e-13	0.7387	0.0009761	0.7479	0.001265	0.6545	0.01512	1.8	1.5	1.4	1.4	1.5	1.4	7.4	7.1	9.6	2.8	3	2.2	12.3	13.7	12.4	3.3	3.1	2.5	7.7	4.1	4.6	4.6	5.5	4.1	2.3	2.8	2.4	3.1
ENSMUSG00000020020	Usp44	protein_coding	588.3	0.4293	0.005717	1.882	1.093e-44	0.243	0.1818	-0.45	0.007451	0.202	0.4452	-1.584	6.166e-26	0.7963	2.259e-08	1.039	2.058e-13	0.3463	0.07635	3.5	3.3	3	3.7	3.6	2.6	6.2	6.6	6.4	6.4	5.7	5.4	9.5	11.2	9.6	4.5	4.8	4	13.8	11.2	11.7	1	1.3	1	3.9	4.6	3.9	3.6
ENSMUSG00000070080	Mir431	miRNA	10.01	1.002	0.1389	1.879	0.001685	0.7522	0.3438	-0.7123	0.3623	0.5691	0.6312	-0.6564	0.3997	0.4146	0.6054	1.167	0.0825	-0.2976	0.7902	1.1	3.9	0	0	1.1	2.6	2.7	5.8	7.1	3.4	4.9	1.3	10.1	9.3	4.9	5.7	2.7	4.8	5.4	12.3	10.4	1.8	1.4	0	0.6	2.1	2.7	5.3
ENSMUSG00000065448	Mir154	miRNA	4.234	1.171	0.1039	1.878	0.00412	0.4612	0.6646	0.2798	0.7902	0.6325	0.6139	0.07716	0.9452	0.0019	0.9999	0.4631	0.6149	0.2817	0.8124	2.1	1.8	0	0	0	0	3.7	1.5	2.2	0.4	3.7	0.6	6.1	4.6	2.5	2.7	1.5	2.8	3.5	8.8	2.3	1.2	0.5	3.7	1.8	2.9	2.5	2.6
ENSMUSG00000082082	Gm13230	transcribed_unprocessed_pseudogene	401.1	2.536	2.638e-13	1.877	1.1e-07	0.4009	0.4469	0.3149	0.5701	0.3116	0.6714	-0.4024	0.3824	0.1232	0.8233	0.5241	0.234	0.4382	0.4349	14.7	12.7	4.2	2.1	3.2	2.8	2	1.4	2.7	14.4	12	8.9	0.5	0.5	0.6	19.1	19.1	17.7	5.1	15	14	8.7	7.1	8	13.2	17.5	12.8	15.1
ENSMUSG00000105039	Gm42637	lincRNA	48.3	-2.422	4.199e-08	1.876	6.211e-07	-0.2518	0.737	2.337	3.283e-09	-0.5669	0.5518	0.3942	0.5262	0.9889	0.04226	0.7371	0.1943	3.326	1.442e-14	0.5	0.2	0.6	1.3	1	1.6	2.5	2	1.6	1.2	0.8	0.7	10.7	10	11.7	0.3	0	0.2	7	4.2	4.7	0.8	0.5	0.4	5.4	5.8	0	0.4
ENSMUSG00000032446	Eomes	protein_coding	494.8	2.126	2.904e-20	1.876	5.129e-16	1.007	9.827e-05	1.072	0.0001232	1.685	2.302e-12	-0.2616	0.414	-1.229	4.306e-07	-0.2212	0.5199	-0.1564	0.7393	2.8	2.6	5.4	1.8	2.7	2.5	2.1	1.7	1.7	1.6	1.2	1.5	0.4	0.5	0.6	11.1	10.1	11.4	5.6	11.7	10	3.2	2.7	2.7	2.7	3.5	13.3	11.3
ENSMUSG00000032846	Zswim6	protein_coding	644.2	1.14	4.645e-15	1.875	1.532e-40	-0.2373	0.1935	0.009496	0.9731	0.2041	0.4586	0.3085	0.07965	1.847	5.891e-41	1.61	2.132e-30	1.856	3.117e-34	2.5	2	1.7	1.7	2	1.6	5.8	5.3	5.3	8.1	8.2	6.9	4.1	5.1	4.3	3.9	3.9	4	5.4	7.6	6.8	2.8	2.8	2.3	7.2	8.4	2.4	2.4
ENSMUSG00000096782	Gm24640	miRNA	11.77	1.863	0.000361	1.874	0.0003081	0.9205	0.2127	0.4943	0.5454	0.07949	0.9643	0.5318	0.4417	-0.9606	0.1327	-0.04006	0.9686	-0.4663	0.6136	2.2	2.1	2.5	2.2	1.6	3.1	5.2	2.3	1.1	0.2	1.1	1.3	0	0	0.7	9.8	11	10.9	10.2	12.2	10	2.1	3.9	4.4	1.2	1.5	1.9	1.6
ENSMUSG00000032999	Nlrp4f	protein_coding	451.7	2.435	1.016e-33	1.869	5.237e-20	1.54	1.254e-14	0.8165	0.0006916	1.415	6.558e-11	0.4609	0.06502	0.6046	0.0081	2.145	2.306e-26	1.421	8.505e-10	2.3	2	2	1.7	2.2	1.5	1.3	1.4	1.7	2.9	3	3.9	0.2	0.2	0.2	10.6	9.4	10.6	5.3	7.9	7.3	3.3	3.1	2.5	5.1	6.6	4.5	5.4
ENSMUSG00000036168	Ccdc38	protein_coding	185.1	1.931	4.739e-20	1.868	7.233e-19	0.1164	0.7669	-0.6367	0.01583	-0.09703	0.8778	-2.626	1.059e-22	1.086	1.616e-06	1.202	1.564e-07	0.449	0.1658	1.1	1	0.7	1.2	1.4	1	0.4	0.1	0.4	2	2	2.3	0	0.1	0	4.7	4.2	5	3.5	5.2	4.8	0.2	0.1	0.1	1.4	1.2	0.8	0.9
ENSMUSG00000001588	Acap1	protein_coding	287.2	1.992	1.964e-29	1.863	1.221e-25	0.7943	8.777e-06	0.9296	1.06e-06	0.699	0.0006044	-1.17	4.896e-10	0.138	0.5795	0.9323	2.11e-07	1.068	4.257e-08	2.2	1.5	1.6	1.2	0.9	0.9	1.7	1.5	1	2.2	1.9	1.8	0.9	0.7	0.9	4.2	3.8	4.1	3.7	3.8	3.4	0.8	0.9	0.7	3.5	4.1	3.6	2.7
ENSMUSG00000078932	CN725425	protein_coding	127.9	1.337	2.061e-08	1.862	5.495e-16	0.1009	0.7958	-0.3778	0.17	-0.2329	0.5932	-0.594	0.01444	0.4204	0.07899	0.5212	0.03094	0.04254	0.9332	3.4	2.7	1.8	0.6	1.2	0.9	1	0.6	1.3	3.7	3.6	3.9	1.3	1.3	1.5	2.1	2.5	2.9	3.2	4.3	3.4	1.9	1.8	1.7	2.8	3	2.2	2.2
ENSMUSG00000095699	Gm26092	miRNA	9.243	1.026	0.107	1.861	0.001065	0.07478	0.955	0.4252	0.6454	0.221	0.8865	0.2335	0.7919	-0.9439	0.1791	-0.8691	0.2583	-0.5187	0.5958	1.8	2.4	1.6	1.9	3.1	4.1	1.7	4	6.7	0.6	0.4	1.2	2.1	0	1.2	7.2	9.2	5.8	14.9	13.2	16.1	1.1	5.4	1.5	1.8	0.3	0.8	3.6
ENSMUSG00000011751	Sptbn4	protein_coding	599.2	-0.1452	0.4314	1.861	2.36e-47	0.2061	0.2496	0.7341	3.644e-07	0.01957	0.968	0.1482	0.43	1.059	1.822e-15	1.265	2.569e-21	1.793	2.37e-36	1.7	1.3	1.4	1.2	1.7	1.3	1.4	1.1	1.2	3.1	3	3.1	2.1	2.1	2.2	1.4	1.4	1.1	5.7	5.2	5.1	1.7	1.7	1.4	4.8	5.4	1.5	1.4
ENSMUSG00000088833	Gm23542	miRNA	16	1.424	0.01362	1.859	0.0007137	1.531	0.01804	0.01392	0.9911	0.4121	0.7377	0.7711	0.266	-0.8319	0.2288	0.699	0.3404	-0.8179	0.3227	2.2	4.6	0	2.8	9.5	2.1	6.8	3	1.5	1.5	1.5	0.4	1.2	3.8	0.7	14.5	18.3	15	25.8	22.9	19.8	5.9	4.1	7.3	0.9	0.8	6.8	3.2
ENSMUSG00000031934	Panx1	protein_coding	274.2	2.587	9.15e-51	1.853	1.497e-25	0.6267	0.0009843	0.9685	1.986e-07	0.2471	0.3897	0.4135	0.02677	-1.013	2.586e-09	-0.3868	0.05319	-0.04496	0.9071	1.6	1.4	1.9	0.5	0.7	0.5	2.1	1.9	1.6	0.8	0.8	0.6	2.3	2.2	2.1	3.6	3.6	3.3	1.8	2.1	2.4	2.2	2.1	2	1.4	1.6	2.4	1.6
ENSMUSG00000021662	Arhgef28	protein_coding	309.8	1.006	2.48e-07	1.851	1.086e-23	-0.2669	0.3336	-0.2052	0.4846	0.6311	0.06632	-1.363	4.338e-06	2.826	1.733e-37	2.559	9.417e-30	2.621	9.723e-28	0.3	0.3	0.1	1.1	1.4	1.5	1.5	1.1	1.3	1.8	1.9	2	4.4	4.8	5.1	3.1	2.5	2.6	4	5.7	5.4	0.1	0.1	0.1	1.4	1.9	0.3	0.4
ENSMUSG00000073207	Ccdc160	protein_coding	498.5	1.016	8.921e-07	1.849	2.916e-21	1.168	2.892e-09	0.1361	0.6902	1.058	1.327e-06	0.6309	0.005269	0.9805	1.753e-06	2.149	1.627e-28	1.117	1.167e-06	8.1	5.1	5.5	6.9	4.4	6	6	6.9	5.6	11.7	11.6	14.9	8.1	8.8	8.9	12.7	11.3	11.4	14.9	24	25.1	10.6	10.4	8.7	12.6	15.4	10.6	14.6
ENSMUSG00000057072	Spata45	protein_coding	13.79	0.1705	0.844	1.848	0.0008015	-0.5785	0.4442	-0.8676	0.1823	0.247	0.8623	-0.7944	0.2697	2.056	0.0001531	1.478	0.01354	1.189	0.08624	0.7	0.3	0	0.7	0.7	0.2	0.2	0.6	1.3	3	3.2	1.6	1	0.2	0.5	0.8	0.5	0.6	3	2.5	2.4	0.4	0.2	0	1.6	1.1	0.2	0.5
ENSMUSG00000037321	Tap1	protein_coding	219.1	-0.9549	5.677e-06	1.845	1.29e-23	0.7068	0.004433	0.3017	0.3402	0.1757	0.7394	-0.01909	0.9647	-0.1402	0.6826	0.5666	0.03268	0.1615	0.7119	0.4	0.3	0.5	0.9	1	0.8	5.5	5.1	4.5	0.4	0.4	0.3	4.5	4.4	4.3	0.5	0.4	0.4	3.4	3.4	3.1	0.4	0.4	0.4	0.4	0.4	0.7	0.4
ENSMUSG00000006179	Prss16	protein_coding	66.27	1.78	1.858e-08	1.843	4.799e-09	0.05036	0.9405	1.777	5.096e-09	0.579	0.1899	0.7813	0.01587	-0.4757	0.185	-0.4253	0.2923	1.302	6.011e-05	0.7	0.8	1.2	0.4	0.4	0.3	0.9	0.9	0.7	0.8	0.6	0.4	0.6	0.8	0.5	1.3	1.4	1.6	1.5	1.2	1.7	1.9	1.4	1.2	1.9	2.6	1.7	1.1
ENSMUSG00000059895	Ptp4a3	protein_coding	416	-0.6785	0.01202	1.842	6.791e-15	-0.2436	0.5409	-0.01893	0.9708	-0.5347	0.1435	-1.055	7.233e-05	-0.1641	0.6462	-0.4077	0.1944	-0.1831	0.7001	2.2	1.7	3.7	2.7	3.5	2.5	5.2	4.1	4.7	2.5	2.1	1.9	6.4	5.9	6.6	1.9	1.8	1.6	15.5	8.4	8.7	1.1	1.2	1.1	2	2.2	2.5	1.2
ENSMUSG00000058297	Spock2	protein_coding	317.8	0.3488	0.1612	1.841	5.678e-21	-0.07578	0.8372	1.275	7.811e-11	0.02636	0.9743	-0.1172	0.7278	2.429	1.008e-34	2.353	8.362e-32	3.704	1.168e-69	0.6	0.4	0.6	0.6	0.7	0.8	2.7	2.3	2	3	2.6	3.5	4.2	5.1	4.7	0.9	0.9	0.9	2.7	2.6	2.6	0.5	0.6	0.4	7.4	7.6	0.9	0.4
ENSMUSG00000050271	Prag1	protein_coding	282.5	-0.07874	0.8139	1.84	1.449e-20	1.24	5.639e-09	2.084	6.436e-22	1.181	4.434e-08	1.206	5.183e-09	-0.8955	4.669e-05	0.3442	0.1895	1.189	1.817e-07	0.9	0.6	0.4	0.5	0.7	0.5	1.3	1	0.8	0.4	0.4	0.3	1.8	1.9	1.9	0.5	0.6	0.6	1.8	2.3	2.3	1.6	1.7	1.5	1.4	1.7	1.8	1.4
ENSMUSG00000034361	Cpne2	protein_coding	108.2	0.6839	0.007123	1.836	2.8e-16	0.6959	0.0248	1.065	0.0002152	0.5397	0.14	0.04951	0.9087	-0.8111	0.00371	-0.1151	0.7898	0.2544	0.5564	0.8	0.7	1	1.2	1.4	0.9	1.1	1.3	1.6	0.3	0.4	0.6	0.9	0.7	0.5	1.8	1.9	1.9	3.6	4.9	4.2	0.9	0.9	0.7	0.9	1	1.3	1.2
ENSMUSG00000049929	Lpar4	protein_coding	301.4	1.056	2.121e-09	1.835	9.958e-28	-0.00155	0.9982	-0.517	0.01817	-0.2877	0.3416	-1.021	3.354e-08	-0.1625	0.4951	-0.164	0.5265	-0.6794	0.001745	2.9	2.3	1.1	1.7	1.6	1.7	5.4	4.8	4.8	2.2	2	1.7	3.2	3.4	2.9	3.4	3.6	3.5	7	5.1	6	1.2	1.1	1	1.3	1.4	2	1.9
ENSMUSG00000021699	Pde4d	protein_coding	1324	1.319	2.15e-27	1.834	7.292e-53	1.297	7.432e-28	1.431	1.023e-27	0.6407	2.723e-06	0.3524	0.01347	0.1622	0.3095	1.46	5.975e-34	1.593	2.887e-33	3	2.7	2.9	2.3	2.3	1.9	1.1	1.1	1.1	3.3	3	3.1	1.5	1.6	1.5	5.7	5.2	5.4	6	8.9	8.6	4	3.3	3.5	8.1	9.1	4.7	3.9
ENSMUSG00000094943	Gm25753	miRNA	6.378	1.693	0.008655	1.832	0.003765	0.7763	0.3888	0.476	0.6066	0.8498	0.4295	0.8321	0.2812	-0.3163	0.7334	0.46	0.6137	0.1597	0.9025	1.1	0.2	1.3	0.8	1.3	1	0	4	0	0.2	0.5	1	0	0.5	0	4.7	5.4	5.9	7.3	4.1	6.6	2.9	1.9	1.4	1.2	0.7	4.7	1.1
ENSMUSG00000022037	Clu	protein_coding	128	0.7094	0.06953	1.832	4.922e-08	1.574	4.528e-06	2.356	1.397e-11	0.8295	0.06611	0.5818	0.1516	-0.6163	0.1229	0.9575	0.009262	1.74	1.851e-06	0.8	0.5	0.5	0.6	0.4	0.3	4.2	4.1	2.7	0.4	0.3	0.4	3.3	3.5	3.3	0.8	0.8	0.5	2.4	1	1.5	0.9	1	0.8	1.8	2.6	0.7	0.9
ENSMUSG00000041729	Coro2b	protein_coding	227.5	1.142	1.725e-07	1.825	1.796e-18	0.7503	0.0002433	-0.2412	0.4028	0.7478	0.003459	-0.6851	0.005471	1.697	4.188e-17	2.447	7.046e-35	1.456	1.634e-10	0.8	0.6	0.7	0.6	0.6	0.5	0.5	0.4	0.5	2.3	2.3	2.6	0.8	1.3	1.1	1.4	1.1	1.3	1.6	2.6	2.2	0.5	0.4	0.4	2	2.1	1.5	0.9
ENSMUSG00000026873	Phf19	protein_coding	178.3	-2.079	7.073e-15	1.824	6.303e-14	0.2924	0.4224	0.5627	0.07004	0.27	0.6304	-0.7731	0.01288	1.498	7.136e-09	1.79	4.02e-12	2.06	1.151e-13	0.8	0.5	0.5	1.1	0.9	1	1.4	1.7	0.9	1.5	1.8	1.9	1.4	1.1	1.3	0.2	0.2	0.3	3.3	3.9	3.5	0.4	0.3	0.3	2.5	2.8	0.4	0.7
ENSMUSG00000029223	Uchl1	protein_coding	1852	0.7125	9.468e-11	1.824	8.516e-69	0.354	0.003579	0.457	0.0003304	0.1485	0.453	-0.7747	1.702e-12	0.01315	0.9457	0.3672	0.001847	0.4702	0.0002659	44.2	33.5	44.9	25.4	24.3	21.2	29	28.4	26.8	42.3	41	39.5	47.9	60.9	54.1	34.5	42.7	38.8	88.4	83	80.9	24.1	23.3	23.3	53.8	59	44.2	43.3
ENSMUSG00000076396	Mir667	miRNA	20.78	0.9754	0.08114	1.823	0.0002545	0.7155	0.2717	0.4279	0.5493	0.6779	0.431	-0.5629	0.3942	0.1355	0.8651	0.8511	0.1514	0.5634	0.4624	4.9	4.2	6.8	6.9	5	0.9	14.3	9.4	3.9	8.4	5.7	2.6	13	21.6	10.5	10.7	8	8.8	14.2	16.7	23	3.5	3.9	1.8	6.1	10	3.5	9
ENSMUSG00000021313	Ryr2	protein_coding	720.7	0.8562	7.419e-10	1.817	3.224e-43	0.4209	0.007625	1.328	6.934e-20	0.03914	0.9233	0.6561	4.985e-06	-0.1951	0.2602	0.2257	0.2003	1.133	3.515e-14	0.9	0.7	0.7	0.6	0.6	0.6	0.3	0.3	0.3	0.7	0.7	0.8	0.2	0.1	0.2	1.3	1	1.1	1.7	2.6	2.4	1.4	1.3	1.2	1.8	1.8	0.9	0.8
ENSMUSG00000051455	Meioc	protein_coding	499.7	-1.163	7.007e-09	1.813	4.04e-24	0.3501	0.1009	0.1295	0.6509	0.5492	0.01679	1.003	4.431e-08	1.625	3.021e-21	1.975	8.946e-31	1.755	2.525e-20	2	1.9	2	1.2	1.4	1.1	6	5.6	5.2	5.7	5.6	7.2	6.3	5.4	5.1	0.5	0.5	0.6	5.5	3.9	3.9	4.3	4.2	3.5	6.2	7.4	2	3.2
ENSMUSG00000020282	Rhbdf1	protein_coding	294.4	0.8839	2.173e-05	1.81	5.577e-21	0.1936	0.5471	0.9239	1.862e-05	0.3429	0.302	-0.5373	0.02262	-0.1457	0.6127	0.04795	0.8941	0.7782	0.0008307	1	0.7	0.4	0.6	0.7	0.7	7.1	5.6	5.2	0.7	0.8	0.6	7.1	8	7	1.3	1.2	1.3	2.5	2.3	2.4	0.7	0.5	0.5	1.4	1.4	1	1
ENSMUSG00000002083	Bbc3	protein_coding	496	0.1691	0.6059	1.805	4.785e-16	0.3766	0.2341	0.2739	0.4341	0.1	0.8708	-0.6462	0.01538	0.06867	0.8573	0.4453	0.115	0.3426	0.3508	4.9	3.2	8.1	6.2	6.4	5.8	10.4	9.6	9.9	6.7	5.8	3.7	19.9	19.4	20.9	6.9	6.7	7.2	21.5	22.9	22.5	3.7	3.3	2.8	5.9	7.2	8.1	4.3
ENSMUSG00000028977	Casz1	protein_coding	239.6	1.345	2.927e-09	1.804	2.316e-16	1.142	6.263e-07	1.94	1.463e-16	0.7264	0.01456	0.5508	0.0444	0.4071	0.1454	1.549	2.4e-11	2.347	5.618e-22	0.4	0.2	0.4	0.4	0.4	0.4	0.7	0.7	0.5	0.5	0.4	0.5	0.4	0.6	0.5	1.2	1	1.1	1.4	1.7	1.5	0.6	0.5	0.4	1.5	2	0.7	0.5
ENSMUSG00000041992	Rapgef5	protein_coding	608.7	1.669	2.806e-31	1.802	2.564e-36	0.3685	0.0163	0.2347	0.1967	0.3549	0.1284	-0.03461	0.8988	2.294	5.751e-58	2.662	2.887e-77	2.529	6.503e-60	0.6	0.4	0.3	0.4	0.6	0.6	2.3	2.1	2.5	2.1	2.3	2.7	4.3	4.6	4.5	1.8	1.6	1.9	1.9	2	1.9	0.5	0.4	0.4	2.5	3	0.6	0.6
ENSMUSG00000027351	Spred1	protein_coding	2760	1.829	6.85e-57	1.799	4.993e-55	0.4023	0.002279	0.7187	7.08e-08	0.2741	0.112	0.02223	0.9167	1.069	3.552e-20	1.471	1.776e-37	1.788	3.962e-45	9.6	8.9	5.6	5.1	5.6	6.1	24.2	22.4	23.7	17.3	16.4	18.4	12.3	14.2	12.3	20.5	19.9	20.7	18.3	20.7	20.8	8.4	8.5	8.1	27	30.5	9.6	10.6
ENSMUSG00000070076	Mir127	miRNA	29.2	1.443	0.004996	1.797	0.0002755	1.17	0.03475	0.6555	0.3108	0.912	0.2162	0.1706	0.8248	0.09307	0.9108	1.263	0.01865	0.7486	0.2868	6.4	10.9	0	9.1	2.2	7.9	31.6	15.2	18.5	6.9	12.1	3.9	35.4	33.5	13.1	25.5	16.7	22.7	22.1	42	22.3	10	8.4	6.9	9.7	17.4	5.8	17.3
ENSMUSG00000088980	Mir669m-2	miRNA	2.756	1.745	0.009248	1.788	0.006986	0.8135	NA	0.9784	NA	0.4167	0.7687	-0.4164	0.6486	-0.4371	0.6241	0.3765	0.6969	0.5413	0.5961	0	0.9	0	0	1	0.4	0	1	1.5	0.3	0.2	0	0	0	0	3.4	4	3.2	3.1	4.2	4.1	0.3	0.3	0	1.2	0.8	0.8	0.7
ENSMUSG00000074968	Ano3	protein_coding	176.5	-0.9807	1.405e-05	1.786	6.288e-19	0.5172	0.06021	-0.1729	0.65	0.361	0.3303	-0.8802	0.0003512	-0.5326	0.03399	-0.01543	0.9719	-0.7055	0.01433	0.6	0.5	0.7	0.7	0.8	0.7	1.8	1.3	1.3	0.3	0.4	0.5	2.1	1.7	1.8	0.3	0.5	0.4	3.1	2.5	2.6	0.3	0.4	0.2	0.4	0.3	0.6	0.8
ENSMUSG00000052512	Nav2	protein_coding	1831	1.633	1.962e-43	1.786	6.33e-52	0.0003124	0.9993	0.1203	0.5248	-0.06294	0.8388	-0.2512	0.08807	1.28	5.399e-28	1.28	1.288e-27	1.4	4.376e-27	1.5	1.2	0.9	0.8	0.8	0.7	1.5	1.5	1.4	3.3	3.1	2.7	4.3	4.4	4.1	2.7	2.4	2.3	2.7	2.8	2.7	1.1	1.1	1	3.1	3.5	1.4	1.1
ENSMUSG00000025402	Nab2	protein_coding	235.3	1.221	6.571e-13	1.783	2.587e-27	0.8192	2e-07	1.45	4.133e-20	0.5021	0.009535	0.4901	0.004103	-0.3338	0.06528	0.4854	0.005056	1.116	1.71e-11	3.4	2.7	2	1.4	1.5	1.1	2.9	2.5	2.4	2.2	2.4	2.1	0.4	0.3	0.5	3.5	3	2.8	4.7	4.6	4.4	4.2	4.1	3.7	6.1	6.4	4.3	3.9
ENSMUSG00000096027	Mir467a-2	miRNA	6.662	1.846	0.003338	1.781	0.00459	0.522	0.6211	1.325	0.07089	1.361	0.1134	0.9677	0.2002	-0.6114	0.4619	-0.0894	0.9374	0.714	0.4407	0.8	0.7	0	2.2	1.2	2.4	1	2.3	0	0.3	0.2	0	1.9	0.7	0	13.1	5.7	12	5.9	14.5	9.2	2.3	3.1	2	2.5	1.3	7.8	2.5
ENSMUSG00000048752	Prss50	protein_coding	143.1	0.6772	0.06807	1.78	1.291e-08	0.3481	0.1999	0.8943	0.0001132	-0.7637	0.1047	-0.9559	0.007182	3.591	5.846e-47	3.939	6.015e-56	4.485	2.768e-65	0.8	0.5	1	0.5	0.4	0.3	2.6	2.3	2	9.2	8.4	9.5	2.4	1.6	2.2	0.7	0.7	0.8	1.8	1.5	1.3	0.3	0.3	0.4	15.4	19.5	0.4	0.4
ENSMUSG00000028047	Thbs3	protein_coding	285.5	0.3051	0.2859	1.778	3.192e-16	0.1861	0.6037	0.07452	0.8599	0.2737	0.5467	-0.5047	0.06993	1.122	9.671e-07	1.308	1.247e-08	1.197	3.126e-06	1.3	0.9	0.3	0.8	1.2	1	4.7	4.7	3.9	2.2	2.2	1.9	5.3	6.2	5.3	1.4	1.2	1.2	4.2	2.9	3.7	0.6	0.7	0.6	2	2.4	0.8	1.1
ENSMUSG00000039315	Clnk	protein_coding	41.45	0.4943	0.3294	1.777	6.823e-06	0.3338	0.5318	1.014	0.01078	0.735	0.2433	1.4	0.0007898	1.907	7.097e-07	2.24	5.769e-09	2.921	1.887e-13	0.5	0.3	0	0.3	0.4	0.3	0.3	0.3	0.5	1.7	1.2	1.4	0.6	0.5	0.2	0.5	0.5	0.5	1.3	1.4	1.1	1	1.1	0.8	3.2	3	0.4	0.5
ENSMUSG00000048070	Pirt	protein_coding	166.4	0.5764	0.05135	1.777	1.148e-12	0.8029	0.0005664	0.1339	0.7268	1.249	1.399e-06	-0.7105	0.01295	1.894	1.439e-16	2.697	6.019e-33	2.028	7.372e-16	0.9	0.5	0.9	0.6	0.4	0.3	0.1	0.2	0.2	2.8	2.5	3.4	0.3	0.3	0.2	0.7	0.7	0.6	1.2	1.7	1.9	0.4	0.4	0.5	3.3	3.2	2	1.7
ENSMUSG00000052151	Plpp2	protein_coding	144.3	2.259	1.649e-27	1.777	1.082e-16	0.2513	0.3739	0.702	0.0009311	0.5483	0.04874	0.6651	0.002597	0.3096	0.2145	0.5609	0.01795	1.012	5.62e-06	1.6	1.1	2.2	0.8	0.9	1	7.1	6.8	7.9	2	1.8	1.7	7.3	7.5	7.5	4.8	4.7	4.9	3.6	3.6	3	2.6	2.3	2.1	2.8	3.2	2.5	1.8
ENSMUSG00000041119	Pde9a	protein_coding	572	1.85	5.894e-33	1.774	3.46e-30	1.026	2.927e-12	1.095	1.439e-11	0.6493	0.0002026	-1.297	2.962e-16	0.5355	0.0009086	1.562	2.976e-26	1.63	9.163e-24	5.9	4.5	7.5	2.4	3.1	2.6	2.3	2.3	1.8	8	8.2	9	3.5	4.3	4.7	10	9.6	10.3	9	10.4	9	2.7	1.9	2.3	17.3	19.1	9.4	8.1
ENSMUSG00000094297	Mir669k	miRNA	36.69	1.79	2.804e-07	1.769	3.591e-07	1.537	0.00039	1.394	0.002139	0.8805	0.1254	0.8232	0.07577	-0.6395	0.2151	0.8974	0.05587	0.7546	0.1702	3.8	5.1	0	7.9	10.4	9.4	8.4	8.4	4	1.8	3.6	0.9	1.6	1.9	1.1	34.8	29.8	39.6	28.4	37.8	36.7	9.1	5.9	7.3	4.6	9.4	7	8.4
ENSMUSG00000020647	Ncoa1	protein_coding	828.2	1.578	2.276e-32	1.766	1.564e-40	0.5838	5.487e-05	0.8835	4.149e-09	0.1226	0.6771	0.04534	0.8381	-0.2914	0.06274	0.2924	0.07204	0.5921	0.0002373	4	3	3	1.8	2.1	2	3.3	2.5	2.5	2.7	2.9	2.7	1.4	1.5	1.4	6.1	5.5	6.4	5.6	7.7	7.3	3.9	3.3	3.3	4.8	5.5	4	3.5
ENSMUSG00000113205	AC130829.2	processed_pseudogene	12.21	1.854	0.0002679	1.762	0.0005959	-0.2224	0.7937	-0.6001	0.3319	-0.1067	0.9409	-0.2973	0.6686	0.5789	0.3112	0.3565	0.6115	-0.02121	0.9873	4.3	2.8	1.2	1.4	1.6	0.9	1.3	3.4	1.7	4	5.1	6.2	2.2	4.3	4.6	8.1	6.2	5.7	5.7	5.5	7.5	2.7	3.3	1.5	3.2	3	2.6	2.2
ENSMUSG00000030022	Adamts9	protein_coding	1481	1.973	1.991e-28	1.758	9.085e-23	0.8006	4.82e-05	0.8396	0.0001067	0.7629	0.0002812	0.1694	0.5133	-0.07527	0.7951	0.7253	0.0002133	0.7643	0.0005739	3.3	2.8	2	2.2	2.3	1.9	1.2	1.1	1.1	2.9	2.6	2.3	0.5	0.6	1	8.9	8.1	8.6	6.2	8.5	7.4	3.2	3	3.1	4.4	5	4.7	4.5
ENSMUSG00000035021	Baz1a	protein_coding	709.6	0.004766	0.9889	1.756	3.689e-28	0.4653	0.01157	0.6324	0.0008136	-0.06194	0.8892	-0.1351	0.559	0.3354	0.07068	0.8007	1.453e-06	0.9678	1.044e-07	3.8	3	2	1.5	1.7	1.6	6.2	5.4	4.9	4.2	3.8	3.4	4.6	5.6	4.6	1.5	1.7	1.7	4.7	6.1	6	2.6	2.9	2.8	5.3	6.6	2.6	2.9
ENSMUSG00000088179	Gm23106	snRNA	4.894	1.914	0.004103	1.755	0.00882	0.5467	0.5959	-0.4837	0.6048	0.4946	0.7178	-0.6507	0.4427	0.5975	0.4745	1.144	0.1307	0.1138	0.9339	0.3	2.3	0	0	0	0	5.7	1	0	2.5	1.8	2.7	0	0	0	4.1	3.1	4	2.3	4.1	3.3	0.5	0.6	0	2.6	0	1.6	2
ENSMUSG00000080594	Mir669h	miRNA	14.6	2.009	2.004e-05	1.754	0.0002497	0.512	0.5163	0.2767	0.7445	0.1674	0.9023	0.0507	0.9542	-0.6612	0.2892	-0.1493	0.8632	-0.3845	0.6654	4.4	2.6	0	2.9	4.5	2.2	4.6	1.5	2.3	1.6	2.4	0.6	0.3	0.5	0.6	14.7	16.6	14	11.6	11.3	14.7	2.8	4.4	2.1	2.1	2	2.6	5
ENSMUSG00000028838	Extl1	protein_coding	106.6	0.8412	0.003964	1.748	3.877e-11	-0.08665	0.8721	0.7446	0.01547	-0.3584	0.4722	-0.0008665	0.9999	0.2334	0.5134	0.1468	0.7286	0.9781	0.001558	1.1	0.8	0.6	0.6	0.6	0.4	0.4	0.3	0.5	1.1	0.9	1.1	0.8	0.4	0.7	1	0.8	1.2	2.2	1.9	1.7	0.9	0.9	0.9	1.5	2.1	0.7	0.7
ENSMUSG00000026447	Pik3c2b	protein_coding	229.9	1.123	1.34e-08	1.748	2.985e-20	1.552	2.94e-15	0.7168	0.002967	0.3212	0.3447	-1.083	4.604e-07	-0.8021	0.0001697	0.7502	0.0004142	-0.08529	0.8427	1	0.7	0.5	0.6	0.7	0.8	0.8	0.7	0.5	0.5	0.4	0.4	0.5	0.4	0.5	1.6	1.6	1.7	2.4	2.9	2.2	0.5	0.3	0.3	0.7	0.7	1	0.9
ENSMUSG00000078025	Mir466g	miRNA	4.657	1.099	0.1365	1.744	0.009431	0.6161	0.5409	-0.196	0.8607	0.4143	0.7717	0.2588	0.7915	0.02784	0.9815	0.644	0.4608	-0.1682	0.8975	0.9	0	1.9	2.3	0.6	1.5	1	7.2	0	0	0.3	2.5	0	0	0	4.5	3.1	6.6	10.2	7.8	8.1	1.7	1.2	0.6	0.4	0.3	0	2.6
ENSMUSG00000031910	Has3	protein_coding	149.2	0.6825	0.002825	1.744	1.516e-17	1.928	1.675e-16	0.09138	0.8544	0.9719	0.0001819	-0.007012	0.9883	-1.158	4.431e-06	0.7696	0.002233	-1.067	0.0002617	0.6	0.5	0.4	0.8	0.9	1.2	0.4	0.3	0.2	0.2	0.2	0.2	0.4	0.4	0.3	1.5	1.8	1.3	3.5	3.3	2.9	0.6	0.5	0.5	0.2	0.3	1.1	1
ENSMUSG00000038764	Ptpn3	protein_coding	846.1	1.691	3.723e-41	1.743	1.533e-43	0.4423	0.001025	0.2829	0.07734	0.5385	0.0007003	-0.33	0.04185	1.585	1.076e-35	2.027	1.368e-57	1.868	2.851e-41	1.9	1.4	1.4	1.4	1.9	1.8	7.5	7.4	7.5	4.6	4.7	5.5	6.1	7.2	7.3	6	5.1	5.9	5.5	6.3	5.8	1.4	1.2	1.3	5.9	6.1	2.3	2.2
ENSMUSG00000057000	Nxf3	protein_coding	117.9	0.5912	0.4076	1.742	0.002509	-0.02001	0.9888	-1.29	0.0496	0.03837	0.9836	-2.136	0.0002251	0.5464	0.4427	0.5264	0.4883	-0.7435	0.359	2.5	2.3	0.3	0.2	0.6	0.2	2.7	2	1.3	3.5	3	1.8	1.3	1.7	0.9	0.4	1.1	0.5	1.5	2.2	2	0.2	0.2	0.3	0.5	1.2	0.6	1.3
ENSMUSG00000108976	Gm29797	protein_coding	11.99	-0.2336	0.778	1.739	0.001318	0.07844	0.9449	-0.1159	0.9065	0.2177	0.8766	-0.2388	0.7686	0.1878	0.8202	0.2662	0.7528	0.07181	0.9551	0.8	0.4	0	0.5	0.3	0.4	0.5	0.8	0	0.8	0.4	0.5	0.8	0.8	1	0.3	0.2	0.5	2.3	1.4	1.4	0.6	0.3	0.3	0.5	0.5	0.6	0.8
ENSMUSG00000076431	Sox4	protein_coding	349.4	-0.6173	0.01046	1.738	1.281e-18	-0.5693	0.001881	-1.696	9.927e-21	-1.612	1.159e-17	-3.148	3.524e-59	1.01	1.567e-09	0.4409	0.02368	-0.6854	0.001102	3	2.4	2.5	0.8	0.6	0.4	2	2.4	1.5	5.9	5.2	5.3	10.6	13	10.4	0.4	0.3	0.4	2.2	1.7	1.8	0.3	0.3	0.3	1.6	1.7	0.9	0.8
ENSMUSG00000097113	Gm19705	lincRNA	310.6	2.213	1.527e-35	1.737	7.933e-22	0.1654	0.5413	0.06251	0.8505	0.1853	0.6404	-0.5283	0.01457	1.584	2.053e-19	1.749	4.54e-23	1.646	2.408e-17	4.3	4.3	3.8	2.9	3.5	3.3	3.6	3.3	2.9	13	14.2	11.3	1.8	1	1.2	16.2	13.9	16.5	9.1	12.4	11.9	3	3.1	2.5	12.9	14.1	3.4	4.5
ENSMUSG00000028860	Sytl1	protein_coding	55.94	-0.2938	0.5556	1.736	4.366e-07	1.152	0.00227	0.7187	0.09988	0.2423	0.7837	-0.003506	0.9976	0.1804	0.7493	1.332	0.0005473	0.8991	0.05381	0.3	0.2	0.4	0.2	0.7	0.3	1.1	0.8	0.9	0.3	0.3	0.4	4.1	3.8	3.6	0.3	0.4	0.2	1.8	1.1	1.2	0.3	0.3	0.2	0.7	0.4	0.5	0.4
ENSMUSG00000050106	Tmc8	protein_coding	59.55	0.7912	0.03818	1.735	2.675e-07	1.391	0.0004297	0.897	0.04813	0.04483	0.9693	-1.789	9.423e-07	-1.998	2.218e-08	-0.6067	0.1527	-1.101	0.009501	0.9	0.8	1	0.4	0.8	0.4	0.5	0.3	0.7	0.2	0.2	0.2	1.3	0.6	0.9	0.7	1	1.3	2.4	2.2	1.6	0.3	0.2	0.2	0.4	0.4	1.1	0.9
ENSMUSG00000024431	Nr3c1	protein_coding	787.4	0.7527	2.67e-09	1.735	3.448e-48	0.3897	0.003443	0.4384	0.001925	0.2968	0.0894	0.3678	0.007781	0.5273	2.924e-05	0.917	4.732e-14	0.9658	4.64e-13	3	2.6	2.8	1.6	2.4	1.9	4.4	3.5	3.4	4.3	3.8	4	5.2	5.3	4.5	3.1	3.7	3.4	6.5	6.9	6.8	3.6	3.8	3.5	5.2	5.9	3.9	3.3
ENSMUSG00000073758	Sh3d21	protein_coding	93.86	1.404	4.628e-08	1.734	4.575e-12	0.6182	0.03639	0.9316	0.0007992	0.9354	0.001944	1.303	3.956e-07	0.08289	0.8442	0.7011	0.01668	1.014	0.0005676	0.9	0.6	0.5	0.4	0.6	0.8	1.9	1.1	0.9	0.7	0.8	0.8	1.3	1.5	1.4	1.8	1.5	2.1	2.3	2.1	2.4	1.9	2	1.6	1.6	1.4	1.1	1.4
ENSMUSG00000062380	Tubb3	protein_coding	1269	-0.06354	0.7416	1.733	4.432e-49	-0.2778	0.08498	0.7138	3.919e-07	-1.125	2.726e-20	-1.112	7.508e-21	-1.866	8.645e-58	-2.144	2.981e-72	-1.153	3.184e-18	58	47.5	52	18.2	18.4	16.8	11.9	9.7	9.8	15.9	14.6	12.1	31.9	40.6	29.5	15.8	18.1	17.1	57	59.4	62.7	26.5	22.5	23.4	22.3	24.6	25.1	23.5
ENSMUSG00000080406	Mir1188	miRNA	15.46	0.9485	0.1166	1.731	0.001269	0.7711	0.2508	-0.3334	0.6849	0.9248	0.2619	-0.07386	0.9377	0.6169	0.3497	1.388	0.01604	0.2835	0.7811	2	1.2	3.9	2.3	0.8	2.6	6.1	6	3.6	6.6	3	1	16	11.5	6.8	4.3	4.7	5.2	6.2	11.4	9.5	2.2	1.1	2.4	2.2	2.9	2	3.7
ENSMUSG00000036596	Cpz	protein_coding	51.64	-0.9235	0.01854	1.724	2.636e-07	-0.5195	0.4145	0.6333	0.21	-0.3477	0.7113	0.1238	0.8478	-0.06209	0.9295	-0.5816	0.3189	0.5712	0.3397	0.3	0.1	0.5	0.6	0.8	0.5	3.8	3	2.3	0.3	0.2	0.1	1.9	1.7	2.2	0.3	0.4	0.3	2.6	1.9	2.5	0.3	0.3	0.2	0.5	0.2	0.1	0.1
ENSMUSG00000028163	Nfkb1	protein_coding	1508	0.7571	1.587e-10	1.724	3.914e-53	0.7272	3.997e-10	0.709	4.78e-08	0.5563	1.788e-05	-0.3937	0.002611	0.2876	0.02777	1.015	8.031e-19	0.9966	6.167e-15	3.9	3.2	3.9	2.6	2.9	2.4	4.4	3.6	3.7	4.2	4	5.1	3.3	3.7	3.5	4.6	4.1	4.6	8.2	9.5	8.4	2.9	2.7	2.7	7	7.6	5.4	5
ENSMUSG00000035067	Xkr6	protein_coding	140.3	0.5487	0.04148	1.719	5.659e-14	0.01826	0.9714	0.2429	0.4591	0.2119	0.6626	0.01629	0.9697	0.3526	0.193	0.3709	0.1956	0.5955	0.04112	0.9	0.5	0.5	0.3	0.4	0.4	0.8	0.7	0.8	0.9	0.7	0.8	0.7	0.6	0.6	0.5	0.7	0.6	1	1.6	1.3	0.6	0.6	0.7	1	1	0.6	0.8
ENSMUSG00000031028	Tub	protein_coding	208.7	0.6029	0.01896	1.717	1.369e-14	-0.2155	0.5746	0.7067	0.007931	-0.6644	0.03256	-0.6919	0.007542	-0.3556	0.1987	-0.5711	0.03791	0.3511	0.3073	0.7	0.4	0.5	0.4	0.3	0.4	2.5	2.2	2.1	0.5	0.5	0.2	3.2	3.6	3.5	0.6	0.5	0.6	1.4	1.1	1.2	0.3	0.3	0.3	0.7	0.6	0.3	0.3
ENSMUSG00000045377	Tmem88	protein_coding	271	0.5034	0.03883	1.716	7.134e-17	-0.1223	0.7143	0.3328	0.1857	-0.1345	0.7772	-0.7915	0.0003733	1.156	2.892e-09	1.034	3.038e-07	1.489	1.996e-12	3.7	3.5	4.1	1.8	2.6	1.4	9.9	7.1	10.1	9.4	8.8	7.1	15.5	20.3	17.7	2.8	3.3	2.2	6.9	6.2	6.6	2.4	1.7	2.2	10	11.5	3.7	3.1
ENSMUSG00000044707	Ccnjl	protein_coding	148.9	2.321	2.759e-19	1.715	1.004e-10	0.6987	0.0245	-0.2285	0.6001	0.5781	0.09458	-0.6614	0.02073	-1.473	9.404e-09	-0.7744	0.006194	-1.702	4.57e-09	3.2	1.7	2.7	0.6	0.7	0.9	2.2	1.6	2.9	0.8	0.8	1	1.3	1.4	1.8	5.1	3.4	4	2.4	2.8	2.8	1.8	1.4	1.5	0.6	0.8	4.8	3.8
ENSMUSG00000041782	Lad1	protein_coding	292.5	2.404	8.937e-20	1.713	2.559e-10	-0.6098	0.2191	0.4349	0.3432	0.3864	0.4993	1.995	6.05e-12	-0.9693	0.004688	-1.579	2.407e-05	-0.5344	0.2512	0.6	0.4	0.2	0.9	0.9	0.7	14	12.9	13.5	0.3	0.2	0.1	8.7	10.4	10.6	5.5	5	4.1	4.4	2.3	2.1	2.3	2	1.6	0.3	0.3	0.8	0.6
ENSMUSG00000020387	Jade2	protein_coding	645.5	0.3193	0.198	1.713	1.952e-18	0.2984	0.2819	-0.611	0.0129	-0.03154	0.9615	-3.118	8.642e-52	0.2908	0.2334	0.5892	0.007311	-0.3201	0.3012	2.5	1.9	1.5	0.9	1.3	1	2.8	2.4	2.7	2.6	2.5	2.4	4.7	6	5.3	1.3	1.5	1.2	5	3	2.9	0.3	0.2	0.2	1.6	1.6	2.3	1.7
ENSMUSG00000035199	Arl6ip5	protein_coding	326.8	1.565	4.862e-16	1.705	4.81e-19	0.3368	0.1932	0.048	0.9024	0.6361	0.009973	0.4002	0.09258	0.397	0.08305	0.7338	0.0005774	0.445	0.1061	6.3	5.1	3.7	4	4.8	5	9.3	8.1	11.1	6.6	6.4	7.8	8.4	8.3	10.9	15.2	13.1	14.2	17.3	14.4	15.1	6.2	8.2	6.4	7.3	7.1	7.6	8.3
ENSMUSG00000087651	1500009L16Rik	protein_coding	208.7	0.4842	0.009681	1.703	6.548e-26	0.6708	0.0002723	0.3703	0.0951	0.3204	0.2704	-0.6567	0.001147	0.01517	0.9633	0.686	0.0003037	0.3854	0.1171	1.5	1.5	1.4	1.6	2.2	1.6	2.1	2	1.9	1.5	1.7	1.4	2.8	2.8	3.3	2.8	2.4	2.5	6.6	6.2	5.3	0.8	1.1	1	1.8	2.1	1.8	1.6
ENSMUSG00000095786	Gm24673	miRNA	14.75	1.796	0.00113	1.7	0.002078	1.448	0.0261	0.6361	0.4226	0.7572	0.4294	0.5995	0.4018	-0.9505	0.1509	0.4976	0.5246	-0.3144	0.7648	2.5	3.1	0	3.7	0.8	4.5	1.3	7.8	1.7	1.4	0.8	0.3	0.3	1	0.4	9.8	12.1	18.4	10.8	14.4	12.4	5.8	2.9	3.3	1.4	1.8	3.9	2.5
ENSMUSG00000096889	Gm23571	miRNA	48.87	1.634	4.658e-08	1.696	1.104e-08	1.045	0.01157	0.7919	0.07514	0.658	0.2037	0.2278	0.6424	-0.9368	0.01818	0.1078	0.8582	-0.1449	0.8405	7.1	7	8.6	16.4	10.8	14.7	5.2	9.5	7.4	4.5	3	3.1	1.9	2.8	1.8	46.2	42.2	45.7	37.4	59	44.7	8	9	9	6.5	6.4	12.8	14.9
ENSMUSG00000055629	B4galnt4	protein_coding	807.1	0.2826	0.05932	1.696	1.858e-43	1.081	1.404e-18	1.368	7.391e-25	0.2411	0.21	-0.4006	0.003945	-0.8515	9.088e-12	0.2291	0.1356	0.5165	0.0004894	10.8	7.7	8.7	4.7	4.4	4.1	5	4	4.2	5.3	5	4.7	7	7.1	6.8	5.1	5.8	5.2	12.8	15.5	14.8	6.7	7.5	6.4	12.8	13.4	12.4	9.8
ENSMUSG00000042677	Zc3h12a	protein_coding	122.1	0.4579	0.2032	1.694	3.402e-09	1.54	3.221e-10	1.493	3.056e-08	0.005904	0.9959	-0.289	0.4168	0.4329	0.1617	1.973	3.608e-15	1.926	2.518e-12	1.5	1.1	1	0.5	0.6	0.3	0.8	0.7	0.7	1.5	1.7	1.7	0.7	0.9	0.7	0.7	0.6	0.7	1	2.3	1.5	1	1.2	0.7	4.8	5.1	1.5	1
ENSMUSG00000021678	F2rl1	protein_coding	1065	1.912	3.285e-50	1.693	3.272e-39	0.613	4.164e-06	-0.2305	0.197	0.4559	0.005641	-0.5923	4.867e-05	0.9981	2.003e-14	1.611	1.857e-36	0.7676	4.182e-07	7.8	5.9	7.4	5.5	6	4.5	26.3	27.7	29.1	14.5	13.7	13.9	23.5	25	26.6	22.3	18.8	20	16.1	18.4	17.9	5.5	4.1	4.2	11.5	12.4	9.4	8.4
ENSMUSG00000078816	Prkcg	protein_coding	264.8	0.5589	0.03191	1.691	4.817e-14	0.0898	0.8376	0.8856	0.0004147	-0.06062	0.9256	0.08642	0.8041	0.5276	0.03114	0.6174	0.01258	1.413	5.592e-09	2.4	1.9	3.7	1	1.2	1.3	1.7	1.8	1.3	3.6	4	3.5	1.1	2	1.3	1.8	1.6	2	3.7	4.6	3.9	3.3	2.8	2	6.5	7.7	2.7	2.5
ENSMUSG00000092697	Gm22925	miRNA	11.83	1.802	0.001714	1.688	0.003401	0.9444	0.2285	0.1446	0.8947	0.5049	0.6658	0.6608	0.3571	-1.097	0.09662	-0.1531	0.8751	-0.9528	0.2303	2.4	4.6	0	0	5	2.7	1.6	4.3	2.1	0.3	1.8	0.4	2	2.4	0.2	11.1	12.2	16.2	11.2	10.2	14.7	7.1	6.1	2.6	0.9	0.8	4.8	3.7
ENSMUSG00000059991	Nptx2	protein_coding	1219	2.023	1.668e-34	1.685	3.791e-24	1.622	1.328e-21	1.662	9.449e-19	1.313	8.01e-14	-0.3724	0.07231	-0.8813	7.28e-07	0.7402	4.61e-05	0.7803	0.0001352	10.4	8.4	16	10.9	13.3	9.8	7.5	5.9	7.8	6	6	6.2	8.3	8.9	8.6	48.4	50	43.4	41.7	33.9	36.2	8.7	9.7	7.7	18.1	21.3	34.1	23.5
ENSMUSG00000040495	Chrm4	protein_coding	36.69	0.01799	0.9822	1.682	3.249e-05	0.3401	0.5886	0.2406	0.7119	-0.388	0.6499	-1.438	0.001513	0.2024	0.7325	0.5425	0.2925	0.443	0.4919	1.5	0.5	0.4	0.4	0.6	0.7	1.5	2.1	1.5	0.8	1	1.3	0.4	0.5	0.6	0.6	0.8	0.4	2.7	1.8	2.2	0.4	0.3	0.1	0.9	1.6	0.7	0.6
ENSMUSG00000021848	Otx2	protein_coding	1228	1.388	1.565e-27	1.68	2.623e-40	-0.5258	5.32e-05	-0.4074	0.006429	0.8487	1.861e-09	1.532	5.207e-33	2.628	1.314e-99	2.103	1.739e-62	2.221	1.018e-58	4.6	4	3.4	3.7	4.3	4.2	10.5	9.4	12.9	27.6	26.8	23	29.8	30.1	30.6	11	11.3	10.4	14	12.3	13.8	11.7	13	11.3	17.5	21.4	7.3	6.5
ENSMUSG00000067931	Zfp948	protein_coding	617.2	1.411	2.071e-14	1.671	3.825e-20	0.2995	0.225	-0.2494	0.3524	0.3287	0.2635	-0.4586	0.03245	0.5159	0.009443	0.8153	1.903e-05	0.2665	0.364	9	7.3	3.9	3.9	4	3.4	11.3	8.8	9.5	9.9	10	10.2	11.6	14	13	10.3	9.5	11	9.9	14.1	13	5.4	5.3	4.4	8.1	8.7	7.5	9.6
ENSMUSG00000038816	Ctnnal1	protein_coding	2442	0.782	1.941e-11	1.671	6.194e-51	0.1872	0.2458	1.074	1.488e-17	0.4472	0.001247	0.1307	0.4146	0.6942	3.862e-09	0.8814	4.485e-14	1.768	9.816e-46	8.5	6.5	5.6	7	8.4	7.6	14.8	13.6	12.5	12.1	11.4	10.4	8.1	9.9	8.1	13.3	12.8	13.6	23.2	26.6	24.1	7.2	7.8	7.7	22.2	25.7	9.3	9.5
ENSMUSG00000028626	Col9a2	protein_coding	424.5	-0.04577	0.9122	1.67	1.366e-12	0.5798	0.0461	1.247	3.944e-06	-0.135	0.8142	-0.08844	0.8153	-0.6953	0.00684	-0.1155	0.7663	0.5521	0.08955	8.9	6.8	3.2	3.8	3.3	2.9	3.4	3.1	2.3	4.7	4.6	2.4	1.7	1.2	1.7	2.9	3.2	3.5	10.3	11.8	11	6.8	5.7	5.7	8.9	10.6	6.3	5.9
ENSMUSG00000070099	Mir466	miRNA	9.139	1.244	0.04289	1.668	0.003967	0.1667	0.8965	0.346	0.7219	0.3123	0.8273	0.06361	0.9523	-0.5462	0.4945	-0.3795	0.6809	-0.2003	0.8685	2.4	2.4	0	10	4.2	2.2	3.4	1.3	2	1.2	1.1	1.1	1.1	0.8	1.3	12	12.2	16.2	18.6	22.1	16.8	3.3	1.8	1.7	0.4	2.6	5.6	0
ENSMUSG00000046088	Gm9805	protein_coding	21.8	1.452	0.01066	1.664	0.002616	0.34	0.6967	-1.292	0.0363	0.4581	0.6733	-2.007	0.0006663	0.4321	0.5345	0.7722	0.2338	-0.8596	0.2522	2.2	2.2	6.4	3.7	0.9	0.5	11.5	4.8	5.9	7.2	3.9	2.3	11	12.3	11.1	6.9	7.2	2.6	8.2	4.6	7.2	0.6	0	0.3	0.3	2.1	6.6	3.8
ENSMUSG00000096053	Gm25943	miRNA	11.04	1.479	0.005171	1.664	0.001283	0.7093	0.4038	0.8411	0.2539	0.9485	0.254	0.3857	0.6115	-1.048	0.1086	-0.3388	0.6966	-0.2069	0.8513	2.3	2.6	1.7	4	3.9	4.8	1.8	0.5	4	0.9	1.1	0	0.4	0	0.8	10	13.3	17.7	15.9	15.6	16	1.5	4.7	4.1	1.3	2.4	3.6	5.8
ENSMUSG00000079471	Gm7325	protein_coding	1037	1.825	1.829e-35	1.66	2.116e-29	0.5458	0.0007744	0.6428	0.000226	0.2367	0.3635	0.614	0.0001537	0.8376	3.303e-08	1.383	5.11e-21	1.48	9.491e-20	27.3	22.1	28.6	15.7	18.7	16.6	24.1	19.1	21.7	42.4	41.5	55.5	3.3	2.7	2.8	64	58.9	61.9	42.7	65.2	57	41.5	38.6	38.9	72.4	74.3	26.4	28.6
ENSMUSG00000032202	Rab27a	protein_coding	379.2	0.1569	0.3871	1.66	7.621e-38	0.294	0.05684	1.461	8.47e-30	0.05012	0.9048	-0.3331	0.05568	1.269	5.181e-21	1.563	8.574e-31	2.73	1.263e-84	2	1.6	2.1	2.5	2.5	2	2.1	1.7	1.6	4.5	4.5	4.4	2.3	2.8	2.9	2.4	2.5	2.9	7.4	7.3	7.6	1.6	1.5	1.3	12.5	12.6	1.5	2.1
ENSMUSG00000035900	Gramd4	protein_coding	319.7	2.082	1.728e-46	1.655	1.097e-28	0.3489	0.03849	0.9334	1.361e-10	1.276	2.62e-16	1.54	4.226e-26	0.7098	6.528e-06	1.059	1.077e-11	1.643	9.925e-26	0.8	0.8	0.8	0.9	0.7	0.7	3.4	3.4	2.9	1.2	1.3	1.6	3.8	4.2	3.9	3.3	3.3	3.4	2.1	2.8	2.6	2.4	2.4	2.4	2.7	2.5	2.3	1.9
ENSMUSG00000024530	Prelid3a	protein_coding	115.9	0.8556	0.000162	1.653	2.972e-15	0.9542	3.639e-05	0.7424	0.003794	0.741	0.01085	0.07611	0.8419	0.05685	0.8878	1.011	3.013e-05	0.7993	0.003795	0.8	1	1.2	1.5	1.5	1.2	3.1	2.9	2.8	1	1.3	0.7	2.8	3.1	3.1	2.4	2.4	2.7	5.1	4.1	4	1.1	1.1	0.9	1.4	2	1.9	1.5
ENSMUSG00000034255	Arhgap27	protein_coding	198.2	1.009	1.89e-05	1.65	1.192e-13	0.7273	0.001891	0.2305	0.4797	0.3503	0.3491	-1.051	1.208e-05	0.09773	0.7734	0.825	0.0003853	0.3282	0.3361	1	0.7	0.7	0.3	0.6	0.5	1.7	1	1.2	1.1	0.8	0.7	2.9	3.8	3.5	0.9	0.9	1.1	1.2	1.7	1.7	0.4	0.4	0.3	0.9	1.1	1	0.9
ENSMUSG00000022203	Efs	protein_coding	588.7	-1.151	7.032e-10	1.643	7.662e-21	-0.556	0.007783	-0.02065	0.9568	-0.4335	0.1261	-1.059	1.715e-07	1.308	1.377e-12	0.7518	0.0001877	1.287	5.614e-10	2.9	2.2	3.1	4.7	4.8	4.3	11.4	11.3	8.6	7.7	6.7	5.8	14.4	14.3	15.5	1.9	2.3	1.8	18.7	12.7	12.4	1.4	1.1	1.3	5.7	7.7	2.2	1.6
ENSMUSG00000003032	Klf4	protein_coding	1392	1.938	2.677e-44	1.641	6.886e-32	0.8453	2.388e-08	1.032	2.849e-10	0.7284	3.253e-06	0.305	0.07602	-1.372	4.857e-22	-0.5271	0.0007898	-0.3407	0.09112	19.1	15.3	17.6	11.4	12.4	9.1	5.4	4.9	3.8	6.9	6.7	6.1	0.8	0.8	0.8	42.9	40.6	44.3	28.8	38.3	36.7	23.6	21.9	18.7	13.6	13.6	35.1	24.5
ENSMUSG00000042357	Gjb5	protein_coding	82.73	0.5254	0.1671	1.638	1.918e-07	1.46	0.0004201	3.103	7.397e-17	1.324	0.001148	2.989	1.883e-19	-1.236	0.002666	0.224	0.6948	1.867	8.483e-07	0.6	0.5	0.2	1.6	1.7	1	1.2	1	0.3	0.2	0.1	0.2	1.8	1.3	2	2.2	2.2	2	4.7	4.9	4.8	5	5.7	3.9	2.4	2	1.1	1.2
ENSMUSG00000026748	Plxdc2	protein_coding	459.4	0.7224	4.22e-06	1.636	3.142e-29	0.4364	0.01131	0.3847	0.04037	-0.188	0.5275	-0.3203	0.0784	-0.1009	0.6475	0.3355	0.06226	0.2838	0.2	1.9	1.9	1.5	1.6	1.6	1.1	4.5	3.6	3.8	1.8	1.8	1.5	4.8	5.4	5.1	2.2	2.4	2.3	4.6	4.4	4.1	1.5	1.4	1.4	1.9	2.5	1.6	1.8
ENSMUSG00000071379	Hpcal1	protein_coding	284	0.503	0.01829	1.632	9.001e-19	0.7862	0.0001208	0.1028	0.7692	0.1799	0.6587	-0.6103	0.004412	-0.5856	0.004672	0.2006	0.4564	-0.4828	0.06291	5.8	5.3	6.9	4	5.2	4.1	4.6	5.7	4.3	4.6	3.4	3.6	8.3	8.4	11.4	6.8	5.9	6.4	12.5	14.9	15.2	4.1	3.6	3.7	3.5	4.8	8.5	5.6
ENSMUSG00000021871	Pnp	protein_coding	2757	1.678	4.269e-68	1.63	4.266e-64	1.011	1.1e-26	0.736	1.223e-11	0.914	7.274e-19	0.225	0.06514	1.482	9.679e-53	2.493	1.804e-149	2.218	5.978e-97	15.9	14.2	11.2	13	15.3	13.5	29.7	26.3	26.4	37.6	39.1	41.9	17.8	18.9	19.7	43.1	46.2	46	38.9	46.2	45.9	16.9	16.8	15.7	67.2	65.2	26	24.7
ENSMUSG00000082925	Gm13135	processed_pseudogene	113	1.171	3.482e-06	1.628	1.769e-11	0.3095	0.3231	-0.6267	0.02415	0.7001	0.02229	-0.572	0.04749	0.9955	3.533e-05	1.305	4.69e-08	0.3688	0.3149	0.9	1	1.2	0.3	0.8	0.8	1.3	1.6	1	1.9	2.3	1.9	0.6	0.4	0.5	1.3	1.7	1.8	2.1	2.5	2	0.7	0.7	0.6	1.1	1.4	1.9	1.4
ENSMUSG00000038555	Reep2	protein_coding	121.6	0.7396	0.005689	1.626	1.279e-11	1.256	7.299e-07	0.3327	0.3644	0.5725	0.1236	-0.4782	0.14	-0.2417	0.496	1.014	0.0001592	0.09093	0.8733	1.3	0.9	1.4	0.9	1.7	1.2	3.6	4	4.7	1.3	0.8	0.7	6.9	6.6	6.6	2.2	2	2.4	4.7	3.9	4	1	0.8	0.6	1.4	1	1.2	1.8
ENSMUSG00000022429	Dmc1	protein_coding	247.3	1.491	2.297e-14	1.626	4.488e-17	0.742	0.0005557	0.2874	0.3139	0.6399	0.01569	0.006921	0.9872	0.4175	0.08262	1.159	3.541e-08	0.7049	0.005653	2.4	2.1	1.8	2.2	3.7	2.5	3.6	3.1	3.5	3	2.7	3.1	5.5	5.2	5.1	8.3	7.7	8.7	6.5	11.8	9	2.4	2.1	2	3.5	3.6	2.4	4
ENSMUSG00000037235	Mxd4	protein_coding	127.1	-0.9786	0.001121	1.624	9.531e-10	-0.146	0.7548	-0.2996	0.4341	-0.169	0.8102	0.7124	0.02565	1.74	1.221e-10	1.594	1.022e-08	1.441	3.128e-06	0.2	0.3	0.2	0.4	0.4	0.3	1.2	0.9	0.6	1.1	0.8	0.9	0.5	0.4	0.5	0.1	0.1	0.2	1	1.2	1.2	0.5	0.5	0.4	0.7	0.8	0.2	0.1
ENSMUSG00000104734	Mir669a-5	miRNA	18.26	1.427	0.003031	1.623	0.0005447	0.987	0.1288	0.3402	0.6823	0.3016	0.7913	-0.03371	0.9702	-0.9138	0.122	0.0732	0.9351	-0.5735	0.4735	3.6	3.7	8.9	10.4	4.1	8.2	8.5	6.1	7.4	2.6	2.5	0.5	0	0	1.3	21.4	20.2	24.4	26.3	22.8	27.5	4	6.7	2.8	1	4.1	2.8	5.6
ENSMUSG00000020598	Nrcam	protein_coding	262.8	1.954	5.257e-23	1.622	5.164e-16	0.1817	0.7457	-0.3837	0.394	0.9701	2.333e-05	-0.6471	0.006663	-3.147	1.147e-38	-2.966	8.278e-30	-3.531	2.708e-34	0.5	0.5	0.7	0.6	0.7	0.4	1.2	1	1.1	0.1	0.1	0	0.3	0.4	0.4	2.1	2.3	2.2	1.4	1.9	1.9	0.4	0.3	0.4	0	0	1.2	1.1
ENSMUSG00000028664	Ephb2	protein_coding	363.6	0.4924	0.009127	1.62	6.145e-23	0.6783	9.191e-05	0.847	3.211e-06	-0.01327	0.982	0.2855	0.1554	-0.3226	0.09238	0.3558	0.0679	0.5244	0.01017	1.3	0.8	0.7	0.6	0.5	0.5	1.5	1.3	1.2	0.8	0.7	0.8	1.4	1.5	1.6	0.8	0.7	0.8	1.5	1.8	1.7	1.3	1.2	1.1	1.4	1.5	1.1	0.9
ENSMUSG00000044548	Dact1	protein_coding	98.43	-0.8567	0.0002124	1.619	2.471e-16	0.2585	0.3716	0.08597	0.8139	-0.8074	0.001652	-0.5564	0.01707	-0.1297	0.6577	0.1289	0.685	-0.04369	0.9268	1.1	1	1.3	0.6	1	0.8	0.9	0.7	0.9	1.2	1	0.8	0.8	0.6	0.7	0.4	0.5	0.4	2.5	2.6	2.6	0.9	0.7	0.7	1.1	1.1	0.6	0.5
ENSMUSG00000029101	Rgs12	protein_coding	702.1	0.867	1.452e-12	1.619	3.26e-43	0.0983	0.6386	0.4454	0.002075	0.1696	0.4932	0.3213	0.03176	0.5655	1.779e-05	0.6638	6.836e-07	1.011	3.096e-13	1.8	1.4	1.5	2	2.2	2	6.5	5.7	5.2	2.6	2.3	2.1	4.4	5.2	4.9	3.8	3.6	3.8	6.1	6.3	6.6	2.1	2	1.9	2.9	3.5	2	1.5
ENSMUSG00000051998	Lax1	protein_coding	70.01	-0.08124	0.8953	1.612	1.192e-05	2.53	1.239e-12	0.9135	0.04599	0.6114	0.2854	-1.193	0.002983	-1.352	0.0004018	1.178	0.00199	-0.4386	0.4531	1.9	1.3	0.7	0.9	0.5	0.9	0.1	0.3	0.2	0.5	0.4	0.5	0.1	0	0	0.7	0.8	0.6	1.2	3.2	3.3	0.4	0.8	0.4	0.9	1	1.5	2.6
ENSMUSG00000029086	Prom1	protein_coding	862.2	2.184	4.724e-38	1.611	7.272e-21	1.043	1.168e-07	0.4829	0.04951	0.6185	0.004504	-0.412	0.05428	-1.634	5.445e-19	-0.5915	0.003747	-1.152	4.239e-08	2.5	1.9	1.4	2.4	2.1	1.8	11.8	11.3	11.3	0.7	0.7	0.4	9.6	12.3	10.6	10.4	9.4	9.4	6.6	6.5	6.4	1.8	1.3	1.4	0.7	1	3.5	2.9
ENSMUSG00000076313	Mir665	miRNA	14.19	1.09	0.07313	1.609	0.004267	0.1786	0.8634	-0.4299	0.5831	0.1554	0.9146	-1.113	0.07218	0.04989	0.9567	0.2285	0.7866	-0.38	0.684	6.6	4.1	8.3	2.9	2.7	1.3	2.6	4.1	3.1	9.4	6.2	2.5	14.5	9.6	4.7	5.2	6.1	7.6	8.2	9.3	11.7	2.6	3.5	0.5	1.9	6.4	6.9	4
ENSMUSG00000028613	Lrp8	protein_coding	661.1	2.325	1.085e-40	1.606	1.758e-19	0.1435	0.6314	0.3349	0.1596	0.3694	0.1827	-0.4104	0.0595	0.5176	0.008447	0.6611	0.0007458	0.8525	4.927e-05	1.2	0.9	0.7	0.7	0.8	0.6	5.9	5.7	5.5	1.5	1.4	1.2	5.6	7.2	6.8	3.8	3.4	3.9	1.7	2.5	2.6	0.8	0.6	0.7	1.6	1.9	1.3	1
ENSMUSG00000065954	Tacc1	protein_coding	2199	1.334	3.882e-25	1.603	2.768e-36	0.5138	0.0003517	0.5903	0.0001462	0.585	7.575e-05	0.5082	0.0003697	-0.05101	0.8084	0.4628	0.001194	0.5393	0.0007254	7	5.7	4.7	3.3	4.3	3.4	5.1	4.2	4.2	6	5.6	5.4	4.4	5.3	5	9.2	9.4	9.6	9	12.7	12.3	8.4	8.5	8.2	8.1	9	9	8.6
ENSMUSG00000029860	Zyx	protein_coding	498.9	2.338	2.594e-36	1.601	4.596e-17	-0.5402	0.01594	0.8471	5.701e-05	-0.2123	0.5811	-0.133	0.6294	-0.0196	0.9542	-0.5598	0.0105	0.8275	0.0001493	1.6	1.5	2.3	1	0.9	0.9	12.9	12.1	12.1	2.1	1.7	1.3	7.1	7.8	7.5	5	4.4	5	2.9	2.9	2.8	1.8	1.6	1.4	2.7	3.6	1.8	1
ENSMUSG00000035275	Raver2	protein_coding	395.7	1.32	1.864e-17	1.601	1.516e-25	0.1463	0.5859	0.2244	0.333	-0.1279	0.7258	-0.5416	0.002628	-0.3499	0.05792	-0.2036	0.363	-0.1255	0.6837	1.7	1.5	1.3	1.3	1.4	1.2	4.3	3.8	3.9	1.3	1.1	1.1	5.2	6.2	5.7	3.3	3	3.6	3.6	4.4	4.1	1.2	1.1	0.9	1.2	1.6	1.5	1.2
ENSMUSG00000101615	Gm8495	processed_pseudogene	9.715	0.3043	0.7208	1.6	0.00721	0.2571	0.8101	-0.1591	0.8771	-0.6049	0.5826	-0.4561	0.5528	-0.5014	0.496	-0.2443	0.7873	-0.6605	0.4376	1.1	0.1	1.3	0.3	0.3	0.3	0.1	0.2	0.4	0.4	0.5	0.6	0.5	0.3	0.1	0.4	0.3	0.6	1	1.3	1.6	0.7	0.3	0.5	0.7	0.2	0.5	0.4
ENSMUSG00000050777	Tmem37	protein_coding	39.09	1.45	0.0001684	1.6	2.412e-05	1.131	0.001949	0.6942	0.1047	0.6866	0.2495	0.1142	0.8518	0.8539	0.03755	1.985	5.95e-08	1.548	0.0001764	0.6	0.5	0.5	0.3	0.4	0.6	0.8	1	0.4	1	1.4	0.6	1.4	1.1	1.2	1.8	1.2	1.6	1.5	1.6	2	0.7	0.6	0.5	1.8	1.8	0.8	0.7
ENSMUSG00000078317	F8a	protein_coding	53.36	0.6411	0.1185	1.599	4.648e-06	-0.2211	0.7021	-0.13	0.8295	-0.986	0.02809	-0.8887	0.01993	0.03043	0.959	-0.1907	0.7177	-0.0996	0.8934	0.8	0.6	1.2	0.4	0.5	0.3	1.6	1.5	1.1	1	1	0.5	1.1	1.3	1.4	0.4	0.7	0.7	1	1.5	1.4	0.5	0.3	0.5	0.7	0.8	0.4	0.4
ENSMUSG00000076983	Mir297a-2	miRNA	5.33	1.257	0.07961	1.596	0.01903	1.114	0.1855	0.9422	0.2412	0.9469	0.3709	0.5686	0.5114	-0.5047	0.5617	0.6094	0.4906	0.4375	0.6854	1.9	0	0	0	1.1	2.2	3.6	1.6	0.8	0.6	0.2	0	0.9	0	0	6.6	3.5	5.5	7.8	3.2	10.6	1.5	2.9	1.4	1.6	1.5	1.8	5.4
ENSMUSG00000089570	Mir669m-1	miRNA	4.347	1.153	0.09478	1.596	0.01324	1.633	0.02604	0.3424	0.7383	-0.898	0.4041	-1.191	0.1084	-1.463	0.03366	0.1703	0.8709	-1.12	0.1658	1.1	2.4	1.6	1.9	1	2	0.8	1.5	0.7	0.6	0	0	0	0	0	5.8	2.9	4.5	6.4	5.5	7.2	0.3	0.3	0.5	0.3	0.3	0	0.7
ENSMUSG00000011034	Slc5a1	protein_coding	87.38	-0.334	0.2679	1.596	2.432e-12	1.32	2.217e-06	2.927	7.494e-30	0.7073	0.03723	1.574	2.896e-10	-0.905	0.002054	0.415	0.2167	2.022	9.216e-15	0.4	0.4	0.7	1	0.8	0.6	0.1	0.1	0.1	0.2	0.3	0.2	0	0.1	0.1	0.6	0.5	0.6	2.2	2.7	2.3	1.6	1.2	1.4	1.9	2	0.9	0.8
ENSMUSG00000034271	Jdp2	protein_coding	129.9	0.8221	0.001599	1.595	1.935e-11	2.235	8.011e-25	1.762	2.193e-13	1.311	1.731e-09	0.065	0.8507	-1.546	1.453e-11	0.6887	0.003024	0.2157	0.563	2.2	2.1	2	0.7	1.1	0.6	1.4	1.6	2	0.7	0.8	0.6	3.6	3.2	2.9	1.6	1.6	1.1	1.9	3	2.6	1.9	2.3	2.4	2.5	2.4	4.5	5.3
ENSMUSG00000021559	Dapk1	protein_coding	2458	0.7444	4.054e-10	1.595	4.757e-45	0.2646	0.06872	0.688	2.038e-07	1.063	9.312e-19	0.068	0.7095	1.303	8.02e-30	1.568	1.219e-42	1.991	1.952e-56	7.8	6.3	8.6	7.9	9.9	6.9	12.3	10.9	13.1	18.7	18.9	18.1	18.5	22.1	19.6	14.1	13.2	14.1	23.4	26	25.8	8.2	7.6	7.6	29	31.2	15.6	15.5
ENSMUSG00000024065	Ehd3	protein_coding	108.7	0.9252	0.0004095	1.594	6.148e-11	0.6753	0.01759	0.7432	0.01008	0.09727	0.8844	0.02964	0.9467	-0.4464	0.1258	0.2289	0.5206	0.2968	0.4552	1.1	0.9	0.6	0.5	0.8	0.6	1.4	1.2	1.7	0.8	0.6	0.6	1.3	2.1	1.9	1.2	1.1	1.5	2.2	1.8	2	1	1	0.8	1.3	1	1.3	0.8
ENSMUSG00000026833	Olfm1	protein_coding	145.8	0.5575	0.006773	1.594	7.074e-19	0.72	0.001172	0.8094	0.000243	0.3881	0.2199	0.2152	0.4222	-0.4042	0.09348	0.3158	0.234	0.4052	0.1418	0.8	0.7	0.5	0.8	0.9	0.8	3.3	3.3	3.7	0.5	0.5	0.6	4.2	5	4.4	1.1	1.2	1.3	2.3	2.8	2.5	0.8	0.8	0.8	0.9	0.9	1.1	0.8
ENSMUSG00000080504	Mir669d-2	miRNA	4.867	1.078	0.1255	1.592	0.01403	0.2567	0.8408	0.6165	0.4856	0.9565	0.3595	0.4551	0.6099	-0.2016	0.8415	0.05512	0.9626	0.4149	0.7042	0	1	0	2.1	3.5	0.9	1.9	1.7	2.5	0	0.7	0.5	0	0	0	4.2	4	8.3	5.2	13	7.8	0.9	1.9	0.6	0.3	1.6	1.9	2.4
ENSMUSG00000112855	AC153966.2	processed_pseudogene	69.59	1.651	2.264e-07	1.592	6.283e-07	0.4137	0.3687	1.262	0.0002749	0.2545	0.7013	0.4494	0.2335	-0.9138	0.006092	-0.5001	0.2063	0.3486	0.4853	1.1	0.6	0.5	0.4	0.4	0.3	0.5	0.2	0.4	0.4	0.4	0.3	0.4	0.5	0.3	1.1	1.2	1.2	1.2	1.1	1.1	1.2	0.9	1	0.9	1	0.9	1.1
ENSMUSG00000024228	Nudt12	protein_coding	201.7	1.624	6.72e-17	1.59	4.472e-16	0.8818	2.206e-07	0.1434	0.6013	0.4237	0.08322	0.2006	0.3867	0.02988	0.9221	0.9116	2.358e-07	0.1733	0.575	1.8	1.3	1.1	0.5	0.6	0.5	1.9	1.4	1.5	1.4	1.5	1.6	3.3	3.1	2.9	1.7	1.6	1.9	1.6	1.8	1.7	1.7	2	1.4	1.7	1.6	1.9	1.9
ENSMUSG00000050157	Gm867	protein_coding	46.4	0.7853	0.01745	1.589	8.02e-08	0.4808	0.1888	-0.1228	0.8114	-0.008089	0.9951	-1.789	3.973e-08	0.06673	0.8905	0.5475	0.1131	-0.0561	0.9344	1.7	1.6	1.8	1	0.6	1.4	0.3	0.1	0	2	1.5	1.8	0.2	0.1	0.1	2	1.6	2	2.4	3.6	3.9	0.4	0.5	0.5	1.6	1.6	1.7	1.7
ENSMUSG00000069833	Ahnak	protein_coding	5514	1.684	7.565e-09	1.589	4.343e-08	0.9318	0.00472	1.678	2.89e-07	0.4749	0.3188	0.8621	0.007756	-0.9369	0.002256	-0.005072	0.9934	0.7416	0.05352	16.8	12.7	7	3.6	4.3	3.1	6.6	5.5	2.7	6.4	6.8	5.2	4	5.7	4.7	11.6	13.7	13	6.1	15.7	13.9	22.2	25.2	21.3	22.6	20.2	17.6	16.9
ENSMUSG00000024033	Rsph1	protein_coding	61.19	1.153	5.636e-05	1.587	7.093e-09	1.082	0.0002353	1.913	6.578e-12	0.6003	0.1574	-0.2818	0.4834	-0.2041	0.6241	0.8778	0.004962	1.708	7.636e-09	1.3	1.3	0.7	1.6	1.2	1.1	0.5	0.2	0.4	0.9	1.2	1	3.1	3	3.5	3.1	2.8	2.8	4	4.6	3.3	0.8	1.3	0.9	4.6	3.9	1.2	1.8
ENSMUSG00000090722	Gm8378	sense_intronic	68.5	-0.3284	0.4421	1.586	2.131e-07	-0.03673	0.9501	0.1603	0.7247	0.08419	0.9186	-1.384	9.449e-06	0.8262	0.004799	0.7895	0.0108	0.9865	0.002631	1.2	0.8	0.4	0.2	0.5	0.3	0.3	0.6	0.5	1.7	1.6	1.4	0.7	0.9	1	0.3	0.2	0.3	1.2	1.2	1.1	0.3	0.4	0.3	1.8	1.7	1.3	0.8
ENSMUSG00000080405	Gm23651	miRNA	11.16	1.326	0.02414	1.584	0.005201	0.2739	0.8051	0.3435	0.7111	1.286	0.1017	0.1015	0.919	-0.1242	0.8982	0.1497	0.8803	0.2193	0.8486	0.9	1.7	1.3	5.3	1.3	3.6	2.7	3.2	0	1.2	0.7	2	0	0.5	0.2	6.5	11	11.2	8.6	15.5	11.8	2.5	1.4	0.8	1.5	1.8	4.1	5.2
ENSMUSG00000003847	Nfat5	protein_coding	1042	1.249	6.375e-23	1.584	9.516e-37	0.3113	0.03782	0.5594	0.000116	0.1667	0.4875	0.02815	0.8976	0.7938	3.533e-10	1.105	8.105e-19	1.353	3.318e-23	1.9	1.5	1.5	1.1	0.9	1	1.1	1.2	1.1	3.2	2.8	2.6	1.4	1.4	1.2	2.4	2.3	2.6	2.4	3.4	3.4	1.7	1.9	1.5	4.2	4.4	2	1.9
ENSMUSG00000004891	Nes	protein_coding	1648	1.168	7.478e-09	1.583	6.396e-16	3.526	4.18e-76	-0.3451	0.2457	2.081	8.905e-26	-1.458	2.076e-12	-1.148	2.652e-08	2.378	5.532e-35	-1.493	9.634e-11	4.2	3.3	1.3	3	2.9	3.2	10.5	8.9	8.6	1.4	1.5	1.1	37.6	48	40.4	7.3	7	6.6	9	9.7	9.3	1.1	1.3	0.8	1	1	12.6	13.2
ENSMUSG00000001555	Fkbp10	protein_coding	302.8	-0.472	0.0226	1.581	2.427e-20	0.481	0.009311	-0.5294	0.008481	1.021	5.623e-08	-1.458	1.299e-13	1.046	1.898e-09	1.527	4.773e-19	0.5169	0.02278	1.9	1.6	2.2	1.5	2.1	1.5	4.7	5	5.9	3.8	3.5	4.3	11.8	12.8	11.1	1.1	1.3	1.3	5.6	5	5	0.7	0.6	0.7	2.4	2.9	4.8	3.1
ENSMUSG00000045763	Basp1	protein_coding	1703	1.095	1.166e-08	1.58	1.425e-17	0.1953	0.5059	0.2686	0.3292	0.3417	0.251	-0.5156	0.01649	1.235	2.792e-11	1.43	9.784e-15	1.504	3.028e-13	20.7	20.9	34.7	12.2	15.2	9.8	25.7	27.3	29.4	59.2	53.6	68	21.4	25.9	21.8	26.2	27.8	27	25.7	46.2	42.3	17.8	16.8	17.7	65.5	81.6	35.1	27.6
ENSMUSG00000098894	Gm27234	antisense	33.12	0.1538	0.8376	1.579	0.001038	1.161	0.01992	1.686	0.0004612	0.9809	0.114	0.5684	0.3165	0.008341	0.9927	1.169	0.017	1.694	0.0006731	2.6	1.6	0.5	0.3	1.4	0.5	0	0.3	0.1	2	2.1	1.1	0.1	0	0	0.8	1.3	0.6	3	2.4	3.3	1.7	3.3	3.2	6.9	7	4	4.3
ENSMUSG00000077925	Mir453	miRNA	39.87	0.6175	0.1692	1.579	2.863e-05	0.82	0.05501	0.1165	0.865	1.256	0.008624	0.4005	0.4545	0.8061	0.06872	1.626	5.379e-05	0.9226	0.06865	4.6	10.1	0	13.3	8	7.2	40	24.1	38.6	9.7	16.4	10.1	42.9	37.4	30.1	13.2	14.6	16.7	20.5	38.9	32.5	8.5	10.3	8.3	10.4	16.2	16.8	16
ENSMUSG00000047751	Utf1	protein_coding	3260	1.132	2.339e-09	1.575	9.271e-18	0.03174	0.9396	0.493	0.04161	-0.2184	0.5538	-0.6922	0.0007929	1.599	2.491e-18	1.63	7.558e-19	2.092	5.178e-25	45.4	31.4	72.4	40.2	46.9	40.6	99.9	86.6	87.5	170.5	152.3	135.4	142.2	169.2	175.4	102.8	89.3	93.4	128.6	125.9	136.5	36.8	26.5	26.8	197.2	240.5	50.8	36.3
ENSMUSG00000044349	Snhg11	protein_coding	391.2	0.5107	0.01223	1.573	9.202e-19	0.6604	0.0006187	0.2692	0.2891	0.02168	0.9728	-0.5871	0.00335	-0.1409	0.5755	0.5195	0.009108	0.1283	0.7122	2	1.7	1.2	0.9	0.9	1	2.3	2.5	2.1	1.4	1.6	1.6	2.4	1.4	2	1.5	1.2	1.3	2.9	2.8	2.8	1.3	1.1	1	1.9	1.8	1.6	1.6
ENSMUSG00000077104	Gm25263	miRNA	4.536	1.398	0.04702	1.571	0.02136	0.6072	0.5491	1.035	0.1878	-0.3933	0.7856	-0.6839	0.4155	-1.075	0.1462	-0.4676	0.6153	-0.03929	0.98	1	3.2	0	0.9	0.5	1.2	1.6	4.3	0.7	0	0.8	0	0.8	0.6	0.2	3.4	3.5	6.6	4.9	7	4	0.3	1.6	0.2	1.2	2.2	0	2.8
ENSMUSG00000077981	Mir466f-3	miRNA	8.975	1.331	0.03835	1.571	0.01118	0.8631	0.3111	0.2275	0.8322	0.2033	0.9016	-0.2682	0.7705	-0.6918	0.3713	0.1713	0.8675	-0.4643	0.654	1.1	3.8	0	3.9	5.4	1.3	0.9	2.6	1.5	0.3	2.1	0	0	0.6	1	9.3	9.4	13.6	14.2	14.1	11.4	1.7	1.4	1.6	0.9	1.2	4.3	1.1
ENSMUSG00000038354	Ankrd35	protein_coding	165.8	0.3411	0.2522	1.571	1.205e-11	0.4719	0.09283	1.406	3.268e-09	0.7245	0.01097	2.22	1.14e-24	0.1446	0.6684	0.6165	0.01818	1.551	2.656e-10	1.3	0.9	0.7	0.7	0.9	0.6	0.2	0.1	0.2	1	1.1	1.3	0.3	0.4	0.2	0.9	0.9	0.9	1.6	2.6	2.3	4.6	5.7	4.7	3	3.3	1.5	1.7
ENSMUSG00000094330	Gm22051	miRNA	11.32	1.085	0.07092	1.57	0.004933	1.114	0.1248	0.499	0.5578	0.714	0.4797	0.6187	0.394	-0.8109	0.2468	0.3033	0.7322	-0.3119	0.7717	2.4	1.4	1.2	0	5.2	3.4	3.9	0.8	1.7	1.1	0.8	0.3	0	0	0.7	8.1	5.8	9.1	11.2	10.1	12.6	3.2	1.5	4.8	1.4	1.1	6.4	3
ENSMUSG00000080657	Mir669i	miRNA	29.6	1.834	1.123e-05	1.566	0.0002218	0.8008	0.1716	0.7087	0.2266	0.6786	0.3674	0.34	0.5877	-0.4122	0.5016	0.3886	0.5511	0.2965	0.7209	3	6.3	1.2	7.9	4.4	9.4	4.5	7.2	5.1	2.5	2.5	4	2.5	0.5	2.2	27.7	30.8	28.8	23.4	23.5	24.6	7.6	4.6	4.2	5.1	5.3	12.1	5.4
ENSMUSG00000039232	Stx11	protein_coding	59.89	1.657	1.422e-08	1.564	9.299e-08	0.07283	0.9288	1.144	0.003677	0.4251	0.4854	0.3081	0.489	-1.036	0.005614	-0.9634	0.02076	0.1077	0.8815	0.2	0.3	0.3	0.3	0.6	0.5	0.5	0.5	0.2	0.1	0.1	0.1	0.3	0.5	0.4	1.6	1.5	1.8	1.3	1.6	1.6	0.3	0.4	0.3	0.3	0.3	0.6	0.3
ENSMUSG00000069808	Fam57a	protein_coding	292.4	2.076	1.796e-25	1.564	1.272e-14	1.198	3.482e-08	0.9897	4.527e-05	1.688	1.926e-15	1.295	1.208e-09	-0.5584	0.02126	0.6397	0.007275	0.4314	0.1563	0.8	0.7	0.8	0.9	1	0.8	1.6	1.4	1.3	0.4	0.6	0.6	1.4	1.7	1.5	3.9	3.9	3.7	1.9	3.3	2.8	2.4	1.7	1.9	1	1.1	3.4	2.3
ENSMUSG00000027478	Dnmt3b	protein_coding	10250	-0.06971	0.7436	1.564	2.15e-32	-1.168	4.199e-18	-0.6381	7.4e-05	-1.511	7.931e-29	-1.434	6.746e-27	1.261	1.294e-21	0.09348	0.6544	0.6233	0.0001193	43.7	34.2	36.1	18.3	19.2	17.5	97.4	90.8	101	104.9	98.2	73.3	375.1	427.6	415.4	16.4	17.7	18.3	67.3	49	48.6	15.8	13	12.9	54.1	63.9	13.3	11.9
ENSMUSG00000105837	Gm35986	antisense	16.93	0.8731	0.0962	1.563	0.0008617	0.428	0.5136	0.3509	0.5894	0.1964	0.8664	-0.5997	0.3082	0.3072	0.6217	0.7352	0.1799	0.6582	0.3088	0.9	0.6	0.2	0.5	0.5	0.5	1.4	0.4	0.7	0.9	1	0.7	0.5	0.3	0.4	1.3	0.9	0.6	1.3	2.1	1.5	0.4	0.3	0.5	1.2	1.1	0.7	0.6
ENSMUSG00000028444	Cntfr	protein_coding	358.7	0.5875	0.02815	1.562	1.676e-11	0.2589	0.3578	-0.7655	0.0009817	0.7296	0.0129	-1.841	9.768e-12	3.757	2.497e-71	4.016	4.161e-81	2.992	3.409e-38	0.9	0.7	1.7	0.9	1	0.6	4.6	5.5	4.9	16.4	13.7	13.2	2.9	3.5	3.3	1	1.4	1.3	2.2	2.8	2.6	0.3	0.3	0.2	7.2	9.7	2	1.6
ENSMUSG00000094952	Mir3070b	miRNA	49.73	1.104	0.003729	1.558	1.506e-05	0.504	0.2719	-0.2262	0.6902	0.895	0.06897	-0.1299	0.8251	0.8494	0.03148	1.353	0.0003365	0.6232	0.2315	8.9	13.2	5.2	7.1	9.7	12.9	23.9	25.5	22.7	23.7	21.9	12.4	54.8	38.5	32.2	30.8	17.5	24.5	23.9	43.3	34.8	12.4	8.8	6.8	14.2	18.6	13.7	23.3
ENSMUSG00000064452	Gm24564	snoRNA	40.49	0.9822	0.012	1.555	1.744e-05	0.801	0.04484	-0.2451	0.6677	0.5216	0.3799	-0.6292	0.1514	-0.08845	0.8798	0.7126	0.08179	-0.3335	0.5923	14.7	14.9	4.1	6.1	10.1	9	37.2	32.8	17.3	16.7	11.8	7.9	60.7	58.6	54.8	22	16.9	17.5	20.3	33.7	32.7	9.7	8.7	6.2	10.2	9.8	19.5	22.1
ENSMUSG00000032012	Nectin1	protein_coding	947.2	1.209	1.025e-13	1.554	1.794e-22	0.8494	1.38e-07	0.5341	0.005494	0.4956	0.01787	-1.07	4.28e-10	1.47	1.13e-20	2.32	1.225e-50	2.005	3.601e-31	3.3	2.5	3.5	2.3	2.6	2.4	6.3	6.1	5.5	9.1	8.3	8.6	5.2	6.2	6.5	6	5.4	5.9	6.6	8.1	7.2	1.8	1.4	1.1	12	13.4	5.8	3.5
ENSMUSG00000003534	Ddr1	protein_coding	711.8	0.3499	0.1194	1.549	2.705e-17	-0.04436	0.9093	0.7132	0.000991	-0.2209	0.5477	-0.4123	0.06261	0.2913	0.1961	0.2469	0.3215	1.004	1.937e-06	4.2	2.8	2.3	2.1	2.3	1.8	8	7.8	6.3	4.7	4.2	2.9	21.5	25.7	21.5	3	2.6	2.4	6.3	6.4	6.1	2.7	2.4	2.1	6.1	7	3.4	2.6
ENSMUSG00000096624	Mir467a-1	miRNA	12.87	1.48	0.01327	1.547	0.008614	0.6991	0.4245	0.743	0.3473	0.5348	0.6562	0.5371	0.4896	-0.7242	0.3247	-0.02519	0.9835	0.01874	0.9912	1.4	4	4.3	0	4.9	10.3	10.1	4	5.9	1.2	1.4	1.6	1.1	0	0.3	18.8	15.8	24.4	19.5	19.3	23.5	8.1	3.6	4	0	5.9	7.8	3.3
ENSMUSG00000025494	Sigirr	protein_coding	191.7	0.5757	0.01401	1.547	4.813e-14	1.19	1.621e-09	1.554	8.574e-14	0.4316	0.1555	-0.228	0.4117	-0.06582	0.8437	1.124	3.894e-08	1.489	6.282e-12	1.8	1.9	1.7	1.1	1.1	1.3	2	2	1.1	1.7	1.4	2.1	2.3	2.9	2.6	2.2	1.7	1.5	3.2	3.6	4	1.8	1.5	1.4	5.1	5.4	2.4	2.2
ENSMUSG00000018339	Gpx3	protein_coding	252.7	-0.1449	0.6484	1.546	1.319e-13	0.878	0.0001192	0.9547	8.613e-05	0.5643	0.05413	-0.2169	0.4719	-0.1978	0.5102	0.6802	0.004532	0.757	0.003989	2.8	2.6	3.9	3.4	3.4	2.3	7.1	6.1	7.6	2.2	3	2.5	13.4	15.8	16.2	3.4	2.3	2.4	8.9	8.5	9.5	2.5	2.9	2.3	4.3	5.9	3.4	4.5
ENSMUSG00000020844	Nxn	protein_coding	1026	1.064	1.773e-25	1.546	1.315e-53	1.908	1.468e-89	0.09726	0.5681	0.644	2.008e-09	-0.4728	1.687e-05	-0.6902	3.291e-11	1.218	1.191e-35	-0.5929	8.055e-07	10.9	8.7	8.2	6.1	6.5	5.3	19.3	18.8	16.5	6.1	5.7	5.7	13	14.4	14.6	12.8	12.1	12.6	17.9	17.1	17.4	7	6.9	6.4	5.9	6.5	15.2	13.8
ENSMUSG00000003849	Nqo1	protein_coding	2039	1.438	1.653e-31	1.545	1.971e-36	0.7836	1.398e-09	0.361	0.02626	0.7491	2.258e-08	0.1039	0.5679	-0.4258	0.001716	0.3578	0.01246	-0.06471	0.8111	50.4	43.7	49.2	28.5	35	32.3	14.6	14.1	15.7	34.6	34.4	37.1	6.4	7.4	9.1	83.7	89.5	89.9	86	99	98.6	53.5	52.2	48	44.6	46.6	67.7	76.9
ENSMUSG00000086130	Gm16211	lincRNA	574.4	0.8173	0.000784	1.544	6.868e-12	0.229	0.515	0.1373	0.732	0.4311	0.2224	-0.651	0.01221	1.278	1.665e-08	1.507	2.285e-11	1.416	2.421e-08	11.8	9.6	6.8	6.3	7.9	6.4	7.3	6	4.5	24.3	24	23.6	2.1	2.2	1.9	11	12.8	13.3	10.9	26.9	24.8	5.6	6.6	5.8	25.4	28.1	11.7	11.9
ENSMUSG00000076976	Mir297c	miRNA	3.165	1.401	0.04497	1.541	0.02375	0.6696	0.4938	-0.008744	0.9959	-0.2922	0.8539	0.7289	0.3762	-0.8495	0.2764	-0.1799	0.8671	-0.8583	0.3249	1.4	0.6	0	0	1	1.6	0	0	0	0	0.4	0	0.4	0	0	5.3	2.5	4.1	4.1	5.9	3.8	1.1	2.3	2.2	0	0	0	0.4
ENSMUSG00000034573	Ptpn13	protein_coding	1544	1.889	1.7e-25	1.54	3.321e-17	0.6614	0.001259	-0.3756	0.1373	0.4828	0.05585	-0.5702	0.007149	0.7285	0.0001825	1.39	5.122e-14	0.3529	0.2044	3.3	2.2	1.5	2	2.1	1.8	5	5.2	3.6	4.5	4.4	3	12.3	14.4	12.1	8.3	7.2	7.3	5.2	6.2	6.4	1.6	1.5	1.7	2.8	3.4	3.7	3.2
ENSMUSG00000034187	Nsf	protein_coding	4183	0.8562	3.771e-13	1.539	8.714e-42	0.6963	8.704e-09	0.9692	1.231e-13	0.7053	1.425e-08	0.4967	8.593e-05	-0.1333	0.3907	0.563	4.214e-06	0.8359	2.793e-10	20.1	16	12.7	9.9	12.4	10.2	9.9	8.7	8.9	15	15.2	14.5	9.8	11.4	10.7	20.1	19.9	19.4	28.6	34.1	33.1	24.5	24.2	20.7	28.5	30.3	26.8	26.8
ENSMUSG00000058246	Gm10037	protein_coding	19.18	0.7449	0.2061	1.538	0.002529	0.69	0.2838	0.3436	0.6449	0.585	0.5501	-0.04978	0.9572	1.14	0.03773	1.83	0.0004347	1.483	0.01195	0.5	0.1	0.3	0.4	0.2	0.6	0.3	0.2	0.2	1.1	0.7	0.4	0.2	0.2	0.1	0.5	0.8	0.9	1.1	1.5	1.6	0.2	0.2	0.4	0.9	1.2	0.6	0.5
ENSMUSG00000036211	Hist1h1t	protein_coding	103.3	0.1715	0.7337	1.538	2.255e-06	-0.3282	0.4335	-0.5329	0.1511	0.05292	0.9609	-0.3578	0.4181	2.465	1.424e-16	2.137	3.523e-12	1.932	1.014e-08	2.6	1.3	1.3	1.2	1.7	1.5	5.6	6.2	6.4	12.5	11.6	9.8	14.2	13.8	14	1.4	2.3	1.5	6.9	3.6	3.8	1.9	1.6	0.8	6.7	8.9	1.4	1.6
ENSMUSG00000080627	Gm22677	miRNA	42.36	1.981	6.692e-11	1.536	8.423e-07	1.477	0.000322	1.015	0.02714	0.544	0.3986	0.05788	0.929	-0.9145	0.03845	0.5627	0.2364	0.1001	0.9047	5.8	6.5	2.9	10.9	12.2	16.9	10.6	13.8	8.7	2.9	2	3.7	2.2	5.6	2.4	55.7	51.5	64.2	34.9	41.8	48	8.7	3.9	5.4	6.3	6	9	8.6
ENSMUSG00000080624	Gm22678	miRNA	7.021	1.459	0.02047	1.535	0.01339	0.1609	0.9012	0.7138	0.3878	0.5951	0.629	0.3087	0.732	-0.4684	0.5794	-0.3075	0.7539	0.2453	0.835	1	1.2	1.5	0.9	2.5	2.7	1.6	2.9	2.1	0.6	1	0.4	0.4	0	0.2	7.7	6.3	9.3	7.6	7.8	9.4	2.1	1.3	1.7	2.3	0.8	7.2	1
ENSMUSG00000040296	Ddx58	protein_coding	1346	1.69	2.741e-33	1.535	1.41e-27	1.242	4.736e-18	1.466	1.268e-20	0.3888	0.04736	-0.0273	0.916	-0.3589	0.02935	0.883	2.143e-09	1.107	7.471e-12	6.3	5.2	4.4	4	5.1	4.4	6.2	5.7	4.6	4.4	4	4.1	1	1.6	1.5	15.6	14.3	14.7	11.5	13.9	14.6	5.9	5.1	4.8	10.7	12.6	6.7	7.2
ENSMUSG00000060675	Pla2g16	protein_coding	328.1	1.312	8.079e-10	1.532	2.743e-13	1.399	1.316e-11	0.9668	5.464e-05	1.097	1.901e-06	0.5813	0.01656	0.0674	0.8473	1.466	3.373e-12	1.034	2.376e-05	1.4	1	1	1.1	1.2	0.7	1.4	1.2	1.3	1.1	1	1.6	2.3	2.1	2.1	2.4	2.2	2.8	2.2	3.3	3.2	1.7	1.9	1.5	2.2	2.6	2.4	2.7
ENSMUSG00000076459	Mir758	miRNA	15.43	0.6991	0.2655	1.53	0.00411	0.9863	0.09888	0.1146	0.9024	0.8294	0.2852	-0.8904	0.1465	-0.1804	0.8157	0.8059	0.1802	-0.06583	0.9557	7.7	5.1	5.8	3.4	3.1	2.9	15.2	7.7	4.4	6.7	7	1.9	7.9	3	4.9	7	5.9	5.4	7.8	15.3	13.3	4	2.8	1.8	3.6	8	18	6
ENSMUSG00000048458	Fam212b	protein_coding	116.1	-0.1911	0.5608	1.53	1.123e-11	0.5915	0.05614	0.1695	0.6954	0.2934	0.5478	-0.3606	0.2634	-0.5566	0.05366	0.03489	0.9405	-0.3871	0.324	0.8	0.4	0.3	0.6	0.9	1	1.5	1.2	1.3	0.4	0.4	0.3	1.5	1.6	1.5	0.7	0.7	0.8	2.4	2.6	2.8	0.4	0.5	0.4	0.4	0.4	0.9	0.5
ENSMUSG00000035245	Eogt	protein_coding	363.8	1.661	1.407e-20	1.53	1.363e-17	1.72	1.308e-18	1.396	1.221e-10	0.9541	4.082e-06	1.258	2.974e-11	-1.351	1.76e-11	0.3687	0.1177	0.04506	0.9214	1.7	1.3	1.4	1.4	1.6	2.3	4.7	4.2	3.4	0.5	0.6	0.6	1.9	2.6	2.3	5.9	5.5	6.1	5.6	5.7	4.6	3.3	3.7	3.7	1.5	1.6	2.5	2.8
ENSMUSG00000076272	Mir666	miRNA	12.61	0.708	0.2441	1.529	0.003163	0.3435	0.6919	0.1026	0.9156	0.5468	0.5662	-0.8741	0.1611	-0.3363	0.6354	0.00717	0.9946	-0.2337	0.8135	4.2	3.6	3.1	4.6	3.1	1.2	4.1	4.4	8.7	3.2	3.5	1.6	13.7	8.5	5.5	6.8	3.8	4.7	9	10.9	9.3	1.1	1	2.9	3.3	2.7	6.6	6.3
ENSMUSG00000094165	Gm26073	miRNA	15.91	1.23	0.0201	1.529	0.002573	0.4923	0.5836	1.217	0.05505	0.7888	0.3607	0.3954	0.5846	-0.9812	0.1159	-0.4889	0.5284	0.2358	0.8178	3.3	2.8	0	4.3	2.8	6.5	3.9	4.6	1.7	1.8	1	0	0.6	2.4	0.2	11	12.5	13	15.1	17.3	14	5.9	2.6	2.3	3	3.2	5.7	6.2
ENSMUSG00000028063	Lmna	protein_coding	219.5	0.9646	0.001786	1.521	1.457e-07	0.3602	0.3765	1.306	3.247e-05	0.4187	0.4075	0.9191	0.003441	0.6427	0.04514	1.003	0.001094	1.949	2.911e-10	0.7	0.5	1.1	0.4	0.7	0.5	2	2.1	1.2	1	1.1	1.4	2	2.2	3.2	1.1	1.1	1.2	1	2	2	1.6	1.4	1.4	3.2	3.1	0.9	0.9
ENSMUSG00000020723	Cacng4	protein_coding	54.64	1.794	6.679e-06	1.52	0.0001686	-0.09384	0.9207	1.307	0.006644	0.7178	0.2765	0.3867	0.4941	-0.7008	0.1657	-0.7947	0.14	0.6062	0.3284	0.3	0.3	0.1	0.4	0.3	0.5	1.7	0.8	0.8	0.1	0.2	0.1	0.4	0.1	0.3	1.4	1.7	1.8	1.2	1.7	1.1	0.5	0.3	0.2	0.3	0.6	0.7	0.3
ENSMUSG00000035407	Kank4	protein_coding	574.6	0.9677	1.501e-05	1.52	7.497e-13	1.4	3.594e-11	1.392	2.953e-09	0.9978	1.577e-05	0.4979	0.0428	-0.558	0.01672	0.8416	0.0001539	0.8338	0.001005	5	4.3	4.2	2.1	2.3	1.7	0.2	0.3	0.1	3.4	2.8	2.8	0.3	0.3	0.4	3.8	4	4.4	3.3	7.8	7	6.5	6.5	6.3	7.9	8.6	10.4	7.7
ENSMUSG00000077021	Mir467d	miRNA	9.397	1.628	0.006517	1.516	0.01184	0.3504	0.7554	1.367	0.05214	-0.3652	0.7854	0.09644	0.9226	-1.603	0.01247	-1.252	0.07501	-0.2357	0.8355	5.3	3.5	0	7.5	1.2	3.3	1.9	2.8	0.8	0.7	0.7	0	0.5	0	0.6	17	11.9	14	14	10.7	14.4	1.3	7.3	3.1	2.1	3.5	1	2.8
ENSMUSG00000096583	Mir669a-1	miRNA	9.984	1.516	0.007781	1.516	0.007458	1.709	0.009392	1.016	0.1667	0.4937	0.6726	-0.2099	0.8099	-1.429	0.02497	0.28	0.7531	-0.413	0.6786	1.4	4.6	0	0.9	3.1	4.9	3.4	2.5	5.2	0.3	0.6	0.4	0.4	0.6	0.2	9.9	10.8	13.2	8.7	12	13.6	1.9	1	3.3	1.5	1.7	2.5	6.8
ENSMUSG00000078640	Gm11627	protein_coding	169.7	0.6769	0.007847	1.515	2.805e-11	0.7101	0.001183	-0.02424	0.9544	0.4069	0.2066	-0.5989	0.01278	0.4564	0.05157	1.167	2.321e-08	0.4322	0.1414	6.4	6.4	4.2	1.6	2.4	2.3	1	1.1	1.5	7.9	8.9	7.5	3.8	2.6	3	3.5	3.2	3.7	4.3	7.5	7.3	3.9	4.3	3.4	8.2	7.8	7.3	7
ENSMUSG00000026235	Epha4	protein_coding	1903	1.437	2.367e-28	1.512	1.817e-31	0.9019	4.655e-11	1.254	1.955e-17	0.5924	0.0001223	1.461	1.926e-28	-0.2961	0.05891	0.6058	2.203e-05	0.9575	3.019e-10	6	5.1	5.2	6.4	6.9	6.8	4.4	4.2	3.5	4.1	3.7	5.5	0.7	0.6	0.9	19.6	17	18.4	17.9	20.2	19.9	16.5	15.7	13.3	10.6	10.7	8.9	7.3
ENSMUSG00000031112	Stk26	protein_coding	389	2.675	5.692e-70	1.51	1.02e-21	1.092	3.588e-11	0.6222	0.001355	1.062	1.301e-10	-0.3559	0.06916	-0.737	2.237e-05	0.355	0.06922	-0.1147	0.7188	1.4	1.2	0.6	1	0.9	1	7.3	6.7	7.4	0.7	0.7	0.7	5.5	6.6	6	6.2	6	6.5	2.6	2.8	2.9	0.8	1.1	0.9	1.1	1.1	2.4	2.7
ENSMUSG00000038403	Hfe2	protein_coding	48.29	1.656	2.107e-06	1.509	1.909e-05	0.3353	0.4893	0.4073	0.3622	0.8952	0.05311	0.1271	0.8194	0.8823	0.01778	1.218	0.0009193	1.29	0.001055	0.5	0.3	0.8	0.5	0.2	0.5	1.5	1.2	1	0.8	0.8	1.1	1.3	0.8	0.7	1.4	1.5	1.1	1	1.3	1.4	0.4	0.5	0.6	1	1.4	0.7	0.9
ENSMUSG00000080500	Gm22072	miRNA	22.73	2.201	9.095e-09	1.506	0.0001844	1.243	0.01214	0.3355	0.6364	0.3613	0.7016	-0.07474	0.9205	-0.6708	0.2157	0.5718	0.3134	-0.3353	0.6759	3.1	4.9	1.3	2.3	6.7	6.2	4.7	6.4	7.1	2.8	1.8	1.6	2.3	1	0.4	28	23.1	32.2	17	15.4	17.5	2.4	3.8	4.2	3.2	2.2	3.4	4.6
ENSMUSG00000030222	Rerg	protein_coding	61.28	2.021	8.181e-13	1.506	2.438e-07	2.222	2.112e-14	0.9159	0.01256	0.9458	0.00437	-2.737	8.536e-16	-1.512	8.808e-07	0.7095	0.02539	-0.5963	0.1411	1.1	0.8	0.5	0.5	0.5	0.5	0.5	0.4	0.3	0.3	0.2	0.4	0.1	0	0	2.2	2	2.5	1.8	1.6	1.3	0.1	0.1	0.1	0.5	0.5	1.3	1.5
ENSMUSG00000049550	Clip1	protein_coding	716.5	1.701	1.984e-20	1.505	3.502e-16	0.6528	0.001534	0.2268	0.4243	0.5651	0.01512	0.3337	0.1413	-0.4946	0.01567	0.1582	0.5618	-0.2678	0.3708	2	1.5	1.3	0.8	1	0.7	3.1	2.8	3.1	1.2	1.1	1.1	4.5	5.2	4.9	2.8	2.7	3	1.6	3.2	2.7	2.1	2.2	1.8	1.3	1.3	2.2	2.4
ENSMUSG00000053024	Cntn2	protein_coding	231.7	-0.2781	0.307	1.504	2.018e-13	1.39	2.91e-11	1.867	1.896e-17	0.6668	0.01224	-0.3434	0.2076	-0.4404	0.07891	0.95	1.691e-05	1.426	5.267e-10	0.6	0.5	0.6	0.5	0.7	0.5	0.4	0.5	0.3	0.4	0.4	0.5	2.4	3	2.7	0.6	0.4	0.4	1.2	1.9	1.8	0.5	0.4	0.4	1.7	1.5	1	0.8
ENSMUSG00000030987	Stim1	protein_coding	543.4	1.243	3.21e-11	1.504	2.554e-16	1.434	1.815e-14	-0.2195	0.4622	0.4184	0.128	-1.167	3.966e-09	-0.5883	0.004313	0.8459	1.782e-05	-0.8078	0.0004756	1.8	1.4	1.1	1.4	1.5	1.2	3	2.5	2.5	1.2	1.1	0.5	2.1	2.2	2.2	3.3	3.2	3.3	3.4	4.3	4.1	0.6	0.7	0.6	0.8	0.8	2	2
ENSMUSG00000097993	Ptprv	processed_transcript	229.5	-1.405	1.507e-13	1.504	4.365e-17	0.3581	0.1651	-0.02691	0.9485	-0.03905	0.9508	-1.348	1.781e-10	-0.133	0.6435	0.2251	0.4147	-0.1599	0.6705	1.3	0.7	0.7	1.9	1.8	1.4	0.6	0.6	0.5	0.8	0.9	0.9	1.3	1.3	1.2	0.6	0.6	0.6	5.2	4.6	4.5	0.3	0.4	0.3	0.7	1	0.8	1
ENSMUSG00000013921	Clip3	protein_coding	209.1	0.5771	0.004063	1.503	3.601e-17	0.1493	0.6212	0.3132	0.1871	-0.05135	0.9205	-0.7941	2.592e-05	-0.5006	0.008978	-0.3513	0.1089	-0.1875	0.5379	2.2	1.8	2	1	1.2	1	2.7	2	2	1.4	1.5	1.3	4.5	4.6	4.8	1.9	1.5	1.5	3	3	3.4	1.3	1.2	0.9	2	1.5	2.4	1.7
ENSMUSG00000000555	Itga5	protein_coding	1191	0.76	0.0003691	1.5	3.029e-14	0.5252	0.02397	0.8126	0.0004908	0.2907	0.3921	-0.5749	0.00948	0.0949	0.7521	0.6201	0.003858	0.9075	8.06e-05	14.4	10.6	11	3	4.1	2.6	6.2	5.2	3.3	14	13	11.5	5.6	5.8	6.3	5.3	5.6	5.9	6.4	11.4	10.7	9.4	7.4	7.2	22.2	24	16.4	13.5
ENSMUSG00000057530	Ece1	protein_coding	1102	0.2236	0.1898	1.499	2.57e-29	0.3981	0.01148	0.2648	0.1523	-0.1103	0.7136	-1.118	1.946e-16	-0.3366	0.02584	0.06145	0.7848	-0.0718	0.8012	10.7	8.8	7.9	4	5.1	3.7	11.9	9.7	10	7.8	7.2	6.7	9.1	9.7	9.3	5	5	5	15	10.7	11.1	4.4	4.4	3.8	8.6	8.9	9.3	8.6
ENSMUSG00000095509	Mir467b	miRNA	12.55	1.658	0.001984	1.495	0.005791	0.6525	0.4471	0.8751	0.2259	0.07605	0.9672	0.2941	0.7121	-1.015	0.1179	-0.3629	0.6695	-0.1403	0.9062	3.8	4	2.1	6.2	4.2	6.5	1.1	9.9	3	2	0.8	1.1	2.7	2.5	2.3	20.5	18.2	25.2	14.1	21.6	21	6.3	6.7	1.7	2.8	3.3	5.6	1.4
ENSMUSG00000032714	Syde1	protein_coding	245.4	0.8879	6.166e-07	1.495	7.988e-19	1.028	1.364e-10	1.621	1.877e-23	0.5884	0.001211	0.538	0.001334	-0.8548	1.634e-07	0.1734	0.433	0.7664	1.214e-05	3.1	2.7	1.9	1.2	1.3	1	2.1	2.2	1.9	1.6	1.5	1.2	3.8	4.8	3.8	2.1	2.1	2.3	2.8	3.5	3.6	4.3	3.7	3.7	4.4	4.8	4.2	4
ENSMUSG00000037509	Arhgef4	protein_coding	214.4	1.233	3.565e-11	1.494	3.316e-16	0.7869	0.0001523	0.7772	0.0003739	0.963	1.025e-05	0.4818	0.03609	-0.1283	0.6694	0.6586	0.003004	0.6489	0.007439	0.4	0.3	0.2	0.4	0.4	0.4	1.5	1.5	1.6	0.3	0.3	0.3	2.6	3	3.1	0.9	0.9	0.9	1.2	1	1.1	0.5	0.4	0.3	0.4	0.5	0.6	0.5
ENSMUSG00000002881	Nab1	protein_coding	228.8	0.5955	0.01736	1.492	1.407e-11	1.147	1.993e-07	1.152	1.712e-06	0.6478	0.02225	-0.3449	0.2245	-0.07821	0.8266	1.068	2.373e-06	1.074	1.881e-05	2	1.3	0.6	0.9	1.2	0.9	3.9	3.5	2.5	1.4	1.3	1.3	2.9	3.2	2.9	1.6	1.5	1.7	2.9	3.6	2.5	1.2	1.1	1.1	3	3.1	1.8	2.4
ENSMUSG00000049532	Sall2	protein_coding	841.3	0.1282	0.5675	1.49	7.553e-23	-0.2128	0.2903	-0.8316	3.017e-07	0.5035	0.007415	-0.6225	0.0001965	1.86	1.044e-38	1.647	8.064e-30	1.028	7.968e-10	3	2.6	1.9	1.5	1.9	1.5	5.9	5	5.4	10.8	10	7.9	19.9	22.8	20.7	1.9	1.7	1.8	5.5	4.1	4.5	1.7	1.5	1.8	4.8	5.9	4.2	3.6
ENSMUSG00000091347	Gm10772	protein_coding	100.3	1.594	6.115e-12	1.486	2.239e-10	0.8104	0.0003019	0.08423	0.8346	0.7134	0.00695	-0.2369	0.4246	-0.04088	0.9129	0.7695	0.0009248	0.04334	0.934	15.7	13.2	14.6	8.9	6.2	7.1	6.4	5.5	5.1	16.8	13.3	11.9	6.9	5.2	4.9	25.3	17.5	26.1	19.8	23.5	20.2	10.4	13.7	12.6	13.7	16.1	25.8	21.2
ENSMUSG00000020422	Tns3	protein_coding	8333	1.56	6.247e-64	1.486	4.922e-58	0.2754	0.01463	0.9031	9.914e-18	0.43	6.944e-05	0.2437	0.02955	0.8899	1.9e-21	1.165	3.511e-36	1.793	6.032e-69	23.2	18.7	19.7	12.2	13.9	11.6	14.2	13.3	13.1	38.5	37.5	38.5	4	4.5	4.9	38.8	34.8	38.2	34	36.1	36	27.2	23.8	22	69.8	74	30.1	25.7
ENSMUSG00000082711	Gm12987	processed_pseudogene	15.48	1.151	0.0397	1.485	0.005261	0.3498	0.6497	0.4043	0.5543	-0.4011	0.6771	-0.4724	0.4292	-0.683	0.2076	-0.3332	0.6225	-0.2787	0.7421	2.3	1.3	2.9	0.6	0.2	0.4	0.3	0.9	0.1	1.6	0.8	1.1	1.5	0.5	0.8	1.5	0.9	1.1	1.2	2	1.3	1.8	1.4	0.9	1.8	1.4	0.8	1.3
ENSMUSG00000109864	Eid3	protein_coding	44.66	1.196	0.003398	1.485	0.0001599	0.1467	0.842	0.4687	0.3619	-0.5489	0.386	-0.804	0.05953	-0.4291	0.3523	-0.2824	0.6022	0.03952	0.9657	2.7	1.7	0.6	0.8	0.6	0.6	1.7	1.1	0.3	1.5	1.3	1.1	0.9	0.6	0.9	1.9	1.8	1.5	1.7	2.8	1.9	1.2	0.9	0.9	1.7	2.1	0.9	1
ENSMUSG00000020230	Prmt2	protein_coding	260.1	1.144	6.611e-09	1.483	1.069e-14	-0.01759	0.9692	0.8341	0.0001701	0.2287	0.589	0.9929	2.466e-06	0.4398	0.0594	0.4223	0.09352	1.274	1.134e-08	1.7	1.3	0.7	1.7	1.9	1.6	6.4	5	4.5	2	1.9	1.7	4.1	4.6	4.8	4.1	3.4	4.2	4.4	5.7	4.8	3.3	2.7	2.2	3.4	3.3	1.7	1.5
ENSMUSG00000035246	Pcyt1b	protein_coding	1254	0.6612	0.0003373	1.481	2.248e-18	0.418	0.04438	0.209	0.4259	0.2031	0.5405	-1.196	6.327e-12	0.4052	0.03474	0.8231	3.13e-06	0.6141	0.003791	11.2	9.6	7	4.4	5.3	3.3	5.7	5.2	5.6	13.3	13.5	10.6	4.7	5.4	4.6	6.8	7.4	6.5	8.5	14.8	13.5	4	4.2	3.8	14.3	14.7	10.7	10.9
ENSMUSG00000084604	Gm22205	snoRNA	36.67	1.165	0.01171	1.48	0.0008294	0.7917	0.122	-0.2252	0.7505	0.5096	0.5228	-1.114	0.02652	0.3229	0.5795	1.115	0.01669	0.09768	0.9194	9.7	20.7	0	9	7.8	9.5	33.5	12.9	19.3	16.5	21.8	8.9	48.4	47.5	36	24.7	24	18.9	28.3	23.3	34.6	6.8	6.4	1.7	16.2	10.3	16	19.4
ENSMUSG00000030203	Dusp16	protein_coding	802	0.2185	0.1905	1.478	5.823e-30	0.0643	0.8	0.9626	1.278e-11	-0.2864	0.1544	0.381	0.01109	0.3146	0.0344	0.3789	0.01154	1.277	2.656e-19	3.7	3	3.2	1.9	2.3	2.2	3.7	3.5	3.4	4.3	4.1	4	3.8	4.6	4.3	2.2	2.4	2.9	6.9	5.6	5.6	4.3	4.9	3.8	7.6	8.5	2.8	2.5
ENSMUSG00000078060	Mir466l	miRNA	16.61	1.65	0.001596	1.477	0.005162	0.7732	0.2992	0.9482	0.1523	0.485	0.6643	0.6683	0.3207	-0.4149	0.579	0.3583	0.6584	0.5332	0.535	0.9	3.4	2.6	3.8	2.9	5.6	4.7	6.8	4.2	3.1	0.7	1	0.7	1.5	0.2	14.5	16.3	16.3	12.2	12.7	16.5	4	4.6	4	2.9	4.5	4.7	3.4
ENSMUSG00000029186	Pi4k2b	protein_coding	885.8	1.117	7.883e-15	1.476	1.04e-25	0.0033	0.9933	-0.2077	0.3337	-0.2362	0.361	0.1291	0.5396	0.3528	0.03366	0.3561	0.04008	0.1451	0.5913	6.5	5.4	4	5.3	6.8	5.5	12.9	10.5	12.4	7	7	7	14.9	18.2	15.5	13.6	12.1	13	16	17	16.9	6.7	5.4	5.8	5.4	6.6	3.8	4.6
ENSMUSG00000067629	Syngap1	protein_coding	193.4	1.695	1.841e-17	1.475	2.868e-13	0.5101	0.02103	0.4673	0.0493	-0.1506	0.7465	-1.173	6.01e-08	0.4597	0.03798	0.9697	1.88e-06	0.9269	3.999e-05	0.9	0.7	0.9	0.5	0.6	0.4	1	0.8	0.8	1.2	1.1	1	1.6	1.4	1.8	1.8	1.6	1.7	1.3	1.5	1.6	0.4	0.3	0.3	1.4	1.7	1	0.6
ENSMUSG00000006360	Crip1	protein_coding	143.1	0.6256	0.007257	1.474	1.409e-12	-0.654	0.02083	0.04094	0.928	-0.4333	0.2427	0.3919	0.1482	-0.2412	0.4182	-0.8952	0.0006765	-0.2003	0.6302	1.4	1.5	2.2	1.3	2.2	2.1	2.3	3.5	3.3	1.2	1.5	1.2	4.6	4.4	4.7	2.8	3.1	3.1	6.2	5.4	4.8	2	1.8	2.5	1.4	1.4	1	1
ENSMUSG00000042807	Hecw2	protein_coding	368.9	2.048	8.481e-17	1.473	4.673e-09	-0.1122	0.8234	0.464	0.173	-0.3911	0.3727	-0.5247	0.08417	0.1744	0.6317	0.06224	0.8881	0.6384	0.05762	1	0.9	0.4	0.6	0.6	0.7	1.5	1.2	1.2	1.1	1.1	0.5	0.7	0.9	0.7	3	2.8	2.6	1.3	2.1	2.1	0.4	0.6	0.6	1.1	1.4	0.6	0.6
ENSMUSG00000028796	Phc2	protein_coding	716.3	0.9433	3.193e-12	1.473	2.54e-29	2.079	1.075e-56	0.1918	0.3681	0.7659	1.093e-07	-0.3397	0.03278	-1.25	7.074e-20	0.829	1.225e-09	-1.058	1.079e-11	4	2.7	2.9	2.6	2.4	2.6	5.7	5.9	5.1	1.5	1.3	1.2	2.3	2.4	2.8	5.4	4.6	4.7	7.4	7	6.9	2.8	2.4	2.4	1.5	1.6	6	5.1
ENSMUSG00000040276	Pacsin1	protein_coding	101.6	-0.5332	0.07626	1.469	3.359e-09	0.9571	0.0003946	0.3224	0.3843	-0.06445	0.9406	-1.059	0.001002	0.5088	0.1092	1.466	7.703e-08	0.8313	0.01318	0.4	0.3	0.4	0.7	0.5	0.7	1.1	0.8	1.2	0.4	0.6	0.6	1.7	2.1	2	0.5	0.4	0.5	2.1	1.7	1.6	0.2	0.1	0.1	0.6	0.7	0.2	0.4
ENSMUSG00000058318	Phf21a	protein_coding	1571	1.228	4.811e-26	1.469	3.618e-37	-0.1485	0.3887	0.03459	0.8834	0.09779	0.7226	-0.01791	0.9359	1.729	3.295e-51	1.581	3.226e-42	1.764	1.655e-43	3.6	3.2	3.4	3.2	3.6	3.6	9.1	8.3	8.4	11.9	10.7	11.4	6	6.5	6.2	8.3	7.7	8.6	7.9	11	10.3	3.9	3.3	2.8	11.2	12.2	3.6	3.3
ENSMUSG00000029001	Fbxo44	protein_coding	96.93	1.209	1.416e-05	1.467	6.086e-08	0.5262	0.1151	0.9841	0.00104	-0.04745	0.9571	-1.091	0.0002911	0.06437	0.8882	0.5906	0.06174	1.048	0.0007597	1.5	0.9	0.6	0.7	1	0.7	0.6	0.1	0.2	1.3	1.2	0.9	1.1	1	1	2.2	1.7	1.9	1.9	2.5	2.6	0.5	0.5	0.5	2.2	2.4	1.2	1
ENSMUSG00000102657	Gm37899	TEC	477	0.9486	0.001093	1.466	8.166e-08	0.6516	0.04718	-0.5379	0.1408	1.192	0.0001062	-0.39	0.2744	0.8489	0.003804	1.5	6.369e-08	0.3109	0.5085	1.3	1.2	0.2	1	1.1	1	2.8	2.7	2.2	2	2.2	1.2	5.6	4.6	3.2	2.3	1.9	2	2.4	3.2	3.5	0.8	0.6	0.7	1	1.4	2.2	2.4
ENSMUSG00000051652	Lrrc3	protein_coding	97.35	0.9693	0.0006441	1.465	4.641e-08	-0.3384	0.4231	0.1355	0.7779	-0.8068	0.107	0.195	0.6724	1.016	0.001324	0.6776	0.06784	1.152	0.001003	0.2	0.2	0.4	0.4	0.5	0.5	2	1.9	2.1	0.3	0.5	0.6	2.8	2.5	3.2	1	0.9	0.9	1.1	1.7	1.2	0.2	0.2	0.3	0.5	0.5	0.1	0.1
ENSMUSG00000032726	Bmp8a	protein_coding	64.66	1.34	2.134e-05	1.463	2.412e-06	1.15	0.0002669	1.199	0.0003259	0.4257	0.4212	-0.6411	0.07496	-0.4723	0.1962	0.6777	0.04963	0.7263	0.05996	1.1	0.9	0.9	0.4	0.8	0.6	0.5	0.5	0.4	0.8	0.6	0.6	0.1	0.3	0.2	1.5	1.6	1.7	1.1	1.8	2.4	0.7	0.7	0.5	1.4	2	1.3	1.3
ENSMUSG00000098061	Gm26945	lincRNA	203.6	1.197	2.366e-05	1.461	1.074e-07	0.7709	0.01062	-0.2956	0.4668	1.291	1.698e-05	-0.4104	0.2499	0.8087	0.005925	1.58	8.462e-09	0.5131	0.199	2.3	2.3	0.4	1.6	1.7	1.7	6	4.5	4.2	3.7	3.9	2.6	8.8	7.4	6.5	4.1	3.9	4	3.5	5.4	5.6	1.6	1.4	1.1	2.2	3.3	3.8	5.1
ENSMUSG00000077991	Mir466n	miRNA	5.751	1.133	0.1038	1.459	0.02665	0.2499	0.8412	-0.7311	0.3842	0.5746	0.6562	0.5416	0.5239	0.07119	0.9479	0.321	0.7439	-0.6599	0.491	1.8	0.6	0	1	1.1	3.8	0	1.5	0	0.9	0.4	2.5	1.7	0.6	0.5	4.1	3.4	10.6	7	7.5	9.5	3.1	1	1.8	0	0.3	2.6	1.1
ENSMUSG00000082195	Gm13034	processed_pseudogene	291.8	1.107	4.893e-06	1.459	4.403e-10	0.4252	0.1573	-0.2617	0.4581	0.788	0.006364	-0.6846	0.01216	1.008	3.066e-05	1.433	1.317e-09	0.746	0.01204	2.6	2.2	2	2	2.2	2	2.8	3.9	1.6	5.5	4.9	3.8	1.2	1.4	0.8	3.7	4.6	5.5	4.9	6.5	6.4	1.1	1.5	1.6	3.5	4.4	4.5	3.6
ENSMUSG00000030592	Ryr1	protein_coding	473.9	0.3148	0.1067	1.458	4.468e-20	-0.1885	0.4279	0.143	0.5723	-0.07363	0.8688	0.02551	0.9319	1.169	3.38e-13	0.9809	3.827e-09	1.312	1.6e-13	0.6	0.4	0.4	0.4	0.6	0.4	1	0.8	0.8	1.2	1.2	1.1	1.2	1.4	1.1	0.7	0.5	0.6	1.5	1.2	1.3	0.5	0.5	0.5	1.2	1.4	0.5	0.5
ENSMUSG00000081249	Gm11517	processed_pseudogene	6.205	0.01433	0.9904	1.457	0.0208	0.07524	0.9531	1.537	0.0191	0.2973	0.8451	0.5313	0.5221	0.6776	0.3773	0.7528	0.3477	2.214	0.0006304	0.3	0.3	0	0.7	0.4	0.5	0	0.1	0	0.7	0.7	0.1	0	0	0	0.1	0.8	0.6	1.5	1.7	2.5	0.4	0.5	0.5	2.2	2.5	0	0.5
ENSMUSG00000069184	Zfp72	protein_coding	229.4	1.452	1.026e-14	1.453	1.008e-14	0.3844	0.08971	-0.1416	0.6413	0.2067	0.5864	-0.1204	0.6654	0.2427	0.3019	0.6271	0.002055	0.1012	0.7943	2	1.5	1	0.9	1.2	1	3.4	3.1	2.5	2	1.8	1.9	2.4	2.5	2.4	3.3	3.1	2.6	2.5	2.9	3.5	1.6	1.4	1.4	1.6	1.9	1.9	1.9
ENSMUSG00000033502	Cdc14a	protein_coding	442	1.674	2.776e-25	1.451	5.341e-19	0.2573	0.2466	0.7146	9.991e-05	0.1903	0.5504	0.3175	0.1024	-0.06649	0.7933	0.1908	0.3951	0.6481	0.0007611	1.4	1.1	0.7	0.6	0.6	0.7	1.7	1.5	1.4	1.2	1	1	1.6	1.5	1.4	2	2.2	2	1.6	1.9	1.8	1.5	1.5	1.3	1.8	1.8	1.6	1.2
ENSMUSG00000095938	Gm25701	miRNA	24.89	1.383	0.004425	1.449	0.002478	1.377	0.01715	0.8382	0.2007	0.981	0.172	0.4063	0.5505	-0.9054	0.1269	0.4719	0.4982	-0.06723	0.9551	4.3	3.9	0	8.6	6.4	7.2	3.2	9.1	2.3	0.4	1.9	2.2	0.6	0.9	0.2	19.9	17.7	26.5	18	21.8	27.8	7.2	5.6	1.9	3.9	2.4	8.9	8.4
ENSMUSG00000001870	Ltbp1	protein_coding	556.6	0.6469	0.005427	1.449	5.465e-12	1.077	1.396e-06	0.7494	0.003943	0.2794	0.4736	-1.18	8.671e-08	-1.112	2.734e-07	-0.03544	0.9269	-0.3629	0.2624	2.5	2.1	1.5	1.1	1.7	1	2.2	1.9	1.6	1.1	1	0.7	3.3	3.8	3.7	2	2.1	2	2.3	4.5	4.1	0.9	0.9	0.8	1.5	1.7	2.7	2.5
ENSMUSG00000094927	Gm24761	miRNA	39.37	1.393	6.193e-05	1.448	2.571e-05	1.207	0.007412	0.9809	0.04069	1.283	0.01023	1.088	0.01611	-0.1798	0.785	1.028	0.02872	0.8011	0.1518	2.7	4.4	0	12.9	8	17.2	10.3	8.7	7.4	3.6	3.2	1.2	2.5	0.5	2.6	36.4	33.6	35.9	26.3	38.5	45.9	8.9	6.7	7.3	7.4	4.7	7.7	10.6
ENSMUSG00000039286	Fndc3b	protein_coding	813	0.9476	5.243e-08	1.446	4.897e-18	0.891	2.996e-07	0.7158	0.0003246	0.6335	0.001198	0.6541	0.0002883	-0.5983	0.0007748	0.2928	0.1619	0.1175	0.7223	3.4	2.6	2.5	1.3	1.5	1.2	1.1	0.9	0.8	2	1.9	1.7	1.2	1.5	1.6	2.8	2.6	2.5	2.5	4.4	4.2	4.6	4.8	4.2	2.9	3.3	4.5	4.1
ENSMUSG00000080951	Gm12208	processed_pseudogene	5.855	1.111	0.1135	1.445	0.02909	0.2411	0.8412	-0.1804	0.8694	0.1326	0.9394	-0.5328	0.5151	-0.4846	0.5506	-0.2435	0.8038	-0.6651	0.4691	2.5	1.4	1.9	1.1	0.3	0.2	0	1.2	0	1.2	1.4	1	1	0	0.9	2.1	0.6	3.1	2	3.8	1.9	1.6	1.2	0.6	0.9	1	3.5	1.9
ENSMUSG00000026278	Bok	protein_coding	270.5	1.718	2.402e-24	1.445	4.276e-17	-0.05537	0.8745	0.3536	0.09324	-0.01992	0.9742	-0.003156	0.993	-0.1412	0.5423	-0.1965	0.4101	0.2125	0.4336	4.1	3.7	4.2	2	2.5	2.1	10.5	9.4	10.6	3.6	3.9	3.2	11.5	15.3	11.7	6.4	7.7	8.4	6.4	6	6	4.2	3.8	3.9	4.4	4.8	4.5	3.5
ENSMUSG00000113608	AC157494.1	antisense	19.87	1.389	0.003346	1.441	0.00216	-0.03363	0.9709	-0.5675	0.31	0.4053	0.6548	-0.8566	0.1088	0.8842	0.06059	0.8506	0.09326	0.3167	0.6852	1.6	1.1	0.3	0.5	1	0.4	1.2	0.9	0.5	2.2	2.9	1.8	0.2	0.4	0.4	2.4	2	1.8	2.3	2.6	1.6	1	0.5	0.3	1.3	1.8	1.8	1.8
ENSMUSG00000054619	Mettl7a1	protein_coding	109.2	0.935	0.000543	1.441	1.513e-08	0.8035	0.001842	0.6354	0.02717	0.08282	0.9041	0.03464	0.9364	-0.08067	0.8363	0.7229	0.0065	0.5547	0.08576	2	1.5	2.2	1.3	0.7	1.1	2.3	1.7	1.5	1.6	1.6	2.1	3.1	3.7	4.2	2	1.7	2.4	2.6	2.9	3.1	2.1	2.1	1.5	2.9	2.6	1.8	1.6
ENSMUSG00000020592	Sdc1	protein_coding	952.6	0.9834	7.369e-18	1.441	4.289e-38	0.2563	0.0743	0.1288	0.4683	0.2589	0.122	-0.7364	6.907e-10	-0.1384	0.3552	0.1179	0.4768	-0.00958	0.9768	9.1	7.7	8.5	5.6	6.4	5.7	10.6	10.2	11.2	8.2	7.8	6.9	12.7	13.4	12.8	11.7	11.4	12.1	18.5	14.2	15.7	5.5	4.8	4.9	8.2	8.6	11.5	9.3
ENSMUSG00000049382	Krt8	protein_coding	688.1	1.083	5.368e-06	1.44	3.604e-10	2.545	1.65e-31	2.375	6.036e-23	1.698	8.126e-13	0.1548	0.6566	-0.3256	0.2768	2.22	4.256e-23	2.05	1.363e-16	2.6	2.5	3.5	3.1	2.7	2.8	56	54.4	34	2.1	2.3	2.3	46.8	57	55.1	5.5	7	6	6.7	9.2	8.2	3.5	3.1	2.8	12	12.5	7.2	7.1
ENSMUSG00000009731	Kcnd1	protein_coding	89.46	0.412	0.1348	1.44	1.272e-10	0.3747	0.1624	0.6343	0.00712	0.5107	0.1127	0.7031	0.003366	0.4766	0.05518	0.8512	0.0003103	1.111	3.928e-06	0.5	0.4	0.5	0.2	0.3	0.4	0.6	0.4	0.5	0.7	0.7	0.5	0.8	0.9	0.8	0.5	0.4	0.5	1	1	1	0.8	0.7	0.7	0.9	1.1	0.5	0.6
ENSMUSG00000078026	Mir466o	miRNA	17.73	1.053	0.05056	1.438	0.004539	1.036	0.1258	0.576	0.4487	1.174	0.09383	0.2487	0.7492	-0.8703	0.1672	0.1654	0.8521	-0.2943	0.7686	7	3.2	0	6.5	9.6	9	4.9	1.1	2.6	2.4	1.7	1.4	1	0	1.1	18.8	18.2	21.2	23.4	23.2	32.1	5.4	5	5.2	3.9	2.3	25.1	6.6
ENSMUSG00000077941	Mir466h	miRNA	2.907	0.6363	0.4441	1.437	0.03932	0.4174	0.7077	0.1361	0.9051	-0.5068	0.7091	-0.7497	0.3638	-1.17	0.1063	-0.7531	0.3656	-1.034	0.2042	2.6	1.8	0	4.5	0	1	0	0	0	0.4	0.2	0	0	0	0	2.9	2.7	3.1	4.9	7.7	6.4	0.7	1.2	0	0	0.3	1	1.3
ENSMUSG00000056537	Rlim	protein_coding	10350	1.501	2.926e-29	1.436	5.898e-27	0.7183	6.4e-07	-0.4734	0.005898	0.5361	0.000812	-0.1416	0.4557	0.3391	0.0282	1.057	9.712e-15	-0.1343	0.5979	31.3	27.2	16.7	24.9	28.5	28.4	64.1	53.6	56.5	32.7	32.3	30.9	54.5	59.7	56.3	77.9	76.9	80.1	69.4	75.9	79.1	23.2	23.3	21.9	21	24.7	33.9	37.5
ENSMUSG00000040374	Pex2	protein_coding	200.9	0.6162	0.003278	1.435	2.013e-14	0.6665	0.0002756	0.1765	0.5049	0.5762	0.01514	0.3899	0.07602	0.4814	0.01759	1.148	5.028e-10	0.658	0.003015	1.7	1.8	1.4	0.9	1.3	1.5	6.2	6.2	6	2.6	2.2	2.4	8.5	10.2	9	2.4	1.9	1.7	3.4	3.8	3.7	2.5	2	2.2	2.6	2.8	1.7	2.8
ENSMUSG00000032936	Camkv	protein_coding	507.1	1.229	4.589e-15	1.434	1.981e-20	0.3324	0.0999	0.2712	0.2185	-0.1429	0.6731	-0.7845	2.13e-06	-0.5924	0.0003368	-0.26	0.1953	-0.3212	0.1579	5.8	4.5	6.4	3.6	3.2	3	3.9	3.7	3.8	3.9	3.7	3.2	7.5	7.6	7.1	8.1	6.9	7.9	8.6	9	8.9	4.1	2.6	2.8	3.9	4.8	5.8	4.8
ENSMUSG00000076994	Mir466b-3	miRNA	6.492	1.35	0.03597	1.433	0.02356	0.09098	0.9468	1.14	0.1254	1.751	0.02253	0.9824	0.1944	0.2187	0.8241	0.3097	0.7575	1.359	0.07358	0.4	0	0	4.5	1.3	2.9	2	3.6	2.7	0.4	1.2	0	0	2.2	0.9	8.3	8.2	9.6	6.4	10.7	11.4	2.3	0.8	1.8	4	1	5	4.7
ENSMUSG00000026114	Cnga3	protein_coding	96.36	-0.5838	0.107	1.431	2.788e-06	0.01725	0.9812	-0.0958	0.8727	0.2541	0.7275	-0.6348	0.1154	0.8988	0.009385	0.9161	0.01114	0.803	0.05626	0.4	0.5	0.4	1.1	1.1	0.5	1	0.9	1	0.8	0.8	1	1.5	1.9	1.2	0.7	0.4	0.6	3.9	1.8	1.9	0.3	0.2	0.3	0.8	0.9	0.4	0.6
ENSMUSG00000073018	Gm1070	lincRNA	205.1	1.39	4.042e-12	1.427	8.918e-13	0.6544	0.002061	1.29	3.373e-10	0.8755	0.000123	1.345	1.434e-11	0.4282	0.06288	1.083	1.287e-07	1.718	4.691e-16	1.8	1.3	2.2	1.6	1.4	1.3	0.6	0.5	0.5	2.5	1.9	2.6	0.2	0.3	0.4	4.2	3.5	3.9	3.1	4.6	4.2	5.1	4.1	4.1	5.8	5.9	3.4	3
ENSMUSG00000037188	Grhl3	protein_coding	806.9	1.028	9.089e-12	1.427	2.462e-22	1.045	4.338e-11	0.4086	0.0447	1.251	3.541e-15	0.1649	0.4435	-0.5768	0.0006162	0.468	0.007994	-0.1682	0.5486	8.2	5.8	4.8	11.4	11.1	12.8	4.8	4.2	3.3	3.9	4.1	5	0.9	1	1	26.2	23.7	23.1	33.6	31.7	31.2	8.1	7.8	5.9	5.8	5.6	17.1	15.3
ENSMUSG00000037995	Igsf9	protein_coding	633.4	1.445	1.397e-16	1.425	3.351e-16	-0.4974	0.0127	0.2586	0.2888	-0.6367	0.004284	-2.482	1.812e-38	1.072	8.993e-10	0.5741	0.003273	1.33	4.825e-12	1.9	1.5	2	1.2	1.8	1	8.4	7.6	6.7	4.1	3.8	3.6	9.9	10.5	10.8	3.7	3.9	3.5	4.1	3.4	3.5	0.4	0.3	0.2	4.1	5.2	1.2	1.1
ENSMUSG00000044788	Fads6	protein_coding	120.1	0.542	0.03633	1.423	2.283e-10	1.643	5.996e-12	1.791	8.259e-13	1.898	5.962e-16	1.758	1.674e-14	-0.7026	0.01126	0.9407	0.0002224	1.088	4.939e-05	0.4	0.3	0.3	0.3	0.6	0.3	0.5	0.5	0.5	0.2	0.2	0.2	0.7	0.8	0.6	0.6	0.5	0.7	1.2	1	1.2	1.2	1.2	1	0.8	0.7	1.2	1
ENSMUSG00000075590	Nrbp2	protein_coding	51.43	0.6979	0.07313	1.422	3.5e-05	0.2657	0.6802	0.4078	0.4383	0.06223	0.9652	0.1465	0.8215	0.574	0.2407	0.8397	0.08246	0.9818	0.05046	0.2	0.1	0.2	0.5	0.7	0.2	1.6	1.7	1.2	0.3	0.2	0.2	3.5	3.3	2.9	0.9	0.6	0.8	1	1.7	1.2	0.2	0.2	0.1	0.3	0.4	0.1	0.2
ENSMUSG00000022105	Rb1	protein_coding	357	-0.002487	0.9939	1.421	1.891e-21	0.3041	0.1297	0.0403	0.8972	-0.1732	0.5948	-0.4998	0.005028	0.006654	0.9826	0.3107	0.1062	0.04696	0.8979	2.2	1.8	1.7	1.4	2.2	2	1.9	1.5	1.4	2.1	2	1.8	3	3.4	3.1	1.8	1.9	2	4.4	5.8	5.4	1.4	1.6	1.2	1.9	2.1	1.6	1.9
ENSMUSG00000031161	Hdac6	protein_coding	3248	0.793	5.527e-15	1.421	1.572e-47	0.1786	0.1991	0.8747	5.849e-15	0.04343	0.8751	0.637	1.162e-09	0.2487	0.03105	0.4273	8.683e-05	1.123	4.39e-24	19.3	14.8	14.5	13.5	14.9	14	14.7	12.6	12.8	20.5	19	18.6	15.5	19.4	16.6	25.5	23.3	24.9	38.2	38.1	38.1	27.7	25.1	23.4	34.6	36.8	16.4	16.1
ENSMUSG00000025481	Urah	protein_coding	121.8	0.849	3.745e-05	1.42	2.255e-13	0.9283	4.164e-06	0.6648	0.003578	1.175	4.341e-06	1.026	2.37e-05	1.014	1.726e-05	1.943	2.753e-18	1.679	2.588e-12	1.2	1.1	0.3	2.4	2.9	1.7	2.4	2.6	2.5	2.4	2.1	1.9	6	5.8	5.9	4.2	4.7	3.7	7.2	6	5.8	2.4	2.1	2	3.3	3.6	2.4	2.4
ENSMUSG00000064023	Klk8	protein_coding	99.71	1.108	0.001196	1.416	1.63e-05	0.4388	0.2853	0.2603	0.5779	-0.1116	0.8949	-1.708	2.958e-07	0.3733	0.3299	0.8121	0.01693	0.6336	0.1301	2.5	2.4	0.2	1.1	1.1	0.5	3	2.8	3.8	2.5	2.7	2.3	6.1	7.2	5.3	2	1.7	2.2	2.4	2.4	2.6	0.6	0.7	0.3	3.2	2.9	1.7	2.1
ENSMUSG00000029361	Nos1	protein_coding	266.1	0.906	1.325e-07	1.416	6.395e-18	0.5931	0.0004764	0.625	0.0006012	0.279	0.3018	0.1854	0.3944	0.1996	0.3364	0.7927	2.114e-06	0.8246	6.997e-06	1	0.8	0.5	0.5	0.6	0.4	0.4	0.4	0.5	1	0.9	1	0.5	0.5	0.6	1.1	0.9	0.9	1.4	1.3	1.4	1	0.9	0.9	1.5	1.5	1.1	1
ENSMUSG00000069805	Fbp1	protein_coding	37.21	-1.219	0.007362	1.415	0.0005314	-0.2963	0.6756	1.679	7.589e-05	0.08902	0.9414	0.4556	0.3824	-0.1664	0.7887	-0.4627	0.4205	1.512	0.0007455	0.6	0.4	0.9	0.3	0.7	0.6	0.1	0.1	0	0.2	0.5	0.9	1.9	2.5	2.5	0.2	0.3	0.1	2.1	1.5	1.2	0.6	1	0.9	2	1.9	0.7	0.6
ENSMUSG00000027955	Fam198b	protein_coding	351.7	0.6212	0.1478	1.414	0.0001404	1.728	4.223e-06	0.3355	0.5591	1.436	0.0003707	0.02895	0.9655	-1.353	0.0002859	0.3751	0.4509	-1.018	0.02609	2	1.4	0.5	0.8	0.9	0.4	1.1	0.8	1.1	0.5	0.7	0.3	0.9	0.7	1.2	1.1	1.2	1.1	1.5	2.3	2.3	1.2	1.6	1.4	0.5	0.7	4	4
ENSMUSG00000022483	Col2a1	protein_coding	165.4	-0.5386	0.03994	1.412	1.06e-10	-0.4493	0.07273	-0.09388	0.8008	-0.9883	0.001025	-1.668	2.398e-10	2.042	1.294e-21	1.593	9.534e-13	1.948	1.501e-16	0.5	0.4	0.5	0.5	0.5	0.6	1.9	1.8	1.4	2.3	2.3	1.6	1.4	1.7	1.4	0.4	0.3	0.4	1.3	1.5	1.8	0.1	0.1	0.1	1.6	2.3	0.3	0.2
ENSMUSG00000029122	Evc	protein_coding	380	0.1368	0.6015	1.412	9.839e-16	-0.2135	0.3671	-0.1327	0.6196	-0.4525	0.03706	-1.406	1.552e-17	0.09939	0.6777	-0.1141	0.6484	-0.03331	0.9328	3.2	2.5	1.9	0.5	0.8	0.6	2.2	1.9	2.2	2.8	2.9	2.5	2.6	3	3	0.8	0.7	0.7	1.9	1.9	1.8	1	1.1	0.8	2.3	2.7	1.7	1.8
ENSMUSG00000021701	Plk2	protein_coding	1008	-1.035	2.897e-14	1.412	2.587e-27	0.04905	0.8655	-0.3287	0.07132	-0.107	0.7324	-0.3847	0.01561	-0.1935	0.267	-0.1445	0.4674	-0.5222	0.002446	12.3	9	9.7	14.1	15.2	12.5	18.4	18.4	18.1	9.9	9.3	8	21.3	21.7	21.4	7.1	7.2	5.9	47.2	32.2	32.7	7.8	8.3	7.7	6.9	7.4	9.9	9.7
ENSMUSG00000113566	AC124426.3	lincRNA	136.6	2.346	3.948e-19	1.41	3.114e-07	1.399	5.018e-08	0.3915	0.2775	1.203	2.406e-05	0.2145	0.5618	-0.05803	0.8964	1.341	3.36e-07	0.3335	0.4322	4.1	4.3	1.1	1.8	2.2	1.6	0.1	0.2	0.1	3.4	3.2	3.5	0	0	0	10	10.3	9.5	4.3	6.1	4.9	3.4	3.9	4.9	3.4	5.5	7.7	7.4
ENSMUSG00000040249	Lrp1	protein_coding	1435	0.347	0.05016	1.41	4.68e-21	0.6182	0.0002104	0.4958	0.00931	0.2171	0.4384	-0.4438	0.01214	0.2073	0.29	0.8255	1.79e-07	0.703	0.0001248	2.9	2.1	1.6	2.3	2.3	2	2.7	2.3	2.1	2.9	2.6	2.3	4.6	5.1	4.2	2.8	2.9	2.7	5.9	5.7	6	1.6	1.7	1.6	3.7	3.7	3.3	2.6
ENSMUSG00000018865	Sult4a1	protein_coding	467.9	0.3018	0.09973	1.41	2.6e-21	0.0258	0.9327	0.9007	3.302e-09	-0.04843	0.9139	0.3654	0.03735	1.156	1.627e-15	1.182	1.259e-15	2.057	1.021e-40	4	3.8	4.5	3.3	3.3	2.7	13.1	11.6	11.8	9.5	8.5	9.2	9.9	11.6	10.6	4.1	3.7	3.7	8.5	8.6	7.8	4.2	5.1	6.3	14.9	19.4	4.4	3.4
ENSMUSG00000039470	Zdhhc2	protein_coding	303	1.677	5.686e-17	1.409	3.734e-12	0.591	0.01655	1.372	9.397e-10	0.2571	0.4918	0.576	0.009871	-1.27	6.651e-10	-0.6788	0.002678	0.1025	0.8058	2.1	1.8	1.5	0.9	1.2	0.9	3.7	2.8	2.8	0.9	0.8	0.5	2.7	2.8	2.4	3.3	3.2	3.4	2.1	3	3.1	3.1	2.7	2.5	1.7	2.2	2.7	2.2
ENSMUSG00000010122	Slc47a1	protein_coding	182.4	-1.121	3.991e-05	1.407	3.694e-09	-0.8674	4.455e-05	-1.241	3.066e-08	-1.056	1.759e-05	-2.433	1.349e-26	1.701	2.123e-17	0.834	0.0001637	0.46	0.1151	2.4	2.6	2	0.6	0.9	0.5	1.2	0.8	1	8	8	7.5	0.4	0.6	0.5	0.2	0.4	0.2	1.7	2.1	1.6	0.3	0.5	0.4	3.3	3.3	1.1	1
ENSMUSG00000043557	Mdga1	protein_coding	159.9	-0.2328	0.3725	1.407	1.241e-13	0.2623	0.3161	0.7427	0.0003645	-0.8832	4.702e-05	-0.9342	2.023e-06	-0.248	0.2841	0.01426	0.9678	0.4947	0.0369	1	0.8	0.9	0.5	0.4	0.5	0.5	0.2	0.2	0.8	0.8	0.7	0.4	0.3	0.4	0.3	0.4	0.4	1.1	1.3	1.3	0.5	0.4	0.5	1.1	1.4	0.4	0.5
ENSMUSG00000030584	Dpf1	protein_coding	412.2	0.8967	3.318e-11	1.405	5.452e-27	0.07328	0.7563	0.304	0.06185	-0.1753	0.4793	-0.9753	5.212e-13	0.1974	0.2156	0.2706	0.08737	0.5014	0.001367	4	2.9	3	2	1.9	2	1	1	1	4.4	3.8	3.2	1	1	1	3.9	3.6	3.5	5.5	5	5.1	1.6	1.7	1.7	4.3	5.1	2.8	2.9
ENSMUSG00000105365	Mir669a-10	miRNA	5.776	1.618	0.01676	1.404	0.0411	0.04977	0.9724	0.07727	0.9493	0.8385	0.4548	-0.04753	0.9678	0.01994	0.9871	0.06972	0.9512	0.09721	0.9451	0.8	1.4	0	2.1	0.6	2.3	0.9	3.9	3.3	0	2.8	0	0.9	0	0.5	4.7	6.6	14	5.6	7.6	7.8	0.9	0.7	1.1	2	0	3.7	0.8
ENSMUSG00000077038	Mir669f	miRNA	2.761	0.9657	0.2044	1.403	0.04503	0.07333	NA	-0.06387	NA	-0.1869	0.9141	0.7723	0.3425	-0.3699	0.6847	-0.2965	0.7637	-0.4337	0.674	0.6	0.2	0	1.5	0.4	1	0	0.8	0	0	0.2	0.3	0	0	0.2	3.4	1.7	2.3	5	1.4	4.8	0.7	2.4	0.4	0	0	0	0.6
ENSMUSG00000105546	Mir669a-4	miRNA	14.54	1.112	0.08793	1.402	0.02342	0.7521	0.3832	0.622	0.4568	0.7202	0.5139	0.5012	0.5423	-0.1974	0.8359	0.5547	0.5097	0.4246	0.6841	1.6	3	0	5.2	4.7	9.6	9.4	3.9	4.1	0.3	0.5	4.5	0.5	0	0	11.9	14.4	25.5	24.2	19	22.9	2.2	3	5.3	3.7	2.5	9.3	1.2
ENSMUSG00000020658	Efr3b	protein_coding	273.2	0.5189	0.02732	1.4	9.145e-12	-0.08237	0.8449	0.6677	0.006362	-0.2398	0.5847	-0.0735	0.8318	0.4949	0.03649	0.4125	0.1128	1.163	8.968e-07	0.7	0.6	0.4	0.5	0.7	0.6	1	0.8	1	0.9	0.9	0.8	2.3	2.7	2.8	0.7	0.9	1	1.4	1.9	1.6	0.7	0.5	0.5	1.2	1.5	0.7	0.4
ENSMUSG00000034486	Gbx2	protein_coding	384.4	-1.577	4.231e-11	1.399	1.244e-10	0.1244	0.7272	-0.7639	0.001188	-2.014	2.41e-17	-2.437	3.04e-27	2.106	1.468e-26	2.231	2.031e-29	1.343	4.807e-09	4.1	3.4	4.5	1.7	1.8	2.1	13.8	14.9	15.1	18.9	16.2	17.4	1.4	1.6	2	0.6	0.4	0.8	3.6	6.1	5.7	0.8	0.6	0.7	9.4	11.2	0.6	1.1
ENSMUSG00000029405	G3bp2	protein_coding	14080	0.9331	3.233e-18	1.399	1.106e-40	0.03311	0.8868	0.5178	5.595e-05	0.02748	0.9318	-0.2245	0.08528	0.8968	2.756e-17	0.9299	2.309e-18	1.415	8.61e-34	65.5	53	44.3	22.3	26.2	22.5	26.2	24.2	27	102.2	100.4	102.8	48	60.7	53.8	47.8	44.1	44.7	59.1	65	65	49	46.8	43.8	138.9	154.4	52.1	55.5
ENSMUSG00000076006	Mir376c	miRNA	19.83	0.444	0.5123	1.398	0.008394	0.2033	0.8343	-0.4811	0.5104	0.8834	0.2734	0.1663	0.8392	0.7088	0.2516	0.9121	0.1401	0.2277	0.8236	4.8	4.8	0	5.3	1.8	7.4	12.4	14	12.6	9.3	8.7	4.6	22.8	21.7	10.1	8.7	6.7	6.5	11.7	17.8	18.5	5.3	2.6	6.2	6.5	3.2	5.7	6.4
ENSMUSG00000097391	Mirg	lincRNA	2267	0.732	0.0004626	1.397	5.861e-13	0.7401	0.0006413	-0.06709	0.8659	1.235	2.596e-09	0.2077	0.4443	0.821	6.391e-05	1.561	1.314e-15	0.7539	0.001901	6.5	4.9	2.9	8.4	7.3	6.5	17.9	14.9	13.3	9.6	10.1	6.3	24.6	23.1	19.7	13.3	11.8	12.2	15.7	23.2	20.9	6.5	5.5	4.8	7.6	8.9	11.2	11
ENSMUSG00000026249	Serpine2	protein_coding	173.2	-1.187	0.00057	1.396	1.646e-05	0.2141	0.7151	-0.5464	0.2307	0.1955	0.8083	-0.5465	0.197	0.2107	0.665	0.4248	0.3436	-0.3357	0.5698	0.4	0.3	0.2	0.6	0.6	0.4	1.5	1.7	1.4	0.3	0.4	0.3	2.7	3.5	3	0.2	0.2	0.2	2.6	1	1.1	0.2	0.3	0.1	0.2	0.2	0.3	0.3
ENSMUSG00000106512	Gm43078	TEC	4.124	0.9314	0.2171	1.395	0.04291	1.163	0.1549	0.7727	0.359	1.276	0.1595	-0.01194	0.993	-0.3531	0.7042	0.8103	0.3232	0.4196	0.7002	0.6	0.4	0	0.5	0	0.5	0.5	1.7	0.4	0.3	0.4	0	2.4	0.7	0.7	0.5	0.9	2.4	2.9	1.5	1.3	0.2	0.8	0.4	0.9	0.6	1	2.3
ENSMUSG00000019889	Ptprk	protein_coding	3111	1.345	4.406e-15	1.395	2.429e-16	0.2895	0.2267	0.6119	0.004069	0.09759	0.8167	0.387	0.0592	0.1998	0.3776	0.4893	0.01196	0.8117	7.383e-05	8.9	6.9	5.6	4.7	5.4	4.7	8.7	7.6	7	8.7	8.8	7.2	6.2	7	6.4	13	12.2	13.3	8.3	16.4	15.2	10.5	9.4	8.3	12	13.5	7.5	7.5
ENSMUSG00000000958	Slc7a7	protein_coding	2487	1.083	4.504e-22	1.395	1.562e-36	0.0127	0.9588	-0.3118	0.02863	-0.2141	0.2771	-2.115	1.388e-65	2.683	2.856e-130	2.695	1.06e-130	2.371	3.394e-83	9.3	7.6	9.4	12.2	13.4	11.2	57.6	50.8	50.3	61.6	55.3	53.2	25.6	27.9	24.8	26.5	25.7	26.2	32.5	33	32.1	2.3	1.8	1.8	44	47.5	6.5	6.8
ENSMUSG00000048706	Lurap1l	protein_coding	138.7	1.264	4.841e-07	1.393	1.881e-08	-0.4606	0.2658	1.128	0.0001297	-0.336	0.4232	0.6659	0.009524	-2.262	2.052e-20	-2.722	1.516e-23	-1.134	4.343e-05	2.7	2.3	1.7	1.1	0.9	0.7	2.9	1.8	2	0.5	0.5	0.3	1.5	1.8	1.9	2.3	1.8	2.5	2	2.7	2.6	4	3.5	3.6	0.9	1.1	2.2	1.4
ENSMUSG00000070072	Mir433	miRNA	53.31	0.9319	0.03322	1.392	0.0006364	0.6486	0.1982	-0.2603	0.6851	1.25	0.01505	0.4227	0.4519	1.269	0.003318	1.918	4.189e-06	1.009	0.05658	5.6	6.4	1.3	8.8	9.8	8.3	30.4	19.8	20.9	14	19.8	9.2	36.4	26.2	18.9	24.4	15.5	16.1	16.2	40.7	23	6.3	11.8	4.7	9.3	14.2	17.7	14.5
ENSMUSG00000020654	Adcy3	protein_coding	474.3	1.105	4.651e-12	1.392	5.619e-19	0.528	0.003034	1.044	1.614e-09	-0.006853	0.9916	-0.6586	0.0001133	-0.5393	0.001376	-0.01125	0.9707	0.505	0.01062	3.7	2.3	2.7	1.9	1.7	1.6	3.2	2.9	2.7	2.3	2.1	1.5	3.1	3.3	3.2	3.7	3.7	3.7	3.8	5.2	4.7	1.7	1.7	2	4	4.3	3.1	2.6
ENSMUSG00000040204	Pclaf	protein_coding	1148	0.9082	5.508e-20	1.387	2.013e-46	0.7399	2.025e-16	-0.09914	0.4946	0.6941	1.066e-12	-0.05725	0.6884	0.2657	0.01011	1.006	4.202e-28	0.1666	0.2482	8.1	7.5	6.4	3.5	3.6	3.6	7.1	7.9	8	8.9	8.8	9.3	14.3	17	13.9	6.5	6.7	6.9	8.9	9.5	9.8	7.1	7.2	7.3	8.2	8.6	11	11.8
ENSMUSG00000019997	Ctgf	protein_coding	507.4	0.7216	0.0002434	1.386	2.721e-14	0.2045	0.4372	0.4819	0.02563	0.4154	0.09442	-0.04805	0.8694	0.2159	0.3376	0.4204	0.04033	0.6978	0.0009053	4.8	4.6	4.6	1.3	2.8	2	17.4	14.9	13.4	5.8	6.1	4.5	13.1	16	14.4	3.5	3.8	3.2	5.3	6.1	5.4	4	4.6	5	7.6	7.8	6.6	5.4
ENSMUSG00000003518	Dusp3	protein_coding	520.3	0.9392	3.131e-08	1.385	2.225e-17	0.1847	0.4541	-0.003638	0.9927	-0.1413	0.7127	-0.1926	0.4018	0.6344	0.0002858	0.8191	2.547e-06	0.6308	0.00193	2.5	1.7	2.1	2	1.9	1.8	9	8.2	8.4	3.3	3.1	3.6	10.6	12.4	12.1	3.7	3.5	3.9	5.2	4.9	5	2.1	1.7	1.7	3.2	3.4	1.7	1.6
ENSMUSG00000103711	Tstd1	protein_coding	39.15	0.7299	0.06574	1.383	9.343e-05	-0.626	0.1189	-0.1925	0.7103	0.04151	0.9706	-0.01713	0.9774	0.5609	0.1277	-0.06506	0.9117	0.3684	0.4816	1.8	1.4	2.5	0.7	0.6	1.2	1	0.8	1.1	2.5	2.9	2.5	1.6	0.8	1.5	1.7	1.2	1.9	1.9	3.1	2.7	1.8	1.5	2	2.3	2.3	2.1	1.6
ENSMUSG00000099141	Mir6352	miRNA	4.213	1.525	0.02305	1.382	0.04208	0.1709	0.8974	0.9815	0.2076	0.2094	0.9029	1.648	0.01536	-0.09055	0.9331	0.08033	0.9428	0.8909	0.3062	0.6	1	0	0.8	0.4	0.7	0	0.4	0	0	1.2	0.7	0	0	0	2.4	2.7	4.6	1.4	4.3	3.2	4.4	3.6	3.4	2	2.1	0.7	1.2
ENSMUSG00000015766	Eps8	protein_coding	1138	1.37	1.813e-28	1.382	5.427e-29	0.2962	0.06341	0.7542	1.716e-07	0.042	0.9105	-0.1492	0.3951	0.06332	0.7513	0.3595	0.01469	0.8175	1.978e-08	3.2	2.4	2.1	2.7	2.8	2.3	3.5	3	3.2	2.7	2.5	2.9	1.8	2.1	2.2	6.8	6.7	6.7	7.7	6.1	6.6	2.5	2.2	2.2	4.4	4.9	2.7	2.6
ENSMUSG00000029602	Rasal1	protein_coding	102.3	0.7432	0.002725	1.381	1.244e-09	0.2701	0.3938	0.6571	0.008195	-0.17	0.7432	0.1071	0.7519	0.0496	0.8949	0.3197	0.2754	0.7067	0.007824	0.9	0.7	1.1	0.6	0.6	0.6	0.7	1	1.2	0.9	0.9	1	2.2	2.2	1.9	1.3	0.9	0.9	1.5	1.8	1.6	1	1	0.9	1.3	1.6	0.6	0.8
ENSMUSG00000038214	Bend3	protein_coding	2030	0.8667	7.197e-12	1.38	1.66e-29	-0.6542	4.489e-07	-0.4243	0.005696	-0.2873	0.1128	-0.4979	0.0002574	0.784	3.206e-10	0.1297	0.4669	0.3596	0.02937	11.9	9.7	7.9	5.4	6.3	6.1	9.7	9.3	10.9	19.4	17.7	14.4	17.3	21.5	18.9	10.9	11.1	10.7	14.6	15.7	16.5	7	7.2	6.7	12.3	13.2	9	8
ENSMUSG00000024533	Spire1	protein_coding	1563	0.6324	2.93e-09	1.379	1.427e-42	0.3587	0.002244	0.4148	0.0008835	0.1266	0.5447	0.2667	0.03009	0.05945	0.7111	0.4181	0.0002313	0.4743	0.000159	9.2	7.9	6.5	6.2	7.5	7.9	15.4	14.8	14.5	9.3	8.4	7.3	18.7	20.4	20.3	11.3	10.9	11.6	19.2	18.7	19	10.6	9.4	9	10.5	11.7	8.5	8.9
ENSMUSG00000076028	Mir669a-3	miRNA	18.33	1.575	0.001664	1.378	0.006701	1.977	0.0005196	1.692	0.004696	0.3186	0.7856	0.3344	0.6437	-1.51	0.008631	0.4669	0.5168	0.1819	0.8613	1.9	7	0	2.5	9.3	5.5	2.3	2.7	2	1.3	0.9	0	1.5	0	0.9	20.4	15.9	25.8	17.8	20.9	14.6	4.9	3	6.9	3.5	5.2	6.7	5.7
ENSMUSG00000031169	Porcn	protein_coding	1032	-0.1301	0.4908	1.378	1.277e-25	0.7148	1.251e-07	1.544	2.871e-28	-0.823	9.141e-09	-0.04064	0.8512	-0.03858	0.8604	0.6762	6.679e-07	1.505	1.762e-26	15	11.5	13.6	6.9	6.1	6.8	17.9	16.9	17.9	14.4	13.1	11.5	0.7	0.5	1	6.2	5.8	6.1	18.7	17.5	15.8	14.5	12	12.4	36.8	40.2	9.1	6.5
ENSMUSG00000070101	Mir341	miRNA	15.77	1.055	0.09084	1.377	0.01945	0.2439	0.8094	-0.3652	0.6656	1.242	0.09942	-0.3458	0.6719	0.7874	0.2312	1.031	0.1142	0.4222	0.6618	4	2.1	0	2.8	0	4.1	10.2	7	4.5	5.3	5.7	5.3	26.6	15	6.8	9.4	4.4	6.2	4.9	12.9	8.6	3.1	2	0.5	2.8	4.8	7.6	7.2
ENSMUSG00000077980	Mir654	miRNA	11.9	1.115	0.06358	1.376	0.01671	0.405	0.637	-0.6349	0.3871	0.8017	0.3693	-0.208	0.8037	0.3613	0.63	0.7662	0.2593	-0.2737	0.7947	2.5	4.6	1.9	1.1	3	2.8	3.9	5.7	6.9	6.1	5.5	1.9	9	5.7	12.6	6.1	5.8	9.3	6.4	11.3	8.8	3.5	1.2	3.5	3.5	1.3	13.5	3.3
ENSMUSG00000070105	Mir495	miRNA	2.899	0.5376	0.5281	1.375	0.0487	0.4229	0.7066	-0.05842	0.9605	0.9717	0.348	0.03712	0.9747	0.6442	0.4303	1.067	0.1616	0.5858	0.5432	0.5	0	0	0	0	1.3	0	1.5	0	2.7	1.6	0	4.4	1.9	4.8	2	1.8	1	1.9	8.5	3.4	0.4	1	0	0.5	2.2	3.9	0.5
ENSMUSG00000088820	Gm25224	snoRNA	14.03	0.8525	0.1571	1.373	0.01187	0.9281	0.1312	-0.2088	0.8134	0.3161	0.777	-1.037	0.08011	-0.3948	0.5595	0.5333	0.4211	-0.6035	0.4364	8.6	6.1	9.2	0	2.2	6.4	13.3	8.5	8.5	5.9	5.3	5.2	11.2	18.6	7.9	4.2	11.9	6	11.7	12.2	10.8	2.8	5.3	1.4	4.3	4.4	6	13.7
ENSMUSG00000025723	Nmb	protein_coding	79.09	0.7995	0.007315	1.37	6.08e-07	0.006095	0.9928	0.3731	0.2868	-0.08044	0.9139	0.3967	0.2074	-0.2218	0.5281	-0.2157	0.5783	0.1514	0.766	3.6	3.2	6.1	1.1	2.2	2.2	2.5	2.3	3.3	4	3.1	2.8	5	5.4	5.3	3.2	3.5	3.9	6	5.4	4.5	5.7	5.5	4.4	4.5	4.3	3.2	3.4
ENSMUSG00000030638	Sh3gl3	protein_coding	319.5	1.084	5.544e-11	1.37	2.482e-17	0.206	0.3881	0.2798	0.2053	0.5868	0.005425	0.797	7.843e-06	0.7185	4.229e-05	0.9244	1.344e-07	0.9983	1.485e-07	1.8	1.5	1.2	1.4	2.1	1.8	3.1	2.6	2.3	2.5	2.7	2.5	3.2	3.5	3.2	4.5	3.5	3.6	5	4.4	4.8	3.3	2.8	2.1	3.1	3.2	2.3	2.3
ENSMUSG00000032827	Ppp1r9a	protein_coding	1298	1.416	6.383e-12	1.368	2.684e-11	0.2135	0.5094	-0.652	0.01066	0.2589	0.5073	-1.087	5.454e-07	1.224	2.948e-09	1.438	2.41e-12	0.5724	0.03604	2.9	2	1.3	1.7	1.7	1.6	4.4	3.6	3.4	5.2	5.4	4.7	3.8	3.8	3.6	4.7	4.3	4.6	2.6	5.4	5.2	0.9	1.2	0.9	3.1	3.3	2.2	2.6
ENSMUSG00000003452	Bicd1	protein_coding	693.7	1.221	1.551e-11	1.367	1.967e-14	0.005769	0.9909	0.1066	0.739	-0.08548	0.8534	-0.1932	0.4286	0.4528	0.02222	0.4586	0.02544	0.5594	0.01419	1.1	0.8	0.5	0.5	0.5	0.5	0.9	0.9	0.9	1.3	1.2	0.9	1.4	1.6	1.2	1.1	1.2	1	1.3	1.2	1.2	0.8	0.7	0.6	1.1	1.4	0.7	0.8
ENSMUSG00000033386	Frrs1	protein_coding	2266	1.287	1.351e-25	1.367	6.64e-29	0.4595	0.001025	0.7767	5.628e-08	0.4758	0.001271	0.2578	0.08932	-0.2452	0.09715	0.2143	0.1768	0.5315	0.0004661	12.8	10.3	9.6	6.6	8.3	6.3	6	6.6	6.6	9.3	9	9.4	7.3	8.3	7.7	17.2	17.4	17.7	14.3	20.8	20.2	13.6	14	11.8	15.8	16	15.3	15
ENSMUSG00000084651	Mir1904	miRNA	2.34	1.022	0.1585	1.364	0.04411	0.5927	NA	0.6613	NA	-0.1993	0.9066	-0.8321	0.2928	-0.4466	0.608	0.1462	0.8905	0.2147	0.8566	1.7	2.6	0	0	0	0	0	0	0	0	0.3	2.5	0	0	0	1	0.9	3.1	1.5	5.2	1.2	0.7	0.4	0	3.3	1.7	3	0.9
ENSMUSG00000000409	Lck	protein_coding	572.3	1.358	2.163e-34	1.364	2.365e-34	0.5041	6.973e-06	0.6936	2.991e-09	0.4365	0.002037	0.3557	0.006771	0.7881	5.36e-12	1.292	9.072e-31	1.482	3.742e-35	4.5	3.8	4.8	3.4	3.8	4.6	7.3	6.6	8.2	7.6	7	7.6	6.6	7	7.1	10.9	10.3	10.1	11	10.4	10	6.1	5.3	5	12.1	12	5.9	5.4
ENSMUSG00000112267	AC153382.1	lincRNA	38.93	1.389	0.005083	1.363	0.005789	1.598	0.001166	1.263	0.01918	1.888	0.0004483	1.596	0.001958	0.7128	0.221	2.311	1.514e-06	1.976	0.0002042	0.7	0.5	0	0.5	0.5	1.2	0.5	0.2	0.5	0.7	0.4	1.6	0	0	0.2	1.6	1.6	3.9	2.1	2.5	2.3	1.8	1.5	2	2	3	3	1.2
ENSMUSG00000044986	Tst	protein_coding	444.9	1.529	3.462e-23	1.363	1.57e-18	1.13	3.271e-12	0.928	3.62e-07	0.5044	0.0142	-0.5444	0.003034	-0.5807	0.0009348	0.5498	0.002039	0.3473	0.1323	14.3	10	9.7	14.5	12.6	10.6	9.6	8.4	8.1	9.2	7.2	6.5	7.4	8.3	7	36.4	36.7	36.3	39.5	28	29.7	8.6	6.9	7.9	14.6	14.9	17.6	15.7
ENSMUSG00000030279	C2cd5	protein_coding	1715	1.037	6.305e-20	1.363	2.445e-34	0.5792	1.12e-06	0.7284	1.423e-08	0.2905	0.0685	0.2283	0.103	0.2327	0.08274	0.8119	1.72e-12	0.9612	3.312e-14	4.8	3.6	4	3	3.5	3	4.3	3.5	3.2	4.7	4.9	5	2.6	2.8	2.9	6.5	6.3	6.8	9.4	7.5	7.6	5.3	4.8	4.6	8	8.4	5.2	4.9
ENSMUSG00000087474	Gm12100	processed_transcript	51.07	0.6303	0.2078	1.362	0.001557	-0.5709	0.3051	-0.1113	0.8836	0.02637	0.9858	-0.001746	0.9996	0.9373	0.0347	0.3665	0.5305	0.8261	0.1335	1.1	0.9	0.3	0.7	0.2	0.7	1.2	0.8	0.1	2	2.1	1.1	0.5	1	0.8	1	1	0.7	1.4	1.6	1.8	1.1	0.9	0.6	1.7	1.5	0.9	0.7
ENSMUSG00000063905	Gm10139	protein_coding	19.73	1.372	0.006094	1.36	0.0066	-0.05874	0.9505	0.2105	0.7759	0.5318	0.5068	0.1001	0.8887	-0.01517	0.9853	-0.0739	0.9255	0.1953	0.8223	6.1	4.3	4.5	0	2.1	2.3	3.4	2	2.9	6.3	3.8	4.8	0.7	1.1	1	6.6	4.1	5.8	4.1	5.3	7	5.3	6.3	4.7	3.6	8.3	4.7	9.9
ENSMUSG00000059456	Ptk2b	protein_coding	175.9	0.0842	0.8133	1.36	4.309e-10	0.6395	0.01138	0.5073	0.06908	0.656	0.0316	-0.436	0.1367	0.4121	0.1328	1.052	1.241e-05	0.9193	0.0006972	0.5	0.4	0.4	0.6	0.7	0.5	1.1	1.2	0.8	0.6	0.6	0.5	2.4	2.6	2.4	0.7	0.7	0.5	2.1	1.4	1.3	0.3	0.4	0.2	0.7	1	0.8	0.6
ENSMUSG00000020227	Irak3	protein_coding	394	0.8183	6.298e-06	1.36	2.348e-15	0.6046	0.002022	0.9783	6.237e-07	-0.07649	0.8705	0.08044	0.769	-0.3858	0.05572	0.2187	0.3609	0.5925	0.006552	4.9	3.8	3.3	3.4	3.7	2.9	1.7	1.5	1.1	3.7	3.2	2.3	0.7	0.8	0.9	6	6.1	5.7	7	9.1	9.9	4.9	3.9	4.1	5.9	6.6	3.7	3.7
ENSMUSG00000004665	Cnn2	protein_coding	1564	-0.5932	0.0001756	1.359	3.61e-21	-0.2627	0.1944	1.355	2.254e-17	-0.4118	0.03332	-0.003684	0.9906	-0.5991	9.147e-05	-0.8618	1.182e-08	0.7556	9.053e-06	20.5	16.5	29.7	11.6	14	13	36.5	39	35.5	15.7	14.5	12.7	56	70.1	52.5	7.8	8.7	9.1	32.1	33.2	35.5	23.5	21.4	20.5	37	37.5	16.6	14.7
ENSMUSG00000005950	P2rx5	protein_coding	60.64	1.322	6.168e-05	1.358	3.314e-05	0.5344	0.2103	0.363	0.4388	1.079	0.01043	0.9359	0.01406	0.7273	0.05867	1.262	0.0004877	1.09	0.007804	0.5	0.4	0.4	1	0.6	0.6	0.8	0.9	0.3	0.8	0.8	0.7	0.7	0.2	0.3	1.8	1.6	2.3	1.4	2.2	2.1	1.1	0.8	0.7	0.9	1.1	0.8	1.1
ENSMUSG00000054474	Thnsl2	protein_coding	116.8	1.099	5.901e-06	1.358	8.938e-09	0.4709	0.07504	0.1023	0.7962	0.544	0.0902	0.08108	0.8252	0.5368	0.03292	1.008	1.84e-05	0.6391	0.02682	1.7	1.3	1.9	1.3	0.8	1.1	2.6	1.5	1.2	2.4	2.3	2.2	1.7	1.4	1.6	2.4	2.5	2	3	2.7	2.6	1.8	1.5	1.7	2.3	2.7	2.8	2.1
ENSMUSG00000092961	Gm22239	miRNA	7.223	1.057	0.1308	1.357	0.04009	0.4966	0.6314	0.5857	0.5053	-0.154	0.9311	-0.1709	0.8625	-0.7804	0.3085	-0.2838	0.7752	-0.1947	0.876	2.3	2.9	0	4.4	2	1.9	0.8	2.3	1.4	0.3	0.2	2.3	0.8	0	0	7.5	6.6	6.4	7.9	10.1	8.9	2.6	2.5	0.2	2	1.3	0.8	2.3
ENSMUSG00000025272	Tro	protein_coding	2122	1.452	9.611e-31	1.357	5.374e-27	0.3507	0.02375	0.1642	0.41	0.3085	0.09476	-0.2793	0.07464	0.04647	0.8255	0.3971	0.006306	0.2107	0.3047	9.7	7.6	5.8	6.4	7.4	6.4	16.4	14	14.5	8.3	8.2	7.6	13.5	16	13.8	19.5	17.3	19	16.5	18.3	17.4	7.2	6.7	5.3	8.7	9.3	10.2	9.5
ENSMUSG00000097145	9230114K14Rik	processed_transcript	154.6	0.5307	0.02551	1.354	8.275e-11	0.3804	0.1826	-0.009992	0.9821	-0.1708	0.7245	-0.5338	0.03333	-0.3377	0.1955	0.04268	0.9119	-0.3477	0.2952	2.6	2	1.1	1.7	1.7	2	2	1.2	2	1.7	1.5	1.7	2.5	2.6	2.5	2.7	2.4	2.7	4.3	4.6	5.1	1.3	1.6	1.3	1.4	1.7	1.6	2
ENSMUSG00000080476	Gm25316	miRNA	19.01	1.401	0.001853	1.352	0.002668	1.343	0.01734	0.9063	0.1442	0.3796	0.725	0.6466	0.2874	-0.6571	0.2972	0.6862	0.2755	0.2492	0.7944	2.6	2.7	1.3	10	5.2	5.7	4.2	2.5	1.8	1.2	1.4	1.7	0.7	0.5	1.4	14.9	16	26.4	14.7	23.5	17.4	7.1	4.1	2.1	2.7	3.4	4.8	3.2
ENSMUSG00000002489	Tiam1	protein_coding	836.5	0.579	0.0002985	1.351	3.08e-20	0.1669	0.4612	-0.1389	0.5624	0.0123	0.9812	-0.4979	0.002364	-0.1338	0.5085	0.0331	0.899	-0.2727	0.2191	4.5	3.5	2.9	1.6	2	1.8	2.4	2.9	2.4	3.5	3.7	2.8	3.8	4.1	4.1	2.3	3.1	2.8	5.1	4.4	4.6	2.5	2.8	2.5	3	3	4.4	3.2
ENSMUSG00000006386	Tek	protein_coding	167	-0.3994	0.2681	1.35	2.833e-06	0.3928	0.3347	0.3871	0.3463	0.08621	0.9155	-0.9046	0.004628	-0.1221	0.7819	0.2707	0.5052	0.265	0.6048	1.9	1.6	0.7	1.3	1.1	0.9	0.6	0.7	0.2	1.4	1.7	1	1.2	1.4	0.7	0.7	1	0.7	2.9	3	3	0.7	0.9	0.7	2	1.7	1.4	1.8
ENSMUSG00000048373	Fgfbp1	protein_coding	767.9	2.207	2.204e-24	1.35	1.507e-09	0.6218	0.01876	0.8993	0.0007409	0.1057	0.8552	-0.2426	0.4297	-0.1321	0.6957	0.4896	0.06663	0.7672	0.006106	9.8	7.6	4.1	6.6	7.7	7	22.1	16.2	19.6	7.2	6.9	5.9	11.9	14.4	14.9	38.9	31	33.7	12.3	23	20.9	7.2	5.6	5.7	12.8	12.7	5.7	7.8
ENSMUSG00000003541	Ier3	protein_coding	62.08	0.6288	0.1267	1.347	0.0001669	0.5175	0.2391	0.4071	0.3808	-0.01115	0.9942	-0.006482	0.993	0.1786	0.7215	0.6961	0.07937	0.5857	0.223	1.6	1.2	0.8	0.3	0.9	1.1	5.4	2.9	3.9	2.1	1.6	0.8	3.8	6	6	1.4	1.5	1.2	2.3	2.4	2.2	1.7	1.4	0.9	1.9	2.2	0.9	1.5
ENSMUSG00000006576	Slc4a3	protein_coding	223.7	-0.1373	0.5917	1.346	2.972e-15	0.7607	5.484e-06	0.2418	0.2944	0.5723	0.01132	-0.6268	0.00248	0.8348	3.224e-06	1.596	1.051e-20	1.077	2.997e-08	0.6	0.6	0.3	0.6	0.6	0.5	1.4	1.4	1.4	1	0.9	1	1.8	1.8	1.6	0.6	0.5	0.5	1.7	1.3	1.5	0.4	0.3	0.3	1.2	1.1	0.7	0.7
ENSMUSG00000027401	Tgm3	protein_coding	153.3	1.112	0.00132	1.345	5.815e-05	2.094	3.774e-11	0.5909	0.1708	-0.03548	0.9766	-3.708	8.133e-23	0.2138	0.6511	2.308	4.022e-13	0.8048	0.06161	1.5	0.8	0.5	0.9	1.3	0.4	0.3	0.5	0.2	1.4	1.2	0.9	0.2	0.2	0.2	1.9	2	1.9	2.2	2.2	2.6	0	0.1	0	1.8	1.8	0.8	0.7
ENSMUSG00000029859	Epha1	protein_coding	509.2	2.783	4.61e-23	1.345	7.754e-06	-0.5298	0.2127	-0.2661	0.5825	0.09855	0.9138	-0.4509	0.2686	0.2507	0.5617	-0.2792	0.5569	-0.01543	0.9867	0.6	0.4	0.2	0.7	0.6	0.5	34.2	29.8	33.6	0.5	0.5	0.6	11.4	12.4	12.6	4.8	4.3	4.3	2.6	1.1	1	0.3	0.3	0.3	0.4	0.4	0.5	0.5
ENSMUSG00000032577	Mapkapk3	protein_coding	1259	0.6655	3.363e-08	1.345	5.048e-32	0.2909	0.05018	0.08155	0.7024	0.6213	5.273e-06	-0.3404	0.01815	0.3363	0.01368	0.6272	1.075e-06	0.4179	0.007287	5	4	3.3	8.6	7.5	6.3	11.1	10.1	10.3	5.6	5.3	5.2	15.4	15.5	15.4	12.1	11.7	11.7	19.4	19.2	18.3	4	3.2	2.9	5.3	6.1	6.6	6.5
ENSMUSG00000054263	Lifr	protein_coding	3563	1.083	2.936e-18	1.341	6.732e-28	0.407	0.004756	0.1927	0.2987	0.1727	0.4522	-0.2925	0.04919	-0.03248	0.8798	0.3746	0.007631	0.1602	0.4506	17.2	14.6	10.7	8.5	9.9	8.4	3.9	3.2	3.3	14.9	13.4	13.4	2.9	3.1	3.7	18.9	18.8	19.7	20.9	23.7	24.1	12.1	11.5	11.2	15.6	16.3	16.8	16.2
ENSMUSG00000064726	Gm25854	snoRNA	7.186	1.151	0.09919	1.34	0.04654	-0.1938	0.8732	-0.8722	0.2569	1.324	0.115	-0.04131	0.9705	0.88	0.2223	0.6862	0.4018	0.007781	0.9975	0.5	3.3	0	0	0.7	1.1	4.6	3.3	2	5.1	5.9	1.6	11.1	15	4.9	1.8	5.2	3.9	3.6	5.2	4.7	3	1.4	0.7	0.8	2.3	12.4	6.7
ENSMUSG00000048218	Amigo2	protein_coding	50.35	0.593	0.1107	1.34	3.045e-05	0.1239	0.8429	0.05912	0.9239	-1.336	0.0009916	-1.655	3.098e-06	-0.009017	0.9884	0.1149	0.8307	0.0501	0.9486	0.5	0.8	0.4	0.4	0.4	0.6	2.1	1.3	1.1	0.7	0.6	0.5	0.5	0.7	0.7	0.8	0.8	0.6	1.2	1.2	1.4	0.2	0.1	0.2	0.6	0.7	0.3	0.1
ENSMUSG00000038037	Socs1	protein_coding	33.46	1.009	0.03151	1.338	0.00268	0.284	0.6768	0.6966	0.1654	-0.4565	0.5464	-1.026	0.02103	-0.7453	0.09529	-0.4613	0.3861	-0.04872	0.9585	0.9	1.3	1.7	0.4	0.1	0.6	3.2	2.6	1.7	1	0.7	0.4	1.5	1.8	1.3	0.7	1.2	0.6	1.2	1.1	1	0.4	0.5	0.7	1.1	1.3	1.2	0.8
ENSMUSG00000114031	AC116589.12	processed_pseudogene	79.76	1.159	3.581e-05	1.338	1.126e-06	0.4167	0.1962	0.2331	0.5341	0.8332	0.01085	0.08037	0.8523	0.8874	0.001159	1.304	1.009e-06	1.121	0.0001756	3.1	2.2	1	2.4	1.2	1.8	1.5	1.4	2.5	4.7	4.1	4.7	1.5	1	0.9	3.4	4.3	4.4	4.5	5	4.3	2.8	1.9	2.7	5	5.6	4.6	3.7
ENSMUSG00000023906	Cldn6	protein_coding	868.5	1.448	5.728e-10	1.338	1.115e-08	0.2639	0.4811	1.117	3.55e-05	-0.3561	0.4141	-0.3345	0.286	-0.3371	0.2654	-0.07321	0.8629	0.7799	0.008484	4	3.4	4.3	5.1	4.4	3.8	80.4	70.7	70.4	3	3.1	3	102.8	120	122.3	12.7	14.8	9.8	16.2	10	8.4	3	3.8	2.3	5.6	7.9	3.3	2
ENSMUSG00000027238	Frmd5	protein_coding	269	0.9619	8.532e-07	1.336	1.259e-12	-0.5987	0.004275	0.705	0.0006952	-0.7228	0.003327	0.06609	0.8319	0.769	8.19e-05	0.1703	0.5516	1.474	3.341e-13	1	0.6	0.7	0.4	0.6	0.8	2.5	2.1	2	1.4	1.4	1.1	3.3	3.4	2.9	1.4	1.2	1.3	1.4	1.8	1.9	0.9	0.7	0.8	2.1	2.3	0.5	0.4
ENSMUSG00000035064	Eef2k	protein_coding	685.5	2.119	2.151e-47	1.334	7.367e-19	1.935	1.386e-37	1.004	1.492e-08	1.386	2.167e-20	0.6029	0.0001935	-1.642	8.568e-27	0.2928	0.1141	-0.6379	0.000561	3.4	2.6	2	1.9	1.8	1.4	3.3	2.9	2.9	1	0.8	0.8	1.9	2.6	2.4	8	7.3	6.9	4.3	4.2	4.3	4.5	4.4	3.8	1.6	1.9	8.3	6.9
ENSMUSG00000097448	Platr22	lincRNA	277.4	0.8275	1.042e-07	1.334	2.675e-19	0.2118	0.3058	0.2689	0.1651	-0.03267	0.9512	-0.2055	0.3483	0.9311	4.01e-09	1.143	7.622e-13	1.2	1.906e-12	3.8	3.1	2.4	3	5	4	9.6	9.2	8.9	6.3	6.3	6.3	12.1	12.3	11.3	7.3	7.7	7.2	9.2	12	10.6	3.2	2.8	2.5	7.3	8	2.9	2.9
ENSMUSG00000030556	Lrrc28	protein_coding	331.3	-0.2712	0.09555	1.334	1.423e-24	0.6538	1.028e-05	0.445	0.008935	0.1098	0.7273	0.1152	0.5593	-0.5749	9.888e-05	0.07889	0.7279	-0.1299	0.6136	1.6	1.1	1.4	1.5	1.3	1.4	1	1	1	0.9	0.9	0.9	1.4	1.1	1.2	1.1	1.2	1.2	4.1	3.3	3.3	1.5	1.5	1.4	1.3	1.2	1.5	1.5
ENSMUSG00000027253	Lrp4	protein_coding	498.3	1.519	1.234e-19	1.333	3.021e-15	0.8387	6.633e-06	0.8037	7.728e-05	0.443	0.05571	-0.2651	0.2263	-1.088	6.326e-10	-0.2494	0.2775	-0.2843	0.2863	1.5	1.2	1	1	1.1	0.8	3.2	3.2	2.6	0.7	0.6	0.5	3.7	4.4	4.1	2.7	2.8	2.8	1.7	3	2.6	1.1	1	1	1.1	1	1.9	1.7
ENSMUSG00000041444	Arhgap32	protein_coding	2786	1.519	1.029e-25	1.333	4.819e-20	0.9585	2.514e-10	0.8474	7.789e-07	0.5842	0.0007599	0.1901	0.3369	-0.01162	0.9662	0.9469	3.041e-10	0.8358	1.296e-06	5	4.1	3.2	4	4.4	3.9	3.6	2.7	2.7	4.5	3.9	3.8	4.9	5.5	5.8	12.4	11.5	11.9	7.6	12	11.8	4.8	5	4.4	7.4	7.5	6.7	5.9
ENSMUSG00000097451	Rian	processed_transcript	12390	0.9757	5.428e-07	1.332	1.351e-12	0.8999	8.309e-06	0.02471	0.9523	1.225	5.858e-10	-0.01596	0.9647	0.5521	0.007532	1.452	1.084e-14	0.5768	0.0194	13.3	11.7	6.2	13.6	13.9	11.8	45	40.7	35	17.7	17.7	11	68.1	72.9	59.4	26.5	25.8	26.3	26.4	37.6	37.1	11.7	9.9	9.3	14.7	16.6	24.3	24
ENSMUSG00000030306	Tmtc1	protein_coding	358.9	0.3317	0.08674	1.332	6.489e-17	-1.128	8.337e-15	-0.5805	0.0007033	-0.7075	0.0003321	-0.3614	0.06139	2.162	3.146e-48	1.034	9.238e-11	1.581	2.759e-21	1	1	0.9	0.6	0.7	0.9	1.4	1.1	1.3	4.7	5	4	1.5	1.5	1.4	1.1	0.9	0.9	2.2	1.8	1.7	0.9	0.7	0.8	2.8	3.3	0.7	0.6
ENSMUSG00000085389	1700003M07Rik	lincRNA	18.41	-0.4862	0.445	1.331	0.008484	1.559	0.006605	0.8847	0.1822	0.3438	0.774	0.1962	0.8092	-0.4748	0.5057	1.084	0.0711	0.41	0.6533	0.4	0.3	0.4	1.2	1.2	0.9	0.3	0	0.2	0.4	0.3	0	0.5	1.2	1	1.1	0.6	0.5	3.4	3.2	2.6	0.4	0.6	0.3	0.8	0.2	0.4	0.8
ENSMUSG00000029205	Chrna9	protein_coding	93.23	1.684	7.397e-09	1.331	7.668e-06	0.08495	0.8892	0.938	0.005347	-0.3491	0.5951	-2.173	2.193e-09	1.087	0.000667	1.171	0.0003415	2.025	6.333e-10	0.7	0.7	0.3	1.3	0.8	0.7	0.5	0.6	0.5	1.6	1.2	1.1	0.1	0.2	0.1	3.3	3.2	2.9	1.9	2.6	2.8	0.2	0	0.1	2.6	2.8	0.5	0.3
ENSMUSG00000113559	AC186674.1	lincRNA	240.1	0.9823	1.675e-07	1.331	2.316e-13	0.0152	0.9687	-0.0626	0.8483	0.723	0.0007438	0.2085	0.4021	1.386	3.754e-15	1.401	6.107e-15	1.323	1.845e-11	3.9	3.9	1.4	2.2	3.1	3.3	4.6	4.4	5.1	8.2	9.1	10.1	2	2	1.6	6.4	5.8	5.6	6.8	8	8.1	4	4.2	3.8	9.3	8.3	5	6
ENSMUSG00000036167	Pphln1	protein_coding	894.9	0.729	1.444e-09	1.331	5.138e-31	0.3369	0.01145	-0.1285	0.4721	0.05107	0.8701	-0.3054	0.02406	-0.09199	0.576	0.2449	0.08294	-0.2205	0.2057	5.5	4.7	4.5	3	3.4	3.3	10	9.8	9	4.5	4.6	4.8	29.2	36.8	33	5.5	5.5	5.2	8.5	8.4	7.8	3.8	4.5	3.7	3.9	4.6	4.9	4.9
ENSMUSG00000030257	Srgap3	protein_coding	188.4	0.6243	0.01254	1.33	3.415e-09	1.418	3.319e-08	1.696	1.967e-10	1.457	3.33e-09	1.522	1.13e-10	-1.242	1.522e-06	0.1762	0.6339	0.4549	0.1871	0.4	0.4	0.4	0.5	0.6	0.7	0.8	0.5	0.6	0.1	0.1	0.2	0.5	0.7	0.6	0.9	0.9	1	2.1	1.3	1.1	1.2	1.1	1.1	0.5	0.6	1.4	1
ENSMUSG00000042428	Mgat3	protein_coding	677.2	1.192	7.667e-12	1.33	1.025e-14	1.399	3.464e-17	0.9676	4.505e-07	0.9212	4.615e-07	0.07932	0.7661	-0.1492	0.5291	1.25	1.148e-13	0.8184	3.896e-05	5.7	4.6	3.8	2.3	2.5	2.6	2.2	1.9	1.7	4.3	4.3	4.3	2.8	2.7	3	5.8	5.5	6.1	4.1	8.1	7	5.3	5.2	4.7	8.3	8.9	9.4	8.4
ENSMUSG00000048537	Phldb1	protein_coding	486.6	1.103	8.728e-11	1.327	1.77e-15	0.2734	0.2411	0.8552	7.003e-06	-0.01641	0.979	-0.7328	5.763e-05	-0.2724	0.1841	0.0009542	0.9988	0.5828	0.005046	2.8	2.2	1.7	1.7	1.5	1.4	3.8	3.2	3.1	2.1	1.9	1.7	3.2	3.3	3.4	3.6	3.1	3.4	3.6	4.1	4.2	1.6	1.2	1.3	3.2	3.7	3	2
ENSMUSG00000048264	Dip2c	protein_coding	1187	1.067	1.778e-16	1.327	2.265e-25	0.08746	0.7021	-0.06071	0.8032	0.1111	0.6998	-0.1094	0.5567	0.4918	0.0002855	0.5792	2.033e-05	0.4311	0.008487	5.5	4	3.1	2.8	2.7	2.7	5.7	4.9	5.4	6.4	6.4	5.3	9.4	10.2	9.4	5.8	5.6	6	6.3	7.4	7.2	4.2	3.9	3.8	5.7	5.9	5	4.1
ENSMUSG00000037579	Kcnh3	protein_coding	151.4	0.3237	0.2254	1.325	4.6e-10	0.3385	0.3306	1.039	6.962e-05	-0.1283	0.7971	-0.448	0.0719	-2.11	1.953e-22	-1.772	4.237e-15	-1.072	1.535e-05	2.6	2.2	3.9	1.6	1.6	1.4	0.2	0.4	0.3	0.5	0.5	0.8	0.2	0.1	0.2	1.9	2.2	1.6	3.5	4.3	3.9	2.2	1.9	1.8	1.2	1.4	2.6	2.5
ENSMUSG00000022623	Shank3	protein_coding	285.4	1.379	2.967e-12	1.325	2.1e-11	-0.01386	0.9751	0.4697	0.05572	-0.377	0.2282	-0.7229	0.0008592	0.08699	0.7745	0.07312	0.8275	0.5567	0.02719	1.4	0.9	1	0.8	0.7	0.6	1.5	1.5	1.1	1.4	1.1	1.1	1.3	1.4	1.4	1.8	1.9	1.8	1.5	1.9	1.9	0.7	0.7	0.6	1.7	1.6	1.3	0.7
ENSMUSG00000089371	Mir1938	miRNA	12.14	0.3782	0.6394	1.324	0.03065	0.2573	0.8017	0.15	0.8809	-0.9492	0.274	-0.5601	0.4322	-0.4813	0.5009	-0.224	0.7984	-0.3313	0.7379	3.1	3.5	18.7	1.8	2	1.2	4.1	4.8	2.9	2.8	6	3.9	10.4	5.4	6.8	2.3	4.2	1.2	5.6	4.1	8.9	4.6	3.9	3.6	2.9	7.1	2.4	4.5
ENSMUSG00000023064	Sncg	protein_coding	31.47	0.9655	0.01627	1.324	0.0005011	-0.01208	0.9911	0.6313	0.2022	0.6711	0.2959	1.026	0.01822	0.1616	0.7917	0.1495	0.8275	0.7929	0.1349	0.7	1.1	0.4	1.8	0.7	1.6	0.4	0.2	0.3	1	0.8	1.1	0.7	0.7	0.4	2.1	2.9	3	2.3	3.4	4.9	1.9	1.9	1.7	1.7	1.3	1.1	1.5
ENSMUSG00000032515	Csrnp1	protein_coding	700	0.8028	1.275e-08	1.324	1.099e-22	-0.686	2.77e-07	-0.1336	0.5087	-0.1054	0.7303	-0.1593	0.3786	1.324	5.187e-25	0.6377	4.927e-06	1.19	1.59e-16	6.3	5.6	6	3.4	3.1	3.7	9.5	7.8	7.5	16.6	15.2	13.3	6	7.2	6.7	6.4	5.9	5.6	9.3	8.4	8.1	6.3	5	4.8	13.4	14.1	6.1	4.7
ENSMUSG00000071531	Gprin2	protein_coding	29.87	0.4576	0.4433	1.323	0.005707	0.4371	0.5503	0.2548	0.746	0.2958	0.7892	-0.02594	0.977	0.254	0.7182	0.6911	0.254	0.5089	0.5086	0.3	0.5	0.3	0.5	0.9	0.5	1.1	0.6	0.2	0.6	0.6	0.2	1.2	1.2	1.1	1.1	0.9	0.7	1.7	2	1.6	0.4	0.3	0.4	0.4	0.7	0.7	0.2
ENSMUSG00000022885	St6gal1	protein_coding	353.2	0.6716	4.174e-05	1.32	4.943e-18	0.4688	0.0112	0.5638	0.002761	-0.1439	0.704	0.1805	0.4219	0.1544	0.4945	0.6232	0.0004789	0.7182	0.0001856	1.6	1.5	1.5	2.1	1.8	2.3	4	3.6	2.4	1.7	1.7	1.6	5.3	5.4	5.4	3.4	3.3	3.3	6.5	4.6	4.6	1.9	1.6	1.6	2.5	2.5	1.4	1.3
ENSMUSG00000079355	Ackr4	protein_coding	89.21	0.3473	0.2562	1.319	5.761e-08	4.372	3.373e-36	0.2904	0.6957	1.423	3.165e-08	0.5489	0.05763	-3.908	1.214e-28	0.4633	0.1334	-3.618	2.939e-21	0.7	0.5	0.3	0.5	0.6	0.6	0.2	0.3	0.5	0	0	0	0.1	0	0	0.7	0.8	0.7	1.8	1.2	1.4	1	0.7	0.7	0	0	1.5	1.5
ENSMUSG00000072825	Cep170b	protein_coding	1361	0.4787	0.000699	1.319	5.163e-25	0.04969	0.8543	0.4192	0.009101	-0.07501	0.8185	-0.5269	0.000277	0.309	0.03857	0.3587	0.01785	0.7281	1.616e-06	4.3	3.2	3.9	3	3.7	3.4	12.8	11	11.2	5.2	4.9	4	16.2	19.1	19	4.7	4.8	4.7	7.8	9.1	8.8	2.8	2.7	2.4	6	6.7	4.3	3
ENSMUSG00000033585	Ndn	protein_coding	191.5	-0.1737	0.5734	1.318	5.044e-10	0.6099	0.01139	-0.105	0.7878	-0.04501	0.9463	-0.7772	0.001301	-0.01838	0.963	0.5916	0.01455	-0.1234	0.7808	1.6	1.3	1.1	1.3	1.2	1.1	4.9	6	5	1.5	1.6	1	2.8	2.9	3.3	1	1.2	0.9	3.8	2.6	2.8	0.9	0.9	0.7	1.1	1.4	1	1.6
ENSMUSG00000020937	Plcd3	protein_coding	315.2	0.3615	0.03357	1.318	8.317e-20	1.48	5.921e-24	0.6703	0.000169	0.3972	0.05007	-0.6383	0.0001044	-0.8701	2.57e-08	0.6103	0.0001257	-0.1998	0.423	3.3	3	4.3	3.2	3.2	2.7	2	2.1	1.7	2	1.7	1.9	3.1	2.5	2.9	4	3.6	4.1	7	8.3	7.4	2.6	2	1.9	3.2	2.7	4.7	4.5
ENSMUSG00000043924	Ncmap	protein_coding	52.85	0.4899	0.1883	1.316	2.314e-05	1.912	9.573e-09	0.8649	0.03792	1.004	0.007321	1.326	2.78e-05	-1.432	3.471e-05	0.4802	0.2293	-0.5672	0.2282	1	0.7	0.3	0.5	0.8	0.8	0.1	0.2	0.2	0.3	0.2	0.3	0.1	0.1	0.1	1	1	1.2	1.2	2.5	2.1	2.2	1.8	1.9	0.5	0.5	1.5	1.6
ENSMUSG00000022096	Hr	protein_coding	106.5	-0.01216	0.9799	1.316	2.187e-08	0.9476	0.0004331	0.7462	0.01235	0.06471	0.9284	-1.561	3.417e-09	-0.9114	0.0004826	0.03614	0.936	-0.1653	0.7255	0.6	0.5	0.4	0.6	0.5	0.6	1.3	1.2	1.2	0.2	0.3	0.3	0.4	0.2	0.3	0.5	0.5	0.6	1.5	1.3	1.3	0.2	0.2	0.2	0.4	0.6	0.7	0.5
ENSMUSG00000086807	Platr21	processed_transcript	234.7	1.013	3.302e-05	1.315	2.34e-08	-0.1323	0.7334	-0.1164	0.7612	-0.06057	0.926	-0.5	0.05704	1.038	2.769e-06	0.9056	8.843e-05	0.9215	0.0003588	2.3	2.2	0.8	0.9	0.7	0.8	2.8	2.6	2.2	4.2	4.4	3.3	2.2	2.3	1.8	1.7	1.6	1.6	1.5	2.4	2.3	1.2	1.6	1.2	3.5	3.8	1.6	1.7
ENSMUSG00000022432	Smc1b	protein_coding	119.3	0.1343	0.7465	1.313	8.874e-07	0.4031	0.2233	0.2926	0.4211	-0.3314	0.5633	-0.116	0.7912	1.417	1.259e-07	1.82	7.444e-12	1.71	4.059e-09	0.6	0.5	0.2	0.5	0.6	0.5	0.5	0.5	0.7	1.2	1.4	1.4	3.2	3.3	3.9	0.5	0.7	0.7	1.9	1.1	1.4	0.5	0.4	0.5	1.5	1.9	0.6	0.4
ENSMUSG00000074796	Slc4a11	protein_coding	290.5	0.292	0.1206	1.313	9.091e-18	0.2714	0.2397	0.9906	2.747e-08	0.07282	0.8719	0.2167	0.3188	-0.2645	0.1973	0.006924	0.9851	0.7261	0.0001613	1.8	1.3	1.5	2.3	2.1	2.2	1.8	1.3	1.7	1.4	1.3	1.2	2.2	2.4	2.2	2.6	2.8	2.7	6.7	5.1	4.9	2	2	1.5	2.4	2.9	1.5	1.7
ENSMUSG00000032826	Ank2	protein_coding	919.1	-0.09732	0.7772	1.312	1.397e-09	0.03701	0.9382	0.3675	0.2232	-0.4619	0.1433	-0.601	0.01396	-0.1035	0.7533	-0.0665	0.8576	0.264	0.4629	1.3	1	0.5	0.4	0.5	0.3	1.4	1.2	1.3	1	1	0.6	2.7	3.5	2.7	0.4	0.5	0.4	1.1	1.2	1	0.6	0.6	0.6	1.1	1.1	0.6	0.7
ENSMUSG00000039234	Sec24d	protein_coding	1632	1.503	2.838e-30	1.31	3.735e-23	0.3629	0.02488	0.3822	0.02674	0.04547	0.9048	-0.045	0.8392	-0.2271	0.1643	0.1357	0.4844	0.1551	0.5101	11.1	8.1	8.1	6.1	6.9	5.5	9.3	8.3	7.9	8.4	8	7	6.1	7.2	6.4	18.2	18	16.9	12.6	17.3	16.5	9.6	8.9	8.2	9.5	10.9	10.8	8.6
ENSMUSG00000024754	Tmem2	protein_coding	4082	0.6573	2.092e-12	1.309	3.37e-48	-0.037	0.8487	0.1055	0.474	-0.02849	0.9182	0.2287	0.03926	0.6056	1.266e-10	0.5686	2.998e-09	0.7111	1.533e-11	18.6	14.7	14.6	16.9	18.3	19.3	17.4	14.7	14.4	25.1	24.4	23.9	28	29.4	29.4	29.6	26.9	29.9	43.3	47.2	45.6	19.7	18.5	18.2	25	27.6	16.1	14.8
ENSMUSG00000039224	D1Pas1	protein_coding	371.3	1.482	9.713e-12	1.308	2.609e-09	0.4217	0.09672	-0.05315	0.8965	0.9847	2.796e-05	-1.157	4.219e-07	1.872	3.227e-20	2.294	7.987e-30	1.819	1.081e-15	3.1	2.5	1.3	1.6	1.4	1.2	2.4	2.1	1.5	9.2	10.7	7.9	0.8	0.5	0.9	3.9	3.9	4.3	2.6	4	4.2	1.1	1.2	0.9	9.1	9	4.8	4.7
ENSMUSG00000099106	Gm27899	misc_RNA	1.542	0.437	NA	1.307	0.03936	0.5751	NA	0.1846	NA	-0.627	NA	-0.7279	NA	-0.4836	0.5367	0.09151	0.9287	-0.299	0.7654	1.6	0.9	0	0	0	0	1.3	0.8	0	0.4	0.3	0	6.9	1.9	0	0.8	1.4	0	2.9	3.2	2.9	0	0	0	0	0.8	0	0
ENSMUSG00000070141	Mir494	miRNA	8.521	0.76	0.2808	1.307	0.03676	1.042	0.1413	-0.2514	0.7984	1.646	0.02109	0.463	0.5682	0.479	0.544	1.521	0.01671	0.2276	0.8444	2	1	0	3.2	1.8	0.5	2.9	3.4	2.5	3	2.6	1.4	8	8.5	4.1	5.8	2.4	2.9	5.5	6.8	5.4	2.8	3.8	0.6	2.8	0.6	10.5	6.5
ENSMUSG00000034336	Ina	protein_coding	546.1	-2.764	9.838e-45	1.307	5.727e-12	-1.538	1.801e-15	-1.255	6.26e-09	-2.329	2.124e-30	-1.926	2.847e-23	0.5152	0.01423	-1.023	3.831e-07	-0.7397	0.001792	9	7.7	5.9	4.7	6.4	6.7	10	9.5	10.2	12.1	11.4	9.4	8.4	10.3	9.3	0.7	1	0.8	19.1	12.5	13.8	1.9	1.9	2	4.2	4.8	1.5	1
ENSMUSG00000017485	Top2b	protein_coding	3235	0.6751	0.0003683	1.307	1.082e-13	0.4563	0.03462	-0.2247	0.4128	0.1236	0.761	-0.2996	0.18	0.2553	0.2498	0.7115	0.0001629	0.03057	0.946	21.3	17.3	9.7	11.2	11.8	11.6	24	18.9	20.3	21.1	20.2	16.9	24.3	29.6	24.7	18	18.5	19.3	21.7	33	32.6	12.5	14.1	12.6	15.6	17.4	15.8	18.9
ENSMUSG00000020032	Nuak1	protein_coding	175.3	0.4532	0.06481	1.306	4.736e-10	1.753	1.532e-17	1.723	1.238e-14	0.7368	0.007676	0.5121	0.04919	-0.0937	0.7917	1.659	1.664e-14	1.629	4.078e-12	0.6	0.5	0.6	0.7	0.6	1	2.2	2	1.5	0.6	0.5	0.5	1.1	1.4	1.3	1.2	1	1.1	1.5	2.4	2	0.9	0.9	0.7	1.8	1.9	1.1	0.8
ENSMUSG00000032725	Folr2	protein_coding	38.75	0.6393	0.1464	1.304	0.000704	0.4019	0.4329	0.4827	0.3117	0.2524	0.7718	0.0165	0.9817	0.9895	0.01242	1.391	0.0003272	1.472	0.000425	0.7	0.8	0.1	0.6	0.4	0.8	0.4	0.6	0.3	1.7	1.3	1.1	0	0.1	0	1.1	0.9	1	1	2.1	1.9	0.8	0.7	0.5	2	2	1.2	0.6
ENSMUSG00000032802	Srxn1	protein_coding	1342	0.6165	1.878e-05	1.303	2.99e-22	0.2082	0.2782	-1.169	1.055e-14	0.07719	0.8169	-1.486	9.673e-28	0.4301	0.003393	0.6383	7.163e-06	-0.7393	4.101e-06	21.6	17.5	17.3	13.4	12.1	10.2	20.2	16.9	18.5	27.1	25.7	23.8	9.4	10.2	12.2	18.3	17.7	18.9	25.7	31.7	31.4	7.5	6.1	6.3	10.2	12.2	18.7	18.6
ENSMUSG00000040009	Gnaz	protein_coding	124.3	-0.0981	0.7965	1.302	2.675e-08	0.251	0.4938	1.279	1.864e-07	-0.1783	0.7764	0.408	0.1967	0.4966	0.08806	0.7477	0.008713	1.776	9.613e-12	0.6	0.3	0.7	0.5	0.9	0.7	2.1	1.9	2.1	0.9	0.6	0.6	4.4	5.1	4.6	0.6	0.7	0.7	2	1.9	1.5	0.7	0.7	0.5	1.6	1.9	0.5	0.3
ENSMUSG00000028995	Fam126a	protein_coding	465.5	0.6896	0.0001129	1.301	5.137e-15	0.3654	0.06738	0.4016	0.0517	0.1207	0.7574	0.03511	0.904	0.8554	4.33e-07	1.221	1.989e-13	1.257	6.363e-12	1.3	1.1	0.9	0.7	1	1	1.9	1.4	1.3	2.1	2.1	2	2.6	3.2	2.7	1.3	1.5	1.6	1.8	2.5	2.4	1.2	1.2	1.2	2.6	2.9	1	1.4
ENSMUSG00000034640	Tiparp	protein_coding	2289	0.8272	1.583e-16	1.299	1.986e-40	-0.2644	0.02777	-0.4391	0.0002279	0.1568	0.383	-0.21	0.09258	0.9907	1.649e-23	0.7263	1.445e-12	0.5516	3.396e-06	14	12	9.6	11	13	12.3	37.4	35.2	36.9	24	22.1	26.2	23.6	27.4	24.4	21.3	21.6	22.1	29	31.4	30	11.2	10.1	10	16.5	19	13.3	13.6
ENSMUSG00000029026	Trp73	protein_coding	311.7	-1.25	3.766e-09	1.298	1.479e-10	0.6233	0.01049	0.6668	0.009077	-0.2682	0.4886	-0.5636	0.0171	-0.9826	4.111e-06	-0.3593	0.1683	-0.3158	0.3317	2.5	1.8	3	2.2	2.2	1.8	1.3	1.2	1.4	1.3	1	1.3	3.5	3.4	3.3	0.7	0.8	1	7.1	4.1	4.5	1.7	1.8	1.4	1.7	2.2	2.3	1.9
ENSMUSG00000042275	Pelo	protein_coding	476.1	0.7842	6.193e-08	1.296	7.497e-21	0.1094	0.6425	0.1648	0.4301	-0.1293	0.6829	-0.749	8.893e-07	0.4279	0.005143	0.5373	0.0004656	0.5927	0.0004485	9.4	7.7	10.8	8.2	7.6	7.2	17.5	16.3	14.4	12.3	12.7	11.6	9.1	10.2	9	14.2	12.4	13.1	16.8	20.8	19.3	6	5.7	4.4	13.8	13.7	8.9	6.7
ENSMUSG00000081885	Gm13231	processed_pseudogene	92.84	0.8128	0.02309	1.295	9.186e-05	0.2575	0.6127	-0.3765	0.4082	0.5613	0.2755	-0.7046	0.06819	1.049	0.001669	1.307	8.412e-05	0.6729	0.1278	1.4	0.9	0.3	1	0.7	0.7	0.8	1.2	0.7	2.3	2.4	1.3	0.3	0.2	0.4	1.4	1.4	1.2	1.4	2.2	2.2	0.6	0.5	0.5	1.3	1.7	1.2	1.2
ENSMUSG00000044681	Cnpy1	protein_coding	1100	1.226	6.549e-24	1.294	1.263e-26	0.01967	0.9449	-0.6928	2.334e-06	-0.564	7.019e-05	-2.305	3.351e-76	-0.6251	9.492e-07	-0.6055	3.951e-06	-1.318	1.734e-21	9.6	8.4	8.4	5.8	6	6	13.1	10.8	11.9	5.7	6.3	5	0.9	0.7	0.8	14.5	13	14.4	11.8	16.1	16	2	1.7	1.6	3.6	3.4	6.2	5.9
ENSMUSG00000072944	Nup62cl	protein_coding	1063	1.351	1.153e-10	1.291	6.525e-10	0.4938	0.05709	1.366	6.078e-09	0.2541	0.5286	0.5426	0.02508	-0.05056	0.8886	0.4433	0.07717	1.315	2.668e-08	15.2	13.8	12.7	11.7	14.1	12.3	9.9	11.9	8.4	14.5	13.3	12.5	0.7	0.9	1.4	33.4	31.4	35	16.5	40.7	38.5	21.1	19.6	20.9	35	37.1	17.4	16.9
ENSMUSG00000032501	Trib1	protein_coding	700.6	0.9561	5.084e-09	1.29	4.313e-16	0.4693	0.009582	0.4866	0.01208	0.02858	0.9567	-0.8492	4.558e-07	0.2001	0.3252	0.6694	6.702e-05	0.6867	0.0002756	4.1	3	3.5	2.2	2.5	1.9	7	5.3	5.7	4.4	3.9	3.9	9	10.9	10.1	4	4.3	4.7	4.2	6.5	5.9	2	2.1	1.7	5.6	5.8	4	3.1
ENSMUSG00000074269	Rec114	protein_coding	263.2	0.8506	0.003091	1.289	1.837e-06	0.4259	0.2523	-0.04802	0.9315	0.07269	0.9251	-0.5384	0.09295	-0.6165	0.04014	-0.1906	0.6385	-0.6645	0.06524	12.1	11.4	5.1	7.3	8.5	5.7	0.3	0.4	0.3	6.6	7.6	4.5	0.8	0.8	1.2	12.1	13	14.6	11.1	24.5	19.1	6.2	6.3	7.4	5	7.1	11.7	9.8
ENSMUSG00000027189	Trim44	protein_coding	2293	1.088	5.574e-15	1.289	5.914e-21	0.7156	4.455e-07	0.4154	0.01587	1.09	1.218e-14	-0.2928	0.08057	1.248	2.209e-20	1.963	1.44e-49	1.663	5.809e-29	10.3	9.2	5.8	5.2	5.8	4.2	20.4	18.3	16	21.8	21	19.2	12.9	15.4	13.8	10.7	11	10.9	11.2	13.4	13	6.9	7.6	6.5	27.9	27.6	18.2	19.1
ENSMUSG00000032366	Tpm1	protein_coding	3123	0.3467	0.01108	1.289	2.207e-27	0.1753	0.3191	0.4153	0.00556	0.02705	0.9414	-0.1575	0.3259	-0.1747	0.2495	0.0005212	0.9993	0.2406	0.1787	13.4	12.1	12.1	6.6	7.7	7.1	40.9	36.9	29.7	12	12.4	8.9	56.3	67.1	54.3	8.8	9.5	9	16.8	18.7	17.3	11.6	11.8	10.4	14.9	14.9	11.8	12.7
ENSMUSG00000094190	Gm25451	miRNA	14.35	1.139	0.04625	1.286	0.02052	0.4232	0.6553	0.9952	0.1446	0.262	0.8462	0.1486	0.8644	-0.7927	0.237	-0.3696	0.6593	0.2025	0.8524	2.6	3.6	1.3	2.3	2.9	8.8	4.7	1.2	1.8	2.6	0.7	0.7	1.3	0	0	11.1	12.5	13.4	9.7	16.4	16	2.4	3	4.2	3.2	3.6	5.4	4.3
ENSMUSG00000095147	Mir3070a	miRNA	61.45	0.8237	0.04263	1.286	0.0006099	0.9223	0.02472	-0.268	0.6504	1.023	0.03579	-0.1065	0.8646	0.65	0.1386	1.572	4.487e-05	0.382	0.5521	14.7	12.2	0	12.2	15.9	16.9	48.8	42.3	26.7	22.7	22.2	9.3	69.6	52.7	39	24.4	26.4	35.8	32.6	45.6	44.1	10.9	13.9	6.3	16.9	12.5	17.3	24.8
ENSMUSG00000022548	Apod	protein_coding	238.4	1.916	5.845e-12	1.286	7.904e-06	1.83	6.719e-11	0.9652	0.004309	0.9685	0.003283	0.2635	0.4927	-1.09	0.0002002	0.7394	0.01817	-0.1251	0.832	4.2	3.8	1.6	1.7	2	1.8	0.9	0.4	0.8	1.6	2.1	0.7	0.1	0	0.1	7.4	7.2	8	3.4	5.3	5.6	4.2	4.4	3.5	3.2	2.9	6.5	7.6
ENSMUSG00000031897	Psmb10	protein_coding	293.7	1.561	6.923e-16	1.286	6.607e-11	-0.2315	0.39	0.3375	0.1639	-0.3362	0.3144	0.04357	0.8948	0.9901	2.413e-07	0.7585	0.0002173	1.328	1.652e-10	3.9	3.3	3.5	2.4	3.1	1.8	20.4	18.4	14.2	7.1	8.1	6.4	8.2	8	8.4	7.6	7.7	6.8	7.4	5.2	5.5	4.3	3.8	3.1	9	9.4	2.1	2.9
ENSMUSG00000025491	Ifitm1	protein_coding	1725	-0.6178	0.002386	1.285	4.349e-12	-0.04298	0.9169	1.645	2.857e-15	-0.7494	0.0006847	1.052	6.561e-08	-0.8636	9.837e-06	-0.9066	4.785e-06	0.7813	0.0006162	62	47.8	31.7	78.8	82.8	87.1	21.1	19.5	14	26	32.4	18.9	9.9	8.4	9.5	60.7	53.1	46.6	194.3	209.9	214.5	107	107.2	87.4	86	81	22.4	28.4
ENSMUSG00000040183	Ankrd6	protein_coding	1197	0.9616	5.563e-12	1.285	3.726e-21	-0.02831	0.9253	-0.3108	0.09428	0.02213	0.9628	-0.889	9.318e-10	0.5585	0.0001316	0.5301	0.000439	0.2477	0.2483	8	6.9	6.4	6.5	7	5.9	7.3	5.5	5.5	12.1	11.4	8.2	4.2	5	3.9	13.2	12.4	12.5	13.5	17.5	16.9	4	3.8	3.7	8	9	7.1	7
ENSMUSG00000059816	Fam159a	protein_coding	20.58	0.2751	0.6719	1.283	0.006021	-0.3066	0.6735	-0.2311	0.7479	0.04641	0.9783	0.09332	0.9021	0.986	0.04431	0.6795	0.2354	0.7549	0.234	1	0.8	0.8	0.9	1.2	0.9	1.8	0.9	1.1	2.4	2	1.7	0.2	0.4	0.6	1.4	1.1	1.3	1.5	4.5	2.4	1.3	1	0.7	1.1	2.3	1.4	0.9
ENSMUSG00000030232	Aebp2	protein_coding	2589	0.2852	0.1475	1.283	1.1e-15	0.4412	0.02257	0.7564	7.932e-05	0.3002	0.244	0.5728	0.00139	0.4998	0.004416	0.941	1.183e-08	1.256	3.652e-12	10	7.4	5.1	5.7	6.4	5.9	8.1	7.3	6.6	11	10.7	10.5	6.7	8.1	7.3	7.5	7.3	7.3	19.5	13.2	11.8	11.6	11.6	10.8	17.4	19.4	9.4	8.9
ENSMUSG00000016028	Celsr1	protein_coding	1689	1.176	3.431e-14	1.283	6.326e-17	1.046	3.868e-11	0.7665	2.889e-05	1.045	1.06e-10	0.5469	0.001471	-0.6172	0.000171	0.429	0.01553	0.1493	0.605	4.5	3.6	5.2	3.3	3.4	3.1	4.7	4.2	4.4	2.9	2.5	3.1	7.3	8.5	8	7.2	7.4	7.8	5.5	9.4	9.2	7	6.6	5.8	4.8	5	10.9	8.2
ENSMUSG00000065749	AF357428	snoRNA	13.15	0.8546	0.1713	1.282	0.02526	1.29	0.03289	-0.05237	0.9597	0.4421	0.7111	-0.1529	0.8643	0.3182	0.6886	1.608	0.005451	0.2659	0.8026	3.5	1.7	4.5	5.3	3.7	3.4	9.5	9.1	13.6	2.9	5.8	3.4	20.3	14	6.1	8.2	9.8	7.7	10.5	18	8.9	2.3	2.4	3.2	6	1.6	4.7	1.5
ENSMUSG00000033306	Lpp	protein_coding	867.3	0.8721	1.473e-05	1.281	2.589e-11	0.04721	0.9057	0.05086	0.8934	0.233	0.5151	0.01223	0.973	0.5464	0.007193	0.5936	0.004146	0.5972	0.0123	1.6	1.3	1	0.5	0.8	0.5	2.8	2.7	2	2.3	2.1	1.6	6.5	8.3	6.4	1.1	1.1	1.2	1.2	1.6	1.6	1.4	1.5	1.1	2	2.1	1.6	1.4
ENSMUSG00000025934	Gsta3	protein_coding	162.7	1.508	1.249e-11	1.28	1.389e-08	1.119	1.254e-05	1.938	1.055e-14	0.2394	0.6032	0.5819	0.02264	-1.65	2.672e-12	-0.5318	0.05169	0.288	0.4332	1.7	1.5	0.9	1	1	1.4	0.3	0.3	0.2	0.4	0.4	0.6	0	0	0.1	3.2	3.1	3.5	2.1	3.1	3.3	2.3	2.4	1.9	1.6	2	2	1.6
ENSMUSG00000074479	Gm10704	processed_pseudogene	62.97	0.5735	0.05577	1.279	1.161e-06	-0.6882	0.02841	0.8066	0.00466	-0.5361	0.2101	0.04251	0.9263	0.2891	0.3899	-0.3991	0.2677	1.096	0.0001782	4	3.3	1.3	2.5	3.1	2.5	2.8	2.2	2	3.9	4.4	3.4	0.4	1	0.4	3.9	4.6	3.7	6	6.5	7.8	3.5	3.3	3.1	7.3	6.8	2	2.3
ENSMUSG00000026676	Ccdc3	protein_coding	182.1	1.384	1.052e-09	1.277	2.156e-08	0.7428	0.002747	0.7668	0.00365	0.141	0.8089	-0.7664	0.005288	0.5261	0.04783	1.269	1.019e-07	1.293	7.159e-07	1.3	1	1.9	1.7	1.9	1.2	6.9	6	6.5	2.1	1.8	1.8	0.9	0.7	1.1	4.5	4	4.4	3.5	4.2	4.3	1	0.4	0.8	3.4	3.2	1.9	1.1
ENSMUSG00000032228	Tcf12	protein_coding	2256	0.7912	1.961e-14	1.277	3.916e-37	0.436	0.0001244	0.7025	2.265e-09	0.1384	0.4818	0.4967	7.229e-06	-0.2084	0.09111	0.2276	0.0711	0.4941	7.061e-05	5	4	3.4	4.3	4.5	4	6.4	5.8	5.3	3.8	3.6	3.5	4.7	5.2	5	7.5	7.2	7.4	9.5	10.8	10.8	6.2	6.1	5.6	5.6	6.3	4.9	4.4
ENSMUSG00000000402	Egfl6	protein_coding	200	2.089	8.011e-18	1.276	4.998e-07	1.57	9.717e-11	1.758	2.102e-11	1.055	0.000123	-0.0461	0.9151	-0.4537	0.1215	1.116	1.038e-05	1.304	2.181e-06	2.8	2	1.4	1.4	1.6	1.1	0.8	0.8	1	1.8	1.5	1.3	0.2	0.1	0.2	6	6.6	5.6	1.9	4.2	4.1	2.2	1.9	2.1	5.1	5.9	4.2	4.7
ENSMUSG00000022016	Akap11	protein_coding	2842	1.254	2.562e-24	1.276	2.992e-25	0.6965	8.542e-08	-0.1632	0.3976	0.4454	0.00354	-0.4591	0.00104	0.5416	3.662e-05	1.238	1.169e-23	0.3783	0.02254	10.4	9.3	5.5	7.8	7.8	7.2	7.7	7.5	7.7	12.4	12.9	12.2	5.6	6.7	5.7	17.5	18.5	18.9	17.3	19.5	19	6.1	6.4	6.1	10.9	11.4	11.5	11.9
ENSMUSG00000041235	Chd7	protein_coding	3390	0.9373	4.292e-11	1.275	3.171e-20	0.2242	0.2542	-0.4579	0.009157	0.0664	0.8546	-0.6616	9.665e-06	0.9087	9.357e-11	1.133	3.599e-16	0.4508	0.01282	9.4	7.3	5.7	4	4.9	4.3	13.1	11.2	11.8	15.4	14.8	12.4	7.6	9.1	7.4	8.9	8.4	8.4	8.5	11.9	12.1	4.8	4.8	4.5	9.9	10.7	8.3	7.7
ENSMUSG00000021268	Meg3	lincRNA	3109	0.9288	2.287e-05	1.269	1.637e-09	0.8569	0.0001834	0.1519	0.6813	1.274	8.852e-09	-0.2352	0.4122	0.4769	0.04629	1.334	3.013e-10	0.6288	0.02178	3.5	2.9	2.1	3.6	3.6	3.2	10	9	6.9	4.8	4.7	2.4	19.7	17.9	13.5	7	6.2	7	6.6	9.9	9.2	2.8	2.3	2.1	4.3	4.5	7.9	5.8
ENSMUSG00000003949	Hlf	protein_coding	94.32	1.04	1.133e-06	1.269	1.258e-09	2.133	7.188e-18	1.432	2.763e-07	0.4068	0.1544	-0.8529	5.722e-05	-2.912	1.053e-35	-0.7796	0.0004497	-1.48	2.336e-10	0.9	0.8	0.8	0.4	0.4	0.4	0.3	0.1	0.3	0.1	0.1	0.1	0.2	0.2	0.2	0.9	0.8	0.8	1	1	1	0.5	0.5	0.4	0.3	0.3	1.1	1
ENSMUSG00000039745	Htatip2	protein_coding	173.1	1.159	3.34e-09	1.269	6.186e-11	0.3915	0.08108	0.3717	0.1141	0.507	0.05034	-0.4201	0.07115	0.6091	0.002567	1.001	2.722e-07	0.9809	4.609e-06	2.9	2.2	2.7	2.1	1.5	2.2	1.6	1.4	1.1	3.7	4.7	3.6	1.6	2	2	4.8	4.2	4.2	4.2	5.3	4.9	2.4	1.5	1.9	5.3	5.2	3.3	3.9
ENSMUSG00000026479	Lamc2	protein_coding	481.5	0.9156	2.52e-05	1.268	1.183e-09	1.894	5.919e-22	2.177	3.583e-24	0.642	0.008609	0.8892	2.048e-05	-1.399	2.949e-12	0.4949	0.03009	0.7781	0.001144	2.7	2.3	2.3	0.9	0.9	0.6	1.8	1.3	0.8	1	0.9	0.8	0.9	1.1	0.9	1.5	1.6	1.5	1.4	2.5	2.2	4.7	5	4	4.4	4.2	3.5	3.7
ENSMUSG00000054648	Zfp869	protein_coding	125.6	1.168	0.0001178	1.267	2.405e-05	0.6754	0.01684	0.02951	0.954	0.4625	0.2175	0.09827	0.7961	-0.4438	0.1241	0.2316	0.5087	-0.4143	0.2648	3.5	2.9	2.9	0.2	0.8	0.8	3.9	3.2	4.7	2.4	2.3	2.2	5.8	6.8	6.3	2	1.5	1.4	2.5	1.1	1.5	3.1	3.9	3.1	2.6	2.1	4.2	4.2
ENSMUSG00000031994	Adamts8	protein_coding	142.3	1.245	7.963e-07	1.267	4.366e-07	2.104	1.811e-16	2.524	5.202e-21	0.4874	0.1763	0.718	0.006805	-2.032	1.708e-15	0.0719	0.8643	0.4922	0.1448	1.2	0.9	1.7	0.6	0.7	0.7	0.8	0.6	0.7	0.3	0.3	0.2	0.2	0.5	0.3	1.7	1.5	1.8	1.3	2.1	1.7	2.4	2	1.6	1.7	1.7	2	1.6
ENSMUSG00000040350	Trim7	protein_coding	141.8	-0.1497	0.5563	1.266	2.71e-13	0.461	0.03988	0.3301	0.182	-0.02777	0.9619	-0.6076	0.001642	-1.033	1.068e-08	-0.5716	0.004541	-0.7025	0.001035	1.1	0.8	0.9	0.7	0.7	0.6	0.4	0.2	0.3	0.5	0.4	0.5	0.6	0.6	0.6	0.5	0.6	0.7	1.6	1.5	1.6	0.6	0.7	0.6	0.6	0.5	1	0.9
ENSMUSG00000022619	Mapk8ip2	protein_coding	426.5	0.4942	0.008522	1.265	3.891e-14	-0.05201	0.893	1.379	1.618e-13	-0.05978	0.904	0.3136	0.14	-0.6692	0.0002947	-0.7212	0.000183	0.7098	0.0005583	2.3	1.8	2.3	2.1	2.1	2.3	3.4	2.9	3.2	1.5	1.3	1	5.3	5.7	6.1	3.5	2.9	2.7	5.2	5.2	5.3	2.9	2.5	2.3	3.6	3.3	2.8	1.7
ENSMUSG00000056602	Fry	protein_coding	978.8	0.8906	0.005717	1.259	3.566e-05	3.133	1.431e-27	0.9816	0.006991	1.801	5.74e-09	0.4329	0.2539	-0.957	0.002597	2.176	8.804e-14	0.02463	0.9762	1	0.7	0.4	0.8	0.8	0.7	0.3	0.2	0.2	0.4	0.4	0.3	0.2	0.2	0.1	1.2	1.9	1.5	1	2.6	2.4	1.1	1	0.9	0.6	0.8	3	2.6
ENSMUSG00000112622	AC122850.1	TEC	4748	0.7854	8.072e-07	1.259	1.158e-16	0.329	0.0954	-0.8212	4.713e-06	0.6874	6.961e-05	-0.6308	0.0001523	1.034	1.448e-11	1.363	1.786e-19	0.2125	0.4034	33.7	27.9	18.1	17.4	15.5	13.9	20.3	18.6	15.9	60.2	59.5	46.2	14.3	13.3	12.9	25.9	27.1	28.2	30.8	41.6	41	17.3	18.4	15.8	31.1	31	40.7	43.2
ENSMUSG00000071573	Rnls	protein_coding	43.92	1.303	0.0001128	1.257	0.0002105	0.5879	0.1386	0.1243	0.8297	0.4158	0.5043	0.547	0.1706	0.3241	0.4552	0.912	0.01228	0.4484	0.3788	0.7	0.6	0.7	0.2	0.8	0.6	0.9	0.7	1.5	1.1	0.8	0.7	1	1.1	0.9	1.7	1.6	1.5	1.2	1.6	1.8	1	1.2	0.9	1	0.9	0.8	0.8
ENSMUSG00000086173	Kis2	processed_transcript	270.5	0.8224	0.0001314	1.255	7.405e-10	0.3729	0.1175	0.2158	0.4454	0.178	0.6774	0.1087	0.7155	0.8262	3.466e-05	1.199	8.163e-10	1.042	2.168e-06	3.6	2.2	4.6	1.6	1.8	2.2	7.7	7.9	8.6	5.8	6.1	5.7	7	5.6	4.4	3.8	2.9	3.7	4.6	4.9	4.5	3.8	3.3	3.4	6.6	7.1	3.7	3.6
ENSMUSG00000071176	Arhgef10	protein_coding	395.3	0.5648	0.002242	1.254	7.108e-14	0.2984	0.1525	0.6537	0.0003958	-0.3929	0.08704	-0.4586	0.01234	-0.07108	0.7754	0.2274	0.2828	0.5826	0.002737	1.8	1.6	1.7	0.7	0.8	0.7	1.8	1.5	1.7	1.9	1.4	1.6	2.7	3.3	3.1	1.2	1.1	1	1.4	1.8	2.1	1.3	1.3	1.1	2.6	2.5	1.7	1.1
ENSMUSG00000034832	Tet3	protein_coding	490.9	1.196	1.528e-14	1.253	5.799e-16	0.6621	6.085e-05	0.6357	0.0004584	-0.07208	0.8572	-0.8369	2.257e-07	-0.6054	0.0001862	0.05668	0.8299	0.03034	0.9355	1.3	1	0.9	0.6	0.6	0.6	1.3	1.3	1.1	0.7	0.7	0.7	2	2.1	2	1.4	1.3	1.5	1.3	1.6	1.5	0.7	0.5	0.6	1	1.3	1.2	0.9
ENSMUSG00000039831	Arhgap29	protein_coding	684.4	0.166	0.4172	1.253	4.833e-17	0.02925	0.9281	0.4068	0.03009	-0.1173	0.7381	0.5725	0.0005507	0.5964	0.0001735	0.6256	0.0001187	1.003	3.561e-09	2.4	1.8	1.4	1.5	1.6	1.8	4.5	3.9	3.3	3.2	2.8	2.7	5.5	6.4	5.7	1.8	1.9	1.8	4.1	3.8	4.1	3	3	2.6	3.5	4.2	1.3	2
ENSMUSG00000049807	Arhgap23	protein_coding	620.3	0.4128	0.009361	1.253	3.176e-19	1.48	3.365e-25	0.6083	0.0005519	0.7668	9.555e-07	-0.8222	7.409e-08	-0.996	1.666e-11	0.4836	0.002408	-0.3877	0.04882	2.9	2.8	3.7	2.8	3.1	2.8	2.7	3	2.2	1.7	1.4	1.4	4.9	4.6	5	3.9	3.6	4.1	6	7.7	7.3	1.9	1.6	1.6	2.3	2.3	6.5	4.5
ENSMUSG00000006200	Rhox6	protein_coding	60.6	0.06063	0.9176	1.252	0.0003719	0.3018	0.577	0.4871	0.2914	0.9425	0.05841	1.895	2.628e-07	1.411	0.0001569	1.713	4.485e-06	1.898	1.802e-06	0.7	1	0.6	1.1	1.9	2.4	1.5	2.1	0.8	1.7	3.4	2.4	0.6	0.4	0.7	1.7	2.1	2.1	5	4.9	4.4	3.3	4.1	3.4	4.5	2.8	1.2	1.2
ENSMUSG00000054057	A930004D18Rik	protein_coding	326	1.696	1.771e-15	1.251	1.008e-08	0.04719	0.9139	0.2362	0.4584	0.3564	0.318	0.008987	0.9829	0.8826	5.623e-05	0.9297	3.008e-05	1.119	4.073e-06	3.2	2.9	2.5	1.7	1.7	2	1.2	0.5	0.8	5.4	5.3	5.7	1.8	1.9	1.3	6.6	5.8	5.8	2.8	5.3	5.2	3.4	2.8	2.7	6.1	7	4.3	3.3
ENSMUSG00000101599	Gm20342	lincRNA	275.6	0.8224	0.0002464	1.251	3.848e-09	0.4085	0.1188	0.6375	0.01003	0.08641	0.8749	-0.2956	0.2614	-0.1529	0.5989	0.2556	0.3557	0.4846	0.08163	1.4	1.3	1	0.5	0.5	0.7	0.8	0.6	0.5	1.3	1	1.1	0.7	0.6	0.5	1.1	0.9	1.2	1	1.8	1.5	1	1.1	1	1.6	2	1.4	1.2
ENSMUSG00000023990	Tfeb	protein_coding	269.8	0.9348	1.108e-07	1.248	2.513e-13	0.5405	0.01392	0.5056	0.02934	-0.1708	0.6383	-0.5481	0.004329	-1.756	8.006e-24	-1.215	2.03e-11	-1.25	2.343e-10	3	2.5	2.1	1.6	1.5	1.9	1.1	1	0.6	0.7	0.8	0.7	0.8	0.6	0.7	3.2	3.1	3.4	4.4	3.9	3.7	2	1.7	1.6	1	1.1	2.8	2.2
ENSMUSG00000033446	Lpar6	protein_coding	366.1	0.4565	0.01379	1.248	2.127e-14	0.1388	0.6291	-0.5298	0.01242	-0.05696	0.9048	-1.266	4.479e-13	-0.3747	0.0509	-0.2359	0.2992	-0.9045	5.756e-06	2.3	2.2	1.8	1.3	1.9	2.3	6.6	6.5	5	2	1.5	1.6	3.5	4.5	3.5	2.7	2.4	2.5	4.1	4.4	4.9	0.9	0.9	0.8	1.1	1.2	2.2	2
ENSMUSG00000022139	Mbnl2	protein_coding	1130	-0.3855	0.004832	1.247	1.837e-25	0.6595	1.183e-07	0.898	1.74e-11	0.6677	6.013e-07	0.4469	0.0009822	0.4472	0.0006099	1.107	6.239e-20	1.345	3.116e-24	7.9	6.6	6.3	6.3	6.9	5.6	5.9	5	4.4	10	8.8	9.8	7.1	7	7.6	4.9	4.8	4.7	12.9	16.1	16.2	9.7	10	8.9	16.5	19.4	11.1	10.4
ENSMUSG00000024544	Ldlrad4	protein_coding	152.3	0.7182	0.001779	1.246	5.235e-09	-0.2076	0.5328	0.5074	0.04675	0.2326	0.5698	0.3861	0.1179	-0.1737	0.544	-0.3813	0.1469	0.3337	0.2851	3	2.6	2.2	1.4	1.6	1.6	1.2	0.5	1.3	2.4	2.6	2	0.6	0.3	0.4	2.6	2.6	2.5	3.3	3.9	4	4.1	3.3	3.1	3	3.8	3.6	2.7
ENSMUSG00000026425	Srgap2	protein_coding	2289	0.4547	0.0004242	1.245	2.601e-26	0.3453	0.01597	0.185	0.2992	0.2881	0.09328	-0.2151	0.1556	-0.1607	0.2993	0.1846	0.2416	0.02433	0.9354	7.4	6.3	4.7	5.6	6.6	5.6	5.3	4.1	3.9	6	5.6	5.1	6.8	7	6.6	8.1	8	8.3	13.5	14.1	14.9	5.8	5.3	5	5.9	6.7	7.8	7.7
ENSMUSG00000041046	Ramp3	protein_coding	163.6	1.002	1.093e-05	1.244	2.108e-08	0.2945	0.2323	0.8334	3.788e-05	-0.2543	0.5313	0.2218	0.4108	1.094	2.157e-08	1.389	1.052e-12	1.928	3.163e-21	2.7	2.7	4.2	1.8	1.5	1.3	4.3	2.8	4	6	6.9	6.3	5.4	6.1	6.3	3.5	3.1	2.7	3.6	3.5	4	4	3.1	3.3	11.3	12	2.4	2.3
ENSMUSG00000030688	Stard10	protein_coding	226.3	0.9132	3.538e-05	1.244	4.472e-09	0.2882	0.365	1.195	2.118e-07	0.5459	0.07804	1.089	1.264e-06	0.01328	0.9748	0.3015	0.3173	1.208	6.237e-07	1.6	1.4	0.9	1.5	1.8	1.6	7.8	8.6	9.5	1.4	1.3	1.5	8.4	9.6	10.1	3.3	3	3.3	3.8	4.6	3.7	3.3	2.8	3	2.9	3.8	2.3	2.2
ENSMUSG00000034751	Mast4	protein_coding	831.5	0.9808	1.096e-10	1.244	5.282e-17	0.4869	0.005008	0.1568	0.518	0.3703	0.08706	-0.3905	0.03012	0.05178	0.8361	0.5387	0.001274	0.2086	0.4096	0.8	0.7	0.7	0.7	0.8	0.8	1	0.8	0.7	0.9	0.8	0.6	0.9	0.9	0.8	1.7	1.5	1.6	1.5	2.1	2.1	0.6	0.6	0.5	0.8	0.9	1	1
ENSMUSG00000080459	Mir669g	miRNA	23.86	1.114	0.005622	1.242	0.00162	1.092	0.04661	0.9023	0.1104	0.8596	0.1875	0.4082	0.4912	-0.7933	0.1454	0.2985	0.6625	0.109	0.9128	3.4	3.4	2.5	5.9	9.1	11.6	3.3	3.9	3.5	1.4	2.1	1.3	2.3	1	1	23.9	19	19.3	15.8	23.9	29.2	5	5.3	3.6	2.4	4.6	9.9	5.9
ENSMUSG00000034786	Gpsm3	protein_coding	67.78	0.9615	0.005286	1.242	0.0001722	0.03405	0.9555	-0.279	0.5288	0.145	0.8545	-1.12	0.001303	1.199	9.429e-05	1.233	9.184e-05	0.9201	0.01371	2.7	1.1	0.9	0.8	0.8	1.2	0.4	0.5	0.6	4.1	4	3.8	0.7	0.3	1	1.8	2.1	2	2.2	2.6	2.4	0.8	0.7	0.7	2.9	3.7	1.6	1.8
ENSMUSG00000063506	Arhgap22	protein_coding	96.34	0.6894	0.02516	1.242	9.337e-06	-0.0007421	0.9995	0.7799	0.03133	0.4296	0.4932	-0.09086	0.8694	0.329	0.4519	0.3283	0.5001	1.109	0.003449	0.2	0.2	0.1	0.6	0.5	0.7	2.1	1.5	1.5	0.2	0.3	0.3	4.1	4.3	3.6	1.1	0.9	1	1.6	1.4	1.3	0.2	0.2	0.2	0.3	0.7	0.2	0.3
ENSMUSG00000048636	A730049H05Rik	protein_coding	151.8	1.548	3.405e-06	1.241	0.0002624	0.4857	0.2782	1.15	0.002197	0.7513	0.09332	0.1452	0.7706	-0.1058	0.8392	0.38	0.3847	1.044	0.00797	1.9	1.3	1.1	1.2	0.7	0.6	0	0.1	0.2	1.7	1.5	0.8	0	0.1	0	2.8	2.5	2.5	1.1	2.9	2.3	1.5	1.5	2	3.4	3.2	2.1	2.7
ENSMUSG00000048807	Slc35e4	protein_coding	102.6	0.6261	0.02656	1.241	1.018e-06	0.6459	0.04882	0.3262	0.4108	0.08464	0.9079	-0.2901	0.4019	-0.9321	0.000878	-0.2862	0.442	-0.6059	0.09157	1.1	0.8	0.9	0.7	1.1	0.8	2.2	2.3	2.4	0.6	0.4	0.4	3.1	2.2	2.8	1.5	1.1	1.5	2.6	2.1	1.8	1	0.7	0.6	0.6	0.6	1	1
ENSMUSG00000040761	Spen	protein_coding	2656	1.403	3.019e-19	1.241	2.681e-15	1.165	2.153e-13	0.3824	0.06787	1.028	5.197e-10	-0.2326	0.2568	0.1011	0.6666	1.266	6.232e-16	0.4835	0.01914	7.5	5.4	4.1	3.3	3.7	3.9	6.3	5.6	4.6	6.1	5.9	6.4	2.7	2.9	2.7	10	9.3	10	6.8	10.1	9.3	5.1	4.6	4.8	7.9	8.1	13.3	9.9
ENSMUSG00000025357	Dgka	protein_coding	444.3	-0.6473	1.08e-05	1.241	2.592e-20	-0.1626	0.4709	0.4321	0.01293	-0.2977	0.1836	0.3282	0.04976	-0.2279	0.194	-0.3904	0.02127	0.2042	0.3748	3.5	2.7	2.8	3.7	3.7	3.6	3.9	3.6	3.4	2.7	2.5	2.5	3.7	4.3	3.6	2.7	2.2	2	8.8	8.8	8.4	4.1	4.1	3.2	3.2	3.8	2.1	2.5
ENSMUSG00000064487	Gm23736	snoRNA	9.775	1.364	0.01855	1.24	0.03576	-0.4269	0.6267	-0.5655	0.4466	0.1502	0.9243	-0.5055	0.5105	0.7378	0.2595	0.3109	0.7192	0.1723	0.8809	3.2	2.7	0	3.6	1.4	2.6	4.4	5.8	5.8	4.9	7.2	2.6	21.3	9.6	8.8	6.2	9.8	8.7	8.7	7.7	6.1	1.8	1.3	1.6	2.4	3.6	3.2	4.1
ENSMUSG00000027111	Itga6	protein_coding	5446	0.8664	3.137e-16	1.238	7.041e-33	0.569	2.975e-07	0.7193	2.689e-09	0.4984	2.915e-05	0.03968	0.8184	0.4693	2.221e-05	1.038	2.904e-23	1.189	1.585e-24	19.6	16.9	16	11.8	15.2	12.9	14.8	13.7	11.7	24.5	23.7	25	17.5	20.4	18.6	24.7	23.3	25.1	26.7	35	33.1	18.6	18.3	17.3	38.6	42.2	25.1	24
ENSMUSG00000047370	Gm7367	processed_pseudogene	23.75	0.1105	0.8614	1.237	0.001976	0.4359	0.4335	0.8156	0.06779	0.5929	0.3815	0.3338	0.5414	0.3157	0.5595	0.7516	0.1137	1.131	0.01524	1.3	1.4	0.6	1.7	1.2	1.4	0.3	1.4	0.9	1.9	1.4	1.6	2.6	1.6	1.7	1.5	1.6	1.5	3.1	3.6	4	2.1	1.9	0.9	2.5	3.6	2.1	2
ENSMUSG00000024776	Stambpl1	protein_coding	244.8	0.655	9.188e-05	1.236	2.195e-15	1.234	9.557e-18	0.1613	0.4888	0.7273	0.0001012	0.4886	0.008022	0.7389	9.189e-06	1.973	1.394e-37	0.9002	8.629e-07	1.2	0.9	1	1	1.2	1.3	0.7	0.6	0.5	1.8	1.5	2	0.3	0.3	0.3	1.6	2	2	2.5	3.2	2.8	1.4	1.6	1.3	2.1	1.8	1.6	1.7
ENSMUSG00000113395	AC160130.2	processed_pseudogene	210.8	0.7875	0.0003316	1.235	2.376e-09	0.4394	0.05578	-0.8346	0.0001997	0.6527	0.007196	-0.8265	0.0001552	0.7935	8.876e-05	1.233	3.472e-10	-0.04112	0.9317	3.2	2.7	1.6	1.5	1.6	1.4	2.4	2	1.4	5.3	4.7	4	1.3	1.5	1.1	2.2	2.5	3.1	2.9	4.1	3.8	1.4	1.5	1.5	2.6	2.6	4.7	3.9
ENSMUSG00000027296	Itpka	protein_coding	513.2	0.4242	0.02634	1.233	1.301e-13	0.8974	1.89e-06	0.8507	3.729e-05	-0.3028	0.2581	0.2346	0.2753	-2.389	1.801e-46	-1.491	1.495e-18	-1.538	1.786e-16	16.2	14.3	25.3	9.3	9.7	10.5	1	1	1	3.9	3.2	2.9	0.4	0.5	0.3	12.7	13.1	14.2	23.5	23.8	23.5	23.9	21.2	19.2	5.8	6.4	18.2	13.6
ENSMUSG00000086770	Gm15351	antisense	24.16	0.8245	0.05241	1.23	0.00184	0.187	0.7937	0.6121	0.1975	0.1007	0.9357	0.2431	0.6823	0.5248	0.2889	0.7117	0.1533	1.137	0.01675	0.9	0.3	0.4	0.4	0.9	0.9	1.3	1.1	1.3	1	0.7	0.9	1.6	2.4	1.3	1.6	1.3	1.5	2	1.7	2.3	0.6	1	0.5	1.5	1.3	0.5	0.6
ENSMUSG00000030739	Myh14	protein_coding	601.5	1.065	2.264e-13	1.23	9.351e-18	1.099	2.112e-14	0.9649	1.973e-09	1.073	2.345e-12	0.07306	0.7533	0.003698	0.9902	1.103	7.638e-14	0.9686	4.842e-09	2.2	2	1.4	2.1	2.2	1.9	2.3	2	2.2	1.8	2.2	1.7	3.5	4.7	4	4.4	4	4.5	4.1	5.3	5.1	2.2	1.9	2	3.7	4	4.4	3.7
ENSMUSG00000113921	AC162934.5	processed_pseudogene	44.64	1.324	3.788e-05	1.229	0.0001659	-0.0985	0.8576	-0.2567	0.5318	-0.04999	0.9571	-0.961	0.003005	0.4047	0.2283	0.3062	0.4367	0.148	0.7943	2.6	2	2	0.9	0.9	1.1	1.9	1.3	1	3.4	2.9	2.8	1.5	1.6	1.2	2.5	2.4	2.9	1.6	2.6	3.2	1.2	1	1	2.6	2.5	2.3	2.2
ENSMUSG00000087132	A930001C03Rik	processed_transcript	29.27	-0.09862	0.8953	1.227	0.0102	1.108	0.04829	0.6872	0.277	0.3792	0.7016	-0.6718	0.2514	-0.957	0.07198	0.1507	0.8472	-0.2698	0.762	0.5	0.4	0.2	0.2	0.7	0.4	1.2	0.3	1	0.1	0.3	0.1	1.5	1.2	0.8	0.4	0.3	0.6	1.2	1.1	1.2	0.3	0.3	0.2	0.3	0.3	0.5	0.5
ENSMUSG00000028763	Hspg2	protein_coding	6750	1.13	1.697e-09	1.227	2.976e-11	0.5316	0.01554	1.164	4.006e-08	0.254	0.4507	-0.2742	0.25	-0.7357	0.0001437	-0.2042	0.4302	0.4283	0.1	21.7	17.4	17.3	11.4	11.5	9.9	14	12.7	10.8	13.7	11.8	7.9	18.3	20.5	20.7	24.2	24.3	24.4	18	31.9	28.3	17.1	15.8	13.6	25.1	26.2	29.6	18.7
ENSMUSG00000046572	Zfp518b	protein_coding	4109	0.7775	2.753e-11	1.227	1.727e-27	0.2012	0.2021	0.4654	0.0008641	-0.0009882	1	0.1424	0.355	0.2603	0.04743	0.4615	0.0001723	0.7258	3.569e-08	28.4	22.3	18.9	12.1	14.3	10.9	15	13.2	13.6	28	27.5	28.4	10.8	11.8	11.3	21.9	21.7	20.8	25.3	32.3	30.6	27.4	25.1	24.8	37.6	40.1	25	22.5
ENSMUSG00000038552	Fndc4	protein_coding	179.9	0.6609	0.0012	1.226	7.359e-11	0.1231	0.6847	0.08206	0.7933	-0.04831	0.9293	-0.2565	0.268	0.1182	0.6457	0.2413	0.3192	0.2003	0.5062	1.6	1.5	1.7	1	1	0.9	5	4.4	4.7	2	1.8	1.3	5.2	6.3	5.6	1.4	1.7	1.6	2.3	2.4	2.4	1.5	1.1	1.4	1.7	2	1.6	1.6
ENSMUSG00000034006	Pqlc1	protein_coding	119.7	-0.03545	0.9391	1.225	2.42e-06	-0.3776	0.2863	0.3092	0.3916	-0.5584	0.1089	-1.262	7.086e-07	-0.7496	0.00387	-1.127	1.513e-05	-0.4405	0.2177	1.7	1.1	1.3	0.5	0.6	0.3	0.6	0.8	0.4	1	0.8	0.6	0.5	0.5	0.4	0.5	0.5	0.4	1.2	1.4	1	0.7	0.5	0.5	1	1	1	0.8
ENSMUSG00000005045	Chd5	protein_coding	205.1	-0.2147	0.4228	1.225	4.549e-10	0.1768	0.5836	0.6829	0.00294	0.1749	0.7255	-0.04513	0.9053	1.181	2.991e-08	1.358	2.708e-10	1.864	9.202e-17	0.4	0.3	0.2	0.6	0.8	0.6	0.8	0.6	0.8	0.8	0.7	0.9	1.8	1.5	1.8	0.6	0.5	0.6	1.2	1.6	1.9	0.4	0.4	0.3	1.3	1.3	0.4	0.4
ENSMUSG00000050379	Sept6	protein_coding	722.3	0.8326	1.443e-08	1.225	4.943e-18	0.6945	4.47e-06	0.471	0.00773	0.2294	0.344	-0.5025	0.001475	-0.723	8.456e-07	-0.02854	0.9117	-0.252	0.2484	3.4	2.8	1.9	1.6	2	1.4	3.3	3.4	3.3	1.6	1.9	1.6	4.1	4.3	4.4	3.2	3.2	2.7	3.7	4.3	4	1.9	2	1.9	2.2	2.5	3.5	3.2
ENSMUSG00000098024	Gm27003	antisense	15.06	0.1672	0.8301	1.224	0.01953	0.7899	0.2286	0.6848	0.2928	-0.05855	0.9714	-0.532	0.3934	-1.017	0.05976	-0.2275	0.7681	-0.3326	0.6998	1.5	1.1	1.9	1.1	0.6	0.6	2.8	1.1	0.4	0.6	0.5	0.6	1.7	1.1	1.3	1.4	0.6	0.6	1.8	1.8	2.3	1.2	0.7	0.7	1.4	0.8	1.1	0.8
ENSMUSG00000064585	Gm25129	snoRNA	16.1	-0.1125	0.8823	1.224	0.01092	0.4074	0.5787	-0.09958	0.911	0.4916	0.6137	-1.351	0.02066	0.3467	0.6003	0.754	0.2063	0.2471	0.7927	2.1	4	0	4.8	2.7	4.5	9.9	5.4	7	3.9	3.5	3.3	4.8	8.6	9.5	2.9	4	3.8	13.5	9.7	7.1	0.4	0.7	0.9	4.4	2	4.3	3.6
ENSMUSG00000063632	Sox11	protein_coding	567.3	0.3291	0.2452	1.224	7.198e-08	-0.2268	0.4871	-1.541	5.454e-11	-0.9797	0.0001036	-2.612	1.945e-30	1.409	2.977e-11	1.182	6.21e-08	-0.1317	0.766	1.5	1.4	1.3	0.6	0.8	0.4	7	6.3	6.2	4.4	4.1	3.1	8.3	9.1	8.1	0.9	0.8	0.6	2.1	1	1.3	0.2	0.2	0.2	1.1	1.5	0.8	0.6
ENSMUSG00000039936	Pik3cd	protein_coding	535.8	0.7901	8.541e-05	1.224	1.325e-10	2.172	4.175e-33	-0.08574	0.8143	2.068	5.337e-24	0.07687	0.8215	1.57	8.027e-15	3.742	2.308e-83	1.484	5.537e-11	0.9	0.8	0.6	1.9	2	2.4	3.8	2.7	1.7	2.6	2.1	2.3	1.8	2	2.2	4.1	3.4	3.7	6.3	4.4	4.5	0.8	0.8	0.8	2	2.4	3.6	2.9
ENSMUSG00000019982	Myb	protein_coding	589.9	0.7741	1.218e-09	1.224	1.887e-23	-0.5833	7.728e-05	-1.041	7.033e-12	-0.08538	0.7807	0.6182	3.173e-06	-0.4599	0.0008425	-1.043	4.001e-14	-1.501	1.045e-23	2.2	1.7	1.8	1.9	1.7	1.8	1.2	1	1.2	1.3	1.4	1.5	6.6	7.9	7.9	3.2	3.1	3	4.2	4.2	4.5	3.1	3	2.8	0.6	0.7	1.7	1.7
ENSMUSG00000022199	Slc22a17	protein_coding	80.24	-0.7116	0.02957	1.223	1.749e-05	0.1374	0.8073	0.3884	0.3335	-0.102	0.894	-0.5963	0.06943	-0.8104	0.007454	-0.673	0.04422	-0.422	0.3249	1.2	1.1	2.1	1	1	0.8	1.9	2.1	1.6	0.7	0.8	0.8	3	2.9	2.6	0.7	0.5	0.5	1.5	2.8	2.5	1.1	0.9	0.6	1	1	1.7	1.1
ENSMUSG00000033102	Cdc14b	protein_coding	684.4	1.767	6.154e-42	1.223	6.568e-20	0.492	0.0003696	0.3728	0.0181	0.5593	0.0002163	0.7212	8.671e-08	0.3383	0.02036	0.8303	3.916e-10	0.7112	2.044e-06	2	1.6	1.4	1	1.1	1	3.7	3.8	4	2.2	2	2.4	5.4	5.6	5.7	3.6	3.7	3.7	2.8	2.4	2.2	2.8	2.7	3	2.7	3	2.6	2.4
ENSMUSG00000020340	Cyfip2	protein_coding	860.3	0.6351	9.418e-05	1.222	7.036e-16	0.3032	0.1227	0.3099	0.1278	-0.3099	0.1935	-0.4148	0.01913	0.06231	0.7954	0.3655	0.04108	0.3722	0.07547	3.7	2.7	2.4	2.3	2.2	1.8	8.1	7.2	7.4	3.7	3	2.6	13.8	16.2	15.3	3.3	3.3	3.2	4	5.7	5.2	2.4	2.3	2	3.6	4.1	2.8	2.3
ENSMUSG00000046280	She	protein_coding	344.8	0.1181	0.6794	1.221	7.858e-11	1.172	2.132e-09	2.198	1.424e-28	0.8566	1.585e-05	1.138	3.543e-10	-1.761	1.391e-21	-0.5889	0.004046	0.4374	0.07516	2.3	1.8	1.9	1	1	0.8	1.4	1.4	1	0.6	0.5	0.6	0.4	0.6	0.4	0.9	0.9	1.3	1.7	2.7	2.3	4.6	4.4	4.5	2.6	2.8	4.3	3.4
ENSMUSG00000039382	Wdr45	protein_coding	223.3	0.6878	0.00139	1.218	1.079e-09	0.925	1.143e-05	1.684	1.292e-15	0.5532	0.04188	1.127	4.591e-08	-0.2456	0.3581	0.6793	0.00236	1.438	5.648e-11	2.4	1.7	0.9	1.4	1.7	2.2	2.3	2	1.7	1.2	1.6	1.7	0.8	0.9	0.8	3	2.9	2.9	4.3	4.9	3.7	3.7	4.3	3.9	5	5	3.1	2.4
ENSMUSG00000018849	Wwc1	protein_coding	1060	1.035	3.608e-14	1.218	1.534e-19	0.3934	0.01282	0.6739	1.624e-05	0.645	2.244e-05	0.1856	0.3006	0.1527	0.3979	0.5462	0.000187	0.8267	9.993e-08	7.1	6	4.6	3.8	4.7	4.5	8.9	6.8	7.2	7.1	6.8	6.3	10.9	12.7	12.2	8.9	9	9.2	8.5	11.3	11.1	7	7.4	6.2	10.7	10.9	9.6	9.4
ENSMUSG00000097187	Gm19426	protein_coding	59.63	0.6899	0.0812	1.217	0.000653	-0.05875	0.9321	0.4719	0.2745	-0.2234	0.758	-0.7687	0.03778	-0.2766	0.5211	-0.3353	0.4569	0.1953	0.7508	4.1	2.8	5.6	0.9	1.3	1.9	5	1.9	2.6	2.7	3.7	3	5.4	4.5	3.4	2.9	2.1	2.3	3.3	3.4	4.1	2.3	3	1.4	4.1	5.1	3.5	3.2
ENSMUSG00000064417	DQ267102	snoRNA	45.03	0.6573	0.06055	1.216	0.0001105	0.7021	0.03889	-0.7197	0.06106	0.2849	0.6624	-0.7163	0.05252	0.1033	0.8305	0.8054	0.01718	-0.6165	0.1701	19.7	17.6	13	20.2	13.4	12.1	35.3	36.8	18	20.6	19.6	17	51.1	51	40.4	19.7	27.8	23	30.9	31.6	44.3	10.1	9.5	11.5	9.8	12.1	16.9	25.9
ENSMUSG00000044167	Foxo1	protein_coding	766.6	1.19	2.91e-14	1.216	6.017e-15	0.4296	0.01855	0.272	0.2103	0.3451	0.1426	0.2922	0.1354	0.7302	7.074e-06	1.16	1.826e-13	1.002	1.975e-08	2.5	2.2	2.1	1.7	2.2	2.2	2.6	2.7	2.7	4.1	3.8	3.5	2.2	2	2.8	5.1	4.4	4.8	3.9	5.3	5.3	3.2	2.6	2.6	4.4	4.8	3.3	2.9
ENSMUSG00000046000	Naa11	protein_coding	303	0.8323	4.13e-06	1.215	2.287e-12	0.7249	1.055e-06	0.1251	0.5977	0.8051	8.46e-07	-0.491	0.004496	0.564	0.0003465	1.289	2.069e-18	0.6891	9.079e-05	3.8	3.5	2.1	1.2	1.1	1	1.7	1.1	1.3	4.9	5	4.8	1.6	1.4	1.6	2	1.9	2.1	2.3	2.8	2.8	2.4	2.4	2.2	5.1	5.7	5.3	6.5
ENSMUSG00000032346	Ooep	protein_coding	1462	0.857	9.387e-09	1.215	3.725e-17	0.8308	3.21e-08	0.6566	0.0001453	0.7292	6.163e-06	0.1194	0.5723	0.2627	0.1339	1.093	6.808e-14	0.9193	3.674e-08	23.2	20.8	20.1	18.1	19.4	16.7	5.9	6.8	6.8	22.8	25.5	29.2	2.5	2.7	3	33.4	32	33.5	28.4	49.8	49.2	23.3	23.2	23.5	42	40.2	32.3	39.2
ENSMUSG00000037033	Clca3b	protein_coding	106.7	0.8415	0.001618	1.213	1.639e-06	0.9779	1.883e-05	-1.838	3.888e-12	1.317	1.798e-07	-2.385	7.287e-17	0.9158	0.0001926	1.894	1.952e-16	-0.9227	0.003074	0.9	0.9	0.7	0.5	0.8	0.5	0.8	1	0.4	1.8	1.7	1.7	0.3	0.2	0.3	1.1	1	1.4	1.5	1.5	1.5	0.1	0.2	0.2	0.4	0.5	2.5	2.4
ENSMUSG00000090946	Ccdc71l	protein_coding	167.9	0.6842	0.003055	1.211	1.433e-08	0.1716	0.6245	-0.382	0.1795	-0.03076	0.9661	-0.5014	0.04307	-0.04689	0.8958	0.1247	0.7087	-0.4289	0.1595	1.1	1.5	2.1	1	1	1	2.4	2	1.8	1.8	1.4	1.1	1.5	1.6	1.5	1.4	1.8	1.7	2.4	2.3	2.5	0.9	1.1	1	0.9	1.2	1.8	1.2
ENSMUSG00000068747	Sort1	protein_coding	854.3	-0.6429	3.542e-06	1.211	5.905e-22	0.3683	0.009609	-0.07712	0.7281	-0.04204	0.9127	-0.1195	0.5158	0.6091	3.655e-06	0.9774	2.351e-14	0.532	0.0005733	2.4	1.9	1.5	1.9	1.7	1.7	7.3	7.3	6.5	3.3	2.9	3	16.5	19.8	17.1	1.1	1.1	1.2	3.8	4.6	4	2.1	1.6	1.9	2.7	3.1	1.9	2
ENSMUSG00000010830	Kdelr3	protein_coding	95.76	1.442	0.000451	1.21	0.003782	1.135	0.01241	0.9639	0.04946	0.9657	0.0823	0.2565	0.6667	0.1483	0.8178	1.283	0.003273	1.112	0.02775	1.3	0.7	1.5	1.3	2	1.7	3	2.1	2.7	1.2	1	1.6	2.3	2.2	5.1	5.1	5.4	5.1	2	5.8	5.3	1.7	1.3	1.1	2.4	2.9	1.8	1.5
ENSMUSG00000095051	Gm25673	miRNA	17.76	1.127	0.04021	1.209	0.02481	1.313	0.0468	0.8404	0.2452	0.421	0.7174	0.2718	0.7326	-1.104	0.07922	0.209	0.8148	-0.2634	0.8023	4.1	1.9	0	5.7	7.2	5.9	2.6	5.3	4	1.1	0.8	0.3	1.3	4.3	0.7	14.2	17.6	14	14.2	17.3	17.9	3.8	5.1	0.8	1.9	1.7	4.5	4.1
ENSMUSG00000029161	Cgref1	protein_coding	193.4	0.4078	0.04117	1.207	1.819e-12	0.7117	0.0004534	0.06347	0.8641	0.3117	0.3154	-0.2764	0.2474	-0.5121	0.01389	0.1996	0.4534	-0.4486	0.08436	2.2	1.8	2.2	2.3	2.6	2.3	6.9	5.7	5.2	1.3	1.4	1.5	9.7	10.5	10.6	3.2	3.2	3.3	6.3	5.6	5.1	1.7	1.6	1.6	1.2	1.7	2.2	2.8
ENSMUSG00000052133	Sema5b	protein_coding	470.4	0.9518	0.0002123	1.206	1.16e-06	1.417	5.22e-10	0.5456	0.06355	1.031	3.704e-05	-2.404	3.725e-26	-0.4239	0.1107	0.9929	2.367e-05	0.1216	0.7967	3.9	2.9	3.6	0.7	0.7	0.4	0.5	0.3	0.1	2.7	2.7	2.3	0.3	0.5	0.2	0.9	1.3	1.3	1.4	1.6	1.2	0.7	0.6	0.6	3.2	4.5	8.6	6.4
ENSMUSG00000034220	Gpc1	protein_coding	1186	0.769	1.378e-06	1.206	2.067e-15	0.2452	0.2707	0.6763	0.0002555	-0.05677	0.894	0.56	0.0008326	-1.164	3.101e-14	-0.9188	7.063e-09	-0.4877	0.01401	9.1	6.9	9.7	4.9	6.2	5.2	11.8	11.8	12.3	4.4	3.8	3	12.1	14.4	15.4	9.3	9.4	9.3	10.8	14.7	12.7	13.8	12.4	11.7	5.7	6.4	9.3	7.6
ENSMUSG00000028348	Murc	protein_coding	60.96	0.9407	0.00514	1.205	0.0001905	-0.2683	0.5666	0.9769	0.002419	-0.2962	0.6338	-0.02871	0.9569	0.1352	0.7594	-0.1331	0.7861	1.112	0.0008266	1.3	1.2	1.1	0.5	0.7	0.5	1	0.6	0.9	1.6	1.2	1.3	0.7	0.3	0.3	1.4	0.9	1.3	1.5	1.7	1	1.1	1.1	1.4	2.7	3	0.7	1
ENSMUSG00000043857	Mgat5b	protein_coding	243.9	0.06486	0.8142	1.205	6.136e-13	0.343	0.1166	-0.03352	0.9245	0.0248	0.9672	-1.466	7.611e-16	-0.1011	0.6954	0.2419	0.2918	-0.1346	0.6844	2.2	1.7	1.9	1.9	2	1.4	1.9	1.2	1.4	1.9	1.7	1.7	3.1	2.5	2.8	1.8	1.8	1.9	3.6	4.6	4.1	0.8	0.6	0.7	1.5	2	2.3	1.8
ENSMUSG00000031740	Mmp2	protein_coding	214.8	0.5683	0.02312	1.204	7.766e-08	0.5037	0.07174	-0.1131	0.7874	-0.1453	0.7982	-1.42	2.632e-08	0.1428	0.6778	0.6465	0.0138	0.02977	0.9601	1.3	1.3	0.8	2.1	1.7	1	5.1	3.9	4	1.7	1.4	0.9	7.5	7.9	7.7	2.8	2	2.2	3.6	3.8	3.6	0.5	0.3	0.5	1.2	1.2	0.9	1.2
ENSMUSG00000034686	Prr7	protein_coding	44.06	0.7803	0.1238	1.2	0.00979	0.01728	0.9877	0.5732	0.3164	0.2455	0.8127	-0.508	0.3776	0.3161	0.5973	0.3334	0.6022	0.8893	0.1197	0.3	0.5	1.6	0.2	0.3	0.8	2.7	2.3	2.6	1.1	0.7	0.7	3.7	3.1	4.1	0.7	0.7	1.4	1.7	1	1.2	0.5	0.5	0.4	1.1	1.5	1	0.6
ENSMUSG00000090353	Gm17555	protein_coding	45.72	0.7467	0.02346	1.2	8.203e-05	0.4331	0.197	0.07573	0.8771	0.08532	0.9156	-0.8514	0.008755	0.4904	0.1188	0.9235	0.001578	0.5661	0.1274	1.7	1.5	0.8	1.1	0.7	0.9	1.4	1	0.9	2	2.3	2	1.1	0.9	0.8	1.4	1.6	1.6	1.9	2.5	2.1	0.8	0.8	0.8	1.9	2.6	2	1.2
ENSMUSG00000075122	Cd80	protein_coding	118.3	0.4341	0.1503	1.2	2.41e-06	0.3473	0.3535	0.4093	0.2496	0.7958	0.01865	-0.2779	0.4518	0.3012	0.3857	0.6485	0.03616	0.7105	0.03882	2.2	1.4	1.5	3.4	3.6	2.1	0.9	0.9	0.6	1.7	1.9	3.1	0.4	0.6	0.4	4.1	4.4	3.8	6.1	7.7	7.6	1.4	1.8	1.1	2.5	3.4	3.5	3.1
ENSMUSG00000042992	Borcs5	protein_coding	125.2	0.5545	0.04967	1.199	1.57e-06	0.3107	0.3516	0.1839	0.6262	-0.1356	0.8132	-0.2598	0.4095	-0.07216	0.8488	0.2385	0.4721	0.1117	0.8183	2.1	2.2	2.1	0.9	1.1	1.1	1.2	1.6	1.1	2.4	2.2	1.4	2.3	2.7	1.9	1.3	1.6	1.8	3.4	1.8	2.2	1.8	1.8	1.7	2.4	2.2	2.1	1.7
ENSMUSG00000055675	Kbtbd11	protein_coding	313.5	-0.5731	0.02161	1.198	2.812e-08	0.3443	0.1998	1.775	2.172e-17	1.052	5.621e-06	1.229	9.5e-09	0.9904	3.883e-06	1.335	2.904e-10	2.765	2.916e-37	0.8	0.5	0.7	0.4	0.7	0.6	0.7	0.4	0.4	1.2	1.5	1.5	4.9	5.5	4.8	0.4	0.4	0.4	1	1.5	1.5	1.4	1.9	1.7	5.3	4.7	1.6	1.1
ENSMUSG00000019843	Fyn	protein_coding	615.4	0.6454	8.236e-05	1.198	4.924e-15	0.8842	7.503e-09	0.9635	8.176e-09	0.1425	0.6653	-0.09401	0.6822	-0.111	0.6132	0.7732	8.299e-07	0.8525	8.619e-07	5.5	3.8	3	2.7	2.8	2.6	6.4	6.6	5.3	4.1	4	3.7	9.1	11	9.8	4.6	4	4.1	5.2	6.8	6.8	3.7	4.3	3.9	7.7	7.8	4.4	4.6
ENSMUSG00000011589	Fsd1	protein_coding	292.5	0.3646	0.01718	1.196	1.288e-19	0.5606	7.077e-05	0.5949	6.008e-05	0.281	0.1955	0.1046	0.6022	0.06192	0.7748	0.6225	1.994e-05	0.6568	2.675e-05	4.8	3.8	3.8	5	3.5	4.2	7.4	7.5	6.9	5	4.3	3.9	14.1	12.6	13.8	5.4	5.5	5.2	9.4	10.4	9.2	4.8	4.4	4.3	6.6	6.7	5.2	4.9
ENSMUSG00000042228	Lyn	protein_coding	345.9	1.13	2.878e-05	1.194	7.246e-06	2.112	5.837e-17	1.235	3.169e-05	1.501	4.03e-08	0.6649	0.02643	-0.267	0.4463	1.845	5.917e-13	0.9679	0.002082	2.3	1.9	1.8	1.6	2.1	1.5	1.2	1.2	0.4	1.9	1.3	1.8	0.7	0.9	1	3.9	3.8	4	2.1	5.2	5	3.5	3.1	3.3	4.1	4.2	6.1	5.5
ENSMUSG00000114123	AC167420.1	processed_pseudogene	60.16	1.057	0.002808	1.193	0.0005684	0.3393	0.4697	-0.2129	0.685	0.4589	0.4348	-0.7378	0.06214	0.8141	0.02154	1.153	0.0008556	0.6012	0.1962	0.8	1.2	0.4	0.7	0.9	0.4	0.8	0.5	0.5	1.4	1.8	1.6	0.2	0.2	0.4	1.4	1.7	1.2	1.1	2	1.7	0.7	0.4	0.4	1.5	1.3	1	1.2
ENSMUSG00000040624	Plekhg1	protein_coding	674.2	0.14	0.5561	1.193	6.98e-13	1.132	1.514e-11	0.8786	4.713e-06	0.7393	0.0001062	0.3228	0.1169	-0.08851	0.733	1.043	8.244e-10	0.79	6.723e-05	3	2.4	1.7	2	2.7	1.9	1.3	1	0.8	2.4	2.5	2	1.3	1.7	1.4	2.5	2.4	2.4	4.5	5.4	5.5	3.3	2.8	3	3.8	4.7	4	4
ENSMUSG00000113135	AC116589.3	lincRNA	156.8	0.7139	0.003585	1.191	1.714e-07	0.6908	0.003091	0.4125	0.1396	0.7945	0.002369	-0.1697	0.5977	0.5495	0.02365	1.24	2.063e-08	0.9619	0.0001556	12.7	10.5	4.6	7	6.1	8	7.5	6.2	6.2	13.8	16	14.9	4.5	5	4	13.2	13.2	9.1	13.6	19.9	16.9	10.4	9.1	7.4	19.6	20.7	19.7	15.7
ENSMUSG00000089808	Gm7241	processed_pseudogene	29.3	-1.435	0.006741	1.19	0.01551	-0.3108	0.6507	-0.2153	0.7601	-0.1749	0.8859	-0.6906	0.2239	1.879	1.519e-05	1.568	0.0006344	1.663	0.0007689	3.3	1.9	0.9	0.8	2.7	0.7	0.5	0.8	0.2	10.4	11.6	6.4	0	0	0.3	0.1	0.6	0.3	3.6	3	4.4	0.9	1.3	1.6	7.3	10	1.4	1.7
ENSMUSG00000098233	Gm26954	antisense	41.03	1.258	0.002221	1.19	0.003901	0.1481	0.8445	-0.6165	0.2288	0.4345	0.5896	-1.431	0.002268	1.082	0.01071	1.23	0.004372	0.4652	0.4733	0.7	0.7	1	1.9	0.6	0.5	1.1	0.4	1	1.5	1.8	1.9	0.6	0.4	0.6	2.8	2.2	2.1	1.6	2.3	2.8	0.2	0.3	0.2	1.2	1	0.8	0.8
ENSMUSG00000053799	Exoc6	protein_coding	636.6	0.6584	7.412e-09	1.19	5.861e-28	0.4302	0.0002602	-0.07427	0.6973	0.5373	2.993e-05	0.417	0.0008089	0.4305	0.0003123	0.8608	3.567e-14	0.3562	0.01442	6.4	6	5	5.1	6.5	6.4	11.1	9.6	9.6	8.1	7.8	8.3	9.2	11.3	10.3	9.4	9.3	10.3	13	14.9	14.1	8.1	8.2	7.6	7	8.2	8.6	8.2
ENSMUSG00000037876	Jmjd1c	protein_coding	10340	1.01	2.608e-22	1.19	5.616e-31	0.07198	0.7074	0.3876	0.002981	0.4182	0.0006631	0.1631	0.2298	0.7436	1.498e-12	0.8156	8.615e-15	1.131	1.399e-22	18.2	15.2	13.4	10.9	12.2	11	27.4	24.3	24.4	26.7	25.4	26.8	21.6	26	21.6	23.4	22.4	23.3	22.8	28.2	27.3	18.7	17.9	16	32.9	36.1	21	20.2
ENSMUSG00000020042	Btbd11	protein_coding	788	0.4055	0.009408	1.188	6.127e-18	-0.3028	0.07679	0.4617	0.005163	0.01364	0.979	0.1304	0.4976	0.5064	0.0004501	0.2037	0.2599	0.9681	2.343e-10	3.2	2.6	3.5	1.4	2	1.8	2.3	2.1	1.8	4.7	4.2	4.1	1.1	1.2	1.1	2.1	2.5	2.4	3.7	4.6	3.8	3.8	3.3	2.8	5.5	6.5	3.3	2.9
ENSMUSG00000027499	Pkia	protein_coding	95.77	1.147	6.966e-05	1.186	3.458e-05	0.5433	0.1183	0.2221	0.6127	0.8098	0.02322	1.241	1.354e-05	0.02002	0.9691	0.5633	0.09714	0.2421	0.6363	0.7	0.5	0.2	0.4	0.3	0.6	1.4	1.7	1.8	0.5	0.6	0.4	1.5	2.4	1.7	0.9	1.2	1.1	1	1.3	1	1.3	1.3	1.3	0.8	0.5	0.8	0.9
ENSMUSG00000008734	Gprc5b	protein_coding	589.4	1.441	2.892e-11	1.185	6.352e-08	0.3893	0.1907	0.4831	0.09737	0.6235	0.02761	0.3416	0.2183	-0.4425	0.08286	-0.05324	0.89	0.04056	0.94	5.2	3.8	2.3	3.2	4	4.5	2.4	1.8	1.9	3.2	2.9	2.3	2.5	2.8	2.9	11	10.4	11.3	5.9	11.2	10.3	5.2	5.2	4.4	3.8	4.2	7.1	6
ENSMUSG00000020661	Dnmt3a	protein_coding	6379	0.6784	8.489e-07	1.185	1.337e-19	-0.3172	0.05381	-0.65	3.353e-05	-0.4065	0.01616	-0.8917	4.948e-11	1.611	2.393e-36	1.294	2.068e-23	0.9609	1.318e-10	13.7	10.2	8.5	5.6	7	5.5	12.2	10.3	11.9	33.4	34.2	33.1	16.8	19.8	17.4	10.3	9.4	9.5	15.2	13.3	13.1	6.5	5.4	5.5	19.8	22.8	8.4	7.9
ENSMUSG00000066643	Wdr35	protein_coding	2012	0.1138	0.2887	1.184	3.064e-49	0.1247	0.3059	0.0405	0.8018	0.1412	0.3371	-0.3148	0.0009402	0.09856	0.3828	0.2233	0.02539	0.1391	0.3032	8.8	7.2	7.2	8.6	10.4	9.6	12.6	11.6	10.9	7.8	8.3	8.9	16.1	15.5	14.7	9.9	10.2	10.9	21.9	21.7	21.8	6.2	6.3	6.1	8.4	8.6	8.5	8.8
ENSMUSG00000095834	Tdgf1-ps1	processed_pseudogene	203.6	1.439	6.632e-11	1.181	1.416e-07	0.4983	0.05491	0.5443	0.0424	0.7354	0.0121	-0.2314	0.4819	1.383	1.348e-09	1.881	6.146e-17	1.927	3.212e-15	8.8	5.1	5.7	8.8	11.1	8.1	14	8.6	16.6	19.6	17.6	17.3	6.7	5.8	8.7	28.9	25.2	24.5	16.7	24.6	24.3	5.8	5.7	5.6	26	28	9.7	12.6
ENSMUSG00000028445	Enho	protein_coding	31.11	-0.07735	0.9035	1.18	0.002329	0.5633	0.2681	0.03058	0.9669	-0.5984	0.4797	-1.083	0.04105	0.6229	0.2033	1.186	0.008379	0.6535	0.2722	0.3	0.3	0.2	0.7	0.6	0.3	1.7	1.6	1.4	0.5	0.5	0.4	3.6	4.6	4.2	0.3	0.6	0.6	1.1	1.3	1.4	0.1	0.1	0.1	0.4	0.6	0.1	0.2
ENSMUSG00000027317	Ppp1r14d	protein_coding	73.04	1.238	0.0006847	1.179	0.001255	1.231	0.00141	0.5929	0.2163	1.096	0.008961	1.382	0.0001259	-0.9287	0.01668	0.3026	0.5483	-0.3359	0.5856	3.3	2.4	1.8	2.6	2.4	1.3	0.9	0.5	0.8	1.3	1.3	1.2	1	0.8	0.9	5.1	3.9	6.4	2.2	6.4	6.2	6.5	8.6	6.9	2.4	1.6	4.9	5.8
ENSMUSG00000027165	B230118H07Rik	protein_coding	181.5	0.806	5.683e-05	1.179	6.58e-10	0.1419	0.6444	0.04426	0.9025	0.08294	0.8707	0.1257	0.6495	0.3696	0.08806	0.5114	0.01744	0.4138	0.111	1.6	1.2	0.5	0.9	1.1	0.9	2.2	2	1.8	1.6	1.6	1.7	2.4	2.3	2.4	1.6	1.7	1.8	2.3	2.3	1.9	1.4	1.3	1.4	1.6	1.8	1.1	1.3
ENSMUSG00000062542	Syt9	protein_coding	1227	1.364	6.163e-26	1.179	1.647e-19	0.5316	0.0002121	0.5752	0.000226	0.3702	0.0313	0.03813	0.8608	-0.4901	0.0004231	0.04156	0.8557	0.08518	0.7488	14.6	11.5	10.5	6.8	7.4	5.9	9.6	9.1	8.6	9	8.7	8.4	7.6	9	8	17.8	16.3	18.2	12.4	16.8	16.7	13.7	11.6	12.4	12.6	13.4	18.6	14.7
ENSMUSG00000029650	Slc46a3	protein_coding	93.08	0.3663	0.2905	1.178	2.534e-05	0.3183	0.4875	0.8017	0.02194	-0.0744	0.9354	0.2265	0.5929	-0.1808	0.684	0.1375	0.7844	0.6209	0.1265	0.9	0.7	0.5	1.7	1.3	1.3	2.5	2	2.3	0.8	0.5	0.7	1.9	2.4	2.2	1.8	2	1.7	4	2.8	3.1	1	0.9	0.9	1.2	1.2	0.7	0.4
ENSMUSG00000036052	Dnajb5	protein_coding	477.5	-0.1648	0.4336	1.178	9.268e-15	0.125	0.6202	0.2557	0.2166	-0.02233	0.9673	-0.7121	2.461e-05	0.7091	6.993e-06	0.8341	1.45e-07	0.9648	2.219e-08	2.8	1.9	1.5	1.9	2.1	1.7	3.6	3.5	3.2	3.7	3.6	3.3	5.5	6.8	6	1.7	1.7	1.7	4	4.8	4.4	1.5	1.3	1.1	4	4.5	2.1	2.1
ENSMUSG00000018340	Anxa6	protein_coding	2395	0.5596	0.0001106	1.178	1.671e-18	0.2398	0.1992	1.228	2.577e-16	0.02345	0.958	0.8873	1.755e-10	-0.09467	0.6347	0.1452	0.4534	1.133	6.4e-14	31.2	22.9	27.1	19.6	22	19.1	16.5	13.4	12	23.7	24.5	27.8	23.7	31.9	25.2	29.2	29.8	30.8	39.8	51	47.8	55.9	53.6	42	58.9	61.6	25.3	28.8
ENSMUSG00000072235	Tuba1a	protein_coding	7989	0.2786	0.07834	1.178	5.097e-19	0.2587	0.1499	0.03102	0.9145	0.2849	0.1551	-0.5111	0.0005325	0.1283	0.486	0.3871	0.01073	0.1594	0.4967	142.6	126.1	188.2	119.7	132.3	115.3	192.2	196.5	168.8	176.2	168.9	153.1	349.5	387.1	303.7	133.6	147.9	165.3	282.5	265.1	291.6	120.3	99.8	98.1	171.2	168.2	213.8	154
ENSMUSG00000036995	Asap3	protein_coding	480.9	0.8838	3.383e-08	1.177	3.402e-14	0.7401	8.777e-06	0.3895	0.05682	0.06612	0.8728	-1.117	1.648e-12	-1.034	3.498e-11	-0.2938	0.126	-0.6443	0.0006273	7.3	5.9	5.1	3.8	3.7	2.8	1.7	1.6	1.7	3.4	2.8	2.8	1.6	1.7	1.8	6.9	6.5	5.6	6.6	8.9	7.9	3	3	2.5	3.9	4	7.8	5.9
ENSMUSG00000034818	Celf5	protein_coding	222.3	-0.08096	0.7685	1.176	3.624e-12	0.233	0.3526	0.7355	0.0001284	-0.1001	0.8163	-0.6718	0.0004562	-0.2027	0.3683	0.03031	0.9247	0.5329	0.0129	1.1	0.9	1.3	0.9	1.1	0.8	1.2	0.9	1	0.9	1	0.9	2.9	3	2.8	1	0.8	0.8	2	2.3	2.1	0.8	0.7	0.5	1.4	1.8	1.1	0.9
ENSMUSG00000112977	AC107681.1	lincRNA	21.45	1.632	0.002397	1.175	0.03732	0.3173	0.7275	0.1755	0.8516	0.3192	0.7843	-0.7819	0.2236	-0.2331	0.7632	0.08417	0.9268	-0.05763	0.9631	2.1	1.1	0	0.9	1	0.6	0.4	0.2	0.4	1.1	1.5	0.3	0.1	0.1	0	4.2	2.6	2.5	2	1.5	3	0.7	0.8	0.4	1.2	1.2	2.2	0.7
ENSMUSG00000097988	Gm10535	antisense	14.04	-0.2391	0.7317	1.175	0.01561	-0.2468	0.7742	-0.3247	0.6601	0.4165	0.6941	-0.321	0.6569	0.7223	0.208	0.4756	0.4931	0.3977	0.6421	0.3	0.5	0.3	1.1	0.7	0.4	0.4	0.2	0.5	0.7	0.4	0.9	0.2	0.1	0.2	0.6	0.7	0.4	1.4	1.9	1.8	0.3	0.2	0.3	0.6	0.4	0.7	0.6
ENSMUSG00000061633	1700029P11Rik	protein_coding	142.8	0.9029	0.0001211	1.175	2.125e-07	0.117	0.7595	-0.9499	0.0001088	-0.08804	0.8873	-1.666	6.064e-12	1.045	2.298e-06	1.162	2.062e-07	0.09505	0.8409	5.2	4.7	3.6	3.5	4.1	3.1	4.6	4.6	3.4	10.1	10.7	8.5	0.5	0.6	1.3	6.8	6.3	7.2	6.2	9.3	9.3	1.3	1.4	1.5	4.2	5.8	4.6	3.6
ENSMUSG00000023935	Spats1	protein_coding	55.74	0.8696	0.006235	1.174	0.0001087	1.382	5.995e-06	1.377	1.972e-05	0.9929	0.005087	0.7358	0.02752	-0.5625	0.1193	0.82	0.0136	0.8149	0.02719	1.5	1.4	0.4	0.9	1.3	1.3	1.3	0.8	0.5	0.6	1.2	0.7	1.9	2	2	2.3	2.1	2.6	2.6	2.8	3.2	2.1	2.2	2.3	1.9	2.7	2.6	2.9
ENSMUSG00000024579	Pcyox1l	protein_coding	404.7	0.2206	0.3124	1.174	2.387e-12	0.3189	0.1477	0.529	0.009472	0.05968	0.9003	-0.02393	0.9377	-0.09577	0.7075	0.2231	0.3279	0.4332	0.05471	5.7	4.1	6	4.4	4.4	3.4	6.4	4.5	3.7	5.2	4.7	4.5	8.2	10.5	8.8	4.3	4.7	5.1	8.9	10.2	8.6	5.4	5.2	4.6	6.7	7.4	5.7	5.1
ENSMUSG00000033356	Pus7l	protein_coding	258.1	0.7753	6.144e-06	1.174	7.542e-13	1.202	3.292e-16	-0.3378	0.1023	0.8223	1.025e-06	-0.6599	0.0001343	-0.07454	0.7593	1.127	2.069e-13	-0.4123	0.05434	3	2.8	2.4	1.9	1.5	1.5	2.2	2.7	2.6	2.7	2.8	2.3	2	2.8	2.5	2.6	2.9	2.8	3.2	3.9	3.9	1.8	1.7	1.7	1.8	2.3	4.3	5.5
ENSMUSG00000038267	Slc22a23	protein_coding	285.6	0.6041	0.008254	1.173	1.831e-08	0.9534	2.59e-06	0.3078	0.2692	0.4519	0.125	-0.08495	0.7916	0.2939	0.2411	1.247	6.584e-10	0.6017	0.01974	1.4	1	0.8	0.7	0.8	0.8	2.3	2.6	2.1	1.3	1.6	1.3	3	3.5	3.6	1	1.1	1.4	1.2	2.1	2	1.1	1.1	1	1.7	1.8	1.9	1.3
ENSMUSG00000072893	4933439C10Rik	processed_transcript	165.3	1.118	1.275e-08	1.173	2.028e-09	0.5941	0.002014	0.3166	0.1793	-0.165	0.6997	-1.055	2.463e-07	0.5957	0.00243	1.19	1.136e-10	0.9124	1.371e-05	1	0.9	1	0.7	0.6	0.6	1.2	0.7	0.9	1.3	1.6	1.5	0.6	0.5	0.5	1.5	1.3	1.4	1.2	1.5	1.6	0.5	0.5	0.4	1.7	2	1.1	0.7
ENSMUSG00000028541	B4galt2	protein_coding	349.1	1.183	5.463e-10	1.172	6.783e-10	0.1509	0.6519	0.3576	0.1705	0.3907	0.1879	-0.4664	0.04295	-0.1792	0.5022	-0.02828	0.9384	0.1784	0.6177	1.9	1.4	1.7	1.9	1.7	1.6	4.4	4.1	4	1.9	1.3	1.1	5.1	6.2	5.3	4.2	3.9	3.8	3.4	4.2	4.1	1.4	1.2	1	2	1.8	3	2
ENSMUSG00000022332	Khdrbs3	protein_coding	467.9	0.8506	2.291e-10	1.172	2.746e-19	0.2916	0.075	0.3726	0.02039	0.02275	0.9575	-0.7651	2.304e-08	-0.3494	0.0158	-0.05782	0.7943	0.02326	0.9427	9.8	8.7	7.3	5.1	6.2	5.6	10.7	11.8	11	7.3	6.4	7.1	17.1	19.8	18.1	11.5	9.4	10.2	12.5	14.2	12.1	4.9	5.3	5.3	9.3	8.7	8.6	7.9
ENSMUSG00000023043	Krt18	protein_coding	675.1	0.7047	0.007664	1.171	1.757e-06	1.15	2.633e-06	1.06	8.797e-05	0.8147	0.006932	-0.2171	0.5377	0.2126	0.5329	1.362	3.64e-08	1.273	3.819e-06	3.7	2.2	2	3	3.7	2.2	61.7	54.8	39.8	3.1	3	3.6	98.2	115.5	108.5	5	5.1	4.8	6.6	8	6.2	2.8	2.1	2.1	6.9	6.8	3.4	4.1
ENSMUSG00000029822	Osbpl3	protein_coding	343.9	0.6753	1.61e-05	1.17	2.155e-15	0.6106	0.000131	1.734	4.547e-31	0.3694	0.08439	1.524	1.131e-26	-0.1856	0.3464	0.4251	0.01391	1.548	2.903e-23	1	0.8	1.2	0.7	0.9	0.9	1.5	1.2	1.4	0.8	0.8	0.9	1.4	1.5	1.3	1.3	1.3	1.5	1.7	2.1	2	2.8	2.8	2.6	2.9	2.7	1.2	1
ENSMUSG00000021062	Rab15	protein_coding	466.1	1.373	1.055e-19	1.169	2.856e-14	0.1103	0.6784	0.418	0.02301	0.4809	0.0169	0.56	0.000949	0.2569	0.1738	0.3672	0.0503	0.6749	0.0002087	1.8	1.4	1.3	1.5	1.5	1.3	7.5	6.2	6.6	2	1.9	1.7	14	15.4	15.7	4	3.4	3.7	3.5	3.2	3	2.6	2.4	2	2.1	2.9	2.3	2
ENSMUSG00000027777	Schip1	protein_coding	151.8	-0.5503	0.0702	1.168	8.957e-06	-0.06397	0.9071	0.6636	0.03616	-0.7574	0.02083	-0.8681	0.001881	-0.5102	0.07995	-0.5742	0.05595	0.1534	0.7623	2.7	1.9	0.7	0.9	0.9	1	0.4	0.3	0.3	1.4	1.3	1.1	0.7	0.5	0.5	0.6	0.7	0.7	2.1	2.3	2.2	1.1	1	0.8	1.9	2.2	0.8	1.2
ENSMUSG00000020709	Adap2	protein_coding	121.2	-0.06377	0.875	1.168	1.389e-06	0.5371	0.0751	-0.3172	0.3856	0.182	0.7401	-1.041	9.898e-05	-0.3916	0.1854	0.1455	0.7054	-0.7088	0.02718	2.7	2.9	2.4	2.8	2.9	2.1	3.2	2.2	4.2	1.8	2.4	1.9	0.6	0.7	0.6	2.5	2.6	2.2	6.1	6.2	5.6	1.7	0.9	1.3	1.4	1.9	2.9	2.9
ENSMUSG00000032135	Mcam	protein_coding	635.9	-1.65	1.228e-18	1.168	3.369e-10	0.7738	0.0001455	0.4581	0.06234	-0.355	0.2342	-1.323	7.239e-12	-0.4441	0.0371	0.3297	0.1608	0.01403	0.9784	9.5	6.9	6.6	8.3	8.6	7.3	3.8	3.1	2.4	5.3	5	6.7	9.8	8.9	8.5	2.3	2.9	2.3	24.9	15	15.5	3.3	3.2	2.5	7.1	8.6	5.6	6.3
ENSMUSG00000064127	Med14	protein_coding	1948	0.9933	1.277e-17	1.166	3.358e-24	0.08866	0.6545	-0.2636	0.08433	0.381	0.008307	-0.4156	0.00127	0.8276	5.295e-13	0.9163	1.623e-15	0.564	3.747e-05	7.7	6.6	5.3	3.6	4.3	3.9	11.6	10.6	10.2	12.9	11.7	10.9	8	10.2	9.6	7.9	8	7.7	8.4	9	9.3	5.2	5	4.7	8.9	10.8	9.3	8.3
ENSMUSG00000021456	Fbp2	protein_coding	64.96	-0.9699	0.01411	1.164	0.001022	1.335	7.557e-05	2.115	2.936e-10	1.678	2.723e-06	2.326	7.852e-13	0.1341	0.8012	1.469	2.121e-05	2.249	1.551e-10	1.1	0.6	0.8	0.8	1.1	0.5	0.1	0	0.1	0.8	0.7	1.4	0.2	0.3	0.2	0.3	0.4	0.4	2.3	1.6	1.7	3.5	4.9	5.5	4.6	4.5	3.4	2.3
ENSMUSG00000105881	4932422M17Rik	lincRNA	66.14	0.9491	0.0008651	1.164	2.542e-05	0.009307	0.9888	0.2344	0.5317	-0.1442	0.8246	0.06058	0.8872	0.2087	0.5524	0.218	0.5693	0.4431	0.2314	1.1	0.8	0.7	0.7	0.7	0.4	1.1	1	1.1	1	1	1.1	1	0.7	0.9	1.1	1	1.1	1.6	1.2	1.1	1.1	0.7	1	1.2	1.3	0.9	0.7
ENSMUSG00000066607	6030419C18Rik	protein_coding	113	0.2806	0.4939	1.163	0.0001797	1.31	3.487e-05	1.391	3.729e-05	1.113	0.001174	0.8781	0.007655	-0.8093	0.01508	0.5003	0.1799	0.5813	0.1681	1.2	1	2.7	0.8	1.2	1.3	2	2.2	1.8	0.6	0.8	1	0.5	0.6	0.2	1.3	1.6	1.4	3.3	2.4	2.3	3.4	2.7	2.4	2.2	2.4	4.2	2.6
ENSMUSG00000037169	Mycn	protein_coding	3416	0.1852	0.2916	1.162	6.395e-18	0.2877	0.106	0.2092	0.3033	-0.03755	0.9256	-0.4575	0.002861	-0.1892	0.2763	0.09858	0.6388	0.02008	0.9551	44.6	36.7	41.5	33.3	35.5	31	22.3	20.9	21.3	43.1	37.1	27.2	40	47.4	42.3	37.1	39.6	36.8	72.9	75.3	77.1	33.1	29.3	26.6	37.4	45.6	48	35.2
ENSMUSG00000022218	Tgm1	protein_coding	528.8	-0.812	0.001329	1.16	6.481e-07	0.1254	0.7556	0.6514	0.01626	-0.2603	0.5365	-1.177	1.999e-07	0.05004	0.8932	0.1754	0.5862	0.7014	0.01061	13.8	10.6	6.6	2.3	2.3	1.7	6.5	5.6	3.5	13.1	11.4	8	1.2	1.3	1.4	1.3	1.2	1	3.8	5.5	5.2	4.1	5.4	4.1	16.8	18.4	9.4	8.4
ENSMUSG00000015846	Rxra	protein_coding	978.6	1.127	1.622e-19	1.16	1.087e-20	0.8583	1.52e-11	0.7051	1.037e-06	0.1624	0.4998	-0.7194	6.382e-08	-0.3353	0.01796	0.523	0.0001071	0.3698	0.02613	7.4	5.7	6.4	4.9	5.4	4.8	6	5.2	4.7	5	5.3	5.1	3.2	3.6	3.6	11.3	10.2	11.8	9.6	13.1	11.4	4.2	3.8	3.8	8	8.8	8	6.2
ENSMUSG00000021759	Plpp1	protein_coding	854	0.5782	1.533e-06	1.159	1.167e-24	0.3036	0.02782	0.7027	4.615e-08	-0.04968	0.8746	0.393	0.002065	-0.1508	0.3086	0.1528	0.3297	0.5519	4.557e-05	24.1	19.4	18.3	14.2	17.4	15	7.8	6.9	5.6	18.6	19.3	18.4	4	5.1	4.1	23	24.1	23	33.1	37.5	34.9	30	27.6	24.7	28.9	32.6	21.5	18.9
ENSMUSG00000021047	Nova1	protein_coding	234.7	1.265	9.693e-10	1.158	2.499e-08	0.04189	0.9276	-0.2078	0.5363	0.4986	0.08943	-0.004829	0.9917	-0.3592	0.1545	-0.3173	0.2546	-0.567	0.04426	1.2	1	0.4	0.7	1	0.9	0.7	0.5	0.7	0.8	0.8	0.6	0.6	0.5	0.5	2.1	2.1	2.1	1.8	1.9	2.1	0.8	1.1	1	0.7	0.6	1.5	1.3
ENSMUSG00000095909	Gm10324	protein_coding	2113	1.675	1.41e-21	1.158	1.035e-10	0.1385	0.6552	0.2069	0.4596	0.2499	0.439	-0.008308	0.981	0.3023	0.1593	0.4409	0.03284	0.5092	0.03091	56.6	45.5	26.8	22.5	25.4	26.3	23.5	18.5	19.4	60.5	54.2	46.4	6.5	6	6.1	76.5	81.7	85.2	45.4	62.2	61.3	41.4	43.3	44.6	50.2	74.8	56.4	49.8
ENSMUSG00000111928	AC161254.1	processed_pseudogene	952.9	0.7663	8.281e-06	1.158	1.596e-12	0.4501	0.01761	-0.802	2.236e-05	0.4326	0.04848	-0.8396	1.139e-06	0.7679	4.141e-06	1.218	4.634e-14	-0.03408	0.9321	10.1	8.4	6.2	4.5	5.5	4.9	9.3	8.5	7.3	15.8	15	12.2	6.6	5.9	4.5	7.9	8.8	9	9.7	11.4	12.7	4.1	5.4	4.4	7.9	8.4	9.5	12
ENSMUSG00000020173	Cobl	protein_coding	7034	1.09	5.993e-13	1.158	1.007e-14	0.7176	8.805e-06	0.9298	9.224e-08	0.3754	0.07152	0.08102	0.7281	-0.5331	0.0009091	0.1845	0.3701	0.3968	0.05332	47.8	36.9	32	20.3	23.4	18.7	7.2	5.4	5.5	26.1	25.3	28.9	2.1	2.2	2	45.9	43.3	45.1	32.9	56.6	51.4	44.2	42.2	37.3	50.9	52.7	52.3	49.2
ENSMUSG00000074863	Platr25	protein_coding	655.5	1.033	1.731e-08	1.157	1.331e-10	0.1672	0.5647	-0.3104	0.2134	0.3353	0.2352	-0.4944	0.01664	0.5225	0.007077	0.6897	0.0003101	0.2122	0.4902	4.9	4.1	1.8	2.4	2.8	2.1	2.6	2.8	2.8	5.4	5.7	5	2.7	2.6	2.8	5.1	5.1	5.1	4.6	6.1	5.9	2.4	3	2.5	4.2	4.5	4.6	4.7
ENSMUSG00000001473	Tubb6	protein_coding	3066	1.009	4.565e-18	1.157	9.841e-24	0.5365	1.919e-05	0.6775	5.173e-07	0.3504	0.02001	0.208	0.155	-0.291	0.02767	0.2455	0.08322	0.3865	0.0101	55.8	45.9	58.2	35.1	39.6	29.4	90	82.5	77.9	46.4	43.1	40.3	110	127.3	123.1	74.1	67.6	69.1	71.3	83	79.5	70.6	58.7	54.7	66.6	72.5	70.7	61.3
ENSMUSG00000026495	Efcab2	protein_coding	109.9	1.124	1.125e-05	1.156	5.613e-06	0.2911	0.3915	-0.356	0.2803	-0.1004	0.8776	-1.137	1.348e-05	0.1396	0.6908	0.4307	0.142	-0.2164	0.6223	1.2	1	0.6	0.6	0.5	0.6	1.2	0.9	1.5	1.1	1.2	1	1.3	1.8	1.3	1.3	1.3	1.2	1.3	1.3	1.2	0.3	0.6	0.4	0.7	1	0.8	0.8
ENSMUSG00000037552	Plekhg2	protein_coding	771.6	1.048	3.379e-10	1.155	2.268e-12	1.046	5.743e-10	0.4506	0.03481	0.2316	0.4438	-0.3621	0.06815	-0.7131	4.005e-05	0.3328	0.0987	-0.2626	0.3166	3.5	2.8	3	2.2	2.4	2.4	7	5.4	4.8	2.3	1.8	1.5	10.7	13.6	11.5	5.5	4.7	4.6	5.4	5.5	4.9	2.7	2.4	2.1	2.1	3	4.1	3.4
ENSMUSG00000046417	Lrrc75a	protein_coding	195.9	0.8607	0.006736	1.154	0.0001373	1.03	0.001028	1.204	0.0002642	0.5393	0.2138	0.6378	0.05258	-0.9206	0.00246	0.1094	0.8185	0.283	0.5696	3.6	2.4	5.8	1.8	1.8	1.3	3.2	3.6	2	2.1	1.8	1.8	2.2	3.4	2.3	3.5	3	2.7	2.2	5.1	4.2	6.8	6.2	5	4.4	4.9	6.4	4.9
ENSMUSG00000044037	Als2cl	protein_coding	554.7	0.8739	5.386e-11	1.154	8.06e-19	0.6144	5.554e-07	0.6948	1.752e-07	0.4451	0.004782	-0.4695	0.001137	0.9295	8.797e-14	1.544	9.048e-37	1.624	1.565e-34	2.6	2.2	2.1	1.8	1.6	1.5	2.9	3	2.6	4.7	4.4	4.5	4.2	4.5	4.3	3.2	2.6	3.1	3.3	3.9	3.5	1.7	1.8	1.6	7.2	7.6	2.7	3.1
ENSMUSG00000095336	Gm24315	miRNA	24.98	1.289	0.0006769	1.15	0.002811	1.398	0.003375	0.4245	0.5227	0.3622	0.7112	0.8353	0.09862	-0.4493	0.457	0.9489	0.06205	-0.02486	0.9837	4.6	1.9	0	6.4	9.6	10.6	8.4	4.9	4	2.7	1.7	1.2	1.9	0	1.1	24.8	21.4	23.8	21.2	20.2	22	6.3	6.7	3.6	1.9	3.4	4.5	3.8
ENSMUSG00000006356	Crip2	protein_coding	522.7	-0.05518	0.8472	1.15	3.019e-11	-0.5041	0.01473	0.1222	0.6848	-0.3612	0.1996	-0.1778	0.473	0.5098	0.008315	0.005762	0.9874	0.632	0.003912	6.8	4.5	5.9	5.3	6.5	7.8	15.9	12.2	13.9	8.1	8.1	8.3	23.2	26.1	29.7	7.5	5.6	5.9	14.5	15.9	14.2	5.8	5	4.2	7.8	10	5.4	3.8
ENSMUSG00000018983	E2f2	protein_coding	312.5	0.6814	0.0001711	1.15	1.39e-11	0.4924	0.006343	0.02092	0.951	-0.1409	0.6938	-1.672	7.096e-24	0.09089	0.7075	0.5833	0.000771	0.1118	0.7241	3.3	2.5	4.2	1.4	1.4	1.4	0.9	0.9	0.8	3.4	3.5	3.5	0.9	0.7	0.7	2.2	2	2.5	2.7	3.4	3.3	1.3	0.8	0.9	3.7	3.4	3.1	2.7
ENSMUSG00000039238	Zfp750	protein_coding	201	-0.3904	0.07093	1.148	3.278e-10	0.988	4.902e-06	-0.2623	0.4204	0.3302	0.359	-1.524	3.706e-11	-0.4855	0.0439	0.5025	0.03892	-0.7478	0.005463	1.5	1.3	1	2.8	4	4.7	2.2	1.3	1.7	0.9	0.8	1	1.7	2	1.8	3	3	2.8	9.2	9	8	0.4	0.5	0.4	0.8	0.7	1.4	2
ENSMUSG00000019467	Arhgef25	protein_coding	1002	1.12	2.432e-17	1.148	2.9e-18	0.2113	0.2563	0.3509	0.03949	0.145	0.6028	-0.5185	0.0004918	0.2627	0.09635	0.474	0.001293	0.6136	0.0001198	7.9	7	5.8	6.6	6.7	5.1	11.1	9.5	9.2	8.5	8.2	8.5	15.6	16.6	15.1	14.3	12.4	13.4	11.4	14.9	14.6	5.7	4.9	4	10.4	11.1	8.1	7.8
ENSMUSG00000026764	Kif5c	protein_coding	813.4	0.8301	1.765e-06	1.147	7.108e-12	0.255	0.276	0.4308	0.04281	-0.0731	0.8687	-0.3014	0.1432	-0.08742	0.7309	0.1675	0.4819	0.3433	0.1522	4.9	3.6	2.5	2.1	2.3	2.2	3.7	2.9	3.1	3.8	3.9	2.9	10.8	12.8	11.2	4.1	4	3.7	4.3	5.5	5	3.3	3.1	2.7	4.7	4.8	3.3	4.2
ENSMUSG00000021217	Tshz3	protein_coding	119.7	0.9732	4.728e-05	1.146	9.184e-07	0.614	0.02099	0.425	0.159	0.5499	0.1004	0.4511	0.1095	0.0987	0.7887	0.7127	0.006308	0.5237	0.1026	0.7	0.6	0.5	0.5	0.7	0.6	1.2	0.9	0.6	0.8	0.6	0.5	0.4	0.5	0.5	1.2	1.1	1.4	1.1	1.5	1.5	0.9	0.9	0.7	1	0.8	0.8	0.9
ENSMUSG00000020331	Hcn2	protein_coding	113.8	0.8294	0.008255	1.145	0.0001213	0.2245	0.6434	0.6434	0.07352	-0.09726	0.9029	-0.8002	0.01392	-0.4084	0.2457	-0.1839	0.6785	0.2349	0.6531	1.4	0.7	2.4	0.9	0.8	0.9	1.9	1.7	1.6	1.2	1.1	0.7	1.5	1.6	1.8	1.9	1.5	1.4	1.6	2.1	2.3	0.9	0.8	0.6	1.7	1.6	1.5	1.2
ENSMUSG00000043415	Otud1	protein_coding	190.1	0.9081	2.521e-05	1.144	4.324e-08	0.3927	0.1513	0.6892	0.0052	-0.221	0.621	0.1613	0.5924	-0.1971	0.4927	0.1956	0.5257	0.4921	0.0829	2.1	1.7	2.9	1.6	2.2	1.9	3.5	2.8	2	2	1.8	1.8	2	2.4	2.1	3.2	3.5	4.3	4.1	4.9	4.1	2.4	2.3	2.5	3.2	2.9	2.5	1.3
ENSMUSG00000033287	Kctd17	protein_coding	309.9	0.8914	5.52e-09	1.143	1.911e-14	0.1611	0.4805	0.7764	1.124e-06	0.1622	0.5884	-0.1572	0.4325	-0.2222	0.2215	-0.06104	0.809	0.5542	0.001519	5.2	4.3	5.8	3.3	3.4	3	5.9	4.9	4.9	4.1	4.7	4	8.9	8.5	10.1	6.7	5.8	5.7	7.5	7.5	6.8	5.2	4.3	3.9	6.7	8	6.5	5.4
ENSMUSG00000087077	Gm12480	lincRNA	17.55	0.2048	0.7775	1.142	0.02318	0.5403	0.3584	-0.8207	0.1362	0.7856	0.2609	-0.5373	0.373	0.6691	0.2024	1.209	0.01279	-0.1517	0.8757	1.1	0.4	0.2	0.8	0.4	0.2	1.8	1.2	0.6	1.4	1.1	0.8	0.7	0.7	0.8	0.5	0.4	0.6	1.1	1.2	1.1	0.3	0.5	0.4	0.5	0.6	1.4	1.2
ENSMUSG00000040711	Sh3pxd2b	protein_coding	220.2	-0.08814	0.8371	1.142	2.349e-05	1.119	7.565e-05	0.3168	0.4336	-0.02832	0.9767	-1.014	0.0004395	-0.9086	0.001244	0.2108	0.589	-0.5918	0.1083	1.1	0.9	0.3	0.4	0.7	0.8	1.7	1.6	1.4	0.4	0.5	0.4	1.2	1.4	1.7	0.6	0.6	0.6	1.4	1.5	1.4	0.4	0.5	0.4	0.5	0.6	0.7	0.7
ENSMUSG00000020814	Mxra7	protein_coding	75.3	0.5615	0.0635	1.142	2.081e-05	0.04786	0.935	0.08468	0.8675	0.3719	0.4658	-0.8097	0.01368	0.1385	0.739	0.1864	0.6683	0.2232	0.6584	0.9	0.4	0.7	0.7	0.8	0.7	2.4	2.2	2.3	0.5	0.9	0.8	3.5	3.1	3.4	1.3	1	1	1.5	1.8	1.8	0.4	0.4	0.3	0.6	0.9	1.1	0.8
ENSMUSG00000038390	Gpr162	protein_coding	130.1	0.3295	0.2778	1.142	2.816e-06	0.3448	0.3421	0.8893	0.00193	0.06837	0.9233	0.09773	0.7965	-0.7657	0.003847	-0.4209	0.1799	0.1235	0.8049	1.6	0.9	1.4	1.6	0.8	1	0.9	0.8	0.7	0.7	0.8	0.6	1.7	2	1.8	1.5	1.4	1.2	2.4	2.6	2.4	1.7	1.2	1.1	1.3	1.4	1.3	1.3
ENSMUSG00000066438	Plekhd1	protein_coding	271.7	-0.5435	0.003168	1.142	2.107e-12	0.6096	0.0003897	0.1249	0.641	0.2648	0.3595	-0.5784	0.002168	0.4376	0.01642	1.047	3.008e-10	0.5626	0.006098	2.5	2	1.8	2.1	2.2	2	2.6	1.7	2.2	3.1	3	2.9	2.4	2.1	2.1	1.3	1.3	1.6	4.7	4.5	4.8	1.4	1.5	1.4	2.9	3.6	2.8	2
ENSMUSG00000020520	Galnt10	protein_coding	563.5	0.9573	5.666e-15	1.142	4.145e-21	0.1299	0.5073	0.9392	8.789e-13	-0.1762	0.4383	0.1269	0.4491	-0.3433	0.01147	-0.2134	0.1788	0.5959	2.553e-05	3.8	3.4	3.2	2.5	2.9	2.2	4.2	3.8	3.3	2.8	2.8	2.7	2	2.5	2.5	5.1	5	4.8	5.6	6	5.4	4.3	3.5	3.7	5	5.7	3.4	2.8
ENSMUSG00000035164	Zc3h12c	protein_coding	315.7	1.402	1.22e-11	1.138	6.252e-08	0.09009	0.8259	-0.05246	0.8992	0.008767	0.992	-0.3995	0.1116	0.0435	0.9017	0.1336	0.6773	-0.008963	0.9882	2.1	1.5	1	0.9	1.1	0.9	2.5	2.2	1.9	1.8	1.8	1.3	1.8	2.5	2	2.7	2.7	2.8	1.7	2.8	2.4	1.2	1.2	1.2	1.4	1.7	1.8	1.5
ENSMUSG00000069206	Zfp874a	protein_coding	213.3	0.6476	0.000631	1.138	1.136e-10	0.23	0.3814	0.3519	0.1328	0.04844	0.9297	-0.1771	0.4847	0.04861	0.8739	0.2786	0.2407	0.4005	0.111	1.5	1.4	0.8	0.9	1.3	1.6	1.4	1.4	1.2	1.3	1.3	1.4	1.3	1.2	1.5	2.1	1.9	2.2	2.9	3.2	2.7	1.3	1.2	0.9	1.7	1.8	1.4	1.5
ENSMUSG00000034312	Iqsec1	protein_coding	762.1	0.6438	0.0001755	1.138	1.356e-12	0.8758	1.551e-07	1.096	1.014e-09	0.5173	0.01055	0.1895	0.3847	-0.3731	0.04393	0.5027	0.005251	0.723	0.0001636	2.2	1.7	1.8	1.7	1.6	1.4	2.4	2.6	2.1	1.7	1.4	1.3	3.8	4.2	4.7	2.7	2.3	2.3	4.2	3.3	2.9	2.3	2.3	2	3	3.4	3.3	2.4
ENSMUSG00000027654	Fam83d	protein_coding	1293	0.5779	9.951e-07	1.138	1.654e-24	0.6061	2.991e-07	0.2787	0.06188	0.3018	0.05119	-0.1887	0.1932	-0.2434	0.06622	0.3627	0.004332	0.0353	0.8955	13.8	10.3	10.6	9.4	9.7	8.8	10.6	8.8	9.3	10.6	10.1	8.6	11.6	12.1	11.8	14.5	13.3	13.9	19.6	21.6	20.5	11	10.2	9.4	10.9	13	16.1	14
ENSMUSG00000036022	Fam122b	protein_coding	1100	0.1018	0.5091	1.138	3.005e-26	0.666	1.7e-09	-0.03874	0.8598	0.4663	0.0003184	-0.2266	0.09823	0.4131	0.0004616	1.079	5.27e-23	0.3744	0.008212	8.5	7.3	5.5	6.6	8.2	7.6	7.4	6	7.5	10.6	9.8	8.7	9.1	9.3	9.6	7.9	8.5	7.6	16.6	16	17	6.4	6.3	6	9.1	9.8	10.4	9.6
ENSMUSG00000004267	Eno2	protein_coding	113.6	0.5526	0.07749	1.136	4.09e-05	1.185	2.682e-05	0.7991	0.01437	0.6205	0.1052	0.04274	0.9289	-0.5247	0.1021	0.6607	0.03343	0.2745	0.5598	0.8	0.6	0.6	0.8	0.4	0.5	1.1	1.2	1.2	0.5	0.3	0.5	1.3	1.3	1.5	1.2	0.7	0.8	1.5	1.4	1.1	0.8	0.6	0.6	0.9	0.8	1.6	0.9
ENSMUSG00000001150	Mcm3ap	protein_coding	4099	0.4391	0.004636	1.136	3.457e-16	0.1674	0.4452	0.1663	0.456	0.0671	0.8539	-0.2798	0.1047	-0.1593	0.3935	0.008067	0.9776	0.00701	0.9868	27	21.1	16.2	16.7	20.7	17.4	19.9	18.4	16.1	20.2	20.4	17.2	16.1	17.6	15.9	24.4	25.7	24.6	49.4	36.4	36	18.7	17.5	16.8	20.2	23.1	25	22.3
ENSMUSG00000039485	Tspyl4	protein_coding	206.2	0.3535	0.1777	1.135	1.481e-07	0.3956	0.1238	0.5488	0.02563	0.0321	0.9643	0.469	0.05293	0.3904	0.1064	0.7859	0.0003865	0.9392	7.885e-05	1.4	1.5	1.2	0.7	1	1	4.4	3	4	2	1.7	1.9	2.8	3.1	2.6	1.4	1	1.3	1.6	2.6	2.3	2.3	1.8	1.8	2.7	2.8	1.8	1.4
ENSMUSG00000003378	Grik5	protein_coding	165.3	-0.1495	0.6226	1.135	3.224e-08	0.5056	0.02564	0.5911	0.009697	0.3447	0.33	-0.4628	0.06732	0.4969	0.02942	1.002	2.201e-06	1.088	1.633e-06	0.7	0.6	0.9	0.5	0.5	0.8	1.7	2	1.7	1	1	0.9	3.5	3.3	3.4	0.6	0.6	0.6	1.4	1.5	1.4	0.6	0.5	0.4	1.3	1.7	1.2	0.8
ENSMUSG00000053646	Plxnb1	protein_coding	1095	0.8618	4.331e-09	1.135	1.791e-15	0.0313	0.9199	0.1087	0.6608	-0.4007	0.03698	-1.365	4.048e-21	-0.05927	0.7933	-0.02797	0.9143	0.04943	0.8804	4.5	4	3	2.6	2.5	2.5	6.5	6.3	5.9	4.5	3.8	2.8	8.9	10.3	9.8	5.2	4.3	4.5	5.3	5.9	5.9	1.8	1.4	1.3	4.1	4	3.1	2.7
ENSMUSG00000098807	Mir300	miRNA	22.43	0.5063	0.3799	1.132	0.01945	0.6508	0.2868	-0.5579	0.3889	1.123	0.07969	0.1879	0.7993	0.5896	0.3142	1.24	0.01746	0.03176	0.9799	4.8	5.6	0	8	5.1	8.5	18.7	16.5	10	5.8	8.7	8	30.9	12.2	22.3	9.2	10.4	13.4	14.2	19.4	20.2	4.1	6.6	5.5	2.2	6.5	21.6	9.2
ENSMUSG00000040841	Six5	protein_coding	130.1	1.198	2.328e-05	1.132	6.91e-05	0.287	0.46	0.8699	0.003584	0.2801	0.5993	0.4335	0.1793	0.226	0.5282	0.513	0.1052	1.096	0.0002749	1.7	1.1	1	0.5	0.8	0.7	1.1	0.9	1.1	1.7	1.5	1.4	2.5	2.9	2.9	1.9	1.6	1.5	1.1	1.9	1.7	2.4	1.6	1.5	2.5	3.4	2.1	1.6
ENSMUSG00000112149	AC153948.1	processed_pseudogene	130.1	0.5735	0.01251	1.132	5.254e-08	0.2478	0.3467	-0.3051	0.2324	0.1689	0.6908	-0.7587	0.000402	0.4075	0.05869	0.6554	0.001603	0.1025	0.7963	1.3	1.4	1.4	0.4	0.8	0.9	0.7	0.9	1	2	2	1.6	0.8	0.7	0.7	1.2	1	1.2	1.4	1.8	1.8	0.8	0.9	0.7	1.4	1.6	1.7	1.6
ENSMUSG00000046818	Ddit4l	protein_coding	202.8	-0.6312	0.000639	1.131	9.862e-12	0.4895	0.02421	-0.5171	0.03089	-0.4029	0.1223	-1.734	1.338e-20	-0.9135	5.505e-07	-0.4241	0.04537	-1.431	4.809e-12	3.3	2.5	1.9	2.8	2.9	2.9	5.4	3.8	3.9	1.4	1.4	1.3	4	3.6	4.3	1.8	1.9	1.9	6.5	6.5	6.1	0.7	1	0.7	0.9	1	1.7	2.2
ENSMUSG00000017009	Sdc4	protein_coding	2635	0.7823	1.145e-12	1.131	4.092e-26	0.924	4.27e-16	1.173	2.225e-21	0.2454	0.1449	0.3816	0.002474	-0.7254	2.846e-10	0.1987	0.1657	0.4476	0.00127	24.6	20.4	20.9	47	53.4	50.3	17	16.2	16.1	12.1	12.5	15.4	24.9	27.6	30.9	87.1	87.2	86.2	121.3	107.5	103.6	30.8	30.8	24.8	30.8	29.5	25	24.7
ENSMUSG00000006342	Susd2	protein_coding	102.2	0.575	0.1598	1.129	0.001716	0.2866	0.6129	1.111	0.005016	-0.07907	0.9367	0.6463	0.1021	-0.7702	0.04015	-0.4835	0.2689	0.3409	0.5506	1.2	1	2.2	0.4	0.9	0.7	0.5	0.4	0.1	0.7	0.9	0.7	0.7	0.5	1.1	1.2	0.6	1.3	1.4	2	1.4	2.6	2.2	1.9	1.7	1.9	1.6	1.1
ENSMUSG00000019873	Reep3	protein_coding	649.8	0.9151	1.023e-12	1.129	3.429e-19	0.2854	0.07437	0.2797	0.09558	0.3088	0.08791	0.4383	0.00178	-0.2032	0.1958	0.08222	0.6848	0.07647	0.7725	3	2.5	2	1.9	2	1.8	3.7	3.6	2.8	2.4	2.1	2.2	2.8	3.6	3.5	3.7	3.5	3.7	4	4.4	4.3	3.6	3.5	3.4	2.5	3	3.2	3.2
ENSMUSG00000031666	Rbl2	protein_coding	245.5	0.1295	0.6198	1.128	2.394e-10	0.4343	0.0477	0.08166	0.8105	-0.1	0.8244	-0.6281	0.001798	-0.3155	0.1437	0.1187	0.6732	-0.2339	0.4349	1.6	1.4	0.9	1.2	1.2	1.1	0.8	0.5	0.9	1	1.1	1.1	0.8	0.6	0.6	1.3	1.3	1.2	2.4	2.7	2.8	0.9	0.9	0.9	1.1	1.3	1.3	1.4
ENSMUSG00000061731	Ext1	protein_coding	1196	0.3924	0.0009918	1.127	8.344e-26	0.1855	0.2045	0.1063	0.5379	-0.2933	0.0494	-0.5154	9.45e-06	0.2996	0.01215	0.4851	2.311e-05	0.4059	0.002466	6.1	5.1	4.8	3.4	4	3.3	6	5	4.8	6.8	6.3	6.9	6.8	7.4	7.4	5	4.5	4.8	6.9	8.5	8.3	3.9	3.8	3.6	7	7.4	4.3	4.2
ENSMUSG00000052852	Reep1	protein_coding	275.7	0.6236	0.008213	1.123	2.202e-07	0.8175	0.0003699	1.324	6.776e-09	0.8767	0.0001254	1.732	1.555e-18	-1.08	3.712e-07	-0.263	0.3488	0.2431	0.4799	2.7	2.2	1.4	0.9	1.2	1	2.3	2.5	2.3	1	1	1	1.6	2.1	2	1.6	1.7	1.6	1.5	3	2.6	7.8	7.1	7.7	2.6	2.6	3.8	4.3
ENSMUSG00000018076	Med13l	protein_coding	3963	0.7044	1.653e-08	1.123	6.798e-21	0.0756	0.7389	0.5059	0.0005967	0.1855	0.3802	-0.04668	0.8119	0.09708	0.5736	0.1727	0.2836	0.603	2.782e-05	11.5	9.2	8.9	5.7	6.9	5.7	8.1	7.1	7	11.2	10.2	10.3	6.3	7.1	7.4	10.6	9.5	9.9	12.4	13.9	13.9	10.7	9.4	8.5	14.2	16	13	10.1
ENSMUSG00000110360	Gm45380	processed_pseudogene	20.91	0.8883	0.0414	1.122	0.007167	0.1549	0.8425	0.03133	0.9667	0.7037	0.2391	0.2194	0.6993	-0.08509	0.8967	0.06985	0.922	-0.05376	0.9551	2.8	1.8	1.5	2.3	2.3	1	3.1	1.5	2.3	2.4	1.8	2	1.1	2.1	1.6	3.5	3.3	3.7	4.2	3.5	4.7	3.1	2.6	2.1	2.5	1.6	3.1	4.3
ENSMUSG00000056600	Olfr90	protein_coding	142.1	0.6028	0.02891	1.122	7.182e-06	0.1542	0.6927	-0.4292	0.1528	0.1072	0.8564	-0.8097	0.001564	0.4682	0.07175	0.6224	0.01562	0.03903	0.9452	2.2	1.3	2.5	1.1	0.8	0.7	1.4	1.1	1	2.6	3.3	2.2	0.7	1.1	0.9	1.4	1.2	1.4	1.5	2.4	1.8	1	1.2	1	2.2	1.8	2	1.9
ENSMUSG00000008206	Cers4	protein_coding	532.4	1.359	7.028e-16	1.122	5.224e-11	0.8432	7.604e-07	0.6744	0.0005274	1.242	1.805e-12	-0.7054	0.0002299	0.4953	0.008079	1.339	2.565e-15	1.17	6.306e-10	1	0.7	0.6	0.7	0.8	0.6	3.3	2.6	2.3	1.1	1.2	1	3.4	4.1	3.7	2	1.7	1.9	1.9	1.5	1.3	0.4	0.5	0.5	1.7	1.9	1.9	1.8
ENSMUSG00000022361	Zhx1	protein_coding	542.5	0.9232	1.8e-08	1.121	2.673e-12	0.4285	0.02138	0.2919	0.1782	-0.2075	0.4964	-0.6574	0.0001679	0.2174	0.281	0.6459	0.000143	0.5093	0.01211	4	3.3	1.9	2.2	2.4	2	4.8	4.1	4.9	3.6	4	3.5	1.7	2	1.7	4.2	4.4	3.9	5.3	4.6	4.6	2.2	2	1.8	4	5.1	2.3	2.9
ENSMUSG00000021056	Tex21	protein_coding	118.5	0.2037	0.5767	1.12	1.972e-05	0.8529	0.001797	-0.01065	0.9835	0.3006	0.5824	-0.9265	0.002929	0.7876	0.005698	1.64	4.908e-10	0.777	0.0208	1.3	0.8	0.8	0.7	1.5	1.7	4.5	2.3	3.6	1.7	1.9	1.8	1.5	1.3	1.8	1.8	1.4	1.6	3.6	3	2.7	0.5	0.5	0.5	1.6	2	0.9	1.4
ENSMUSG00000048439	Nupl2	protein_coding	332.2	0.7117	1.104e-05	1.12	3.401e-13	0.7514	1.866e-06	0.6199	0.0004769	0.1446	0.6665	-0.427	0.01738	-0.1305	0.5472	0.6209	0.0001591	0.4894	0.01175	3.4	2.6	3.4	1.9	2.5	2.7	2.7	2.8	3.2	2.6	3.1	2.7	2.7	2.7	2.7	3.8	3.8	4.3	4.3	6.2	5.3	2.5	2.4	2	3.9	4.8	3.1	3.5
ENSMUSG00000010660	Plcd1	protein_coding	319.8	-0.242	0.3749	1.118	6.482e-08	-0.4765	0.04641	0.1119	0.7503	-0.9739	5.824e-05	-0.6636	0.004386	1.498	4.773e-14	1.022	1.172e-06	1.61	3.1e-13	3.4	2.3	2.9	2.4	2.4	2.3	2.1	1.9	2.3	8.3	7.6	8.9	4.5	4.4	5.2	2.4	1.6	2.1	4.5	6	5.3	2	1.8	1.5	8	10.1	1.6	1.2
ENSMUSG00000045636	Mtus1	protein_coding	1028	0.7974	2.599e-07	1.118	6.929e-14	1.146	5.589e-14	0.7766	1.179e-05	0.4041	0.04699	-0.3716	0.03743	-0.7774	6.374e-07	0.3681	0.03732	-0.000785	0.9998	4.7	3.8	2.4	3.3	3.8	2.9	2.6	2.4	2.1	2.3	2	2.1	2.4	2.7	2.1	5.8	5.7	6	6.4	8	7.6	3.1	2.8	2.7	3.8	3.7	4.9	5.1
ENSMUSG00000028527	Ak4	protein_coding	3402	1.637	1.056e-34	1.118	1.679e-16	0.9485	1.666e-11	1.591	3.253e-26	1.437	3.702e-26	1.789	1.035e-41	-1.475	4.363e-28	-0.5262	0.0003729	0.1161	0.6578	26.5	23.1	16.1	12.6	13.9	12.6	14	13.5	11.8	8.1	8.1	7.3	6.8	7.9	9.3	38.7	42.1	42.6	23.3	33.4	29	81.4	77.4	73.5	23.4	24.5	62.6	58.1
ENSMUSG00000032717	Mdfi	protein_coding	177	0.8364	0.0002613	1.117	3.913e-07	0.4146	0.07648	0.01945	0.9605	0.0122	0.9889	-0.6452	0.008984	1.325	7.032e-11	1.739	6.01e-18	1.344	2.646e-09	1.5	1.2	0.8	1.1	0.9	0.7	3.1	2.7	3.4	3.9	3.1	2.4	3.3	3.6	3.5	1.7	1.6	1.6	2.5	1.7	1.8	0.8	0.9	0.7	2.9	3.4	1	1.2
ENSMUSG00000072900	Mir540	miRNA	20.02	0.831	0.1271	1.116	0.0293	0.5477	0.4118	-0.2032	0.8044	1.53	0.009732	0.4025	0.5612	0.9322	0.09421	1.48	0.005168	0.729	0.3123	3.6	5.7	0	9.5	4.5	7.7	23.2	18.7	10.7	12.3	12.6	2.4	13.7	14.4	13.3	12.3	14.2	15.8	20.6	19.2	13.3	9.2	5.3	3.6	7.5	8.1	14.5	9.8
ENSMUSG00000020785	Camkk1	protein_coding	113.6	1.119	0.0001216	1.116	0.0001213	0.5995	0.07753	1.431	1.566e-06	0.04218	0.9643	0.3405	0.3455	-0.19	0.6354	0.4095	0.2534	1.241	7.374e-05	1.3	1	0.3	0.6	0.8	0.6	1.7	1.5	1.4	1	0.8	0.7	0.6	0.6	0.5	1.4	1.5	1.7	1.6	1.8	1.2	1.4	1	1.3	2.3	2.4	1.5	0.8
ENSMUSG00000111939	AC159297.2	processed_pseudogene	86.26	1.129	1.749e-05	1.116	2.247e-05	0.4542	0.1297	0.3377	0.3045	0.1249	0.8463	-0.307	0.3588	0.5608	0.04211	1.015	9.031e-05	0.8985	0.00212	3.4	2.4	1.4	2.5	1.5	1.8	1.7	1.8	1.5	4.2	3.9	3.7	1.3	1.1	1.2	5	3.7	4	4.1	4.2	4.2	2.1	2.1	2	3.6	6.4	2.2	3.1
ENSMUSG00000027581	Stmn3	protein_coding	84.33	0.3874	0.3469	1.115	0.0008487	-0.2326	0.6756	-0.1013	0.8694	-0.6402	0.1578	-0.538	0.1453	-1.102	0.0005685	-1.335	5.556e-05	-1.203	0.001026	3.3	3.2	7.1	1.2	2.2	1.2	5.7	4.2	4	1.3	1.8	2.5	3.3	5.3	4.3	2.1	1.9	2.3	2.9	4.5	3.3	3.6	2.7	2.2	1.9	1.5	2.2	2.8
ENSMUSG00000049577	Zfpm1	protein_coding	157.9	0.0008116	1	1.115	6.486e-06	1.046	0.0001393	1.442	2.312e-07	0.488	0.2095	-0.07443	0.8573	-0.8288	0.002677	0.2175	0.5599	0.6135	0.06677	1.2	0.9	1.9	1.6	1.8	1.7	1	1.7	1.2	0.9	0.5	0.6	2.4	2.5	2.6	1.7	1.4	1.9	4	3.7	3.5	1.2	1.3	1.1	1.9	2	2.3	1.2
ENSMUSG00000002799	Jag2	protein_coding	507.8	-0.6407	0.0063	1.114	1.912e-07	-0.7615	0.001817	0.3396	0.2627	-1.201	5.899e-07	-0.7806	0.001033	-0.04434	0.9049	-0.8059	0.0006897	0.2953	0.3968	2.3	1.6	1.6	2	2.1	1.9	6.8	5.6	6.6	2.4	1.8	1.2	8.1	8	7.8	1.2	1.2	1.4	4.7	4.6	4.2	1.2	1.1	0.9	2.1	2.5	1.3	0.6
ENSMUSG00000070643	Sox13	protein_coding	1113	1.185	1.637e-17	1.114	1.203e-15	0.897	4.235e-10	0.3015	0.1157	0.8773	8.219e-09	0.04917	0.8351	0.22	0.2167	1.117	5.077e-15	0.5215	0.003561	6.5	5.2	6.9	7.5	7.8	8	11.9	10.4	9.8	7.8	6.7	6.9	2.7	3.1	3.2	18.2	17.3	18.2	16.8	17.7	16.6	7.5	5.6	5.9	8.1	9.5	14.7	9.5
ENSMUSG00000031860	Pbx4	protein_coding	73.52	0.3115	0.4592	1.113	0.000637	0.351	0.4374	0.6605	0.08014	-0.2717	0.6874	-0.04389	0.9363	-0.01818	0.9744	0.3329	0.4337	0.6423	0.123	1.8	1	0.5	0.8	0.7	0.8	1.6	1	0.9	1.4	1.1	1	1.7	2	1.8	1.1	0.9	1	1.4	2.1	1.9	1.4	1.2	0.8	1.9	2	0.8	0.7
ENSMUSG00000050953	Gja1	protein_coding	1771	-0.0485	0.9201	1.113	0.0001216	-0.9225	0.00282	-0.2585	0.5593	-0.02395	0.9804	0.3864	0.2819	2.392	5.179e-19	1.47	1.873e-07	2.134	1.76e-12	1.6	1.4	1.7	1.1	1.3	0.9	21.9	16.7	18.3	8.6	9.4	9.1	20	26.1	25.5	1.2	1	1	4.2	1.5	1.8	2.1	2.1	2.1	7.4	7.8	1.3	1.3
ENSMUSG00000034154	Ino80	protein_coding	2725	0.4417	0.001261	1.113	3.125e-19	0.01492	0.9571	0.1818	0.3309	0.0435	0.9025	0.03654	0.8618	0.8166	8.756e-11	0.8315	5.51e-11	0.9984	1.129e-12	16.7	13.2	10	8.4	9.5	9.5	7.8	7.6	8.9	25.8	23.7	21.9	8.6	9.6	9.2	13.3	12.2	11.9	17.8	21.4	20.8	14.9	14	12.4	25	29.2	14.1	13.5
ENSMUSG00000067261	Foxd3	protein_coding	386.3	-0.3811	0.2768	1.112	0.0001028	-0.8804	0.003957	0.01688	0.9761	-0.1509	0.8203	-0.6373	0.04644	1.221	1.039e-05	0.3407	0.3522	1.238	9.127e-05	4.9	4.6	10	3.3	4.1	2.1	1.1	0.9	1.2	18.6	15.7	11.7	4.1	5.5	4.7	2.2	2.6	2.4	6.2	7.6	7.7	4.7	3.9	3.3	14.7	17.1	8.4	3.5
ENSMUSG00000031955	Bcar1	protein_coding	2449	0.1865	0.2168	1.112	5.417e-21	0.149	0.4026	0.3829	0.009577	0.2719	0.1194	-0.5685	9.646e-06	1.058	1.904e-19	1.207	7.493e-25	1.441	8.51e-29	14.1	11.3	15.1	10.2	10.1	9.1	16.4	16	16.3	31	27	26	38.2	45.7	42.2	11.1	10.8	11.6	19	22.8	22.2	9.9	9.2	7.8	34	39.4	18.7	14.3
ENSMUSG00000023827	Agpat4	protein_coding	405.5	0.382	0.03072	1.11	5.051e-13	0.819	6.997e-07	0.6224	0.0009472	0.6708	0.0005866	-0.1479	0.54	0.2494	0.2298	1.068	1.938e-10	0.8718	4.225e-06	2.7	2.5	3.2	6.5	4.8	3.8	6.6	6.5	6.6	3.2	3.2	3.3	10.8	11.3	12.3	6.3	6.8	6.2	10	11.2	11.1	2.5	2.9	2	4.8	5.2	3.6	4.6
ENSMUSG00000029461	Fam168a	protein_coding	1138	0.8676	2.617e-11	1.11	2.71e-18	0.2478	0.1387	0.3275	0.04689	0.07992	0.7943	-0.493	0.0004869	0.2817	0.05531	0.5295	0.0001073	0.6092	5.818e-05	6.6	5.2	5.5	3.7	4.2	3.8	4.5	4.4	4	7.4	6.6	7	3.8	3.5	3.9	7.3	6.9	7.2	6.7	9.9	8.9	4.4	4.1	3.8	8.3	9.4	6.4	6
ENSMUSG00000070527	Mkrn3	protein_coding	186.1	0.5446	0.008063	1.108	2.839e-09	0.06916	0.8556	-0.04027	0.9152	0.07333	0.8881	-0.003785	0.9929	0.08366	0.7735	0.1528	0.5905	0.04339	0.9226	3.2	2.1	1.6	1.9	2.3	2	3.9	3.7	3.4	2.7	2.7	2.2	2.9	2.6	2.5	3.4	3	2.8	4.1	5	4.7	2.6	2.5	2.1	2.4	2.6	3.1	2.6
ENSMUSG00000034930	Rtkn	protein_coding	623.4	-1.086	1.794e-09	1.108	3.028e-10	0.3928	0.08675	0.5485	0.01464	0.1276	0.7541	-0.4048	0.05617	-0.7402	7.514e-05	-0.3474	0.1145	-0.1918	0.5445	6.9	5.1	6.7	7.4	7.4	5.9	3.1	2.2	2.4	3.6	3.2	4.2	3	2.4	2.8	3.2	3.4	3	20.2	13	12	5.2	4.7	4.1	5.1	5.8	7.5	7
ENSMUSG00000025040	Fundc1	protein_coding	375.7	0.8734	4.544e-08	1.105	1.242e-12	0.9392	1.233e-09	0.1099	0.6817	0.2534	0.3311	-0.2079	0.3037	-0.4239	0.01312	0.5153	0.002233	-0.314	0.1638	7	6.8	3.7	3.6	4	4.2	6.2	5.3	4.6	4.5	4.8	4.4	5.5	5.8	5.2	7.7	7.2	7.3	9.7	7.8	8.6	5.5	5.6	4.9	4.7	5.1	6.7	7.6
ENSMUSG00000077380	Gm22661	snoRNA	33.4	0.9088	0.0219	1.104	0.004039	-0.2996	0.5737	-1.201	0.002408	-0.3512	0.6354	-1.396	0.000426	0.4828	0.2364	0.1832	0.7402	-0.718	0.1453	10.5	9.1	4.7	4.1	6.9	4.2	13	8	18	15.8	10.1	12.5	19.7	21	18.1	8.4	11.9	10.6	10.1	14.4	11.9	3.7	3.5	2	6.2	3.9	8	6
ENSMUSG00000033491	Prss35	protein_coding	431.2	0.816	0.000119	1.102	6.116e-08	1.755	2.816e-18	1.765	1.067e-15	0.9418	9.564e-06	0.9751	1.339e-06	-2.133	1.796e-27	-0.3774	0.1164	-0.3678	0.2058	6.7	5.9	5	2.5	3	1.9	0.7	0.4	0.6	1.4	1.4	1.1	0.7	0.8	1.3	4.4	4.1	4.6	3.9	6.6	5.7	11.9	12.8	10.7	4.6	4.5	11.3	11.5
ENSMUSG00000034037	Fgd5	protein_coding	264.8	0.3191	0.3032	1.097	9.939e-06	0.3501	0.2961	-0.2703	0.4592	-0.6389	0.07132	-1.828	7.437e-12	0.7523	0.004193	1.102	1.593e-05	0.4821	0.1744	1.1	0.7	0.6	0.8	1	0.7	3.4	3	2.6	1.6	1.4	1.2	5	5.3	5	1.2	0.9	1.1	2.3	1.8	1.6	0.3	0.1	0.2	0.9	1.3	0.3	0.5
ENSMUSG00000081179	Gm13136	processed_pseudogene	100.7	0.8016	0.002334	1.096	1.271e-05	0.3461	0.2681	-0.1947	0.5952	0.368	0.3825	-0.82	0.003207	0.7243	0.004423	1.07	1.632e-05	0.5296	0.108	1.2	1	0.8	1	1.1	0.5	1.1	1.2	1.5	1.8	2	1.6	0.7	0.7	0.5	1.6	1.3	1.5	1.7	2	1.8	0.6	0.6	0.5	1.3	1.8	1.6	1.3
ENSMUSG00000081998	Gm13245	processed_pseudogene	60.88	0.8021	0.03423	1.094	0.002249	-0.08706	0.8917	-0.5358	0.1919	-0.1076	0.9042	-1.457	3.6e-05	0.6804	0.05221	0.5934	0.1208	0.1447	0.8248	8.8	9.5	7.8	2.4	2.7	6.2	11.4	11.5	11.9	15.7	17.6	10.2	12.3	6.5	11.6	8.5	7.9	6	6.4	10.2	11.6	2.5	2.8	3.6	8.4	11.4	6.5	7.4
ENSMUSG00000043673	Kcns3	protein_coding	183.2	1.359	4.143e-13	1.093	1.076e-08	0.2057	0.5703	0.6448	0.01109	-0.3395	0.2633	-0.7015	0.0005992	-2.089	5.03e-27	-1.883	2.711e-20	-1.444	2.223e-11	4	3.4	2.6	1.9	2.3	1.9	1.3	0.9	1.2	0.9	0.8	0.5	0.6	0.8	0.5	5.2	5.3	5.3	4.2	4.7	4.2	2.2	1.7	2.2	1.2	1.3	3.1	2.7
ENSMUSG00000024589	Nedd4l	protein_coding	614.5	1.161	7.111e-12	1.093	1.163e-10	0.3119	0.1482	0.7545	7.6e-05	-0.02409	0.9667	0.01668	0.9571	0.4044	0.02989	0.7163	4.323e-05	1.159	3.337e-10	2.7	2.3	2	1.1	1.7	1.3	1.9	1.8	1.6	3.4	3.3	2.8	2.2	2.2	2.7	3.1	3	3.4	2.3	3.7	3.1	2.4	2.5	2.3	4.7	6.1	2.6	2.1
ENSMUSG00000024565	Sall3	protein_coding	1565	0.4001	0.01781	1.093	2.162e-13	0.2464	0.2376	0.7575	1.403e-05	-0.2843	0.2172	-0.4219	0.0126	-1.069	3.726e-13	-0.8231	6.418e-08	-0.312	0.1465	16.5	14.2	16	5.6	6.1	5.3	4.6	3.6	4.9	8.3	7.9	5.8	0.1	0.1	0.1	7	7.7	7.8	11.9	12.5	12.2	12.7	11.9	10	12	13	16.1	11.1
ENSMUSG00000025875	Tspan17	protein_coding	101.5	0.6037	0.02861	1.092	1.342e-05	0.2807	0.4442	0.3016	0.3875	-0.5498	0.1162	0.3755	0.1943	-0.6127	0.01968	-0.332	0.299	-0.311	0.4181	2.6	2.8	2.5	1.3	1.2	1.9	0.9	1.4	0.9	1.7	2.2	1.3	3.6	4.8	3.5	2.4	2.4	2.2	3	3.7	3.3	4.2	2.7	3.5	2	2.3	1.6	1.5
ENSMUSG00000054099	Slc25a40	protein_coding	501.3	1.095	2.265e-12	1.092	2.399e-12	0.3381	0.0702	0.4189	0.02621	0.3954	0.07181	0.3332	0.07644	0.864	4.003e-08	1.202	9.1e-15	1.283	4.132e-14	1.8	1.4	1	1	1.3	1.4	1.8	1.8	2.2	2.5	2.4	3.1	2.3	2.2	2.5	2.8	2.7	2.8	2.4	2.7	3.1	1.7	2.1	1.7	3.4	3.8	1.9	1.8
ENSMUSG00000020484	Xbp1	protein_coding	2010	0.9184	1.201e-11	1.092	2.289e-16	-0.09949	0.6682	0.2124	0.2685	-0.3129	0.1007	-0.2478	0.1318	0.7188	9.675e-08	0.6194	8.235e-06	0.9312	4.992e-10	28.6	23.1	19.2	11.2	12.8	11.2	15.5	15.4	14.4	43.3	39	36	11	11.4	12.9	22.1	22.3	22.8	18.9	29	28.1	20.9	19.6	19.5	43	48.8	18.8	19.6
ENSMUSG00000060499	Rpl10l	protein_coding	1860	1.505	3.276e-08	1.09	9.542e-05	0.6293	0.05768	-0.5271	0.149	0.8118	0.01549	-0.8639	0.003679	0.101	0.8121	0.7303	0.01525	-0.4261	0.3052	110.3	85.7	47.3	35.8	34.6	19.2	30.5	23.9	15.3	99.5	99.7	63.6	7	6.7	4.5	95.4	84.2	87.9	52.6	73.6	71.7	42.3	50.4	37.5	62.2	57.5	155.6	149.2
ENSMUSG00000033295	Ptprf	protein_coding	7407	0.7888	1.232e-11	1.09	6.93e-22	0.3938	0.002768	0.7005	1.444e-07	0.2822	0.08053	0.02099	0.9189	-0.04923	0.7872	0.3446	0.00777	0.6513	1.269e-06	25.9	20.6	25.1	16.3	17.2	15.8	44.9	39.9	40	26.1	23	20	53.1	60.9	58.5	28.8	28.2	28.4	32.8	36.2	36.6	26.7	24.5	21.4	35.6	39.7	34.5	26
ENSMUSG00000025931	Paqr8	protein_coding	187.6	0.9659	1.59e-06	1.088	3.871e-08	2.217	3.925e-25	-0.2197	0.583	0.428	0.1225	-1.151	1.418e-08	-2.666	2.985e-37	-0.4494	0.05292	-2.886	9.561e-33	2	1.8	1.7	1	1.3	1	0.9	1.2	0.8	0.3	0.3	0.2	0.5	0.4	0.6	2.3	2.3	2.1	1.7	2.9	2.8	0.9	0.8	0.8	0.2	0.2	2.9	2.3
ENSMUSG00000079042	Apela	protein_coding	832.7	1.461	9.488e-18	1.088	3.588e-10	0.6709	0.0003698	0.2894	0.2384	0.6215	0.002699	-0.4037	0.04982	0.05861	0.8359	0.7295	6.805e-05	0.348	0.1697	33.4	25.8	21.4	22	25.7	18.1	14.2	11.8	17.6	25.7	26.9	32.6	11	9.2	13.2	64.6	61.4	58.3	39.9	49.7	52.2	21.2	22.2	18	33.1	36.7	34.9	46.7
ENSMUSG00000031995	St14	protein_coding	1323	0.2763	0.0331	1.087	9.237e-23	0.8658	1.475e-12	0.9416	1.097e-12	0.4065	0.005212	0.1828	0.2276	-0.966	9.116e-16	-0.1002	0.5778	-0.02435	0.9338	3.9	3	3.7	5.4	5.9	5.3	14.1	13.3	11.2	1.8	1.7	1.8	14.1	15.6	16	6.5	6.8	6.9	12.2	12.2	11.2	4.1	4.4	3.4	3.4	3.5	5	4.1
ENSMUSG00000080649	Gm26156	miRNA	30.56	1.063	0.00307	1.085	0.002351	1.677	0.0001318	0.0977	0.911	0.04668	0.9751	0.3224	0.5622	-0.9969	0.0368	0.6804	0.1703	-0.8992	0.1232	3.4	6	2.5	14.8	10.3	13.5	9.3	8.2	9.4	0.9	2.8	1.9	0.3	1	1.1	23.5	28.2	30.2	26.8	26.3	30.4	5	7.1	5.1	1.4	2.4	4.6	2.2
ENSMUSG00000027500	Stmn2	protein_coding	3103	0.8503	2.126e-07	1.085	8.83e-12	0.5649	0.001542	0.5171	0.009446	0.1539	0.6464	-1.073	3.144e-11	-0.2316	0.2416	0.3334	0.07986	0.2855	0.2379	35.1	28.6	20.3	11.3	14.2	9.9	8.3	7.5	6.9	24.5	24.6	22.5	7.4	8.4	7.4	19.2	23.2	22.1	19.4	29.8	27	13	13.4	13.1	33.4	35.8	28.1	31.7
ENSMUSG00000023266	Frs3	protein_coding	218.6	0.5482	0.005339	1.084	1.596e-09	0.4437	0.05674	0.4962	0.0335	0.1679	0.6726	-0.09943	0.7216	-0.7352	0.0001676	-0.2916	0.2306	-0.2391	0.432	2.7	1.9	3	2.2	2.5	2.3	2.6	2.1	2.3	1.6	1.2	1.6	3.6	3.1	3.1	3.2	3.4	3.7	4.9	5.1	5.1	2.7	2.3	1.9	1.7	2.4	3.2	2.6
ENSMUSG00000027520	Zdbf2	protein_coding	3097	1.108	6.013e-05	1.083	7.705e-05	0.2731	0.5148	0.2767	0.5093	0.2298	0.6871	-0.1156	0.7795	0.4012	0.2145	0.6744	0.02507	0.678	0.05513	7.8	6.8	6.7	4.3	5.6	6.3	14	13.2	14.1	8.6	8.5	11.5	6.8	7.4	6.9	11.9	11.6	12.7	7.8	14.3	13.5	7.1	6.6	5.9	12.3	11.1	6.3	6.4
ENSMUSG00000040389	Wdr47	protein_coding	547.6	0.4946	0.0001545	1.083	2.336e-19	-0.3965	0.001723	-0.02395	0.9194	0.19	0.3873	-0.3277	0.0241	1.518	2.05e-39	1.122	9.262e-21	1.494	1.407e-31	3.1	2.9	2.8	2.4	2.6	3	3.4	2.7	3	8.6	8.6	8.6	1.8	2.3	2	3.4	3.9	4	4.9	6.1	6.1	2.6	2.2	2.3	8	9	3.4	3.2
ENSMUSG00000042439	Zfp532	protein_coding	5416	1.059	6.014e-25	1.083	3.967e-26	0.1412	0.3569	-0.2603	0.05811	0.2584	0.07897	-0.2708	0.02748	1.494	8.416e-50	1.635	2.575e-59	1.234	2.471e-27	13.2	11	10.6	9.3	10.4	9	19.5	16.7	18.2	35.1	31.7	32.5	8.8	9	7.8	20.8	19.1	20.3	17.9	21.2	22.1	10.5	9.6	8.8	25.7	29.6	14.4	12.8
ENSMUSG00000021375	Kif13a	protein_coding	3289	0.8826	7.993e-10	1.082	1.226e-14	0.8319	1.449e-08	0.4818	0.006601	0.3918	0.03624	-0.1911	0.3063	-0.4806	0.001572	0.3513	0.03273	0.001219	0.9987	21.4	17.1	13.8	12.1	15.1	13.7	13	11.9	11.9	13.2	12.4	11.9	13.8	15.9	15.8	26	24.5	25.7	21	34.6	32	16.6	15.2	14.1	17.2	17.8	23.7	23.1
ENSMUSG00000037366	Pafah2	protein_coding	353.2	0.3485	0.01892	1.082	5.066e-17	0.001471	0.9973	0.4815	0.002097	-0.2244	0.323	-0.1375	0.4469	-0.444	0.001822	-0.4425	0.003499	0.0375	0.9032	4.7	4	3.7	3.2	3.4	3.7	2	2.2	2.4	3.3	3.2	2.7	2.3	2.3	2.8	4.4	4.3	4.5	7.5	7.3	7.2	4.1	3.9	3.4	4.1	4.5	4.2	3.5
ENSMUSG00000000901	Mmp11	protein_coding	545.1	0.3972	0.01497	1.081	5.989e-14	0.5354	0.0007466	0.455	0.01043	-0.1124	0.728	-0.5286	0.0008355	-0.506	0.0009662	0.0294	0.9098	-0.05109	0.8754	9.2	8	11.3	6.1	5.8	5.3	4.5	3.4	3.1	7.2	6.7	5.6	5.3	5.5	5.6	7.4	7	8.3	11	13	12.6	7.1	6.2	5.9	8.7	9.3	9.6	7.3
ENSMUSG00000085101	Platr16	processed_transcript	30.85	1.112	0.01224	1.079	0.01553	0.6555	0.1854	0.4949	0.3494	0.1989	0.8303	-0.1412	0.8128	-0.2925	0.5801	0.363	0.498	0.2024	0.7886	2.2	3.5	0.7	1.1	0.9	0.7	0.1	0.4	0.2	2	2.2	1.4	0	0.1	0.1	2	2.3	2	1.3	2.4	2.6	2	2.6	1.8	2.4	3.2	1.7	2.6
ENSMUSG00000024558	Mapk4	protein_coding	1215	0.8106	4.095e-11	1.079	2.036e-19	0.6696	9.39e-08	0.2282	0.1761	0.3205	0.05445	-0.681	1.272e-07	-0.1318	0.4223	0.5379	3.167e-05	0.09644	0.6848	7.4	5.9	6.3	5.1	6.2	5.1	11.9	11.4	10.4	6.3	5.9	5.7	14	17.7	16.5	10	9.1	9.9	10.1	13.3	11.7	4.5	3.7	4	6.8	7.2	8.9	7.6
ENSMUSG00000067860	Zic3	protein_coding	2318	0.7471	2.387e-10	1.079	3.808e-21	0.2435	0.1006	-0.1524	0.3875	0.1162	0.6382	-0.6905	1.256e-08	0.8276	8.021e-13	1.071	8.037e-21	0.6752	5.26e-07	17.9	14.4	15.7	12.5	13.9	11.7	17.6	16	17.3	30.1	27.4	28.2	5.5	5.6	6	21.3	21.3	21.7	21.3	30	29.8	10.4	9.8	9.4	24	27.5	17.4	17.4
ENSMUSG00000029217	Tec	protein_coding	86.22	-0.3128	0.3852	1.078	0.0001179	1.694	1.168e-08	0.4555	0.2825	-0.02056	0.984	0.3383	0.3619	-1.237	5.931e-05	0.4568	0.2039	-0.7812	0.04108	1	0.5	0.6	0.8	0.9	1	1.6	1.5	1	0.2	0.4	0.2	0.6	0.8	0.8	0.7	0.8	0.7	2.1	2.1	1.8	0.7	1.1	0.9	0.3	0.5	0.7	0.9
ENSMUSG00000030016	Zfp638	protein_coding	7236	0.7314	5.108e-07	1.078	1.261e-14	0.3345	0.05867	-0.01771	0.954	0.1417	0.6323	-0.1546	0.424	-0.08263	0.6987	0.2518	0.1527	-0.1003	0.7219	22.5	18.3	11.3	12.2	13.8	13.8	13.6	12.2	12.6	16.7	16.6	16	12.2	13.5	11.4	22.3	22.1	22.1	30.3	27.5	27.1	16.2	15.8	14.9	15	17.5	18	20.5
ENSMUSG00000032878	Ccdc85a	protein_coding	165.9	0.8963	0.0003171	1.077	8.248e-06	0.6209	0.02616	-0.3318	0.3438	-0.4092	0.2875	-3.004	1.066e-31	-0.7332	0.003608	-0.1122	0.7703	-1.065	0.0001445	1.5	1.2	0.5	0.6	0.9	0.6	1	1	0.8	0.6	0.8	0.6	1.1	1.4	1.3	1.5	1.2	1.4	1.2	1.7	1.7	0.2	0.1	0.1	0.5	0.5	0.8	0.8
ENSMUSG00000030707	Coro1a	protein_coding	71.58	0.559	0.1488	1.076	0.001655	0.3388	0.4821	-0.41	0.3762	-0.7999	0.0933	-1.242	0.0006488	-0.013	0.9831	0.3258	0.4731	-0.423	0.4175	0.8	0.3	1.2	0.7	0.5	0.4	1.1	1.3	1.1	0.8	0.6	0.7	3.3	4.1	4.3	0.7	0.7	0.9	1.2	1	1.1	0.2	0.3	0.3	0.5	0.5	0.4	0.2
ENSMUSG00000004085	Map3k20	protein_coding	1026	-0.08259	0.6274	1.076	1.518e-21	0.7354	7.702e-10	-0.2745	0.08345	0.329	0.03521	-0.7116	7.692e-09	-0.4174	0.0009758	0.318	0.0189	-0.6919	5.779e-07	3.5	3.1	2.3	3.2	3.3	3.3	5	4.5	4.4	2.5	2.2	2	7.5	7.9	8.1	3	3.1	3.2	7.3	6.4	7.2	1.7	2	1.9	1.9	1.8	3.8	3.8
ENSMUSG00000081752	Gm14680	processed_pseudogene	27.28	0.9235	0.06462	1.075	0.02632	0.5094	0.4167	0.6575	0.2452	-0.1611	0.8917	-0.1864	0.7793	-0.06825	0.9266	0.4412	0.4626	0.5892	0.367	1.2	1.1	0.1	0.2	0.6	0.8	0.7	0.7	0.8	0.7	1	1.1	0.5	0.4	0.6	0.5	1.5	1.7	1.6	1.5	1.1	0.7	1.1	0.7	1.6	1.6	1.3	0.5
ENSMUSG00000020978	Klhdc2	protein_coding	943.9	1.06	1.48e-18	1.075	4.502e-19	0.5599	1.015e-05	0.1173	0.5456	0.4967	0.0005053	0.3933	0.004101	0.1535	0.3321	0.7134	1.207e-08	0.2708	0.1207	4.5	4.1	4.6	3.1	4.5	3.3	8.2	8.5	8.5	5.3	4.9	4.5	12	12.7	11.5	7	7.4	8.7	7.7	7.8	7.7	6.2	5.7	5.5	4.9	5.7	6.8	5.9
ENSMUSG00000042156	Dzip1	protein_coding	844.1	0.1414	0.3197	1.075	8.103e-24	0.8941	2.626e-13	1.337	3.808e-26	0.1162	0.6181	-0.00194	0.9939	-1.85	7.455e-60	-0.9562	1.553e-16	-0.5134	0.0001338	8.2	7	6.5	7.5	7.9	6.5	4	4	3.6	1.9	2.1	1.9	7.6	7.1	7.1	8.1	8.1	7.8	13.3	17.6	15.5	8	7.2	6.7	5.2	5	8.5	7.6
ENSMUSG00000002250	Ppard	protein_coding	329.5	0.5301	0.01128	1.074	1.532e-08	0.4257	0.07477	0.2824	0.3049	0.2191	0.5633	-0.4974	0.02548	-0.3429	0.1325	0.08283	0.7967	-0.06046	0.8913	3	2.3	1.7	2.8	2.1	2	3.4	2.7	2	2	2	1.7	3.5	3.2	3.7	3.5	3	3.3	4.6	5	4.8	2.1	1.6	1.4	2.3	2.3	3.3	2.6
ENSMUSG00000030061	Uba3	protein_coding	2643	0.8094	5.278e-10	1.074	2.458e-17	0.281	0.08604	0.01345	0.9611	0.1988	0.372	-0.01684	0.9434	0.2048	0.1935	0.4858	0.0004575	0.2182	0.2768	17.1	14.6	10.3	9.7	11.2	11.7	14.5	11.8	13.7	16	16.3	16.6	12.8	14.8	13.4	20.1	18.2	19.4	27.2	21	21.2	14.3	14.4	13.2	15.9	17.1	15.2	17.1
ENSMUSG00000044285	Gm1821	processed_pseudogene	360.8	0.6864	0.1984	1.073	0.02692	0.1924	0.8261	-0.02073	0.9816	-0.1535	0.8983	0.4486	0.4499	0.2134	0.749	0.4057	0.5158	0.1926	0.831	34.5	16.5	3.6	10.9	13.7	12.5	15	8.5	20.5	20.5	27.6	17.7	11.2	17	17.1	26.1	22.8	15.9	22.1	24.5	41.8	37.8	14.8	26.9	18.9	24.5	16.6	17.3
ENSMUSG00000028007	Snx7	protein_coding	166.5	0.1778	0.5728	1.073	1.722e-06	1.106	5.042e-07	1.164	8.368e-07	0.7439	0.00506	1.041	3.549e-06	-0.2531	0.3826	0.8528	0.0002405	0.911	0.000334	0.8	0.6	0.7	0.7	0.5	0.6	1.3	1.2	0.7	0.6	0.6	0.7	1.2	1.1	1.4	0.7	0.7	0.6	1.2	1.3	1.4	1.3	1.8	1.4	1.2	1.5	1.1	1
ENSMUSG00000055745	Ldoc1l	protein_coding	155.5	-0.1213	0.6794	1.073	2.224e-08	0.4673	0.0261	0.547	0.009422	-0.1307	0.7717	-0.2242	0.3741	0.1877	0.4506	0.655	0.001218	0.7347	0.0006941	1	1	1.1	0.8	0.7	0.8	2.2	1.6	1.5	1.2	1.2	1	3.1	2.8	2.8	0.8	0.8	0.6	1.7	1.3	1.9	0.9	0.9	0.8	1.8	1.6	0.8	0.8
ENSMUSG00000032491	Nradd	protein_coding	216.3	0.8624	1.778e-06	1.073	1.085e-09	0.2329	0.3572	0.6653	0.0008066	0.02339	0.9695	-0.6202	0.001214	-0.3703	0.06179	-0.1374	0.6022	0.295	0.2512	6	4.2	3.5	3.8	2.8	3.1	5.1	3.8	4.8	4	3.6	3.3	4.3	5.1	4.5	5.6	6.4	5.4	5.8	7	7.4	3.6	2.8	2.8	6.1	5.6	4.9	4.7
ENSMUSG00000030589	Rasgrp4	protein_coding	606.4	0.5706	0.0006583	1.072	5.094e-12	0.5295	0.002383	0.5461	0.003646	0.2521	0.346	-0.1559	0.473	-0.1458	0.4978	0.3837	0.03543	0.4003	0.05751	3.4	2.6	2.8	2.5	2.9	1.8	4.7	3.8	4.3	3.1	2.7	2.2	5.6	6	5.9	4	3.3	3.5	5.4	5.3	4.7	3	2.6	2.2	4	3.8	3.7	3.2
ENSMUSG00000038146	Notch3	protein_coding	2198	0.5711	0.0003165	1.072	3.619e-13	0.9453	1.076e-09	0.4558	0.01787	0.6115	0.0004093	-0.3733	0.03429	-0.9909	5.799e-11	-0.0456	0.8626	-0.5351	0.004745	7.8	6.5	8	9.4	10.5	8.7	15.4	13.8	12.5	4.3	3.8	2.9	14.9	16.8	17.2	14.2	14.5	14	19.1	21.4	20.2	6.6	5.5	5	4.8	5.3	14.9	10.1
ENSMUSG00000040729	Cep126	protein_coding	183.8	0.9401	3.36e-06	1.071	7.198e-08	0.1132	0.7476	0.4401	0.06673	0.1893	0.6658	0.2431	0.3605	0.5087	0.02076	0.622	0.005374	0.9489	2.844e-05	1.2	1.1	0.4	0.8	0.9	1.2	1.9	2	1.8	1.4	1.4	1.5	1.9	2.4	1.9	1.9	1.7	2.2	1.9	2.4	2.1	1.2	1.2	1.1	1.8	2.1	1.3	1.1
ENSMUSG00000036564	Ndrg4	protein_coding	254.8	0.7536	0.0001025	1.071	7.618e-09	0.5716	0.01438	1.38	5.12e-11	0.1471	0.7333	0.4221	0.0592	-0.9776	1.128e-06	-0.406	0.08858	0.402	0.135	1.9	1.5	1.5	2.1	1.8	1.9	1.6	1.7	1.4	0.7	0.9	0.8	1.6	1.5	1.8	3.4	3.3	3	3.1	5	4.2	2.8	2.1	1.7	2.1	2.2	1.9	1.7
ENSMUSG00000028597	Gpx7	protein_coding	414	0.4411	0.028	1.071	1.621e-09	0.3228	0.165	-0.2419	0.3546	0.3668	0.1747	-0.2895	0.2025	0.3264	0.1212	0.6492	0.0007517	0.08452	0.8245	12.9	9.3	9.8	9.7	11.2	8.8	7.6	6	6.1	14.5	13	13.2	9.5	9.4	11.8	14	12.8	13.8	15.7	23.5	24.1	9.5	8.8	8	10.4	12.5	11.1	14.5
ENSMUSG00000054051	Ercc6	protein_coding	796.9	0.4945	8.935e-05	1.071	4.558e-20	0.004446	0.9888	0.1939	0.235	-0.08513	0.7598	-0.1511	0.3416	0.3857	0.00242	0.3901	0.00315	0.5796	2.837e-05	3.6	2.8	2.4	2.3	2.5	2.4	4.7	3.7	3.7	4.2	3.8	3.8	4.7	4.9	4.8	3.5	3.2	3.5	5	5.3	5.1	3.1	2.6	2.4	4.4	4.6	2.7	2.7
ENSMUSG00000030792	Dkkl1	protein_coding	20.02	-0.5875	0.2651	1.07	0.01626	0.1232	0.893	0.6485	0.2473	-0.189	0.8751	1.036	0.03282	-0.008593	0.9922	0.1146	0.8815	0.6399	0.3188	0.4	0.2	0.4	0.5	0.5	0.4	0.5	0.5	0.2	0.3	0.3	0.4	0.4	0.3	0.8	0.3	0.3	0.4	1.2	1.1	1.1	0.9	0.4	0.9	0.7	0.4	0.3	0.2
ENSMUSG00000091183	Gm5141	protein_coding	250.4	1.095	6.685e-09	1.07	1.482e-08	0.3348	0.1505	0.1999	0.4607	-0.02762	0.9637	-0.4788	0.02059	-0.1728	0.4756	0.162	0.5364	0.0271	0.9535	4.1	2.5	2.6	1.4	1.5	1.7	3.2	1.9	2.1	3	2.7	2.7	2.7	3.1	2.6	3.5	3.1	3.6	3	3.4	3.6	2.5	2.2	2	2.9	3.5	3.1	3.2
ENSMUSG00000047766	Lrrc49	protein_coding	266.9	0.4056	0.0417	1.07	6.879e-10	0.3642	0.0999	0.4561	0.03539	-0.06924	0.8832	-0.07828	0.7701	-0.5175	0.005803	-0.1533	0.5489	-0.06142	0.8735	2.3	1.6	1.2	1.4	1.2	1.2	1.7	1.2	1.6	1.2	1.3	1.1	1.1	1.5	1.3	1.7	1.5	1.8	2.5	2.9	2.7	1.8	1.9	1.4	1.6	1.8	1.6	1.8
ENSMUSG00000040699	Limd2	protein_coding	704.6	0.827	9.844e-09	1.07	2.583e-14	0.2387	0.2104	0.287	0.1237	-0.2208	0.3634	-0.4366	0.005583	-0.2824	0.08251	-0.04369	0.858	0.004688	0.9916	6.9	5.8	6	3.7	4.6	3.1	13.1	12.3	11.7	5.8	5.4	4.1	15.6	16.3	16.5	6.7	6.7	7	7.8	7.9	8.5	5.5	4.1	4.2	5.8	6.7	5	5.4
ENSMUSG00000026608	Kctd3	protein_coding	2450	0.2803	0.01251	1.069	6.273e-28	-0.1184	0.4411	0.1211	0.4326	-0.0202	0.9492	0.2943	0.01025	0.4377	2.686e-05	0.3192	0.004428	0.5588	1.656e-06	10.6	8.3	9.1	7.5	8.8	8.3	11.2	9.3	10	13.3	12.7	12	14.6	16	15.5	9.8	10	10.2	16.7	17.8	17.5	12.5	11.7	10.2	13.8	13.8	9.6	9.1
ENSMUSG00000103887	Gm37008	TEC	26.35	1.149	0.02169	1.068	0.03492	0.03845	0.9693	0.2432	0.7447	-0.1745	0.8812	-0.1777	0.7909	-0.4965	0.3733	-0.458	0.4551	-0.2533	0.7648	7.5	3.5	0.5	0.9	1.7	1.7	3.3	3.3	1.8	3.3	3.4	1.9	2.1	1.5	3.9	5	3	4	3.7	3	4.5	4.1	3.5	3.6	3.3	3.7	5.8	2.6
ENSMUSG00000069793	Slfn9	protein_coding	1513	1.823	8.799e-18	1.068	1.298e-06	0.7811	0.0009914	-0.05645	0.898	0.9863	3.309e-05	-0.591	0.01611	0.4214	0.09131	1.202	3.162e-08	0.3649	0.2672	12	10.1	4.1	4.1	4.1	3.7	2.6	2.2	2.5	13	12.3	10.5	2.7	2.4	2.3	14.3	14.2	15.4	6.9	9.6	9.1	5.3	5.1	7	9.3	13.7	16.7	19
ENSMUSG00000045658	Pid1	protein_coding	647	0.8525	1.541e-10	1.068	2.578e-16	0.9254	2.453e-10	0.9854	3.225e-10	0.1585	0.539	-0.2553	0.1137	-1.913	4.879e-46	-0.9876	7.834e-13	-0.9276	1.012e-09	3.1	2.8	4.1	2.2	2.9	2.1	5.7	5.2	4.7	0.8	0.9	0.9	2.1	2.7	2.4	4.3	4.2	4.5	4.7	5.4	5.1	2.7	2.7	2.8	1.7	1.7	3.6	3.4
ENSMUSG00000032712	2810474O19Rik	protein_coding	7208	0.6988	3.074e-06	1.067	8.521e-14	-0.0276	0.9308	0.3075	0.1192	0.03096	0.9441	-0.007725	0.9779	0.7767	1.14e-07	0.7491	4.584e-07	1.084	2.052e-11	28.4	24	14.5	16.8	19.8	18	29.3	24.4	24	39.7	39	37.3	20.1	23.2	19.2	29.8	29.7	29.8	43.4	35.9	36.3	21.9	23.3	21.6	45.5	50.8	21.7	23.3
ENSMUSG00000024892	Pcx	protein_coding	952.2	0.3063	0.006389	1.067	2.785e-27	0.01324	0.9531	0.5124	8.626e-06	-0.1392	0.4763	0.03187	0.8501	0.137	0.2946	0.1503	0.2733	0.6494	1.83e-08	8.8	6.8	7.7	7.5	8	6.9	5.8	5.9	6.2	9	8.1	8.6	5.7	5.4	6.1	9.8	8.4	9.5	15	16.7	15.3	8.3	8.1	7.3	11.8	12.6	7.8	6.6
ENSMUSG00000033581	Igf2bp2	protein_coding	3154	0.8863	8.543e-11	1.065	1.801e-15	0.3143	0.06411	0.9519	4.499e-10	-0.1723	0.4981	0.3902	0.01114	-0.358	0.01687	-0.04363	0.8521	0.594	0.0002552	23.5	17.8	14.8	10.3	11.6	10.4	10.3	8.5	7.3	16.1	15.1	12.6	8.2	9.1	8.6	21.1	18.6	20.3	20.4	24.2	23.5	27.2	24	22.9	26.3	30.9	17.7	16.2
ENSMUSG00000006281	Tep1	protein_coding	606.3	1.159	3.518e-23	1.065	1.646e-19	0.6026	5.16e-07	0.8566	8.316e-12	0.4763	0.0009204	0.3713	0.006511	0.3026	0.02578	0.9053	6.73e-14	1.159	2.02e-19	2	1.6	1.8	1.6	1.7	1.8	3.5	3.2	3	2.2	2.1	2.3	3.2	3.8	3.6	3.9	3.7	3.8	3	4.1	3.6	2.5	2.4	2	4	4.1	2.5	2.5
ENSMUSG00000044433	Camsap3	protein_coding	2317	0.4121	0.001356	1.065	5.99e-20	0.2722	0.07346	0.4261	0.00402	0.1199	0.6356	0.07626	0.6726	-0.3687	0.004762	-0.09653	0.5937	0.05739	0.8245	13.5	11.1	13.2	14.5	15	13.6	12.6	10.6	10.7	10.5	9.3	9.3	11.6	12.1	11.6	19	18.9	19.5	29.2	31.1	30.4	15.2	12.7	11.8	11.8	14.4	16.9	11.9
ENSMUSG00000032232	Cgnl1	protein_coding	1878	0.3656	0.02414	1.064	6.072e-14	-0.5002	0.001466	0.04019	0.8894	-1.518	8.905e-26	-0.602	8.099e-05	1.075	1.055e-14	0.5752	0.0001292	1.116	1.164e-12	11.1	9	6.4	4.7	4.3	4.9	6.3	5.2	6	19.5	19.5	18.1	9.1	10.5	9.4	6.4	5.6	5.9	11.2	9.3	8.6	6.9	5.6	5.1	18.5	20.8	3	3.2
ENSMUSG00000019823	Mical1	protein_coding	1781	0.506	0.0002859	1.064	1.418e-16	0.9986	1.817e-14	1.605	2.658e-30	0.1754	0.4643	0.3125	0.04059	-0.6318	2.36e-06	0.3668	0.01262	0.973	1.845e-11	14.5	10.7	10	7	8	7.1	2.8	2.7	2.8	7.9	7.6	7.2	6.9	8	7.4	10.5	10	11.1	13.3	17.7	15.6	15.6	14.4	14.1	23	23.9	14.9	13.7
ENSMUSG00000042804	Gpr153	protein_coding	101.8	-0.1616	0.7082	1.063	0.0002882	-0.1146	0.8429	0.6639	0.05513	-0.446	0.3802	-0.09865	0.8301	0.005392	0.9927	-0.1092	0.824	0.6693	0.07493	0.7	0.5	1.2	0.7	0.8	0.5	2.6	2.3	1.5	0.9	0.6	0.7	1.9	1.7	1.8	0.6	0.6	0.6	1	1.8	1.5	0.8	0.7	0.6	1.1	1.3	0.8	0.4
ENSMUSG00000040289	Hey1	protein_coding	175.1	1.395	7.667e-12	1.061	3.661e-07	4.054	1.694e-47	2.544	4.358e-16	2.037	4.484e-18	0.587	0.03507	-2.488	1.62e-16	1.566	3.831e-11	0.05601	0.9231	0.7	0.6	0.6	1.9	2.1	2.7	0.9	0.9	0.8	0.1	0.1	0.1	0.6	1	1.1	6.5	6.1	5.7	3.7	5.2	5.7	1.2	1.2	0.8	0.8	0.6	3.2	3
ENSMUSG00000006056	Calcoco2	protein_coding	2771	-0.6168	9.055e-05	1.061	4.804e-13	1.563	2.836e-27	3.407	1.477e-107	0.8323	8.352e-08	2.039	8.256e-48	-1.584	1.603e-28	-0.02152	0.9364	1.823	3.296e-31	71.7	57.1	41.1	26	26.6	21.9	2.2	1.8	1.1	18.2	18.8	19.2	0.3	0.3	0.4	15.7	16.7	15.7	44.8	58.2	53.8	242.4	252.1	222.5	193.3	223	93.8	108.1
ENSMUSG00000035293	G2e3	protein_coding	2332	0.2752	0.09055	1.061	5.239e-15	-0.3492	0.0338	-0.6052	0.0001856	0.158	0.563	-0.2902	0.08011	1.391	1.3e-25	1.042	2.16e-14	0.7857	6.985e-07	9.1	8	5	5.6	6.6	6.1	11	9.7	11.2	21	20.1	18.4	17.9	21.6	19.1	7.3	7.2	7.7	11.6	13	13.9	6.1	6.3	5.9	11.9	14	8	9.1
ENSMUSG00000032425	Zfp949	protein_coding	338.6	0.8804	1.102e-08	1.06	2.193e-12	0.8834	3.453e-09	0.3449	0.07352	-0.1344	0.6897	-0.2903	0.1168	-0.1753	0.3761	0.7081	5.827e-06	0.1696	0.5147	3.8	3.1	1.9	2.7	2.3	2	2	2.3	2.6	2.7	2.8	2.7	1.9	1.7	1.8	4.1	4.3	4.4	4.6	5.3	4.7	2.3	3	2.3	3.3	3.7	2.7	2.8
ENSMUSG00000029864	Gstk1	protein_coding	53.4	1.087	0.007924	1.059	0.009575	-0.4868	0.425	0.289	0.6493	-0.5441	0.4629	-0.03931	0.9566	-0.2375	0.6827	-0.7243	0.1542	0.05148	0.9578	0.8	0.7	1.2	0.6	1.3	1.1	2.5	1.6	2.8	0.4	0.7	1	3	2.8	3.4	2.9	2.1	2.1	4	1.3	1.6	0.7	1	0.8	0.9	0.9	0.5	0.5
ENSMUSG00000041075	Fzd7	protein_coding	2710	0.8105	1.101e-12	1.059	1.889e-21	0.1406	0.4092	0.1853	0.2546	-0.3519	0.0171	-0.2419	0.08023	0.8612	2.158e-14	1.002	5.554e-19	1.046	7.216e-17	15.5	13.1	17	14.4	14.1	13.9	15.9	14.3	17.1	28.5	27.9	26.1	41.1	47.3	44.5	25.4	23.7	25.6	24.2	33.2	31.7	13.6	12.5	12.1	29	33.7	12.8	10.9
ENSMUSG00000001420	Tmem79	protein_coding	376.8	0.946	2.907e-07	1.058	5.781e-09	-0.1446	0.6252	0.6353	0.002058	0.05367	0.9205	0.1389	0.5975	0.8668	2.219e-06	0.7222	0.000185	1.502	1.056e-14	4.1	2.2	3.5	2.9	3	2.6	6	5.5	5	6	5.8	6	5.7	6.9	5.8	5.1	5.6	5.8	4.7	6.8	6.5	3.9	3.4	3.3	8.5	10.2	3	3.1
ENSMUSG00000002265	Peg3	protein_coding	3291	-0.3462	0.4463	1.057	0.003638	-0.2443	0.6833	-0.47	0.3463	-0.3621	0.5937	-0.1627	0.7562	0.5743	0.1549	0.33	0.4932	0.1044	0.8934	8.6	7	7.1	4.3	5.1	8	18.5	16.9	17.7	11.2	10.6	13.3	11.2	13.6	18.5	4.2	4.6	4.5	7.6	15.6	15.3	10.4	5.1	4.6	7.7	8.7	4.3	8.3
ENSMUSG00000042726	Trafd1	protein_coding	360.6	0.5755	0.007404	1.057	8.461e-08	0.5167	0.0269	0.4256	0.1001	0.1541	0.729	0.2865	0.2587	-0.1042	0.7307	0.4125	0.08336	0.3214	0.2929	3.5	2.5	1.1	2.5	2.7	2.2	3.5	3.2	2.6	2.4	2.4	2.2	2.2	2.9	2.7	4	3.5	3.6	4.4	6	5.3	3.4	3	2.9	2.8	3.5	2.9	2.6
ENSMUSG00000113476	AC154517.3	TEC	3923	0.7335	1.192e-06	1.057	3.068e-13	0.3397	0.0622	-0.4648	0.01134	0.6953	1.632e-05	-0.489	0.002639	0.6963	3.172e-06	1.036	1.042e-12	0.2315	0.317	64.3	57.2	39.4	40.1	32	31.6	40.3	35.4	32.1	99.4	90.2	74.3	41.9	35.5	34	55.1	58.3	59.9	62.5	80.6	74.6	42.4	37.9	34.4	60.3	66.8	94.4	83.8
ENSMUSG00000061436	Hipk2	protein_coding	601.1	0.7981	8.824e-13	1.057	4.681e-22	-0.1198	0.4901	0.7336	4.519e-10	-0.4542	0.0004447	-0.1738	0.2053	-0.3768	0.001161	-0.4967	2.659e-05	0.3568	0.00828	3.3	2.6	2.9	1.9	1.7	1.6	2.5	2.4	2.4	2.4	2.3	2	2.6	2.7	2.8	2.9	3.1	3.2	3.5	3.7	3.8	2.9	2.5	2.4	3.8	3.7	2.3	1.9
ENSMUSG00000022635	Zcrb1	protein_coding	303.4	0.9746	7.615e-09	1.055	2.792e-10	0.7223	2.351e-05	-0.04101	0.902	0.2133	0.4908	-0.129	0.5856	-0.2761	0.1646	0.4462	0.01687	-0.3171	0.1932	3.8	3.2	2	1.7	2.1	2.6	5.1	4.3	4.2	2.6	2.3	3	7.2	7.6	6.8	4.6	4.1	4.3	4.2	4.9	4.6	3	3.1	2.5	2.4	2.6	3.2	3.5
ENSMUSG00000093942	Olfr46	protein_coding	741.4	0.7094	4.534e-05	1.055	1.935e-10	0.4119	0.0336	-0.5687	0.004094	0.2193	0.467	-0.9587	1.752e-08	0.5471	0.001595	0.959	5.994e-09	-0.0216	0.9592	4.5	3.5	2.5	2.1	2.2	1.9	3.2	2.4	2.9	5.8	5	4.9	2.8	2.6	2.3	3.6	3	3.6	3.6	4.6	4.7	1.8	1.9	1.7	2.9	4.1	3.9	4.1
ENSMUSG00000017400	Stac2	protein_coding	93.39	0.314	0.3206	1.052	3.09e-05	-0.4272	0.1969	1.097	2.112e-05	-1.24	5.269e-06	-0.348	0.2382	-0.5803	0.02532	-1.007	0.000108	0.5172	0.09886	2	1.5	1.6	1	0.6	0.9	0.6	0.8	0.7	1.3	1	1.1	0.7	0.6	0.9	1	1	1.1	1.6	1.7	1.9	1.5	1.2	1.2	2.2	2.7	0.6	0.5
ENSMUSG00000003469	Phyhip	protein_coding	103.7	0.8311	0.003386	1.051	0.0001217	0.3476	0.3629	0.3699	0.3136	0.4567	0.2675	-0.03046	0.9478	-0.5087	0.09348	-0.161	0.6965	-0.1388	0.7944	1.4	0.9	0.9	0.7	0.9	0.6	1.8	2	2.6	0.7	0.8	0.7	3.2	2.1	3	1.2	1.4	1.5	1.6	1.9	1.3	1.4	0.9	0.9	1.1	0.9	1.9	1.3
ENSMUSG00000026463	Atp2b4	protein_coding	258.4	0.4641	0.02303	1.05	8.028e-09	1.179	2.42e-10	0.7362	0.0007694	0.5697	0.01471	-0.07027	0.8129	-0.6312	0.001674	0.5478	0.008115	0.105	0.7844	0.8	0.7	0.6	0.7	0.9	0.7	0.7	0.8	0.4	0.5	0.5	0.4	0.1	0.2	0.2	0.9	1.1	1.1	1.8	1.6	1.4	0.6	0.7	0.7	0.8	0.7	1.1	1.1
ENSMUSG00000044966	Fbxo48	protein_coding	64.59	0.6583	0.03729	1.049	0.0003251	0.3039	0.4494	0.1081	0.8278	0.2506	0.6643	-0.06061	0.8942	-0.08207	0.8515	0.2219	0.581	0.02605	0.9704	1.3	1.3	0.4	0.8	0.6	0.8	0.9	0.7	0.6	1	1.2	1.1	1	1.1	0.9	1.4	1.2	1	1.2	1.5	2	1.2	1.1	1	1	1.3	1.4	1.4
ENSMUSG00000056665	Them6	protein_coding	181.7	0.4163	0.07123	1.049	1.473e-07	-0.1821	0.5465	0.2813	0.2757	-0.5569	0.03183	-1.011	7.677e-07	0.1496	0.5717	-0.03247	0.9268	0.4309	0.09511	4.2	3.4	3.8	2.5	2.3	2.1	5.7	4.7	4.3	5.1	4.4	2.9	7.7	7.7	7.5	3.1	3	3.1	5.8	4.3	4.2	1.7	2	1.8	4.9	5.4	2.9	2.1
ENSMUSG00000007021	Syngr3	protein_coding	85.01	0.6779	0.01569	1.048	6.234e-05	0.1401	0.7913	0.4981	0.1525	-0.07268	0.9264	-0.3288	0.3466	-0.5608	0.06826	-0.4207	0.2385	-0.06276	0.9192	1.4	0.8	1.1	1.1	1.2	1.3	2.7	2.9	2.3	0.8	0.7	0.7	3	3.3	3.5	2.2	1.8	1.8	1.8	2.9	2.9	1	0.8	0.9	1	1.1	1.5	0.7
ENSMUSG00000028621	Cyb5rl	protein_coding	184.3	0.6601	0.0008474	1.048	1.821e-08	0.4621	0.02524	0.8991	2.465e-06	-0.2434	0.4667	-0.05579	0.8452	-0.2434	0.2734	0.2187	0.3653	0.6557	0.001666	1	0.9	1	0.6	0.5	0.6	1.3	0.9	0.8	0.8	0.9	0.7	0.7	1	0.9	1	0.9	0.8	1.1	1.3	1.2	1	0.8	1	1.5	1.6	0.9	0.8
ENSMUSG00000013698	Pea15a	protein_coding	322.1	0.2941	0.2154	1.047	4.814e-08	0.7752	6.77e-06	-0.6832	0.0006078	0.4575	0.07354	-0.6718	0.001203	1.609	1.651e-20	2.384	2.247e-44	0.9258	7.542e-06	1.7	1.6	1.7	1.1	1.1	1.1	3.4	4.2	3.3	5.6	5.7	4.2	4.3	4.9	5.4	1.6	1.3	1.2	2	2.7	2.4	1.2	0.9	1	2.9	3.5	2	2.3
ENSMUSG00000059900	Tmem40	protein_coding	131.5	0.8362	0.001915	1.046	5.561e-05	-0.9203	0.002354	0.06978	0.8924	-0.4866	0.2674	-0.462	0.1632	0.1902	0.6119	-0.7301	0.02074	0.26	0.5778	2.1	1.8	1.5	3	3.1	2.8	1.4	2.2	1.1	2.3	2.7	1.4	0.3	0.3	0.1	5.6	5.3	5.1	6	6.3	6.2	1.7	1.3	1.1	2.3	2.2	1.3	1
ENSMUSG00000037138	Aff3	protein_coding	290.8	-0.2717	0.2349	1.046	7.337e-09	-0.5326	0.009086	-1.47	1.2e-13	-0.8956	9.592e-05	-2.373	1.61e-28	1.126	8.253e-10	0.5929	0.004392	-0.3448	0.2283	1	1	0.7	1.1	1.2	1.1	3.2	2.6	2.5	2.3	2.3	1.6	4.4	6.1	5.3	1	0.9	0.9	2.2	2.4	2.5	0.2	0.1	0.2	0.6	0.8	0.6	0.4
ENSMUSG00000068744	Psrc1	protein_coding	4573	0.4054	0.001449	1.046	1.167e-19	0.2304	0.14	-0.0537	0.8143	-0.02236	0.9526	-0.6122	7.159e-07	-0.1458	0.3379	0.08456	0.6389	-0.1995	0.2785	60.6	44.6	50.9	43.2	48.1	42.1	45	39.6	42.4	49.3	45.6	46.2	51.8	54.3	56.7	61.7	57.3	58	83.1	99.4	94.5	38.1	33.9	29.8	40.2	50.4	59.6	46.3
ENSMUSG00000021203	Otub2	protein_coding	194.7	0.8818	9.654e-07	1.044	3.676e-09	0.03719	0.9106	0.568	0.001503	-0.7068	0.001	0.02686	0.9282	0.4529	0.01199	0.4901	0.009704	1.021	1.303e-08	1.6	1.5	1	1.2	1	0.8	3	2.8	3.3	1.9	2.1	1.9	4.1	5	4	1.7	1.8	1.9	1.9	2.3	1.8	1.4	1.5	1.4	3.1	2.7	0.9	0.9
ENSMUSG00000026922	Agpat2	protein_coding	508.2	0.9552	6.575e-09	1.043	1.354e-10	0.1216	0.6658	1.008	1.357e-08	-0.1775	0.5824	-0.09426	0.6932	-0.5801	0.0006033	-0.4586	0.01203	0.4282	0.04212	10.7	7.5	14.3	5.7	6.3	5.2	7.9	6.6	6.8	7.3	7.1	6.5	7.5	9.3	8.9	10.8	11.2	11.7	11	12.9	12	10.8	9.7	9	13	15.4	10.7	8.4
ENSMUSG00000072872	Rybp	protein_coding	3030	0.5722	5.171e-08	1.043	1.775e-25	0.08742	0.6156	0.5296	8.381e-06	0.1118	0.588	0.1803	0.1557	-0.1668	0.1791	-0.0794	0.6064	0.3627	0.0046	31.3	27.5	22.2	14.3	19.3	16.2	14.8	13.8	14	24.7	23.2	24.9	12.5	15	13	24.3	24.7	25.6	36.6	33.6	33.3	31.2	30.6	30.7	33.5	36.7	29.7	29.2
ENSMUSG00000024743	Syt7	protein_coding	137.2	-0.5521	0.02182	1.042	8.314e-07	-0.07893	0.8638	0.2076	0.5388	-1.153	1.406e-05	-0.4323	0.1044	-0.266	0.3443	-0.3449	0.2386	-0.05839	0.9088	0.7	0.5	0.5	0.7	0.6	0.7	1.2	1.6	1.1	0.5	0.5	0.4	1.5	1.8	1.6	0.5	0.3	0.6	1.3	1.7	1.3	0.5	0.5	0.4	0.5	0.6	0.3	0.3
ENSMUSG00000038775	Vill	protein_coding	428.9	0.5728	0.008806	1.041	2.191e-07	0.03084	0.9449	-0.1041	0.7772	-0.1874	0.6711	-0.03962	0.9115	0.4787	0.03465	0.5095	0.02896	0.3746	0.2128	3.8	2.7	2.1	4.3	4	2.8	1.8	1.3	1.3	3.8	4	4.6	2	3.1	2.5	6.1	5.3	5.3	6.6	9.4	7.2	3.3	2.6	2.7	3.9	3.7	2	2.5
ENSMUSG00000042246	Tmc7	protein_coding	249.3	0.3848	0.08974	1.039	8.694e-08	0.8379	6.085e-05	-0.3591	0.1999	0.1344	0.7481	-0.4318	0.04668	-1.575	4.036e-17	-0.737	0.0002739	-1.934	1.11e-19	2.9	2.4	1.6	1.2	1.2	0.9	1.4	1.1	1	0.9	0.9	0.6	2.4	2.9	2.4	1.5	1.4	1.5	2.1	2.7	2.2	1.9	1.9	1.5	0.5	0.7	2.9	2.4
ENSMUSG00000063450	Syne2	protein_coding	1441	1.675	1.969e-30	1.039	4.534e-12	0.9928	5.144e-11	1.019	1.311e-09	0.4041	0.04363	0.4632	0.006071	-0.2119	0.2625	0.7809	4.148e-07	0.8071	3.396e-06	2	1.7	1.1	1	1.2	1.1	1.1	1.1	0.9	1.6	1.4	1.2	1.8	2.4	1.9	3.7	3.6	3.4	2.1	2.5	2.3	2.4	2.3	2.1	2.7	3.1	2.1	2
ENSMUSG00000020961	Ston2	protein_coding	1333	0.005249	0.9862	1.039	7.108e-13	-0.07936	0.7678	0.07251	0.7879	-0.08853	0.7961	-0.9898	1.702e-11	0.5452	0.0002939	0.4659	0.00326	0.6177	0.0003471	5.1	4.2	3.6	1.8	2.6	2.2	3.9	3.2	2.6	7.2	6.6	5.2	4.2	5.5	4.6	2.3	2.3	2.1	4.7	4.7	4.4	2.2	2.2	2.1	6.4	6.9	4	4
ENSMUSG00000057963	Itpk1	protein_coding	2386	1.264	1.376e-23	1.039	3.484e-16	1.377	2.855e-28	0.7322	7.22e-07	1.177	1.32e-19	-0.3206	0.03508	0.1767	0.2812	1.554	1.353e-35	0.9089	4.018e-10	22.2	16.6	18.7	16.2	17.6	14.3	19.5	18.9	16.9	20.6	19.8	24.8	8.3	10.8	8.9	40	36.7	39.9	29.9	36.3	33.4	16.9	15.2	13.8	36.4	36.3	49.7	38.2
ENSMUSG00000040943	Tet2	protein_coding	7422	0.1557	0.3615	1.038	5.34e-16	0.5386	0.0001337	0.946	9.805e-11	0.4448	0.004588	0.5394	0.0001087	0.1698	0.3034	0.7084	8.532e-08	1.116	6.846e-15	20.9	17.5	12.9	8.1	9.2	7.4	8.3	7.1	7.7	19.7	18.6	19.8	1.2	1.3	1.3	9.5	9	9.1	13.7	19.6	17.9	25.9	26.6	22.7	37.5	38	24.1	22.6
ENSMUSG00000038351	Sgsm2	protein_coding	516.2	0.3985	0.01004	1.037	4.684e-14	0.2399	0.2039	0.4591	0.006007	0.3436	0.08773	0.1149	0.5723	0.146	0.4427	0.3859	0.01795	0.6051	0.0003038	2.4	1.6	2.1	1.9	1.9	2.3	3.2	3.4	2.8	2.5	2.2	2.1	5.2	4.8	4.6	2.8	2.8	2.6	4.4	4.5	3.9	2.6	2.1	1.9	3.1	3.2	2.9	2.4
ENSMUSG00000101856	1700096K18Rik	lincRNA	43.21	0.74	0.04724	1.036	0.003134	0.8821	0.01998	1.026	0.006385	0.09494	0.9187	0.04282	0.9402	-0.7766	0.03289	0.1055	0.8487	0.2498	0.6695	1.5	0.9	1.7	0.7	0.8	0.9	0.3	0.4	0.5	0.7	0.8	0.7	0.6	0.4	0.8	1.6	1.2	1.5	1.5	2	1.8	1.8	1.2	1.1	1.7	1.5	2.1	1.2
ENSMUSG00000050248	Evc2	protein_coding	357.3	-0.558	0.01695	1.036	5.918e-07	-0.1441	0.6686	0.4342	0.08439	-0.4869	0.07313	-0.6323	0.003585	0.03194	0.9248	-0.1122	0.7175	0.4661	0.07736	3.6	2.4	2.1	1	1.1	1	4.6	3.6	3.5	2.8	2.8	2.7	3.4	3	3.2	0.8	0.6	0.7	2.7	1.9	1.9	2	1.8	1.5	3.8	3.9	2	1.6
ENSMUSG00000020186	Csrp2	protein_coding	2476	0.6288	2.771e-07	1.035	7.516e-19	0.5849	3.369e-06	1.189	5.745e-20	0.4142	0.004561	0.2784	0.04964	0.1211	0.4553	0.706	7.092e-09	1.31	6.27e-24	38.7	29.6	32.5	32.8	38.7	34.1	22.4	16.9	17.7	34.9	35.5	39.6	20.6	22.4	24.3	54.2	53.9	56	59.6	82.9	75.7	43.5	40.7	38.4	85.4	83.5	42.7	45.1
ENSMUSG00000018909	Arrb1	protein_coding	700	1.186	1.548e-12	1.032	1.091e-09	0.6291	0.001399	0.3994	0.08424	-0.02766	0.9619	-0.7555	5.462e-05	-0.8989	5.276e-07	-0.2698	0.2349	-0.4995	0.0289	1.4	1	0.8	1	1.4	1	4.5	4.2	3.9	0.5	0.7	0.5	10	11.8	10.5	2.9	2.2	2.7	2.2	2.6	2.3	0.7	0.6	0.6	0.7	0.8	1.1	1
ENSMUSG00000024642	Tle4	protein_coding	5325	0.8494	8.588e-19	1.032	1.229e-27	-0.06637	0.703	0.2774	0.02516	-0.001784	0.9971	-0.08962	0.5142	0.9657	1.364e-24	0.8993	3.728e-21	1.243	1.699e-32	38.7	32.6	34.9	25.1	28.1	24.8	34.3	30	34.3	76.2	67.7	64.4	18	20.3	19.1	49.2	45.9	46	49.3	56.3	54.6	35.3	32.7	31.8	77.8	91.1	39.5	32.9
ENSMUSG00000022419	Deptor	protein_coding	1367	0.706	3.282e-08	1.031	5.859e-17	0.8525	8.057e-12	0.8077	7.205e-09	0.4566	0.002238	-0.1762	0.2814	-0.01954	0.9295	0.8329	3.266e-11	0.7882	2.668e-08	6.1	5.1	3.4	3.7	4.4	3.7	4.7	4	4.2	5.1	5	4.7	4.6	5.3	5	6.4	6.3	6.8	8.2	8.2	8.1	4.4	4.8	4	8.3	9	7.1	6.7
ENSMUSG00000023087	Noct	protein_coding	1299	0.8518	3.234e-12	1.03	1.031e-17	0.7119	3.514e-09	0.2906	0.06064	0.3685	0.01883	-0.4377	0.001295	0.7167	4.446e-09	1.429	4.44e-34	1.007	4.748e-14	3	2.6	3.8	2.2	2.6	2.5	6.8	7.5	7.2	5.2	4.7	5.3	3.9	4.5	4.6	4.5	4.2	4.7	4.4	5.2	5.6	2.2	2.2	2.3	5.8	6.6	4.3	3.5
ENSMUSG00000027276	Jag1	protein_coding	696.9	1.312	1.194e-15	1.029	6.233e-10	1.487	1.549e-18	-0.5577	0.01259	0.6905	0.0002779	-1.455	6.5e-18	-1.65	3.854e-23	-0.1626	0.5006	-2.207	1.39e-31	6.1	4.9	3	3.5	4.3	4	3.2	3.2	3.4	1.8	1.5	1.2	3.2	4	3.3	10.5	10.1	9.2	9.1	7.6	7.7	2	1.6	1.6	1	1	9	7.5
ENSMUSG00000056493	Foxk1	protein_coding	730.1	0.5987	5.988e-05	1.029	2.262e-13	-0.1573	0.4706	0.2715	0.1537	-0.2697	0.2283	-0.3578	0.02974	0.06271	0.7754	-0.09462	0.667	0.3342	0.08627	4.3	3.2	4	2.5	2.9	2.6	3.3	3.2	2.6	4.4	3.9	3.6	3.5	3.7	4.1	4.1	4	4.2	4.7	6.2	5.7	3.4	2.9	2.5	4.5	5.1	3.6	2.9
ENSMUSG00000026003	Acadl	protein_coding	162	1.273	1.316e-07	1.028	2.959e-05	1.179	3.747e-06	0.5777	0.06683	1.166	3.914e-05	0.3517	0.2912	0.07526	0.8603	1.254	1.736e-06	0.653	0.05245	1.6	1.2	0.9	1.8	2.9	2.3	3.7	4	4.3	1.4	1.5	1.3	3.7	4.9	4.1	5.8	5.3	6.6	3	5.9	6	1.6	1.7	1.8	2.1	2.1	2.3	3.6
ENSMUSG00000052727	Map1b	protein_coding	6668	0.5792	0.001893	1.027	2.871e-09	-0.4318	0.04076	-0.5266	0.01598	-0.1546	0.6752	-0.5553	0.003916	0.4829	0.01033	0.05111	0.8643	-0.04371	0.9163	28.2	20.9	12.2	13.1	14.9	12.1	19.5	16.2	16.3	30.9	29.8	25.9	34.4	41.3	38.3	19.3	20.6	20.5	23.3	29.9	29.9	14.8	14.5	12.3	19	20.8	17.6	19
ENSMUSG00000025571	Tnrc6c	protein_coding	3453	0.8747	1.232e-13	1.027	8.719e-19	-0.004259	0.9896	0.5349	0.000141	0.06995	0.8058	0.1604	0.3014	0.113	0.484	0.1088	0.5295	0.648	2.444e-06	10.8	8.2	8.5	6.9	7.3	6.9	8.5	7.6	7.5	10.1	9.7	10.1	9.1	11.1	10	13.4	12.3	13.3	12.2	16.1	15.2	11.2	10.5	9.2	14.4	14.6	11.3	8.5
ENSMUSG00000069814	Ccdc92b	protein_coding	116.5	-0.3011	0.275	1.026	2.174e-06	-0.05769	0.8956	-0.2505	0.4118	0.1843	0.7189	-1.437	1.94e-08	0.8824	9.93e-05	0.8247	0.0006021	0.6318	0.02538	0.8	0.6	0.5	0.9	1.1	0.7	2.3	1.7	1.5	1.4	1.4	1.2	1.8	1.8	1.7	0.7	0.6	0.8	1.8	1.7	1.9	0.3	0.2	0.2	1.1	1.1	1	0.8
ENSMUSG00000032308	Ulk3	protein_coding	134.1	0.4429	0.0674	1.025	1.293e-06	0.4275	0.1125	0.4398	0.1031	0.4476	0.1718	0.241	0.4049	-0.00013	1	0.4274	0.1077	0.4397	0.1461	1	0.6	0.9	1.1	1	0.8	1.3	1.5	1.5	0.9	0.8	0.9	2.1	1.9	2.1	1.2	1.3	1.3	1.9	1.9	2	1.1	0.9	0.9	1	1.3	1.6	1.1
ENSMUSG00000111824	AC161250.2	processed_pseudogene	871.1	1.163	1.13e-11	1.024	2.739e-09	0.2193	0.3802	-0.188	0.4778	0.3595	0.1592	-0.667	0.0003734	0.7744	9.951e-06	0.9937	9.495e-09	0.5864	0.006181	10.5	9.8	6.2	6.8	6.5	6.9	7.6	6.8	5.2	15.4	16.2	15.1	4.6	4.4	4.1	14.9	14.1	17.2	9.9	16.2	15.7	6	5.7	5.2	13.2	14.2	10.5	12.6
ENSMUSG00000034226	Rhov	protein_coding	81.86	1.269	9.657e-06	1.022	0.0005517	1.146	1.455e-05	0.982	0.0008334	0.5975	0.1368	-0.3537	0.3366	0.5285	0.09389	1.674	4.492e-10	1.51	3.629e-07	1.3	1.2	1.4	0.9	1.2	0.8	0.5	0.7	0.7	2.1	2	1.5	0.9	0.9	0.6	2.2	2.7	2.4	1.2	2.7	2.2	1.2	0.9	0.8	3.5	4.3	1.7	2.3
ENSMUSG00000020483	Dynll2	protein_coding	771.2	0.9104	2.013e-10	1.021	4.61e-13	0.5745	0.0001611	0.7508	2.878e-06	0.3792	0.04565	-0.1403	0.4755	-0.1806	0.3205	0.3939	0.0143	0.5702	0.00084	11.1	8.9	9.7	5.8	8.2	7.2	9.3	8	5.8	8.4	9.7	8.1	9.7	11.1	10	12.7	12.5	15.3	13	15.4	15.5	8.4	9.4	9.1	15	14.6	12	12.3
ENSMUSG00000038045	Sult6b1	protein_coding	194.1	1.596	1.419e-12	1.02	1.506e-05	0.9357	4.716e-05	0.5929	0.02962	0.2655	0.5392	-0.9912	4.173e-05	0.04193	0.9126	0.9776	2.142e-05	0.6348	0.02582	4.3	3.4	2.8	1.9	2.2	2	0.8	0.5	0.4	3.7	3.5	3.8	0.4	0.3	0.3	6.8	5.8	6.4	3	5.3	4.4	2.4	1.6	1.3	5	6.4	3.9	4.2
ENSMUSG00000029603	Dtx1	protein_coding	827.7	0.2905	0.06661	1.02	2.595e-14	1.034	3.638e-14	-0.0216	0.9418	0.1793	0.479	-1.495	9.588e-28	-0.8738	2.19e-10	0.1604	0.393	-0.8954	1.075e-08	6.2	4.9	5.7	4.4	4.7	4.1	6.2	4.5	6.1	3.3	3.3	2.4	14.5	14.9	17	5.4	5.8	4.8	9	8.7	9.1	2.1	1.8	2	2.6	3.4	6.8	6.1
ENSMUSG00000052301	Doc2a	protein_coding	152.9	0.7573	0.008881	1.017	0.0002326	0.2026	0.6133	0.7361	0.009346	0.009057	0.9942	-0.2779	0.4553	1.128	2.278e-05	1.331	7.369e-07	1.864	1.634e-11	0.7	0.5	1.2	0.7	0.7	0.6	2.3	2.5	2.1	1.4	1.5	1.9	9.2	9.9	10	1.1	1.2	1.2	1.1	1.6	1.6	0.8	0.4	0.5	2.5	2.9	1	0.5
ENSMUSG00000052912	Smarca5-ps	transcribed_processed_pseudogene	168.9	0.7763	1.777e-05	1.016	6.888e-09	0.5134	0.003663	-0.04649	0.8834	0.3299	0.2046	-0.697	0.0001717	0.2801	0.1562	0.7935	3.773e-06	0.2336	0.3793	2.1	2	1.5	1.4	1.4	1.1	1.6	1.9	1.6	2.3	2.4	2.5	0.9	0.7	0.7	2.5	2.2	2	2.4	2.7	2.9	1.3	1.1	1.2	2	2.6	2.5	2.5
ENSMUSG00000026005	Rpe	protein_coding	1257	0.7646	1.447e-08	1.016	8.475e-15	0.2797	0.1055	0.2518	0.1744	0.2306	0.2901	0.0905	0.6447	-0.5404	0.0001073	-0.2607	0.112	-0.2885	0.1324	18	14.9	12.4	12.8	11.9	13	13.9	13	14	11.2	10.2	10	11.7	13.7	13.3	21	20.6	22.8	20.4	28.7	27.7	18.4	17	13.5	12.5	12.4	17.9	17.8
ENSMUSG00000113393	AC162910.1	processed_pseudogene	2224	1.144	4.066e-08	1.015	1.193e-06	0.2014	0.5435	-0.2916	0.3388	0.5763	0.03085	-0.4683	0.05359	0.9759	3.116e-06	1.177	1.42e-08	0.6843	0.008202	49.8	41.4	19.6	30.7	31.1	31.1	30.2	27	23.4	77.5	79.9	66.9	23.6	20.5	17.4	67.2	65.8	76.9	44.7	75.9	71	28.9	27.2	24	56.9	65.1	51.9	59
ENSMUSG00000031367	Ap1s2	protein_coding	670.9	1.561	2.168e-15	1.015	5.834e-07	-0.02485	0.9551	-0.02649	0.9509	0.1367	0.7638	-0.2747	0.2898	-0.1575	0.5748	-0.1823	0.5309	-0.184	0.6194	6.7	6.2	2.5	3	4.1	3.7	3.1	2.8	4.1	5	5	4.1	2.8	3.3	2.8	10.8	10.6	11.3	6.7	7.7	7.8	4.5	4.1	4.5	4	5.3	6.1	6.2
ENSMUSG00000042507	Elmsan1	protein_coding	1977	0.8525	1.022e-15	1.015	3.205e-22	1.039	2.228e-22	0.7839	1.239e-10	0.3272	0.01716	-0.2352	0.06816	-0.9694	9.753e-20	0.0699	0.6784	-0.1855	0.2671	10.8	8.9	9.9	8.2	9.1	8.5	6.8	5.7	6.7	5.2	4.7	5.1	6.8	8	8	15.8	15.3	15.8	15.3	18.9	18.4	9.1	8.3	7.6	8.6	8.7	14.2	11.4
ENSMUSG00000037166	Ppp1r14a	protein_coding	43.67	0.7044	0.02677	1.014	0.0007104	-0.2811	0.5768	0.6536	0.05801	-0.01465	0.991	-0.06167	0.9063	0.1082	0.8228	-0.1729	0.7391	0.7618	0.04313	0.8	0.8	0.7	0.8	1.1	0.8	0.5	0.5	0.5	0.7	0.9	0.8	4.4	3.3	3.6	1.5	1.6	1.4	2	1.7	2	0.8	0.6	0.7	1.3	1.3	1.1	0.5
ENSMUSG00000032041	Tirap	protein_coding	296.2	1.264	2.163e-11	1.013	1.518e-07	0.8976	2.326e-06	0.7003	0.001204	0.5599	0.01608	0.2251	0.3547	-0.3609	0.09552	0.5367	0.00914	0.3394	0.2118	2.7	2.2	1.4	1.1	1.5	1.1	2.4	2.2	2	1.6	1.6	2	0.9	1.1	1.4	3	3	3.2	2	3.1	2.5	2.7	2.4	2.6	2.8	2.8	3.2	3.2
ENSMUSG00000037979	Ccdc92	protein_coding	310.9	0.6091	0.0009243	1.013	4.038e-09	0.1385	0.6281	0.8106	1.721e-05	0.08	0.8564	-0.01612	0.959	-0.09841	0.6999	0.0401	0.8945	0.7122	0.0003442	4	3.5	4.1	2.3	3.1	2.9	5.2	4	4.1	4.2	3.2	3.4	5.7	7.3	5.6	4.4	4.3	4.3	5.5	6.1	5.7	4	4	3.5	5.7	7	5.2	3.5
ENSMUSG00000045394	Epcam	protein_coding	1971	0.3651	0.08599	1.012	2.898e-08	-0.9649	2.196e-07	-0.9611	3.452e-06	-0.6752	0.002252	-0.8357	1.998e-05	1.957	6.94e-29	0.9919	1.027e-07	0.9956	2.142e-06	16.1	13.8	8.5	16.4	17.4	12.5	91.7	84.7	86.3	54.8	56.6	45	109.5	129.7	123.5	20.4	21.3	18.3	41	27.7	26	6.8	8	6.8	23.3	29.6	7	7.5
ENSMUSG00000017550	Atad5	protein_coding	2464	0.9179	8.536e-11	1.012	3.948e-13	0.211	0.2935	0.02574	0.9312	0.07115	0.8403	-0.2363	0.1814	0.09091	0.6602	0.3019	0.07181	0.1167	0.6654	15.8	13.3	8	8.2	9.3	9.4	10	8.5	9.4	13.8	13	13.2	7	8.6	7.6	17	17.2	17.2	17	18.4	19.5	11	11.2	9.5	12.9	14.2	13	13.3
ENSMUSG00000034777	Vax2	protein_coding	125.4	0.9481	0.01976	1.011	0.01168	3.988	1.917e-32	3.993	6.724e-28	3.149	2.976e-17	1.383	0.0007369	0.1992	0.7359	4.188	4.365e-32	4.193	5.727e-28	1	0.4	0.4	1.2	1.3	0.5	0.1	0.1	0	0.6	0.5	1.3	0.1	0	0.1	1.7	2	2.3	1	2.9	2.5	2.2	1.5	1.9	14.8	17.9	7.9	6.1
ENSMUSG00000022602	Arc	protein_coding	483.9	-0.3143	0.07943	1.011	1.209e-11	0.2593	0.167	0.6611	4.946e-05	-0.3157	0.172	-3.001	1.341e-68	0.9351	1.68e-10	1.194	2.308e-16	1.596	1.991e-24	5.4	3.8	5.1	3.7	3.9	3.3	3.6	3.3	3.7	9.2	8.7	9.3	9.1	9.3	9.6	3.1	2.9	2.8	8.7	6.5	6.9	0.5	0.7	0.5	13.9	15	4.6	3.2
ENSMUSG00000038342	Mlxip	protein_coding	811.3	0.5095	4.801e-05	1.011	5.11e-18	0.1317	0.4653	0.2556	0.09838	-0.02602	0.9435	-0.8465	4.43e-12	0.1906	0.1857	0.3223	0.01772	0.4462	0.00209	4.2	3.3	3.2	2.6	3.2	2.6	3.7	3.5	3.1	4.3	4	4.1	3.2	3.7	3.7	4.1	3.9	4	5.4	5.9	5.6	2.3	1.9	1.8	4.9	5	3.7	3.3
ENSMUSG00000043300	B3galnt1	protein_coding	271.5	-0.4012	0.06318	1.01	4.483e-08	1.237	1.287e-11	1.729	4.032e-19	0.5988	0.01058	0.08422	0.7748	-0.1762	0.4954	1.061	2.122e-08	1.553	8.202e-15	3.6	3.8	5.1	3.9	5.7	3.8	2.3	1.9	1.5	3	3.3	4.4	1.7	1.6	1.6	3.5	3.2	3.4	7.9	11	8.8	3.8	5.2	3.8	11.4	12.9	6.2	5.9
ENSMUSG00000040268	Plekha1	protein_coding	2160	-0.1887	0.1732	1.009	4.638e-20	0.05474	0.8	0.1439	0.3912	0.1352	0.5413	-0.2255	0.1013	0.7058	3.291e-10	0.7606	1.767e-11	0.8497	1.072e-11	6.6	5.4	4.8	4.4	5.2	5	11.3	9.4	9.8	9.6	10	8.3	31.6	37.4	30.4	4.4	4.2	4.2	10.4	9.6	9.6	5	4.8	4.7	9.4	11.1	6	6
ENSMUSG00000107610	D530018E20Rik	TEC	34.5	0.2367	0.6861	1.008	0.01862	0.557	0.3021	0.7369	0.1335	-0.06221	0.9611	-0.2278	0.6912	-0.2951	0.5872	0.2619	0.6576	0.4418	0.4815	2.1	1.4	0.5	1.3	0.7	1	1.3	0.8	1	1.2	0.8	1.4	1.4	1.4	1	1.2	0.8	1.7	2.1	1.8	2.6	1.1	1.5	1	2	2.1	2	1.5
ENSMUSG00000014791	Elmo3	protein_coding	115.1	0.8644	0.0007789	1.008	6.068e-05	0.7178	0.007488	0.3468	0.2987	0.07865	0.9058	-0.09181	0.8034	-0.5672	0.03284	0.1506	0.6813	-0.2203	0.6048	1.4	1	0.7	0.8	0.6	0.7	1.5	1.9	1.8	0.6	0.8	0.7	2.4	2.5	3	1.1	1.4	1.4	1.8	1.1	1.3	1.2	1.2	0.8	0.9	1	1.2	1.1
ENSMUSG00000028124	Gclm	protein_coding	1410	0.793	6.434e-09	1.008	3.442e-14	0.03315	0.9077	-0.2366	0.208	0.03578	0.9284	-0.6846	1.218e-06	0.2729	0.07847	0.3061	0.05266	0.03629	0.9099	9.9	8.2	6.6	5	6.5	5.4	6.2	5.7	6.3	10.6	9.7	9.9	10.3	12.6	12.3	10.3	9.6	9.7	9.6	11.9	12.9	5.3	5.2	5	7.6	9.4	8.8	8
ENSMUSG00000014846	Tppp3	protein_coding	101.4	0.2733	0.3777	1.006	3.415e-05	0.006345	0.9928	0.6803	0.0237	-0.4228	0.306	-0.4945	0.09313	-0.702	0.008982	-0.6957	0.01606	-0.02169	0.9731	2.9	1.7	2.4	2.4	2.8	2.2	2.6	1.7	1.9	1.3	1.5	1.3	0.2	0.6	0.3	2.8	3.1	3	3.7	5.8	5.5	1.9	1.4	1.5	2.2	2.3	1.6	1.6
ENSMUSG00000034390	Cmip	protein_coding	397.8	0.6148	0.001012	1.005	9.867e-09	-0.05707	0.8747	0.5958	0.003664	0.06523	0.8908	-0.04349	0.8802	-0.1083	0.6708	-0.1653	0.513	0.4876	0.02941	2.5	2.2	2	1.7	1.6	1.3	2.5	2	2.1	2.4	1.9	1.9	3	3.5	3.2	2.6	2	2.5	2.8	3.3	3.2	2.5	2.2	1.8	2.7	3.5	2.9	1.9
ENSMUSG00000031823	Zdhhc7	protein_coding	327.8	0.7777	2.395e-07	1.005	7.252e-12	0.6531	1.197e-05	0.3597	0.04585	0.134	0.6626	-0.2062	0.2603	-0.436	0.004897	0.2171	0.2411	-0.07631	0.7978	3.9	3.1	3.6	1.6	2.6	2.1	4.5	4.2	3.8	2.8	2.7	2.3	3.1	3.2	3.5	4	3.6	3.5	4.8	4.3	3.9	3.2	3.1	2.9	3	3.7	4.1	3.8
ENSMUSG00000038518	Jarid2	protein_coding	8345	0.5896	1.171e-06	1.005	2.691e-18	0.04087	0.8685	0.3778	0.01047	0.4845	0.0003231	0.2376	0.09518	1.021	6.541e-19	1.061	3.227e-20	1.398	4.718e-28	28	21.5	19.2	18.8	21.8	17.9	26.7	23.3	23.4	48.4	47.7	44.8	21.1	26.9	23.7	30.5	27.5	30.3	35	41.9	41.1	28.5	28.2	24.8	60.5	62.2	33.5	31.1
ENSMUSG00000031021	Tmem9b	protein_coding	106.9	0.2802	0.3675	1.004	4.027e-05	0.7826	0.002224	0.4465	0.1446	0.6326	0.066	0.8921	0.0008017	0.4599	0.1139	1.243	9.086e-07	0.9064	0.001999	1.1	1	1.4	1.4	1.3	1.7	2.4	1.7	1.8	1.4	1.8	1.5	2.4	3.6	2.9	2	1.9	1.5	2.7	2.6	3.8	1.6	2.8	2.1	2.4	2	1.9	1.7
ENSMUSG00000113911	AC192616.8	processed_pseudogene	144.1	1.223	8.143e-08	1.003	1.704e-05	0.2319	0.4787	0.4018	0.1528	-0.003509	0.9977	-0.04037	0.9151	0.03981	0.9144	0.2717	0.3535	0.4416	0.1455	5.9	6	3.7	3	2.3	3.4	2.4	2.6	3.3	6.3	5.8	4.7	0.9	1.6	1.2	7.1	6.5	7.2	4.9	5.8	7.2	5	5.5	5.5	6	9.1	4.3	6.2
ENSMUSG00000031837	Necab2	protein_coding	308.9	1.16	4.762e-13	1.003	7.015e-10	0.7743	3.19e-06	-0.09219	0.7519	0.2235	0.4377	-1.042	3.531e-10	-0.5913	0.0004642	0.183	0.4074	-0.6835	0.0004171	6.1	5.7	6.2	3.3	4.2	3.6	6.3	5.5	7.6	4.1	3.7	4.1	5.6	5.3	6	9.1	8.1	8.3	7.4	7.7	7.7	2.5	3.2	2.8	2.9	4.4	8.4	6
ENSMUSG00000059363	Fxn	protein_coding	218.4	0.8223	2.247e-07	1.003	1.203e-10	0.2953	0.1045	0.1543	0.4769	0.1331	0.6763	-0.2782	0.1199	-0.04963	0.8332	0.2457	0.1876	0.1046	0.71	4.2	4.2	5.3	2.3	2.4	2.7	3.4	3.1	2.5	4.4	4.1	4.3	3.3	3.4	3.4	4.5	4.4	4.5	5.5	5.2	4.4	4.3	3.5	3.1	4.6	4.8	4.9	4.9
ENSMUSG00000033365	Ipo13	protein_coding	1142	0.5977	5.126e-05	1.003	5.57e-13	0.02855	0.9242	0.4186	0.01492	-0.03201	0.9393	-0.388	0.01439	0.1947	0.2602	0.2233	0.2059	0.6134	0.0001927	11.9	9.3	11.4	5.2	7.1	5.5	9.4	7.5	9	13.3	11.6	12.3	9.6	11.8	10.9	9.9	8.7	8.6	11.1	12.9	12.1	9.6	8.2	6.9	15.5	17.9	12	9.8
ENSMUSG00000096463	Gm21750	protein_coding	46.16	0.8735	0.01759	1.002	0.005255	0.3794	0.3961	-0.1637	0.7634	-0.1904	0.8042	-0.9709	0.007905	0.2094	0.6423	0.5889	0.1235	0.04573	0.9545	1.2	1.1	2.1	0.5	0.5	1	0.6	0.7	0.8	1.7	1.6	1.4	0.8	0.5	0.5	1.4	1.2	1.5	1.4	1.1	2	0.6	0.8	0.6	1.2	1.6	1.4	1
ENSMUSG00000046862	Pramef8	protein_coding	476	1.689	5.339e-30	1.002	8.897e-11	0.1841	0.4155	0.3053	0.1259	0.6414	0.0002315	0.4614	0.006867	0.1367	0.5149	0.3209	0.08294	0.4421	0.0252	3.6	2.7	3.8	2.2	2.4	2.5	5.1	4.4	3.8	3.6	3.3	4.1	3.2	4.1	3.4	8.6	6.8	8	5.1	4.3	5	5.2	4.5	4.1	4.6	4.5	5.8	4.8
ENSMUSG00000027834	Serpini1	protein_coding	158.5	-0.5908	0.009661	1.001	8.745e-07	-0.5795	0.0138	0.01068	0.9787	-0.6312	0.019	-0.04842	0.886	0.2086	0.4312	-0.3709	0.1524	0.2193	0.5251	0.8	1	0.4	0.8	0.6	0.6	0.8	1	0.9	0.9	0.9	1	1.2	1.4	1.2	0.5	0.4	0.5	1.4	1.4	1.4	0.8	0.7	0.8	0.9	1	0.5	0.6
ENSMUSG00000061544	Zfp229	protein_coding	2942	0.6369	0.0002432	1.001	1.026e-09	0.303	0.1677	0.3532	0.1118	0.06788	0.8771	-0.03843	0.8904	-0.2853	0.144	0.01771	0.9536	0.06784	0.8502	30.2	26.8	19.3	15.4	19	19.5	7.4	6.7	8.1	19.8	19.1	23.8	5	4.6	5.3	27	28	29.5	24.6	44	40.9	25.7	25.1	23.7	24.2	29.5	25.6	28.3
ENSMUSG00000064105	Cnnm2	protein_coding	1136	0.4697	4.947e-05	1.001	1.219e-20	0.7876	2.58e-13	0.624	3.589e-07	0.1469	0.4629	-0.4928	2.058e-05	-0.373	0.001278	0.4146	0.0003575	0.251	0.09715	15.1	12.5	15.4	9	8.8	8.5	5.9	5.3	5.1	11.6	10.7	10.6	5.7	6	7	13.1	11.3	12.1	15.8	19.2	18	10.5	10.7	9.1	16	18.1	17.4	14.6
ENSMUSG00000002393	Nr2f6	protein_coding	640.6	0.8684	3.06e-05	1	8.604e-07	-0.1544	0.6495	0.025	0.9528	-0.03053	0.9634	-0.5759	0.01072	0.2704	0.2768	0.116	0.7114	0.2954	0.3486	6.2	5.4	11.2	4.3	4.4	5.1	10.7	10.4	9.2	10.3	8.8	7.7	12.8	13.5	13.6	9	8.4	8.3	9.7	9	9.6	5.6	4.3	4.7	8.3	9.9	10.1	5.7
ENSMUSG00000027412	Lpin3	protein_coding	313	0.8287	6.397e-07	0.9998	8.313e-10	0.4584	0.01639	0.5246	0.007282	0.1107	0.7835	0.0829	0.7503	0.05439	0.8433	0.5127	0.006397	0.579	0.004675	2.5	1.9	1.3	1.8	2.3	2.5	6	5.8	5.1	2.1	2.2	1.9	4.9	5.4	5.9	4.3	3.9	3.9	4.6	4.6	4.4	2.5	2.2	1.8	3	3.1	2.1	1.8
ENSMUSG00000032494	Tdgf1	protein_coding	5995	1.373	4.424e-28	0.9991	3.165e-15	0.5775	2.625e-05	0.4849	0.002057	1.039	4.024e-15	-0.1697	0.3238	1.676	3.296e-41	2.253	4.759e-74	2.161	3.661e-55	37.8	33.2	29.2	56.8	63.1	51.8	87.3	68.5	78.8	103.8	109.6	112.4	39.4	39.9	38.5	146.4	142.7	159.9	92.3	126.9	126.5	31.6	29.7	28	149	157.1	56.5	70.3
ENSMUSG00000070923	Klhl9	protein_coding	1293	1.339	9.335e-45	0.999	9.993e-25	0.6322	2.776e-11	0.03424	0.8564	0.7275	1.104e-13	-0.1256	0.3211	-0.09634	0.4572	0.5358	4.531e-08	-0.06211	0.7492	11.7	10.7	8.8	6.2	5.4	5.4	14.9	14.6	15.1	10.5	9.3	10	11.3	13.4	11.7	14.2	13.5	15.1	10.8	12.1	10.9	10.1	10.2	8.9	9.9	10.4	18.4	17.1
ENSMUSG00000036282	Naa30	protein_coding	1212	0.918	3.919e-15	0.9989	6.299e-18	0.165	0.3314	0.1089	0.569	-0.0006881	1	-0.3359	0.0126	0.01271	0.9527	0.1777	0.2465	0.1216	0.5648	7.6	6.4	5.4	4.2	4.9	5.2	6	6	5.8	6.7	6.5	6.6	5.1	5.8	5.2	9.2	9	9.3	8.3	10	10.7	5.1	5.3	5.2	6.4	7.9	7.3	6
ENSMUSG00000035829	Ppp1r26	protein_coding	316.7	0.9152	6.409e-06	0.9988	5.698e-07	1.548	2.436e-14	0.575	0.02751	1.013	4.074e-06	-0.04742	0.8911	-0.9127	2.386e-05	0.6357	0.004642	-0.3376	0.2871	1.6	1.2	0.7	1.6	1.6	1.5	3	2.7	3.3	0.6	0.5	0.9	3.6	5.1	4	3.3	2.8	2.9	3.2	3.3	3.1	1.3	1.3	1.1	0.9	1.1	2.9	2.2
ENSMUSG00000034653	Ythdc2	protein_coding	957	0.7163	6.823e-05	0.9988	6.578e-09	0.5268	0.006343	-0.1658	0.5436	0.4357	0.05896	-0.2958	0.1642	0.381	0.04816	0.9078	1.684e-07	0.2151	0.4504	4.8	3.9	1.9	2.4	2.3	2.5	4.3	3.5	4	5	4.9	4.3	3.4	4.1	3.4	4.1	4	3.8	4.5	4.9	5.1	2.9	3.3	2.7	3.9	4.5	4.6	5
ENSMUSG00000041609	Bicdl1	protein_coding	664.2	0.3419	0.04191	0.9982	6.565e-12	0.6829	1.439e-05	0.6522	0.000176	0.6366	0.0003551	-0.2052	0.3182	0.2767	0.1319	0.9596	6.815e-10	0.9288	7.565e-08	2.1	1.6	2.4	3.2	3.6	3	7.1	6.1	5.9	2.4	2.1	2.7	8.8	8.6	8.3	4.4	3.9	4.4	6.4	7.5	6.2	1.9	1.6	1.5	3.5	3.9	3.4	2.6
ENSMUSG00000049551	Fzd9	protein_coding	65.01	1.035	0.004219	0.9973	0.005959	-0.6476	0.1301	0.6081	0.145	-0.2706	0.7139	0.4253	0.314	0.1889	0.6972	-0.4587	0.3055	0.797	0.06174	0.9	0.9	1.4	0.6	0.7	0.6	1.8	0.6	1.1	1.2	1.2	1.2	0.8	0.5	0.7	1.2	1.3	1.6	1.2	1.6	1.2	1.8	1.1	1.3	1.7	2.1	1.3	0.7
ENSMUSG00000048040	Arxes2	protein_coding	306	0.9463	7.511e-12	0.9957	5.654e-13	0.09458	0.6668	-0.1917	0.2888	0.1546	0.5549	-0.3545	0.02004	0.2233	0.1504	0.3178	0.03937	0.03152	0.9195	7.2	7.5	8.1	4.7	4.5	4.2	7.3	7.4	7.9	8.2	8.6	9.5	7.8	8.6	7.4	7.5	9.2	9	8.6	9	9.2	5.7	5.5	6.3	7.6	7.8	9.6	7
ENSMUSG00000020955	Ap4s1	protein_coding	120.3	0.3094	0.2962	0.9912	3.324e-05	0.1733	0.6384	0.2067	0.5422	-0.1894	0.7005	-0.425	0.1123	-0.1126	0.7358	0.06066	0.8749	0.09408	0.8395	5.5	3.9	5.1	1.8	2.5	3	5.4	3.6	3.3	4.2	4.5	4.5	2.6	3.7	4.5	3.1	3.3	3	5.5	5.3	4.6	3.4	3.3	3.8	5.1	5.2	3.8	4.4
ENSMUSG00000008393	Carhsp1	protein_coding	1517	0.4336	0.0002942	0.9912	1.992e-19	0.1808	0.2339	0.1682	0.2917	0.1854	0.326	-0.01796	0.9283	0.412	0.0004439	0.5928	2.392e-07	0.5802	7.481e-06	16.7	14.2	17.3	11.2	12.4	11.5	23.6	19.5	22.1	20.2	19.2	24.6	32.7	34.7	40.4	16.5	15.1	16	21.6	25.2	23.6	17.1	15.3	14.8	22.9	25	17.8	18.3
ENSMUSG00000020326	Ccng1	protein_coding	8609	0.05833	0.672	0.9911	1.353e-28	0.18	0.1426	-0.04957	0.7766	0.03714	0.882	-0.3492	0.000534	-0.5288	1.391e-08	-0.3488	0.0004468	-0.5784	4.818e-08	107.2	91.3	79	78.1	93.5	81.9	110.9	102	107.6	67.5	63	62.1	124.7	130.6	125.1	83.5	91.3	89.2	166.2	170.1	169.6	71.1	78	69.2	57.1	66.8	95.5	100.8
ENSMUSG00000040158	Tax1bp3	protein_coding	341.7	0.3681	0.08043	0.9907	4.456e-08	0.4525	0.03619	0.7253	0.0004887	0.09816	0.8175	0.3898	0.05634	-0.8832	9.502e-07	-0.4307	0.03681	-0.158	0.627	5.6	4.7	5.2	2.5	3.4	2.5	4	5.1	3.7	2.8	2.8	2.7	3.5	4	4.2	3.5	3.9	3.5	6.2	5.4	5.3	8	6.6	5.8	4	5.2	5.5	5.3
ENSMUSG00000080888	Gm14387	unprocessed_pseudogene	66.98	1.225	1.782e-05	0.9905	0.0008074	0.6147	0.04332	0.3792	0.2821	0.52	0.1854	0.01489	0.9758	-0.08077	0.8486	0.5339	0.08654	0.2984	0.4902	1.2	1.5	1.1	0.8	0.7	0.6	0.5	0.5	0.8	1	1.4	1.3	0.4	0.3	0.2	1.4	1.8	1.9	1.2	1.9	1.2	1.5	1.2	1.3	1.5	1.8	1.9	1.8
ENSMUSG00000036672	Cenpt	protein_coding	1793	0.3295	0.009165	0.9904	7.311e-19	0.252	0.08132	0.3954	0.004829	0.1501	0.4857	-0.1113	0.4888	0.08681	0.5969	0.3388	0.008735	0.4822	0.0005108	19.7	15.3	13.8	15.4	17.8	15.5	15.4	13.5	13.7	18	17.2	17.1	16.8	16	16.6	21.3	20	20.2	29.9	33.5	34.3	17.2	15.3	13	21.9	24.2	20.1	17
ENSMUSG00000019124	Scrn1	protein_coding	460.6	-0.4949	0.02858	0.9903	8.361e-07	0.07727	0.8495	0.7496	0.001333	-0.1814	0.6675	0.6874	0.00132	-0.3375	0.1509	-0.2602	0.3261	0.4121	0.1406	2.5	1.9	2	1.3	1.8	1.2	1.4	1.5	1	1.7	1.7	1.7	2.5	3	2.8	0.9	0.9	1.1	2	3.5	3.1	3.7	3.3	3.3	2.5	3.2	1.5	1.9
ENSMUSG00000046591	Ticrr	protein_coding	6548	0.7526	9.281e-12	0.9893	4.365e-20	0.6761	2.548e-09	1.675	4.038e-45	0.3041	0.0355	0.621	4.635e-08	-0.8992	1.065e-16	-0.2231	0.09443	0.7758	4.038e-10	31.7	24.5	21.9	16.7	18.9	19.2	14.8	12.8	12.1	14.7	13.4	13.7	6	6.4	6.7	31.5	30.4	31.1	33.5	38.7	37.5	43.5	40.6	36.9	43.8	46.4	35.8	31.5
ENSMUSG00000106634	Gm43042	lincRNA	55.37	0.6635	0.04639	0.9887	0.001466	-0.05663	0.9222	0.1201	0.804	-0.3067	0.5707	-0.6228	0.04858	-0.2061	0.5804	-0.2628	0.5027	-0.08607	0.8851	1.8	1.4	1.5	0.4	0.7	0.8	1.4	1.2	0.8	1.2	1.4	1.5	0.6	1	0.7	0.9	1.2	1.2	1.1	1.8	1.4	0.8	1.3	1	1.4	1.6	1.2	1.2
ENSMUSG00000058704	Memo1	protein_coding	711.5	0.674	7.753e-10	0.988	1.407e-20	0.1247	0.4066	0.02292	0.9122	-0.05498	0.8393	-0.5957	8.592e-08	0.6238	2.243e-09	0.7485	9.651e-13	0.6467	3.674e-08	16.7	15	15.9	10.4	10.6	10.6	21.1	17.8	18.9	25.2	24.1	24.3	16.8	18.9	15.4	18.1	17.2	15.3	21	20.6	21.5	10.9	10	10.5	22.8	27.1	17.7	14.4
ENSMUSG00000026930	Gpsm1	protein_coding	223	0.1065	0.735	0.9872	1.619e-06	0.1695	0.6177	0.3266	0.2386	0.2456	0.563	0.3126	0.2445	0.4454	0.06306	0.6149	0.009619	0.772	0.00214	0.9	0.7	0.6	1.1	0.9	1	2.4	2.3	1.8	1.2	1.2	0.9	4.7	5.2	4.3	1.1	1	1.2	1.7	2.4	2.1	1.1	1.1	0.8	1.2	1.6	1.3	0.8
ENSMUSG00000018774	Cd68	protein_coding	301.7	0.353	0.149	0.986	1.726e-06	0.4855	0.03107	1.288	4.049e-10	0.7542	0.001271	0.4373	0.06353	1.008	4.628e-07	1.493	2.047e-14	2.296	1.414e-28	6.3	5.2	5.4	4.8	4.6	3.8	2.8	2.6	2.9	12.8	11.2	10.9	6.5	6.2	7.6	6	6	4.9	6	11.8	9	9.3	7.4	6.6	26.7	31.9	11.5	8.7
ENSMUSG00000041319	Thoc6	protein_coding	953.7	0.07798	0.6956	0.986	2.68e-14	-0.0658	0.7986	0.2056	0.2773	-0.1212	0.673	-0.2626	0.1029	0.005643	0.9825	-0.06015	0.7867	0.2112	0.3086	19.7	16.2	17.5	16.3	17.1	15.9	16.3	14.7	13.6	20.8	17.5	15.3	14.2	15.9	16.1	18.4	17.5	16.2	39.6	29	29.7	17.2	14	13.3	20.5	20.9	17.2	16.1
ENSMUSG00000037386	Rims2	protein_coding	740.1	0.4623	0.0189	0.9853	2.631e-08	0.01557	0.9692	0.3135	0.1966	0.07463	0.8739	-0.3057	0.163	0.1785	0.4479	0.1941	0.4297	0.492	0.03291	6.8	5.4	3.4	3.7	4.2	4	5.2	3.9	4.1	6	6.7	5.4	6.4	7.4	5.8	5.8	5.3	5.5	6.1	9.5	8.5	4.6	4.4	3.8	7	8	5.6	5.1
ENSMUSG00000019194	Scn1b	protein_coding	81.24	-1.182	5.961e-06	0.9841	7.112e-05	1.09	0.001895	1.879	2.449e-09	0.6289	0.1213	0.5292	0.113	-1.275	7.455e-05	-0.185	0.692	0.6047	0.1099	0.6	0.7	1.3	1.8	2.1	2.1	2.2	2.5	2.4	0.3	0.3	0.2	4.2	2.8	4.4	1	0.8	0.8	4.2	4.3	3.6	1.3	1.2	0.8	1.2	1.2	1.4	1.1
ENSMUSG00000004558	Ndrg2	protein_coding	285.4	0.5356	0.004052	0.9828	1.064e-08	0.05611	0.8767	-0.3747	0.1034	-0.3102	0.2755	-1.529	1.778e-17	-0.3187	0.117	-0.2626	0.2503	-0.6934	0.001078	5.6	4.2	3.6	4.5	4	3.1	5.9	5	6.1	4.1	3.7	3.2	11	12.9	15.3	5.5	5.8	5.2	7.2	7.9	7.7	1.6	1.4	1.7	2.8	2.9	4	3.2
ENSMUSG00000020262	Adarb1	protein_coding	338	0.7705	1.1e-06	0.9828	1.687e-10	0.05598	0.8545	0.06113	0.8288	0.1239	0.7295	0.07447	0.7605	0.6602	3.572e-05	0.7161	1.227e-05	0.7213	6.214e-05	0.8	0.7	0.8	0.7	0.8	0.6	1.5	1.3	1.5	1.3	1.2	1.1	1.8	2	2	1.3	1.3	1.2	1.1	1.7	1.6	0.8	0.8	0.8	1.2	1.3	0.8	0.7
ENSMUSG00000111269	AC127302.1	processed_pseudogene	84.15	0.9348	0.002429	0.9824	0.00129	0.5247	0.1367	0.3519	0.3771	-0.2558	0.6771	-0.7558	0.0206	0.1242	0.7735	0.6489	0.04528	0.4761	0.2499	4.3	2.6	1.8	2.1	1.5	2.1	1.7	1.5	1.7	3.5	4.1	2.5	2	1	1.4	3.8	3.6	4	2.6	4	5.2	1.5	2.2	1.6	4	4.8	2.6	2.6
ENSMUSG00000001687	Ubl3	protein_coding	2045	0.5339	3.262e-09	0.9823	4.406e-30	0.2142	0.04807	0.2317	0.04161	0.1058	0.5464	-0.7154	1.73e-15	0.09805	0.4048	0.3123	0.001307	0.3298	0.002718	10.1	9.1	10.5	7.4	8.3	8.1	7.3	7.9	7.6	11	10.1	10.4	3.9	4.3	4.1	11.3	11.2	12.1	15	16.2	16.2	6.3	5.7	5.8	11.6	13.1	12.3	9.6
ENSMUSG00000027799	Nbea	protein_coding	695.7	0.4198	0.06545	0.9821	8.859e-07	-0.05262	0.8997	-0.6882	0.003869	-0.1634	0.7057	-0.9472	4.81e-06	0.2541	0.3051	0.2014	0.4674	-0.4342	0.1181	1.1	0.8	0.4	0.6	0.5	0.5	1.4	1.2	1.1	1	1	0.7	1.6	1.7	1.5	0.7	0.8	0.7	1.1	1	1	0.4	0.4	0.4	0.6	0.6	0.7	0.7
ENSMUSG00000087855	Mir432	miRNA	33.49	0.4739	0.4052	0.9807	0.04357	0.3265	0.6471	-0.515	0.4056	0.8592	0.195	-0.714	0.207	0.5913	0.2759	0.9178	0.07647	0.07633	0.9421	5.5	11	16.6	7.3	15.5	7.4	18.6	48.9	18.2	16	20.1	12.1	34.6	26.5	18.8	17.2	14.4	13.7	17.8	22.1	27.8	8.6	3	4.9	8.6	12.3	34.6	12.9
ENSMUSG00000039450	Dcxr	protein_coding	394.7	-0.6393	3.397e-05	0.9805	6.314e-12	-0.06614	0.8449	0.1896	0.4285	-0.2329	0.3968	0.1254	0.5616	-0.8426	1.097e-07	-0.9087	5.794e-08	-0.6529	0.0004875	10.3	7.5	11.2	13.9	13.7	11.8	17.4	15.8	16.2	5.5	5.1	4.9	35.4	38.3	36.9	8.5	7.9	8.7	26.3	26.9	24.7	12	10	8.7	5.1	6.6	9.3	7.4
ENSMUSG00000054206	Gzmm	protein_coding	50.92	0.567	0.1581	0.9803	0.006572	0.4364	0.3964	0.3316	0.5341	-0.1268	0.8922	0.08134	0.8847	-0.7676	0.04802	-0.3312	0.5038	-0.436	0.4294	1.4	1.2	1.7	1.3	0.6	1.7	0.9	0.9	1	1	0.8	0.5	1	1.1	1.2	2.2	1.8	1.6	1.6	2.8	3.1	1.4	1.6	1.4	1.1	0.9	1.4	1.4
ENSMUSG00000005580	Adcy9	protein_coding	164.1	0.9383	2.623e-05	0.9792	9.582e-06	0.03326	0.9447	0.5949	0.02035	-0.2854	0.4849	0.1016	0.7577	-0.1455	0.6387	-0.1122	0.7507	0.4494	0.1308	1.1	1	1.1	0.9	0.6	0.9	1.5	1	1.6	1.1	1	0.8	1.5	1.8	1.7	1.8	1.4	1.6	1.4	1.7	1.8	1	1.4	1	1.5	1.5	1.1	0.7
ENSMUSG00000028184	Adgrl2	protein_coding	1028	0.7304	0.00185	0.9773	1.253e-05	0.6358	0.01136	0.3377	0.2779	-0.444	0.173	-1.03	6.541e-06	0.01624	0.9674	0.652	0.006397	0.354	0.2899	3.2	2.6	1.6	1.4	1.5	1.3	7.1	6.5	5.3	2.6	2.7	2.2	2.8	3.5	2.9	2.3	2.5	2.3	1.6	3.7	3.1	1.4	1.1	1.1	3	3.4	1.8	1.7
ENSMUSG00000070733	Fryl	protein_coding	2775	0.3568	0.02794	0.976	7.092e-12	0.5447	0.0006279	1.001	6.424e-10	0.2065	0.4176	0.2397	0.1824	-0.8019	3.179e-08	-0.2571	0.149	0.1994	0.3974	9.7	7.6	6.4	5.4	6	6	3.7	3.1	2.9	4.8	4.4	4.3	3.7	3.8	3.7	6.4	8.1	7.9	10	12.5	12.2	10.5	10.3	7.4	10.1	8.2	10	9
ENSMUSG00000055835	Zfp1	protein_coding	598.8	0.8416	6.255e-11	0.9759	1.477e-14	0.3204	0.0388	0.2778	0.09972	0.1684	0.492	0.002744	0.9925	-0.07019	0.7218	0.2502	0.1177	0.2076	0.3032	11.8	9.2	7.8	8.8	8.2	9	10.8	9.2	10.9	9.1	9.1	10	9.4	11.8	10.1	16.1	15.3	15.4	17.4	17.5	16.5	10.6	10.3	8.8	10.6	12.1	10.3	10.4
ENSMUSG00000090086	AI480526	lincRNA	227.1	0.6904	0.0003576	0.9754	1.288e-07	0.357	0.1169	0.6201	0.00294	-0.1893	0.6304	0.09105	0.7464	0.1615	0.519	0.5185	0.01183	0.7816	0.0002224	1.7	1.2	1.8	1.2	1.3	1.3	2.3	2	2.1	1.8	1.7	1.7	1.8	1.6	1.4	2.3	1.8	2.2	2.1	2.8	2.7	1.9	1.7	1.3	2.6	2.7	1.4	1.3
ENSMUSG00000041445	Mmrn2	protein_coding	395.5	-0.5088	0.0009187	0.9753	2.802e-12	0.08598	0.7498	0.02112	0.9452	-0.2229	0.3995	-0.3506	0.0438	-0.01158	0.9655	0.0744	0.7601	0.009541	0.9821	4.4	3.5	3.5	5.8	5.3	4.8	1.4	1.4	1.2	4.2	3.5	3.7	0.5	0.3	0.5	3.6	3.3	4.2	9.9	10.9	10.5	3.2	3.4	2.4	3.9	3.8	3.3	3.1
ENSMUSG00000062031	Pgghg	protein_coding	595.5	0.5192	0.002959	0.9723	1.55e-09	0.4272	0.02805	0.9181	4.998e-07	-0.01004	0.9869	0.1095	0.6456	-0.4411	0.01374	-0.01395	0.964	0.477	0.02275	7.7	5.8	7.7	6.5	6.4	6.1	2.7	2.8	2	5.8	4.8	4.8	2.6	3.3	2.7	9.6	9.2	8.5	11.3	13.8	12.4	9.4	7.3	6	9.4	10.3	8.4	6.2
ENSMUSG00000036106	Prr5	protein_coding	256.9	1.159	3.106e-10	0.9715	2.129e-07	0.7548	8.904e-05	0.8372	4.681e-05	0.3344	0.2495	-0.6448	0.00151	-0.3257	0.1341	0.4291	0.04361	0.5115	0.02928	6	4.8	3.6	3.3	4.3	2.9	4.2	3	3.5	4.1	4.2	3.5	3.3	3.8	4.2	8.2	7.3	8.1	6.8	6.4	7.5	3.2	3.4	2.8	6.3	8.1	7.1	5.5
ENSMUSG00000037148	Arhgap10	protein_coding	392.3	0.9342	5.722e-08	0.9714	1.27e-08	0.02357	0.9515	0.3735	0.09977	-0.5759	0.0088	-0.3822	0.06243	-0.449	0.01934	-0.4255	0.03817	-0.07553	0.8383	5.1	3.9	2.7	4	3.9	3.5	9.9	8	7.9	3.4	3	2.5	6.6	6.9	7.6	7.2	7.2	7.6	6	8.3	8.4	3.1	3.2	3.1	3.4	4.3	2.3	3
ENSMUSG00000040865	Ino80d	protein_coding	2805	0.7232	1.062e-11	0.9712	8.361e-21	0.4167	0.0002533	0.6185	2.133e-07	0.4682	7.575e-05	0.1537	0.2565	0.2833	0.0144	0.6999	3.053e-11	0.9018	6.431e-15	6.5	5.5	4.7	3	3.4	3.5	3.8	3.9	3.3	7	6.6	6.8	3.9	4.3	3.8	5.5	5.5	5.5	5.6	7.1	6.9	6.2	6.4	6	10.5	10.5	8.5	7.4
ENSMUSG00000022634	Yaf2	protein_coding	225.6	1.114	1.012e-11	0.9711	6.072e-09	0.678	5.21e-05	-0.3492	0.1057	0.5493	0.005222	-0.2738	0.1805	-0.2022	0.3333	0.4758	0.008895	-0.5514	0.008485	3.7	3.1	3.4	1.7	2.5	3	9.1	8.7	9	3.6	2.6	2.7	7.5	7.4	7.6	5.9	5.1	5.5	4.6	4.6	5.7	2.9	2.9	2.5	2.2	2.4	5.5	5.1
ENSMUSG00000020029	Nudt4	protein_coding	3653	1.128	5.828e-29	0.971	1.215e-21	0.4335	0.0001154	0.3635	0.00457	0.4477	0.000156	0.1274	0.3595	0.1002	0.4802	0.5337	6.786e-07	0.4636	0.0002058	42.2	37.4	29.5	27.1	32.3	32.7	40.7	36.7	35	39.8	38.1	40.3	19.1	22.3	20.8	69.6	62	71.5	56.3	64.7	61	39.7	39.7	41	46.6	54.9	49.8	50.6
ENSMUSG00000020936	Nmt1	protein_coding	5366	0.4746	8.313e-07	0.9707	1.073e-26	0.2214	0.05655	0.2824	0.01731	0.066	0.7574	-0.06348	0.6457	-0.1194	0.3182	0.1021	0.4365	0.1631	0.2576	49.6	38.5	37	30.8	34.1	31.4	33.6	30	34.3	38.5	37	40	27.5	30.4	30.6	46.5	43.9	43.6	63.7	63.8	62	43.9	39.7	36.5	44.8	49	44.4	42.2
ENSMUSG00000022422	Dscc1	protein_coding	384.2	0.9391	2.062e-14	0.9705	2.915e-15	0.4525	0.0004088	0.2179	0.1719	0.245	0.1994	0.02384	0.9116	0.1263	0.4389	0.5788	5.693e-06	0.3442	0.02946	3.2	2.8	3.2	2.3	2.5	2.1	1.9	1.7	2.1	3.4	3.4	3.2	2.3	2.8	2.4	4.3	4.5	4.5	4.3	4.9	4.5	3.2	3	3	3.6	4.1	3.4	3.4
ENSMUSG00000024098	Twsg1	protein_coding	1350	0.6856	7.664e-11	0.9705	2.804e-21	0.1954	0.1529	0.01698	0.9382	0.2217	0.1609	-0.2658	0.03091	0.3065	0.007242	0.5018	4.665e-06	0.3235	0.01701	12.7	11	8.8	8.4	10.3	9.1	11.8	11.3	11.4	14.3	12.9	13.8	11.7	12.8	12.9	15.1	14.5	15.3	16.3	19.9	18.7	9.7	8.8	9	13.2	14.5	13.5	12.9
ENSMUSG00000020773	Trim47	protein_coding	73.42	-0.5173	0.2169	0.9693	0.007869	1.651	0.0009561	1.281	0.0172	0.4301	0.5327	0.7355	0.0811	-3.276	4.732e-15	-1.625	9.461e-05	-1.995	5.701e-06	0.5	0.4	1.7	1.6	1.4	2.2	0.4	0.6	0.2	0	0.1	0	0.6	0.6	0.5	1.2	1.4	1	3.8	3.6	3.4	1.2	1.6	1.1	0.1	0.1	1.3	1
ENSMUSG00000038056	Kmt2c	protein_coding	4129	0.7268	1.562e-07	0.9693	4.837e-13	0.08118	0.7476	0.5475	0.0008237	0.1335	0.6387	0.351	0.02511	0.2935	0.05823	0.3746	0.01445	0.841	5.159e-08	8.8	6.7	5.5	5.1	5.4	5.7	4.8	4.3	3.9	9.1	8.1	8.6	4.6	5.3	4.8	9.4	8.6	9.2	8.3	12.1	11.8	9.5	9.3	8.1	12.4	12.9	7.7	7.4
ENSMUSG00000074171	Gm6658	TEC	61.07	0.4767	0.2719	0.9687	0.009934	-0.3162	0.5456	-0.474	0.3049	-0.6518	0.2687	-1.543	0.0001117	1.297	0.0002503	0.9808	0.01119	0.823	0.07152	0.5	0.7	1.6	1	0.7	0.7	1.3	1.7	2.1	2	2.5	2	2	1.6	1.2	1.2	1.1	1.1	1.5	1.4	1.9	0.2	0.1	0.4	1.3	1.7	0.2	0.7
ENSMUSG00000055717	Slain1	protein_coding	413.3	0.6393	4.178e-05	0.9687	6.993e-11	0.6863	1.299e-05	0.00249	0.9956	0.4768	0.01031	-0.4344	0.0112	-0.4709	0.003804	0.2154	0.2771	-0.4684	0.016	4.4	3.8	3.2	2.8	3.4	3.3	6.2	4.9	6	2.8	2.9	2.5	8.9	11.7	11.6	5.3	4.8	4.9	6.2	6.3	6.4	3	2.7	2.8	2.8	2.7	6.6	4.6
ENSMUSG00000021314	Amph	protein_coding	468.8	1.111	2.914e-09	0.9686	2.923e-07	0.604	0.003448	0.8711	3.406e-05	0.2919	0.3457	0.2959	0.1955	-0.499	0.01329	0.105	0.7183	0.3722	0.1557	5	3.9	2.1	2	2.3	2.1	5.1	4.7	4.5	3.1	2.9	1.9	3.4	4.1	3.9	5	4.8	4.4	3.7	4.9	4.3	4.9	4.7	4.5	4.7	5.2	4.9	4.5
ENSMUSG00000063018	2010204K13Rik	processed_transcript	151.6	0.8464	0.0008999	0.9679	0.0001031	-0.3292	0.3297	-0.2877	0.4067	-0.7306	0.02035	-0.9272	0.0004044	0.249	0.4235	-0.08014	0.8465	-0.03867	0.9485	4.8	3.4	1.5	2.2	2.8	2.2	5.8	6.1	5	4.1	4.7	3.6	4.8	6.2	5.9	4.5	4.2	4.6	5.8	4.5	4.2	1.8	2	1.6	2.7	4.1	1.8	2.4
ENSMUSG00000007783	Cpt1c	protein_coding	944.7	-0.1519	0.4072	0.9677	1.066e-12	0.3692	0.02808	0.5686	0.0006318	-0.006428	0.9913	-0.5673	0.0001719	-0.5574	0.0001371	-0.1881	0.3163	0.01117	0.9769	6.5	4.8	7	6	6.6	6.2	5.4	5.7	5.4	4.6	4	3.6	10.8	10.1	10	6.2	5.4	5.3	13	12.2	12	4.6	4.1	3.5	5.7	6.4	7.3	5.4
ENSMUSG00000027860	Vangl1	protein_coding	1747	1.052	4.496e-15	0.9673	5.928e-13	0.6627	3.666e-06	0.8219	1.04e-07	0.1325	0.6434	-0.3471	0.02782	-0.4292	0.003355	0.2336	0.1703	0.3928	0.02758	11.6	8.7	9.3	7.5	7.8	7.4	4.5	4.7	3.6	7.3	7.7	7	1.9	2.3	2.4	16.4	14.9	16.2	11.4	17.5	15.9	8.1	8	7.1	12.5	13.6	12.1	10
ENSMUSG00000051341	Zfp52	protein_coding	177.5	1.028	1.324e-07	0.9656	9.22e-07	0.01989	0.9602	0.08766	0.7877	0.0378	0.947	-0.4583	0.03232	0.01628	0.9608	0.03618	0.9132	0.1039	0.7801	3.3	2.7	2.7	1.8	1.8	1.4	3.2	3.5	4.2	2.9	3	3	4.6	6.2	5.6	3.2	3.4	3.7	2.8	3.6	3.6	2.5	1.9	2	3	3.3	2.6	3.3
ENSMUSG00000021870	Slmap	protein_coding	1358	0.7835	5.006e-10	0.9654	4.807e-15	0.4424	0.001367	0.2765	0.09527	0.07924	0.7853	-0.314	0.02933	-0.4283	0.001169	0.01413	0.9508	-0.1518	0.473	8.9	7.4	5.3	4.5	4.4	4.2	5.2	4.8	5.4	5.6	5.6	5.2	5.5	6.2	5.7	7.7	7.3	7.8	7.3	9.1	9.4	6.1	5.6	6	6	7.2	7.9	7.6
ENSMUSG00000032086	Bace1	protein_coding	339.6	0.6391	0.0002124	0.9651	3.745e-09	0.574	0.001381	0.1766	0.483	0.1585	0.6428	-0.1069	0.6538	-0.5017	0.004232	0.07224	0.7901	-0.3251	0.1687	2.6	1.9	1.8	1.3	1.5	1.6	1.9	1.8	1.8	1.8	1.4	1.4	1.6	2.2	2.1	2.2	2.4	2.5	3	3.1	2.9	2.2	1.8	2	1.8	1.6	3	2.2
ENSMUSG00000026785	Pkn3	protein_coding	392.3	1.253	6.526e-13	0.9648	5.796e-08	0.1028	0.7529	0.08198	0.805	-0.1455	0.7179	-0.3228	0.1455	0.09577	0.7237	0.1985	0.4296	0.1777	0.5795	3	2.8	2.9	2.7	2.9	2.8	2.9	2.4	2.2	3.6	3.1	2.7	3.2	3.9	4.6	6.9	6.5	7.1	4.4	6.5	5.8	2.8	2.3	1.9	2.8	3.8	3	2.2
ENSMUSG00000019066	Rab3d	protein_coding	132	0.115	0.7569	0.9644	7.687e-05	-0.2471	0.4778	0.4229	0.1467	-0.4711	0.2059	0.3614	0.2101	0.4064	0.1329	0.1593	0.6586	0.8293	0.002507	1	0.9	1	0.6	0.9	0.6	1.7	1.2	2	1.5	1.3	1.1	1.8	2.1	1.9	0.8	0.6	1	1.2	1.4	1.8	1.3	1.2	1.2	1.5	2	0.6	0.6
ENSMUSG00000021550	2210016F16Rik	protein_coding	620.1	1.048	7.146e-20	0.9626	9.27e-17	0.4373	0.0004163	0.2817	0.05304	0.3801	0.008548	0.3478	0.007377	-0.01401	0.9464	0.4233	0.0007816	0.2676	0.09568	8	6.5	7.9	5.5	5.7	5	6.4	6.5	7.1	7.5	7.5	6.9	6.5	7.3	8.1	11.4	11.1	11.3	10.4	11.2	10.1	10.1	9.3	8.8	8.5	9.3	9.6	9.1
ENSMUSG00000112349	AC153532.2	processed_pseudogene	228.6	1.038	1.398e-08	0.9617	1.869e-07	0.3153	0.1471	-0.1904	0.4581	0.4321	0.07871	-0.7756	5.909e-05	0.6488	0.0003517	0.9642	5.595e-08	0.4584	0.04726	2	2.2	1.9	1.5	1.4	1.2	1.7	1.5	1.4	3.4	3.5	2.9	1	0.8	1	2.5	2.7	3.2	2	3	3	1.4	1.3	0.9	2.8	3	3.1	2.7
ENSMUSG00000029455	Aldh2	protein_coding	4310	0.8506	1.433e-21	0.9602	1.877e-27	0.2076	0.06436	0.04705	0.781	0.09135	0.6354	0.09079	0.4728	0.8747	4.615e-23	1.082	1.005e-34	0.9218	1.649e-20	23.9	18.9	23.5	17.4	20.4	18.6	42.7	36	39.5	38.7	40.3	42.6	33.9	33.5	36.2	35.9	32.6	33.7	35.3	37.6	37.4	25.9	22.9	21.6	41.5	42.2	22.4	23.5
ENSMUSG00000025933	Tmem14a	protein_coding	60.41	0.6267	0.02279	0.9584	0.0001952	0.4447	0.1761	-0.01166	0.9818	0.217	0.6688	-0.1514	0.6628	-0.7345	0.004868	-0.2897	0.39	-0.7461	0.01604	2.3	2	2.2	0.9	1.6	1.5	0.8	0.5	0.6	1.5	1.1	1.3	1.1	1.2	1.1	2.2	2.2	2.1	3.1	2.2	2.8	1.5	2.3	2.1	1.2	1.3	2.5	2.6
ENSMUSG00000050910	Cdr2l	protein_coding	711.5	0.4499	0.0007891	0.9584	6.791e-15	1.39	5.071e-30	0.7736	6.132e-08	0.3945	0.01204	-0.5949	8.695e-06	-0.9348	1.485e-13	0.4556	0.0007661	-0.1613	0.4424	7.1	6.2	8.8	5.9	6.4	5.7	6.2	6.4	6.5	4	3.9	3.3	6.7	8.4	8	8.9	7.9	7.8	10.9	12.4	11.9	5.4	4.6	4.2	6.4	6.4	9.8	8.8
ENSMUSG00000026827	Gpd2	protein_coding	4540	0.8876	1.684e-13	0.9577	8.777e-16	0.2316	0.1448	0.1885	0.2834	0.2513	0.1614	-0.5785	5.353e-06	0.4577	0.0002859	0.6894	1.712e-08	0.6462	4.009e-06	30.2	26.1	20	13.8	17.3	13.1	17.1	14.7	15.9	36.7	35.3	33.6	21.5	25	23.8	28	27.4	27.1	25	30.5	31	17.7	17.1	16.3	38	42.5	29.5	30.4
ENSMUSG00000022178	Ajuba	protein_coding	4167	0.2481	0.1146	0.9575	2.011e-13	-0.2115	0.2475	0.2846	0.108	-0.3878	0.0208	-0.6485	2.389e-06	0.3656	0.01062	0.154	0.3911	0.6502	2.343e-05	53.9	40.8	44.8	23.6	25.4	19.3	49.8	50.5	44.9	68.3	62.1	49.9	70.7	84.2	74.8	26.8	27.2	27.2	38.1	48.9	46.6	32.4	29.5	26.7	69.5	77.7	39.4	31.5
ENSMUSG00000039985	Fam60a	protein_coding	10210	0.4877	0.0002556	0.9568	1.099e-14	-0.1415	0.4691	-0.1526	0.4367	-0.05282	0.8751	-0.3903	0.005737	0.903	3.368e-13	0.7615	1.878e-09	0.7504	1.952e-07	89.9	78.5	54.3	56.6	64.3	56.4	79.8	72.8	80.1	143.1	142.7	134.8	126.2	138.5	126.7	83.6	82.5	83.5	136.5	106.1	104.1	58.6	59.1	52.3	116.5	135.9	68.3	72
ENSMUSG00000035329	Fbxo33	protein_coding	583.4	0.5944	7.066e-05	0.9536	1.577e-11	-0.06281	0.8235	0.1509	0.4884	-0.02455	0.9572	-0.3219	0.05332	-0.0624	0.7756	-0.1252	0.5477	0.08854	0.7563	6.2	5.3	5.1	3.3	3.7	3.9	4	4.6	4.4	5.6	5.1	5.3	2.9	4.1	3	5.4	5.6	5.9	6.7	7.8	7.1	4.5	4.2	4.6	5.3	6.6	6.6	5.1
ENSMUSG00000082765	Gm14411	unprocessed_pseudogene	198.7	0.7379	0.0242	0.9529	0.002248	0.0712	0.9093	0.5558	0.1591	-0.2441	0.704	-0.7868	0.01876	-0.5577	0.1023	-0.4865	0.1883	-0.001874	0.9994	17.6	11.7	3.6	7.2	9.1	6.9	3.9	2	3.1	7.3	7.5	7.9	0.3	0.2	0.2	14.9	13.5	11.5	11.4	17.6	17.8	6.1	7.8	5.3	11.1	11.9	8.1	11.6
ENSMUSG00000038291	Snx25	protein_coding	278.1	0.7153	0.0007949	0.9529	3.068e-06	-0.2008	0.5339	0.2795	0.3334	-0.4278	0.1744	0.2602	0.3277	0.1694	0.5481	-0.03133	0.9338	0.449	0.112	1.9	2.2	1.2	1.3	2.2	1.9	4.3	3.9	3.3	2.3	2	1.8	2.3	2.9	2.7	3.2	3	3	2.7	4.1	4.2	2.3	2.3	2.1	2.2	2.9	1.5	1.2
ENSMUSG00000001435	Col18a1	protein_coding	16600	0.7891	3.073e-12	0.9528	8.826e-18	0.3223	0.0164	0.5671	2.229e-05	0.3797	0.006064	0.3083	0.01775	0.1151	0.4503	0.4374	0.0003003	0.6822	1.601e-07	75.3	56.5	67.3	65.6	70.7	63.6	111.6	104.2	89	79.2	73	63.6	90.5	100.9	94.3	120	112.4	114.6	116.6	140.5	132.1	88.1	83.2	75.7	101.9	112.1	98.5	78.2
ENSMUSG00000044117	2900011O08Rik	protein_coding	977.3	-0.3693	0.05183	0.9525	6.892e-09	-0.07913	0.8028	0.2514	0.2817	-0.273	0.2991	-0.4514	0.01335	-0.7126	1.584e-05	-0.7918	2.021e-06	-0.4613	0.02874	32.1	24.7	25.1	9.4	10.7	9.2	4.6	4.7	6.9	16.8	16.8	16	9.9	12.9	12.1	7.9	6.9	7.8	13.9	22.3	21.3	22.2	20.9	16.6	19.3	20.4	22.5	22.8
ENSMUSG00000033545	Znrf1	protein_coding	668.2	1.043	1.351e-15	0.9522	3.795e-13	0.3424	0.0365	0.8342	1.938e-08	-0.003692	0.9951	0.1714	0.3205	-0.8193	9.398e-10	-0.4769	0.001118	0.01496	0.9658	3.7	3.4	4.6	2.5	2.6	3.1	3.5	3.4	2.7	2.4	2.2	1.8	2.7	2.7	3	5.9	5.7	5.6	5.5	5.3	5.3	4.8	3.9	4.3	3.9	3.8	4.5	3.5
ENSMUSG00000021948	Prkcd	protein_coding	618.8	0.5778	1.344e-05	0.952	3.714e-14	0.4406	0.00163	0.2046	0.2499	0.2332	0.2579	-0.2409	0.1259	-0.03751	0.8595	0.4031	0.00455	0.1671	0.4294	5	4	3	3.3	3.8	3.4	6.3	5	5.7	4.1	4	3.9	5	5.4	5.1	5	5.3	5.5	7	7	6.5	4	3.4	3.1	4.4	4.9	5.3	4.6
ENSMUSG00000068048	Rhox9	protein_coding	55.79	-0.03021	0.9507	0.9518	0.0008466	0.9426	0.003282	0.5951	0.1089	0.6247	0.2198	1.423	1.301e-05	0.5928	0.1136	1.535	2.309e-06	1.188	0.00125	0.3	0.4	0.1	0.7	1.3	1.2	0.8	0.8	0.7	0.6	0.5	0.5	0.2	0.2	0.2	1.2	1	1	2.3	2.2	2	0.8	1.4	0.8	0.9	0.8	0.5	0.4
ENSMUSG00000025511	Tspan4	protein_coding	330.9	0.7944	1.515e-06	0.951	4.08e-09	-0.1871	0.4346	0.2938	0.1554	-0.2701	0.3056	-0.5766	0.0008287	-0.1562	0.4566	-0.3433	0.07276	0.1376	0.6338	6.1	5.2	5.7	3.4	3.6	3.2	7.6	6.7	7.7	5.8	5	4.4	10.2	12.3	12.2	6	5.8	6.3	6.6	6	7.5	3.9	3.7	3.6	5.6	6.8	5.8	4.8
ENSMUSG00000090213	Tmem189	protein_coding	630.4	0.9015	1.087e-10	0.9493	7.75e-12	0.2662	0.1401	0.2114	0.2822	0.3212	0.1051	-0.1018	0.6147	-0.1593	0.3808	0.1069	0.6116	0.05215	0.8651	6.9	5.4	6.1	4.2	4.4	4.7	10.3	9.2	9.3	6.5	5.1	4.7	11.6	13.6	13.9	8.5	8.1	8.5	8.3	9.8	7.8	6.6	5.4	5	6.2	6.5	8.4	7
ENSMUSG00000031565	Fgfr1	protein_coding	2947	0.3841	0.003703	0.9483	1.921e-15	0.3129	0.03354	0.6803	1.106e-06	0.04334	0.8971	0.2302	0.1198	-0.3322	0.0128	-0.01935	0.9306	0.3481	0.02957	12.1	9	12.4	8	8.5	8.7	11.8	11	10.2	9.5	8.4	8.5	10.2	12.9	12	11.7	10.6	10.7	15.5	16.9	16.6	14.5	12.9	11.7	13.7	14.7	13.5	10.1
ENSMUSG00000027298	Tyro3	protein_coding	2981	0.8857	1.567e-14	0.9479	1.007e-16	0.3793	0.005018	0.3077	0.0446	0.204	0.2778	0.01405	0.9474	-1.146	6.893e-24	-0.7666	7.412e-11	-0.8381	1.797e-10	24.5	18.7	22.2	16.5	17.3	15.8	7.2	7.2	6.5	10.4	10.1	8.7	12.4	14.3	12.7	30.7	30.2	31.2	27.8	34.2	34.2	24.5	21.4	20.1	11.4	12.8	28.4	23.2
ENSMUSG00000021097	Clmn	protein_coding	280.7	1.42	6.527e-16	0.9474	2.037e-07	0.4548	0.04625	0.931	6.393e-06	-0.2851	0.3573	-0.1331	0.6057	-1.101	1.788e-09	-0.6465	0.001225	-0.1703	0.6003	1.1	0.9	0.7	0.6	0.6	0.6	0.8	0.6	0.6	0.5	0.4	0.3	1.1	1.2	1.2	1.8	1.5	1.7	1	1.3	1.3	1	0.8	0.7	0.8	0.8	0.8	0.7
ENSMUSG00000027397	Slc20a1	protein_coding	4422	0.7773	7.755e-15	0.9473	6.16e-22	0.2498	0.0403	0.8636	4.604e-15	0.3447	0.004824	0.2377	0.04465	0.59	5.127e-09	0.8398	2.324e-17	1.454	1.036e-41	26.6	22.6	23.3	16.8	19.8	16.7	16.3	14.9	14.7	37.1	35.3	37.2	20.1	23.4	20.6	30.2	29.9	31.6	28.4	37.3	37.6	28.9	29.6	27.3	66.2	67.7	31.2	29.6
ENSMUSG00000035757	Selenoo	protein_coding	114	0.4337	0.07788	0.9465	1.179e-05	0.2913	0.3027	0.4782	0.04884	0.05928	0.9233	0.2445	0.3646	0.04363	0.9013	0.335	0.2077	0.5218	0.04863	1.1	0.8	0.6	0.8	0.7	0.6	2.2	1.5	1.7	0.8	1	0.9	2.2	2.6	2.2	0.9	0.9	1	1.2	1.3	1.5	1	1	1	1.1	1.4	0.8	0.8
ENSMUSG00000026923	Notch1	protein_coding	1806	0.4343	0.000699	0.9458	8.848e-16	0.8917	1.25e-13	0.5779	4.233e-05	0.04875	0.8811	-0.2969	0.03344	-0.8352	2.579e-12	0.05653	0.7747	-0.2573	0.1353	6	4.8	4.8	4.1	4	3.6	2.8	2.8	2.8	3.2	3.1	2.4	6.3	6.9	6.8	5.2	5.5	5.2	6.7	8.1	7.9	4.7	4.2	3.8	4.2	4.6	6.2	4.7
ENSMUSG00000055305	Zfp93	protein_coding	198.4	0.1263	0.6212	0.9451	7.986e-08	0.1856	0.4486	0.6261	0.0006797	0.05708	0.9048	-0.4991	0.009411	0.264	0.1886	0.4495	0.01848	0.8901	1.583e-06	2.3	1.8	2.1	1	1.5	1.4	1.4	1.4	1.9	2.2	2.6	2.6	2	2.1	2.2	1.5	1.4	1.5	2.9	2.3	2.5	1.5	1.4	1.5	3.9	3.8	1.8	2.4
ENSMUSG00000054074	Skida1	protein_coding	248	1.122	7.425e-07	0.9446	4.096e-05	0.6792	0.005935	0.9804	8.397e-05	0.7067	0.01036	0.8078	0.0007633	0.1631	0.6071	0.8423	0.000373	1.143	5.553e-06	1.6	1.4	1.2	0.6	1.4	1.5	0.2	0.2	0.2	1.8	1.5	1.6	1.3	2	1.5	2.4	2.5	3	1.6	2.7	2.7	2.6	2.7	2.3	3.3	3.3	2.6	2.3
ENSMUSG00000048787	Dcun1d3	protein_coding	871	0.2925	0.01203	0.9444	2.141e-20	0.1611	0.2906	0.09786	0.5729	-0.01029	0.979	-0.1864	0.1531	-0.613	9.511e-09	-0.4519	7.236e-05	-0.5151	3.667e-05	5.7	4.6	4.3	3.7	4.1	4.6	2.7	2.7	2.8	3.2	3.3	3.2	2.5	2.9	2.4	4.7	5.4	5.2	7.5	8.3	8.3	4.7	4.3	4	3.5	3.4	5.1	4.7
ENSMUSG00000113260	AC164117.1	transcribed_processed_pseudogene	730.5	1.337	2.745e-09	0.9443	4.402e-05	0.1768	0.6408	0.3076	0.3497	0.1032	0.8564	0.009079	0.9834	0.1699	0.5884	0.3466	0.2218	0.4774	0.1299	13.5	11.1	4.5	5	5.9	7	5.1	4.5	4.5	12.2	11.2	10.2	1.9	1.5	1.4	14.5	15.6	16.8	8.9	13	13.6	10.1	9.7	10.2	11.9	16.2	10.1	11.4
ENSMUSG00000048486	Fitm2	protein_coding	494.1	0.1571	0.3764	0.9442	1.123e-12	0.09856	0.6445	-0.3279	0.0412	0.05685	0.8719	-0.9799	4.7e-13	0.7285	1.988e-08	0.8271	2.606e-10	0.4006	0.01601	4.8	4.4	4.9	3.5	3.4	2.5	4.3	3.4	3.6	8.2	7.6	7.4	2.7	3.7	2.8	3.7	3.1	3.6	6.4	6.1	5.5	2.5	2.4	2.1	6.2	6.1	5.4	4.8
ENSMUSG00000015932	Dstn	protein_coding	12050	0.6078	2.98e-08	0.9441	2.995e-19	0.4822	3.069e-05	0.4755	0.0002395	0.002753	0.9956	-0.3313	0.006416	-0.00516	0.9801	0.4771	2.355e-05	0.4703	0.0002969	233.5	198.8	156.7	169	198	191.5	329.1	281.8	319.9	186.5	192	210.2	258.8	281.7	250.9	283.4	284.9	285.9	340.8	369.2	370.5	158.1	163.8	146.9	267	280.3	175.7	208.8
ENSMUSG00000044927	H1fx	protein_coding	103.5	0.366	0.4358	0.9438	0.01432	0.4218	0.4254	0.327	0.5536	0.1224	0.8992	-0.9647	0.01602	-0.5796	0.167	-0.1578	0.7857	-0.2526	0.704	2.3	2.2	6.9	2.2	2.2	2.1	4.6	4.7	2.1	2.6	2.2	1.9	5	5.8	4.6	3.1	3.2	2.4	5.7	4.6	3.1	1.6	1.6	1.9	2.7	3.1	6.3	2.2
ENSMUSG00000073542	Cep76	protein_coding	947.7	0.9215	2.91e-14	0.9436	5.932e-15	0.09656	0.6256	-0.07173	0.7331	0.1974	0.3301	0.03235	0.871	0.6154	3.354e-07	0.712	3.974e-09	0.5437	0.0001137	9.1	7.8	7	5	5	4.6	7.1	7	8.3	12.9	12.1	12.2	7.4	9.5	8.1	9	9.7	9.2	8.8	9.6	10	8.4	8.4	8	10.5	13.1	8.8	9.3
ENSMUSG00000036943	Rab8b	protein_coding	406.3	0.06176	0.7965	0.9433	2.044e-10	0.03639	0.9016	0.2345	0.2187	-0.2817	0.2162	-0.2511	0.1586	0.4203	0.005975	0.4566	0.003767	0.6548	7.308e-05	3.5	3.2	2.1	1.4	2.1	1.8	4.1	3.9	3.2	4.2	4.4	3.8	4.7	4.9	5.3	1.7	2.2	1.8	3.4	3.6	3.6	2.7	2.4	2.6	4.8	4.9	2.5	2.4
ENSMUSG00000031297	Slc7a3	protein_coding	5538	0.6933	2.28e-08	0.943	4.099e-15	0.02417	0.9276	0.3397	0.03003	-0.0551	0.8615	-0.3426	0.01365	0.4485	0.0004507	0.4727	0.0002642	0.7883	1.123e-08	62.8	52.1	53.7	37.1	38.1	28.1	27.5	25	27.4	85.6	78.3	67	41.2	50.3	47.7	56.2	56	55.4	57.7	72.5	69.4	48.5	43.5	40.8	92.7	103.1	60.7	49.4
ENSMUSG00000028109	Hormad1	protein_coding	391.4	-0.05781	0.8925	0.9428	0.0003212	-0.263	0.4847	-0.446	0.1808	-0.2326	0.6601	-0.2381	0.4868	1.303	1.271e-07	1.04	5.33e-05	0.8571	0.004616	9.4	9.3	3.2	4.7	4.1	4.1	5.7	5.4	6	19.8	21.2	17	6.8	6.5	5.5	3.2	5.3	3.7	6.2	9.9	9.2	5.2	6.5	7.4	12.1	16.3	6.1	7.9
ENSMUSG00000028164	Manba	protein_coding	3917	1.722	5.864e-32	0.942	4.846e-10	0.2725	0.1818	0.2395	0.2759	0.3014	0.1924	-0.4833	0.004504	0.9909	4.834e-11	1.263	2.29e-17	1.23	2.22e-13	18.2	14.1	11.5	13.2	14.8	13.3	13.6	11.4	10.4	30.3	31.2	26.8	2.3	2.2	2.1	47.5	44.2	47.1	19.5	29.8	30.9	11.9	9.2	10.1	33.5	36.5	18.8	18.3
ENSMUSG00000025103	Btbd1	protein_coding	1299	0.5191	3.762e-06	0.9409	6.858e-19	0.3199	0.009142	0.09137	0.6042	0.2027	0.2296	0.08902	0.5603	-0.03799	0.8259	0.2819	0.02185	0.05338	0.8152	14.6	11.8	11.7	7.3	10.6	8	20.3	20.2	19.5	13	12	12.4	17.7	20.4	18.4	11.9	13	12.6	16.6	17.2	16.5	13.7	13.7	13.4	12.5	14.1	15.3	13.9
ENSMUSG00000024036	Slc37a1	protein_coding	521.4	0.796	1.581e-05	0.9405	1.645e-07	0.8175	1.225e-05	1.181	1.848e-09	-0.4171	0.1062	-1.821	1.066e-23	-0.2102	0.366	0.6073	0.001729	0.971	1.81e-06	6.7	5.1	4.5	5.1	4.8	4.7	3.1	2.1	1.6	5.3	5	3.9	2.4	2.6	2.3	7.9	8.9	8.8	9	10.1	9.3	1.9	1.3	1.3	10.2	12	5.3	3.5
ENSMUSG00000049916	2610318N02Rik	protein_coding	973.8	1.257	7.821e-18	0.9404	2.65e-10	0.2081	0.3303	0.635	0.0002595	0.1799	0.5369	-0.01072	0.9699	0.4468	0.005647	0.6548	2.995e-05	1.082	6.368e-11	27.3	19.1	21	17.8	21.2	19.9	16.2	15	14.4	30.6	32.4	29.6	18.4	19.9	20.7	49.7	43	50.6	30.5	45	39.4	26.8	22	18.4	45.9	51	27.7	23.6
ENSMUSG00000063268	Parp10	protein_coding	95.63	-0.3026	0.4804	0.9394	0.005043	0.5179	0.2991	0.9473	0.02198	0.3348	0.732	0.1931	0.7713	1.273	0.003348	1.791	2.536e-05	2.22	2.478e-07	0.1	0.1	0	0.7	0.6	0.8	3.9	4.8	3	0.2	0.2	0.1	1.7	1.8	1.6	0.6	0.5	0.6	1.3	1.5	1.4	0.1	0.1	0.1	0.4	0.4	0.1	0
ENSMUSG00000002617	Zfp40	protein_coding	198.3	0.4484	0.04133	0.9392	1.647e-06	0.4268	0.07204	0.474	0.04761	-0.0273	0.9672	-0.1901	0.4671	-0.4006	0.06871	0.02615	0.941	0.07339	0.8587	2.2	1.7	1.1	1.2	1.4	1.2	1.4	1.3	1.7	1.2	1.4	1.3	2.1	1.9	2	1.9	1.8	1.6	1.9	2.8	2.8	1.9	1.3	1.4	2	1.7	1.7	1.8
ENSMUSG00000039960	Rhou	protein_coding	197.8	0.8856	8.559e-07	0.939	1.615e-07	0.7483	1.707e-05	-0.04151	0.9033	1.171	2.056e-09	0.5147	0.01572	0.7275	0.0001648	1.476	5.236e-16	0.686	0.002159	0.9	0.8	0.6	0.8	1.3	1.1	4.6	3.5	3.2	1.4	1.3	1.3	4	4.6	4.2	2.2	1.9	1.9	2.1	2.1	2.1	1.4	1	1.1	1.2	1.4	1.7	1.9
ENSMUSG00000022307	Oxr1	protein_coding	2474	0.7602	2.658e-08	0.9389	1.767e-12	0.1504	0.4722	0.4791	0.003655	0.1242	0.6653	0.2732	0.09162	-0.1217	0.5104	0.02872	0.9045	0.3575	0.04792	22.2	18	11.8	12.1	13.6	14.2	16.4	14.8	15.2	16.3	16.3	15.6	13.3	14.6	14.5	23.4	21.8	23	22.5	28.8	26	22.7	21.1	20	21.1	24	18.7	19.9
ENSMUSG00000000374	Trappc10	protein_coding	999.9	0.8062	4.113e-14	0.9384	5.575e-19	0.2522	0.04935	0.2641	0.04956	0.1825	0.3091	0.1989	0.1296	0.2523	0.03628	0.5045	6.534e-06	0.5163	3.492e-05	4.5	3.8	3.4	3.1	3.4	2.9	4.3	4.3	4	4.8	4.4	4.9	4.9	5	5.3	5.6	5.3	5.4	5.6	6.3	6	5.1	4.6	4	5.6	5.7	4.9	4.3
ENSMUSG00000068758	Il3ra	protein_coding	119.9	0.8388	0.0002856	0.9383	3.647e-05	0.5226	0.05312	0.5679	0.03614	0.08856	0.8855	-0.08628	0.8067	-0.3221	0.248	0.2004	0.5425	0.2458	0.5133	3	2.3	2.5	2.5	3	1.7	5.1	4.8	4.7	2.6	2	1.6	4.3	4.3	4.6	5.3	4.1	3.5	4.3	5.1	4.6	2.5	2.6	2.3	2.9	3.3	2.9	2.7
ENSMUSG00000046449	C77370	protein_coding	2628	1.423	7.097e-21	0.9382	1.621e-09	0.1151	0.6724	0.0828	0.7758	0.2452	0.3555	-0.4752	0.006867	0.4091	0.01728	0.5242	0.002009	0.4919	0.01394	9	7.4	5	6.3	7.3	6.4	6.9	6.2	5	10.1	9.7	8.9	2.6	3	2.6	17.2	18	19.4	10	14.5	14.3	5.3	5.3	4.8	9.5	10.9	8.8	8.9
ENSMUSG00000022793	B4galt4	protein_coding	148.5	0.4618	0.03024	0.9378	9.705e-07	1.207	5.591e-10	0.9455	1.198e-05	0.4355	0.1051	0.2656	0.2658	-0.8998	8.376e-06	0.3068	0.2048	0.04569	0.9182	1.7	1.5	1.4	1	1.6	1.3	2.6	3	2.4	0.7	0.7	1.1	2.3	2.3	2.5	1.9	1.9	1.8	2.4	3	2.4	2.1	1.7	1.8	1.6	1.6	1.7	2.3
ENSMUSG00000040669	Phc1	protein_coding	10680	0.231	0.09565	0.9373	4.333e-16	-0.1386	0.443	0.2106	0.2054	-0.2667	0.1116	-0.6609	4.775e-08	0.5768	1.359e-06	0.4383	0.000479	0.7875	2.905e-09	78.8	62.9	69.3	43.9	48.9	40	92.5	80	88	116.8	106	93.1	103.8	116.5	110	54	50.4	51.7	101.1	77.8	76.9	49.5	43.9	39.6	115	129.6	61.5	53.3
ENSMUSG00000023094	Msrb2	protein_coding	798.1	0.8988	2.724e-07	0.9368	5.95e-08	0.4938	0.01845	1.219	3.8e-10	0.123	0.7526	0.48	0.01378	-1.493	1.95e-18	-0.9993	1.883e-08	-0.274	0.3103	32.2	27.9	16	19.1	23.8	21.8	6.2	4.3	5.2	9.9	9.4	7.6	4.4	4.5	3.6	39.7	41.4	41.3	41.5	42.7	41.5	38.2	36.6	34.3	22.9	19.9	27.7	29.1
ENSMUSG00000051735	Rinl	protein_coding	782.7	1.577	8.605e-41	0.936	1.814e-14	-0.3281	0.01759	0.09142	0.6448	-0.07026	0.8148	-0.2514	0.0865	0.8854	6.826e-14	0.5574	1.083e-05	0.9769	1.226e-13	8	7	7.7	4.9	5.4	4.5	2.6	2.5	2.5	14.8	13.1	13.9	1.7	1.6	1.6	15.8	14.6	14	7.8	11.1	9.6	6.8	5.9	6.2	14.1	15.7	6.8	6.8
ENSMUSG00000023911	Flywch2	protein_coding	97.93	0.939	0.004444	0.9349	0.00459	-0.7939	0.03115	-0.4056	0.3413	-1.037	0.01943	-0.755	0.04894	0.7215	0.037	-0.07246	0.8998	0.3159	0.562	1.4	1.7	1.2	1.3	1.7	1.7	13.9	12.9	13.9	3.3	2.8	1.3	11.2	13.1	9.8	3.9	3	2.5	3.3	3.1	3	1.2	0.7	0.5	1.6	2.1	0.3	0.8
ENSMUSG00000030729	Pgm2l1	protein_coding	682.9	1.466	9.886e-31	0.9347	9.425e-13	0.3661	0.02164	0.5917	0.000144	0.2925	0.1432	0.576	5.547e-05	-0.2428	0.1324	0.1234	0.5356	0.3489	0.05335	2.5	2	1.8	1.8	2.4	2.4	1.9	1.7	1.7	1.8	1.7	1.9	1.2	1.2	1	6.4	6.1	6.3	3.7	4.6	4.7	3.3	3.5	2.8	2.5	2.9	2.4	2.8
ENSMUSG00000045180	Shroom2	protein_coding	1813	0.5995	2.179e-05	0.9344	3.215e-12	0.3556	0.02919	0.3396	0.0548	0.103	0.7353	-0.2223	0.1943	-0.2376	0.1427	0.118	0.5541	0.102	0.7001	8	6.4	5.6	5.5	6.2	5.5	10.9	9.4	8.9	6.4	6.1	4.6	15.3	18.7	16.2	9	8.6	8.7	9.7	11.8	11.7	6.1	5.9	5.3	6.7	7.8	7.6	6.6
ENSMUSG00000097091	4930526L06Rik	antisense	67.83	0.9295	0.002242	0.9343	0.002115	-0.7	0.02184	-0.2704	0.4842	-0.8263	0.02148	-0.6904	0.02656	0.6399	0.02677	-0.06016	0.8992	0.3695	0.3748	3.7	3.7	1.5	1.8	1.5	1.4	1.2	0.8	1.1	6.2	5.1	4	1.2	0.4	1	2.9	3.2	3.1	2.5	2.7	4	2.2	2	1.7	4.1	4.4	2	1.8
ENSMUSG00000039738	Slx4	protein_coding	1494	0.783	1.322e-11	0.9334	2.284e-16	0.2612	0.0707	0.575	1.662e-05	0.1164	0.6315	0.08935	0.5927	-0.1716	0.2312	0.08956	0.6075	0.4033	0.005198	9.3	6.7	6.4	5.5	6	5.5	5.4	4.5	4.6	7.1	6.4	6.5	4.4	4.3	4.7	10.2	9.5	9.6	10.1	11.6	10.9	8.8	7.9	7.4	9.4	10.6	8.5	8.3
ENSMUSG00000006930	Hap1	protein_coding	1767	0.8282	1.044e-07	0.9331	1.026e-09	0.8651	4.389e-08	1.195	1.846e-12	0.7429	7.802e-06	0.5944	0.000295	-0.9835	1.061e-10	-0.1184	0.6039	0.2113	0.3967	20.5	15.6	22.7	12.7	13.7	10.5	6.6	6.8	5.5	9.4	8.8	11.1	5.5	4.7	4.7	23.1	21.2	21.7	17.2	27.9	26.1	32.2	29.4	27.2	22.7	22.6	35.8	30.7
ENSMUSG00000037686	Aspg	protein_coding	103.2	0.6827	0.05119	0.9324	0.004723	0.3486	0.4911	1.148	0.001677	-0.5583	0.3317	1.027	0.003373	-0.2789	0.5402	0.06976	0.9059	0.8689	0.03356	0.3	0.3	1	0.7	0.6	0.6	3.6	2.8	2.5	0.4	0.3	0.4	3.1	3	2.7	1.1	1	1.1	1.5	1.3	1	1	1	0.8	0.8	0.9	0.3	0.4
ENSMUSG00000103009	Gm4430	TEC	120.3	0.764	0.01231	0.9319	0.001556	0.5483	0.1078	0.6501	0.0546	0.02472	0.9798	-0.3063	0.3998	-0.2126	0.5754	0.3357	0.3569	0.4375	0.2838	2.1	2.2	4.2	1.9	1.5	1.2	1.6	1.6	1.8	2.3	2	2.6	0.8	0.9	0.8	2.5	2.6	2.8	1.9	3.8	3.4	2.4	2	2	3.5	3.9	3.9	2.1
ENSMUSG00000033863	Klf9	protein_coding	4054	0.8594	1.553e-16	0.9319	1.656e-19	0.2932	0.01927	0.5853	1.539e-06	0.1016	0.6503	-0.1042	0.4765	-0.163	0.2083	0.1302	0.3643	0.4223	0.001051	52.2	43.2	47.1	34.5	40.9	34.4	31.6	28.8	27.6	44.3	41.6	41.2	29.7	31.1	32.5	64.9	64.3	71	60.6	78.4	71.7	46.5	44.9	41.2	59.8	67.9	58.1	46.8
ENSMUSG00000039814	Xkr5	protein_coding	690.2	0.9525	5.881e-08	0.931	1.048e-07	0.2482	0.3032	-0.1762	0.5121	-0.06094	0.8964	-1.086	4.465e-10	-0.0286	0.9232	0.2196	0.3335	-0.2048	0.4788	10	7.7	5.6	3.4	4.6	3.1	3.8	3.5	4.4	8.7	7.8	6.6	6.6	6.3	6.4	7.2	7.3	7.3	5.8	8.2	7.6	4.2	3.5	3.3	6.8	6.8	8.1	7
ENSMUSG00000009772	Nuak2	protein_coding	193.9	-0.5117	0.0531	0.9303	5.349e-05	0.8775	3.422e-05	0.6248	0.01063	0.5393	0.05301	-1.009	7.416e-06	0.09421	0.7689	0.9717	4.968e-06	0.719	0.004243	1.9	1.7	1.3	0.5	1.2	0.7	1.9	1.4	1.1	2.1	1.8	1.5	3.9	4	3.9	0.5	0.5	0.6	1.5	1.7	1.6	0.8	0.9	0.7	2.7	3	2.5	2.7
ENSMUSG00000028986	Klhl7	protein_coding	1249	0.6637	0.0004449	0.9279	2.588e-07	0.1407	0.6431	0.05339	0.8823	-0.1864	0.6088	-0.8844	2.11e-06	0.1482	0.5483	0.2888	0.1982	0.2016	0.5123	13.9	13.7	7.5	8.4	9.1	7.3	12.6	11	11.7	14.1	12.9	12.4	15.7	17.5	14.3	14.3	13.1	12.5	11.3	18.4	18.3	6.5	6.3	6.3	11.6	15.7	9.6	10.6
ENSMUSG00000022995	Enah	protein_coding	10600	0.4471	1.821e-05	0.9276	1.794e-21	-0.2035	0.1183	0.07425	0.6722	-0.0905	0.673	-0.2717	0.01784	0.3778	0.0003122	0.1743	0.1625	0.452	0.0001587	22.5	19	16.9	13.7	16.2	14.1	14.7	13.4	13.9	27	25.6	23.5	8.5	9	8.7	19.6	20.1	20.3	24.3	30.3	29.4	16.9	16.5	15	25.3	28.2	18.9	17.2
ENSMUSG00000027712	Anxa5	protein_coding	296.4	1.38	6.759e-13	0.9271	3.436e-06	0.6594	0.002899	1.042	1.741e-06	0.06569	0.9085	1.089	5.381e-08	-0.3346	0.1661	0.3248	0.2019	0.7073	0.003147	4.2	3.8	2.4	2.8	4.8	3.1	16.8	15.3	12.3	3.3	2.8	2.5	6.8	7.4	8.5	9.5	9.2	10	5.3	8.1	7.5	8.6	7.7	7.2	5.7	6.2	4.2	3.7
ENSMUSG00000028480	Glipr2	protein_coding	956.9	0.6073	0.0003642	0.9269	8.981e-09	0.3751	0.05721	0.989	2.841e-08	-0.08578	0.8277	0.9372	6.283e-09	-0.4933	0.004058	-0.1182	0.625	0.4957	0.01444	12.5	10.8	17.4	7.1	8.7	8.9	14.9	13.2	14.2	8.7	8.2	11.2	32.3	34.9	33.8	12.1	12.4	13.7	14.9	18.1	14.9	26.7	25.7	24.6	19.1	18.6	12.5	10.5
ENSMUSG00000025507	Pidd1	protein_coding	594.7	0.1788	0.3493	0.9254	2.251e-10	0.01971	0.9519	0.05296	0.8555	-0.3419	0.1045	-0.6053	0.0001239	-0.4476	0.00459	-0.4279	0.01006	-0.3947	0.04359	6	4.7	7.4	4.2	5	3.8	4.8	4	3.8	4.3	4.3	4.3	5.8	6.5	6.8	5.2	4.8	4.7	8.3	8.2	8.3	4.5	4.1	3.1	4.1	4.9	4.9	4.4
ENSMUSG00000030231	Plekha5	protein_coding	1290	0.6137	4.732e-06	0.9248	5.294e-13	0.0355	0.8965	0.2013	0.2698	-0.04998	0.8881	-0.3044	0.04535	0.5182	0.0001043	0.5537	4.466e-05	0.7194	1.098e-06	5.1	4.3	3.2	3	3.4	3	5.7	5.3	5.4	6.2	5.9	6.4	8.4	9	8.2	5.3	4.3	4.9	6.9	5.6	5.6	4	3.4	3.1	6.7	7.5	4	4.1
ENSMUSG00000000600	Krit1	protein_coding	1372	0.6372	1.473e-05	0.9244	4.895e-11	0.3598	0.03387	0.2194	0.2807	0.08828	0.7898	-0.04904	0.8306	-0.0476	0.8353	0.3122	0.06111	0.1718	0.474	2.9	2.5	1.5	1.4	1.8	1.8	2.1	2.1	1.9	2.3	2.3	2.3	2	2.3	2.2	2.9	2.5	2.5	2.9	3.5	3.3	2.4	2.4	2.1	2.5	2.9	2.5	2.6
ENSMUSG00000009030	Pdcl	protein_coding	1302	0.702	2.96e-09	0.9231	1.09e-15	0.04415	0.8528	0.07164	0.7302	0.001901	0.9977	-0.0938	0.5739	0.2344	0.08136	0.2785	0.04008	0.306	0.04975	14.7	13.4	9.2	8.9	9.2	8.4	12.9	11.1	12	14.2	15.2	15.4	12.6	15	13	14.6	14.4	14.3	14.7	18.4	17.6	12.5	11.7	11.5	15.4	16	11.6	13.2
ENSMUSG00000034731	Dgkh	protein_coding	729	0.9134	8.87e-10	0.9222	4.884e-10	0.3737	0.03551	0.591	0.0007149	0.5525	0.001823	-0.1284	0.5485	0.2044	0.2779	0.578	0.0003051	0.7953	3.52e-06	6.5	5.2	4.2	5.4	5.6	4.7	5.8	5.3	5.3	6.2	6.5	6.1	5.6	6.9	6.3	10	9.8	10	7.6	11.4	11	5	5.5	4.4	9	10	9.2	7.1
ENSMUSG00000020063	Sirt1	protein_coding	2669	0.9923	3.173e-15	0.9221	2.312e-13	0.1883	0.3017	0.4118	0.009403	-0.005212	0.9925	-0.09125	0.6255	0.1437	0.3911	0.332	0.02295	0.5555	0.0002816	20.1	17.8	13.7	13.1	16.2	15.5	14.7	14.4	15	18.5	18	21.1	8.7	10.2	10.8	30.9	29.1	30	24.1	30.7	30.8	18.2	15.5	15.1	23.9	27.4	17.2	17
ENSMUSG00000030254	Rad18	protein_coding	1131	0.6314	4.311e-05	0.9215	3.94e-10	0.3463	0.05637	0.1431	0.5473	0.2236	0.3822	-0.08946	0.6865	0.01356	0.96	0.3598	0.03555	0.1567	0.5494	8.6	7	4.4	5.3	5.8	5.4	6.2	5.5	6.5	7.1	6.8	6.7	7.5	8.8	8.5	8.6	8.5	8.7	12.6	9.7	9.3	6.9	6.4	5.9	6.8	8.4	7.6	8.3
ENSMUSG00000015002	Efr3a	protein_coding	4212	1.225	2.069e-26	0.9209	2.972e-15	0.3389	0.01616	0.1428	0.443	0.4623	0.0007721	-0.03886	0.8415	-0.6388	1.139e-07	-0.2999	0.02867	-0.496	0.0005949	16.7	13.9	10.7	10.8	12.1	11.2	15.1	13.9	12.9	9.3	9.1	8.2	8.3	10	8.9	27.1	26	27.1	19.2	22.9	22.8	13.7	14.1	12.6	9	10.5	19.6	19.2
ENSMUSG00000044835	Ankrd45	protein_coding	226.5	0.5943	0.004153	0.9203	2.27e-06	0.1317	0.6902	1.235	6.016e-10	-0.009726	0.9902	0.3303	0.159	0.1084	0.7043	0.2401	0.3569	1.343	5.683e-11	2.5	1.9	1.2	1.3	2	1.6	3.3	3.1	2.6	2.2	2.1	2.1	0.4	0.5	0.6	2.4	2.7	2.4	2.7	3.7	3.1	2.6	2.6	2.3	5.1	5.2	1.6	1.9
ENSMUSG00000030630	Fah	protein_coding	802	0.6138	0.0006317	0.9196	6.311e-08	0.5734	0.002561	0.07032	0.8319	0.4296	0.06629	-0.5723	0.002704	-0.07178	0.7887	0.5016	0.008514	-0.001461	0.9987	12.3	9.6	6.2	10.8	11.6	8.9	23.1	19.2	21.3	9.8	9.3	8.4	21.5	24.5	24.9	17.4	14.5	16.3	15.9	22.2	21.7	7.3	6.7	5.3	9.1	10.1	11.4	14.3
ENSMUSG00000004500	Zfp324	protein_coding	293.5	0.154	0.4433	0.9194	5.083e-10	0.2391	0.2397	0.461	0.008701	0.007062	0.9907	0.1211	0.5588	-0.3507	0.03412	-0.1115	0.6225	0.1104	0.6941	2.8	2.3	2.6	1.9	1.9	1.9	1.4	1.7	1.2	2.1	1.9	1.9	2.1	2.2	2.2	2.1	2.1	2.1	3.5	4	3.4	3	3.1	2.3	2.6	2.9	3.1	2.3
ENSMUSG00000023026	Dip2b	protein_coding	1480	0.5884	2.687e-05	0.9193	4.844e-12	0.4113	0.007316	-0.05224	0.8438	0.3168	0.09936	0.04442	0.8409	0.4237	0.003497	0.835	8.553e-10	0.3714	0.03877	4.9	4.2	3	3.8	4.4	4.1	7.2	6.2	6.4	5.7	5.4	5.6	8.7	9.9	9.3	6.1	6.2	6.4	6.6	8.8	8.1	4.6	4.2	4	5.3	5.5	4.9	4.9
ENSMUSG00000000325	Arvcf	protein_coding	2418	0.8631	3.023e-13	0.9193	4.276e-15	0.6921	2.166e-08	0.8098	2.04e-09	0.5082	0.0001766	0.3165	0.02112	-0.7473	4.706e-10	-0.05521	0.7814	0.06244	0.8049	14.7	12.3	14.8	12.4	12	12.5	6.5	5.9	5.1	9.2	8	7.6	9.2	9.6	8.7	22.8	21.4	23.2	22.2	24.4	23.4	20.4	16.5	15.1	13.9	15.1	23.3	17.5
ENSMUSG00000105207	Gm42927	processed_pseudogene	543.5	0.735	0.002891	0.918	0.0001105	0.2713	0.4214	-0.5809	0.04378	0.8339	0.001769	-0.3188	0.2802	1.004	1.493e-05	1.275	2.616e-08	0.4234	0.2075	5.9	4.9	1.5	2.9	3.4	2.9	4.1	3.1	2.9	9.6	9.1	7.4	2.9	2.8	2.8	4.4	5.8	5.3	5.2	6.4	6.1	3.4	3.5	3.2	5.5	6	7.2	7.4
ENSMUSG00000030499	Kctd15	protein_coding	463.2	0.9748	2.756e-08	0.9177	1.7e-07	0.245	0.3605	1.067	7.939e-08	0.3098	0.2707	0.6346	0.0007814	-1.126	2.446e-10	-0.8814	2.452e-06	-0.05886	0.8823	4	2.7	5.5	3.5	3.5	3.3	4.8	4.3	3.3	2	1.8	1.4	2.8	3.1	2.6	6.9	6.9	6.7	6.7	6.1	6.9	6.9	6.1	5.3	3.8	3.7	5.4	4.6
ENSMUSG00000097076	Platr7	lincRNA	514.4	1.279	9.56e-10	0.9169	1.949e-05	-0.5056	0.04926	0.1321	0.7232	-0.6271	0.02249	-1.13	3.546e-07	0.5086	0.03052	0.003046	0.9946	0.6408	0.01751	16.2	13.6	8.3	14.6	15.3	13	9.8	7.2	8	20.7	19.1	16.3	1.3	1	1.5	36.3	33.9	36.5	16.5	33.8	32.2	6.6	5.5	5.3	19.5	22	9.2	7.4
ENSMUSG00000031755	Bbs2	protein_coding	420.8	0.2319	0.2617	0.9169	2.554e-08	0.2976	0.1444	0.7511	2.542e-05	0.1565	0.6571	-0.1182	0.6223	0.8478	2.168e-07	1.145	1.274e-12	1.599	2.037e-20	4.7	3.6	2	3	3.4	2.9	3.2	2.5	3.3	6.6	6	7.3	3.8	3.8	3.9	4.2	3.7	3.1	6.1	5.9	5.8	3.5	3.1	3.4	11	11.5	4	4.1
ENSMUSG00000045896	Paip2b	protein_coding	1813	0.7588	1.44e-14	0.9155	4.424e-21	0.3749	0.0006397	0.5511	1.247e-06	0.2902	0.02454	-0.147	0.2531	-0.2339	0.03871	0.141	0.2871	0.3172	0.01308	11.9	10.9	9.1	8.8	10	8.2	7.1	7	5.7	9.1	9.2	9.2	6.5	7	7	13.8	15.4	16.9	16	18.3	17	9.3	10.2	9.6	13.2	13.6	13.6	12.8
ENSMUSG00000042097	Zfp239	protein_coding	386	0.5646	0.0004114	0.9154	1.189e-09	-0.04977	0.8681	0.03546	0.9028	-0.1517	0.616	-0.5597	0.0003991	-0.04484	0.8488	-0.0946	0.6774	-0.009378	0.982	4.9	3.7	2.8	1.9	2.1	2.4	3.3	3.4	3.7	4	3.8	3.7	3.6	3.8	3.4	3.4	3.2	3	4.7	4	3.5	2.9	2.7	2.4	3.9	4	3.6	3.5
ENSMUSG00000030605	Mfge8	protein_coding	2572	0.493	0.0002823	0.9141	4.875e-13	0.658	1.129e-06	1.522	5.68e-28	0.609	1.808e-05	1.012	2.411e-15	-0.6259	2.099e-06	0.03207	0.887	0.8964	5.03e-10	20.3	15	17.9	20.1	19.8	14.5	12.5	11.3	9	12.1	11.2	11	4.5	5.2	5	27.4	23.9	25.5	31.8	36.8	34.5	39.2	35.8	33	32	34.5	28.7	25.1
ENSMUSG00000068699	Flnc	protein_coding	752.1	-1.183	3.213e-08	0.914	1.505e-05	-0.9618	5.763e-06	0.3766	0.1678	-1.182	3.087e-07	-1.052	1.67e-06	1.359	1.79e-11	0.3977	0.1143	1.736	5.587e-15	1.5	1.3	1.2	1.2	1.3	1	6.9	6.7	4.7	4	3.3	3.4	11.7	13.3	10.8	0.4	0.5	0.6	3.3	1.7	1.9	0.8	0.6	0.6	4.4	5	0.4	0.6
ENSMUSG00000033904	Ccp110	protein_coding	1563	0.5309	0.00064	0.9129	3.36e-10	0.1848	0.3928	0.1126	0.6524	0.03252	0.9409	-0.1785	0.3567	0.07681	0.7289	0.2616	0.1465	0.1894	0.4346	9.4	7.1	4.9	4.5	6	5.7	5.6	4.9	5.2	7.2	7.5	8.3	6.8	7.2	6.2	7.8	7.6	8.2	9.7	10.3	10.8	6.7	6.4	6.1	7.7	8.8	6.5	7.9
ENSMUSG00000028042	Zbtb7b	protein_coding	785.7	0.9651	3.992e-14	0.9125	9.285e-13	0.531	0.0003562	1.459	5.318e-25	0.8072	1.067e-08	0.6786	9.708e-07	-0.6033	1.839e-05	-0.07236	0.7435	0.8553	9.679e-09	3.8	2.9	3.5	4.5	4.8	4.7	5	4.5	4.7	2.5	2.3	1.8	6	6.2	6.9	9.4	8.9	9.2	8.8	8.8	8.9	6.3	5.4	4.6	5.7	6.6	6.6	5.6
ENSMUSG00000056268	Dennd1b	protein_coding	1259	0.6504	0.0001841	0.9121	3.965e-08	0.754	1.345e-05	0.8244	1.403e-05	0.6472	0.0006427	0.2923	0.1504	-0.05266	0.8451	0.7013	4.793e-05	0.7717	6.497e-05	2.4	2.1	1.7	1.5	1.6	1.5	1.9	1.7	1.5	2.2	2	1.8	2.2	2.7	2.3	2.5	2.4	2.6	1.9	3.6	3.4	2.6	2.7	2.4	3.3	3.9	3.5	3
ENSMUSG00000051095	Olfr986	protein_coding	191.8	0.7713	0.0004191	0.9119	1.908e-05	0.2261	0.4209	-0.6168	0.007681	0.2268	0.5552	-0.8727	3.983e-05	0.5271	0.0123	0.7533	0.0002595	-0.08961	0.8286	2.5	1.8	2.5	1.4	0.7	1.3	2	1.9	1.6	3.3	3.4	3	1.4	1.1	1.1	1.9	1.9	2	2.2	2	2.2	1.4	1	1.1	2.4	1.8	2.7	2.3
ENSMUSG00000091994	E130317F20Rik	bidirectional_promoter_lncRNA	111.8	0.2353	0.3959	0.9112	2.214e-05	-0.2886	0.3451	-0.2189	0.4862	-0.01579	0.9835	0.02155	0.956	0.1448	0.6328	-0.1438	0.6721	-0.07415	0.8756	1.3	0.9	0.8	1.1	1	0.8	1.6	1.3	1.4	1.2	1.2	1	1.6	1.7	1.8	1.2	1	1.2	1.8	2	1.8	1.1	1.3	0.8	1	1	1.1	1
ENSMUSG00000032495	Lrrc2	protein_coding	458.7	1.388	4.217e-11	0.9103	3.204e-05	0.1338	0.7151	-0.5092	0.05377	0.5632	0.04083	-0.5982	0.0121	1.14	4.215e-08	1.274	9.538e-10	0.631	0.01782	5	4	2.9	2.1	2.4	2.6	0.7	0.4	0.5	8.6	8.7	9.8	0.8	0.8	1.1	6.8	6	6.4	2.7	5.8	5.2	2.6	2.6	2.7	6	6.7	5	6.3
ENSMUSG00000051855	Mest	protein_coding	3351	1.021	0.003065	0.9098	0.008647	-0.8187	0.03379	-0.7884	0.0555	-0.9044	0.02726	-1.467	1.231e-05	0.5204	0.1741	-0.2983	0.5134	-0.2679	0.6521	32.6	27.3	43.9	17.8	20.3	25	42.5	39.4	57.9	47	44.1	61.5	25.7	30.5	52.1	67.6	35	32.4	38.7	42.3	43.4	17.4	7.5	9.7	22.3	34.2	17.1	17.4
ENSMUSG00000032411	Tfdp2	protein_coding	2879	0.4021	0.00226	0.9098	3.094e-14	-0.2985	0.04335	-0.0647	0.7745	0.008654	0.9841	-0.1883	0.2236	0.6245	3.746e-07	0.3259	0.01813	0.5598	0.0001019	8.9	7.3	6.3	5.5	5.9	5.5	4.7	4.3	3.9	12.8	12.1	10.3	6.2	6.9	6.1	7.3	7.4	7.7	8.7	11.9	11.4	6.8	6.5	6.6	10.3	12.2	8.1	7.5
ENSMUSG00000032251	Irak1bp1	protein_coding	205.7	0.4372	0.02034	0.9095	8.249e-08	0.2649	0.2276	-0.1122	0.6844	0.1835	0.5847	-0.4146	0.0326	0.04721	0.8619	0.3121	0.1261	-0.065	0.8563	3.2	3.5	3.3	2.1	2.7	2.6	4.7	4.1	2.8	3.8	3.3	3.3	5.1	4.5	5.8	3.5	3.6	3.2	5.1	4.8	4.6	2.4	2.7	2.5	2.8	3.6	4.3	3.9
ENSMUSG00000034848	Ttc21b	protein_coding	550.1	0.7146	2.628e-05	0.909	3.317e-08	0.4432	0.01914	-0.2131	0.3801	0.2224	0.47	-0.4648	0.01489	0.2618	0.1914	0.705	4.955e-05	0.0487	0.8999	1.7	1.3	0.9	1.5	1.4	1.1	4.3	4.1	3.2	1.7	1.8	1.4	5.8	6	5.9	2.2	2.2	2.1	3	2.1	2.4	1	1.1	0.9	1.4	1.4	1.5	1.7
ENSMUSG00000029407	Uso1	protein_coding	1404	0.7739	4.435e-09	0.9086	2.117e-12	0.2763	0.08606	0.4305	0.005915	0.2018	0.3611	-0.1723	0.3085	0.4839	0.0003276	0.7602	5.252e-09	0.9144	1.796e-10	10.4	7.9	6.7	4.4	6.1	4.9	6.6	5.5	6.1	11.4	11.8	12.4	6.3	7.4	7.4	8.4	8.5	9.7	9.5	9.5	10.2	8	7.3	7.1	15	17.2	9.5	9.4
ENSMUSG00000014932	Yes1	protein_coding	2041	0.8825	7.186e-09	0.9084	1.736e-09	0.5992	0.0003666	0.369	0.06726	0.112	0.7415	0.3519	0.04668	-1.512	1.058e-24	-0.9131	2.722e-09	-1.143	1.42e-11	15.2	12.4	7.6	8.2	9.7	9.4	9.4	8.8	10.2	4.2	3.9	4.1	6.1	6.2	5.8	16.4	17.4	16.9	15.3	17.8	18.7	14.8	16.5	14.3	5.1	5.4	11	14.6
ENSMUSG00000079020	Slc45a4	protein_coding	1123	0.4352	0.0008277	0.9068	3.542e-14	0.02918	0.9101	0.5653	6.023e-05	0.1409	0.5554	0.4666	0.0003592	-0.3343	0.0123	-0.3052	0.03164	0.231	0.1983	5.2	4.3	5.3	3.6	3.9	3.8	4.9	4.5	3.9	4.2	3.9	3.5	5	5.7	5.4	5.1	5.5	4.8	7.5	7.2	6.8	7.6	6.7	6.1	5.5	6.1	6.4	4.8
ENSMUSG00000066107	Gm12666	protein_coding	89.8	0.4388	0.1257	0.9065	0.0003145	0.8308	0.0007862	0.557	0.04972	0.01117	0.9903	-0.1698	0.5947	-0.7675	0.00146	0.06328	0.8714	-0.2105	0.6019	6.6	5.4	4.5	2	3.1	3.1	3	1.8	2.6	3.2	3.4	3.3	4.7	5.7	5.7	4.2	3.6	3.9	4.9	4.7	6.7	5.7	4.5	5	4.3	5.5	4.2	6.6
ENSMUSG00000030800	Prss8	protein_coding	294.2	1.387	1.79e-08	0.9057	0.0004708	-0.7836	0.005789	0.1089	0.8071	-0.224	0.7091	0.5514	0.07104	1.004	0.0001492	0.2203	0.576	1.113	0.0001719	1.4	1.4	1	2	2	1.8	17.5	14.9	12.8	3.5	2.7	2.1	25.2	31	31.2	4.7	6	4.7	3.7	3.8	3.4	2.3	2.2	1.5	2.6	3.4	1.1	0.7
ENSMUSG00000041926	Rnpep	protein_coding	1069	0.722	5.009e-10	0.9054	1.567e-15	0.6609	2.922e-08	0.8267	8.64e-11	0.3421	0.0179	0.2476	0.06507	-0.9847	2.495e-18	-0.3238	0.01276	-0.158	0.3964	7	5.7	6.4	4	4.1	3.5	5.7	5.3	5.3	3.4	3	3.1	6.1	7	6.5	6.7	5.9	6.5	6.2	8.1	7.5	8.4	7.2	6.9	5.2	6.1	8.2	7.7
ENSMUSG00000085412	Halr1	lincRNA	842.4	-0.6432	0.01448	0.9053	0.0002055	-0.1735	0.6505	-0.1286	0.7502	-0.6046	0.04644	-2.116	1.404e-20	1.849	3.04e-17	1.675	4.43e-14	1.72	3.573e-12	30.4	23	18.9	10	7.8	7.1	57.9	44.1	51.3	91.2	91.6	91	0.8	0.9	0.5	5.7	3.3	6.6	11.4	18.2	18	5.8	4.6	5.4	80.4	90.3	10.2	16.7
ENSMUSG00000103322	Gm37404	TEC	61.98	0.5639	0.1165	0.9043	0.005857	0.2445	0.5734	-0.6669	0.05268	0.2508	0.6796	-0.9932	0.001884	0.4872	0.1349	0.7317	0.02047	-0.1797	0.7468	8.6	5.6	8.2	2.8	2.7	4.5	3.4	6.2	3.6	9.7	10.6	10.8	6	4.5	4.1	4.7	6.7	4.2	4.8	8.2	7.6	3.4	3.3	3.9	5.5	7.3	9.9	8.1
ENSMUSG00000073678	Pgap1	protein_coding	2685	0.5	0.0001064	0.9039	7.215e-14	0.3723	0.009546	0.571	8.851e-05	0.1652	0.467	0.2945	0.04153	-0.3493	0.009679	0.02303	0.9176	0.2218	0.2365	6.2	6.2	3.8	5.5	6.3	6.2	6	5.3	5.4	4.6	4.5	3.8	2.9	3.2	2.9	8.6	8.7	8.3	11.3	11.4	11.2	7.1	6.6	6.5	6.1	6.7	6.2	5.8
ENSMUSG00000044447	Dock5	protein_coding	2992	0.7873	7.46e-10	0.9031	6.351e-13	0.6242	2.688e-06	0.8847	4.9e-10	0.6229	7.158e-06	0.3592	0.0128	-0.01835	0.9344	0.6059	3.988e-06	0.8664	1.245e-09	11.5	9	8.6	7	8.3	7	5.3	5	4.9	10.7	9.5	8.7	6.1	6.6	7	13	12.6	13.1	11.1	16.2	14.7	12.7	13.3	11.6	17.5	18.3	15	14.7
ENSMUSG00000064210	Ano6	protein_coding	1599	0.8147	6.547e-09	0.9023	6.544e-11	0.5556	0.0002245	0.274	0.149	0.4639	0.006305	0.1983	0.2688	-0.1149	0.5549	0.4407	0.004001	0.1591	0.5098	11.7	9.4	7.9	8	8.3	7.4	9.1	7.7	6.7	10	8.7	8.4	7.3	9.2	8.8	14.5	13.3	14.3	12.4	16.5	15.9	12	11.9	9.7	10.4	11.4	14.3	12.4
ENSMUSG00000056608	Chd9	protein_coding	3370	0.4751	0.005392	0.9017	8.819e-09	-0.1442	0.5756	-0.1808	0.4579	-0.07971	0.8389	-0.4724	0.007568	1.208	3.196e-15	1.064	8.827e-12	1.027	5.885e-09	4.6	3.8	2.2	3	4	3.4	5.8	5	5.3	8.7	8.6	7.5	10	10.1	9.5	4.8	4.9	5	5.9	6.8	7	2.7	2.6	2.3	6.8	7.8	3.1	3.3
ENSMUSG00000020184	Mdm2	protein_coding	2673	-0.06665	0.4723	0.9005	8.42e-44	0.1649	0.05077	-0.07763	0.4681	0.045	0.7838	-0.129	0.1299	-0.03886	0.7109	0.126	0.1465	-0.1165	0.2796	19.2	17.2	16.5	20.1	21.4	21	16.9	15.9	16	17.6	16.4	17.9	20.9	22.3	21.8	19.7	19.6	20.5	38.2	40.1	38.8	16.9	16.5	15.3	15.6	17.1	17.8	18
ENSMUSG00000003585	Sec14l2	protein_coding	150.1	0.7169	0.0006792	0.8988	1.083e-05	-0.1406	0.671	0.5861	0.008486	-0.213	0.6237	0.275	0.286	0.5781	0.006732	0.4375	0.06886	1.164	8.498e-08	1.4	1.2	1.1	1.4	1.2	1	1.7	2	1.7	1.8	2.2	1.6	1.1	1.3	1	2.2	1.8	1.9	2.3	2.4	1.9	1.8	1.6	1.2	2.8	3	1.4	1
ENSMUSG00000040250	Ints13	protein_coding	2287	0.5785	0.0004431	0.8985	7.464e-09	0.1824	0.4427	0.1717	0.4811	0.007804	0.9902	-0.03121	0.9073	-0.09705	0.6703	0.08533	0.7296	0.07464	0.821	13.1	11.6	8.3	7.6	7.9	7.5	8.3	6.5	7.6	10.3	10.2	10.5	7.1	8	7.3	12	11.6	11	19.6	12	11.7	11.7	11.1	9.8	11.3	12.1	10.2	11.7
ENSMUSG00000039062	Anpep	protein_coding	182.9	0.02427	0.9504	0.8974	6.007e-05	0.1131	0.7588	-0.08365	0.8267	0.2584	0.5392	-0.4913	0.05662	1.15	5.107e-08	1.264	3.168e-09	1.067	9.482e-06	1.4	1.3	0.8	1.3	1.1	0.7	1.9	2	1.6	3	2.8	2.5	1.1	1.5	1.7	1.2	1	0.9	1.7	2	2.1	1.1	0.8	0.7	2.5	2.8	1.4	1.3
ENSMUSG00000025068	Gsto1	protein_coding	432.6	-0.5331	0.01745	0.8964	1.034e-05	-0.07957	0.8433	0.5768	0.01688	-0.2399	0.5225	0.2667	0.2895	-0.34	0.1429	-0.4196	0.0741	0.2368	0.4693	10.3	7.6	8.2	5.4	5.5	4.3	13.4	10.5	11.5	6.3	6.9	7.4	13.9	14.9	13.5	3.6	3.6	3.1	13.8	6.9	7.9	10.1	11.2	10.5	10.3	10.5	6.5	6.8
ENSMUSG00000023942	Slc29a1	protein_coding	4901	1.08	7.162e-26	0.896	4.658e-18	0.7021	5.637e-11	0.9305	1.496e-15	0.3324	0.01201	0.302	0.01218	-0.2246	0.06538	0.4774	1.585e-05	0.7059	3.736e-09	44.6	34.6	41	35.4	37.7	34	48.6	45.2	39.3	34.8	31.8	36.1	8.6	8.4	9.6	76.7	74.8	76	67.6	66.3	66.3	55.7	48.6	44.1	64.9	66.4	57.2	46.1
ENSMUSG00000030060	Hmces	protein_coding	911.3	1.005	6.088e-14	0.8956	3.037e-11	1.099	2.447e-17	0.4994	0.001772	0.4387	0.01009	-0.9623	9.16e-12	0.5491	0.0001031	1.649	1.164e-36	1.048	2.387e-12	12	9.3	8.8	8.2	9.3	11.1	12.4	10.9	11.1	13.8	15	15.9	4.9	5.9	6	20.5	18.5	19.3	19.7	17.2	17.1	5.2	5.2	5.1	20.6	21.8	11.9	12.9
ENSMUSG00000027932	Slc27a3	protein_coding	460.2	0.01237	0.9679	0.8951	2.34e-08	0.9538	4.251e-08	0.8522	9.433e-06	0.2507	0.3805	0.07689	0.7633	-1.102	6.154e-11	-0.1483	0.5447	-0.2498	0.3414	4.8	4.2	8.2	6.8	7.2	6.7	7.8	7.4	7.6	2.4	2.3	2.8	10	11.9	12.2	7.3	6.5	7.1	12.9	13.4	12.5	6.2	5.6	5.3	4.4	4.6	6.9	6
ENSMUSG00000043155	Hpdl	protein_coding	204.4	1.121	9.619e-10	0.895	2.022e-06	-0.0318	0.9323	-0.373	0.09898	0.04248	0.9364	-0.3942	0.0584	0.1513	0.5279	0.1195	0.6605	-0.2217	0.4477	4.9	3.7	6.2	1.9	2.8	2.9	3.2	3.8	3.9	5.2	5.1	5.4	3.7	3.3	3.8	6.2	5.5	5.6	4.8	5.3	4.7	4	3.4	3.2	3.7	4.3	5.8	4.3
ENSMUSG00000072294	Klf12	protein_coding	282.7	0.9641	1.852e-08	0.8948	2.292e-07	0.2829	0.1661	-0.466	0.01638	-0.3521	0.1317	-1.405	3.55e-18	0.04426	0.8647	0.3272	0.08295	-0.4218	0.0457	9.1	7.6	6.1	3.4	2.8	3.2	4.7	3.6	4.7	8.9	7.6	7.7	4.9	5.2	4.9	5.9	5.9	6.8	4.7	6.8	6.2	3.4	2.8	2.6	5.6	6	5.4	6.5
ENSMUSG00000046841	Ckap4	protein_coding	1356	1.285	1.707e-15	0.8948	6.587e-08	0.2731	0.2154	0.4398	0.03284	0.08047	0.8444	-0.03996	0.8833	0.2554	0.1935	0.5285	0.002821	0.6953	0.0003207	18.2	13.8	15.6	7.8	9.9	6.5	17.6	15.5	15.3	19.5	18	19.5	13.6	14.2	16.5	19.6	19.4	21	11.5	18.2	16	18.1	14.4	13.8	24.2	27.8	16.5	15
ENSMUSG00000037016	Frem2	protein_coding	688.1	-0.2498	0.3156	0.8939	6.2e-06	0.625	0.01182	-0.6015	0.03232	-0.3755	0.2156	-0.8303	6.958e-05	-2.309	6e-32	-1.684	5.484e-17	-2.911	1.065e-37	2	1.4	0.8	1.2	1.2	1.2	10.9	10.3	8.6	0.3	0.3	0.2	2.7	3.2	2.9	1.1	1.1	0.8	2.1	2.4	2.3	0.9	0.9	0.6	0.1	0.2	1.2	1.1
ENSMUSG00000025224	Gbf1	protein_coding	2129	0.5441	4.816e-05	0.8936	1.571e-12	0.1536	0.4259	0.2078	0.2539	0.02587	0.9474	-0.2078	0.196	0.1819	0.2516	0.3355	0.02086	0.3896	0.01803	11.1	8.3	6.8	5.7	6.8	6	7.9	6.7	6.6	10.6	10.4	9.1	8	9.7	9	9.5	8.9	8.7	10.7	12.6	11.5	8.2	7.7	7.1	11.2	12.1	9.6	8.9
ENSMUSG00000036568	Gltscr1l	protein_coding	2404	0.6392	2.181e-05	0.8931	5.987e-10	0.3466	0.04983	0.6856	4.853e-05	0.112	0.7257	-0.2289	0.2087	0.1019	0.6224	0.4485	0.004684	0.7875	2.11e-06	18.1	14.3	13.3	8.9	10.7	8.9	4.4	4	3.6	16.6	15.6	17	4.6	5	5	15.4	14.6	14.8	12.7	20.4	20.5	13.6	13.6	11.8	25.5	27.9	18.4	14.6
ENSMUSG00000034032	Rpap1	protein_coding	3669	0.8236	6.862e-12	0.8928	5.03e-14	0.3066	0.03699	0.5461	0.0001387	0.04694	0.8857	-0.1547	0.3284	-0.7151	3.166e-09	-0.4085	0.001865	-0.169	0.392	27.7	22.4	23.6	17.4	19.6	17	12	11.1	11.4	16.2	14.1	14.4	12.4	13.7	14	33.9	30.6	31.5	29.5	35.6	35.8	26.4	21.1	18.8	20.5	23.2	29.5	23.4
ENSMUSG00000031156	Slc35a2	protein_coding	224.5	0.8984	5.745e-09	0.8927	8.157e-09	0.1545	0.5119	0.4659	0.007698	0.2801	0.2635	0.1579	0.4497	0.1013	0.6497	0.2559	0.1984	0.5672	0.001843	1.6	1.3	1.5	1.2	1.2	1.3	2.4	1.8	1.8	1.6	1.7	1.3	2	2.2	2.1	2.4	2.4	2.3	2.5	2.3	2.3	1.8	1.5	1.6	2.1	2.2	1.7	1.5
ENSMUSG00000056592	Zfp658	protein_coding	134.5	0.6351	0.003978	0.8922	2.096e-05	0.3982	0.113	0.6122	0.008374	0.107	0.8381	0.2817	0.2808	0.1251	0.677	0.5233	0.02567	0.7373	0.002224	1.4	1.3	0.7	1	1	1.2	1.5	1	1.2	1.5	1.5	1	1.2	1.5	1.4	1.8	1.8	1.5	2.1	2.2	1.9	1.3	1.7	1.5	1.9	2.2	1.2	1.3
ENSMUSG00000042751	Nmnat2	protein_coding	750.4	0.578	0.003006	0.8921	1.064e-06	0.2489	0.3398	0.134	0.6647	-0.00406	0.9959	-1.081	4.675e-09	-0.2427	0.282	0.006145	0.9868	-0.1088	0.7671	7.9	5.9	4.7	4.4	5.1	3.2	3.1	2.8	2.2	6	5.6	4.2	1.7	1.8	1.8	6.3	6.3	6.5	6	9	8.9	2.8	2.9	3.1	5.8	5.7	6.1	6.4
ENSMUSG00000028464	Tpm2	protein_coding	293.2	-0.2984	0.2063	0.8913	3.214e-06	-0.5739	0.005143	-0.06669	0.8453	-0.2307	0.5671	0.1713	0.5314	1.193	2.274e-10	0.6189	0.004083	1.126	1.071e-07	1.8	1.3	1.8	1.7	2.1	1.7	10.1	7.5	7.3	3	4.2	3.7	12.6	14.3	13.6	1.3	1.5	1.7	3.9	3.6	2.9	1.7	2	1.6	3.6	3.4	1.4	1.3
ENSMUSG00000027313	Chac1	protein_coding	441.6	0.7011	6.93e-05	0.889	2.018e-07	0.46	0.006984	0.7149	2.666e-05	-0.00676	0.9915	0.1885	0.343	-0.08653	0.7036	0.3735	0.03284	0.6283	0.00044	12	9.8	7.9	3.6	2.9	3.5	10.2	8.5	13.4	10.7	9.6	8.4	20.3	22.2	19.8	5.9	5.2	5.4	5.7	6.6	6.5	12.4	10.9	11.5	17.1	14.6	10.4	9.5
ENSMUSG00000066595	Mfsd7b	protein_coding	467	0.3699	0.009608	0.8876	3.85e-12	0.1458	0.4451	0.1185	0.5494	0.006714	0.9894	0.04086	0.8394	-0.2855	0.04324	-0.1396	0.4309	-0.167	0.4147	4.5	3.8	3.5	2.6	2.4	2.2	3.8	3.6	3.3	3.6	3.4	2.7	2.7	2.9	2.5	3	3.1	3.1	4.4	4.6	4.1	4.5	4	3.7	3.3	3.7	4	3.6
ENSMUSG00000032011	Thy1	protein_coding	82.13	-0.7728	0.07355	0.8872	0.02885	0.9382	0.03387	1.224	0.00466	-0.6498	0.3127	-2.07	9.402e-07	-0.2863	0.5912	0.652	0.1604	0.9377	0.05182	0.5	0.4	0.9	0.7	1	0.3	0.5	0.5	0.4	0.3	0.6	0.4	4.7	5.4	5.8	0.4	0.3	0.4	1.7	1.1	1.2	0.1	0.1	0	1	1.4	0.2	0.3
ENSMUSG00000027306	Nusap1	protein_coding	3379	0.2602	0.1566	0.8868	5.764e-09	0.1578	0.5121	-0.0848	0.7626	0.1784	0.5468	0.1275	0.5569	0.5307	0.000958	0.6885	1.333e-05	0.4459	0.02505	33.5	28.1	16.5	21.9	25.3	23.1	23.8	21.1	23.7	40.1	39.1	35.3	35.3	38.1	36.9	27.9	28.8	27.7	37.1	47.9	46.2	29.7	30.7	25.8	32.9	39.1	26.5	31.9
ENSMUSG00000022456	Sept3	protein_coding	304.9	-0.2571	0.2337	0.8853	2.549e-07	-0.4926	0.01089	-0.2113	0.3776	-0.5436	0.01384	-0.2738	0.194	0.2002	0.3464	-0.2924	0.18	-0.01113	0.9811	1.7	1.7	1	1	1.3	1.2	3.7	4.3	4.4	1.9	1.9	1.6	8.9	9.4	8.5	1.1	0.9	1	2	2.4	2.2	1.5	1.1	1.2	1.5	1.6	0.9	1.2
ENSMUSG00000027315	Spint1	protein_coding	1386	1.072	3.109e-15	0.8841	1.217e-10	0.8237	4.074e-09	0.9501	5.321e-10	0.5932	0.0001409	0.7204	4.24e-07	-0.36	0.01877	0.4637	0.00206	0.5901	0.0003364	15.3	11.5	16.3	11.5	12.2	10.3	22.6	20.6	20.2	12.1	10.4	10.6	22.5	26.4	26.4	24.5	23.8	23.7	16.7	24.4	22.3	26	23.7	20.9	20.2	22.8	24.2	19.1
ENSMUSG00000026576	Atp1b1	protein_coding	1354	0.9253	5.456e-10	0.8839	2.798e-09	0.8118	1.251e-07	0.7967	3.079e-06	0.2896	0.1995	-0.3023	0.08846	-0.9103	8.258e-10	-0.09853	0.665	-0.1136	0.6919	20.8	18.2	14.9	10.3	11.9	11.2	6.5	6.1	5.3	9.4	9.4	9.8	26.5	31.3	31.4	21.4	19.9	23.1	14.6	24.6	23.5	15.4	14.8	13.8	15.8	17.7	22.1	21.2
ENSMUSG00000046603	Tcaim	protein_coding	172.3	0.1526	0.5662	0.8837	3.598e-06	0.3527	0.1176	-0.01893	0.9588	0.4575	0.07757	0.06701	0.8219	0.3544	0.09796	0.7071	0.0003509	0.3355	0.217	1.2	1	0.9	0.5	1.1	1.1	1.4	1.3	1.6	1.4	1.5	1.3	2.3	2.5	2.3	1.2	1	1	1.8	1.6	1.9	1.1	1.2	1.2	1.4	1.4	1.5	1.3
ENSMUSG00000055239	Kcmf1	protein_coding	2028	0.4439	0.0001154	0.8837	1.571e-16	0.1058	0.5448	0.3199	0.01855	0.1932	0.2694	-0.2134	0.1055	0.109	0.455	0.2148	0.1036	0.4289	0.001165	13.1	11.2	11.8	8	9.2	7.5	11.9	12.4	11.2	13.3	12.9	12.8	11.2	12.9	11.9	11.2	11	11.6	18.5	13.8	13.4	10.6	10.4	10	15.7	16.8	14.5	12.7
ENSMUSG00000086997	Gm12981	antisense	42.55	-0.1512	0.7821	0.8827	0.01915	0.3253	0.5471	0.2065	0.7222	-0.1494	0.8669	-0.8381	0.03448	-0.3986	0.3588	-0.07333	0.9028	-0.1922	0.7773	4.8	3.2	1	1.8	2.4	2.3	2.9	1.7	1.7	2.5	3.1	1.7	3.3	1.9	2.3	1.9	2.2	1.8	3.9	4.5	4.3	2.1	1.7	1.5	2.6	3.2	3.1	2.8
ENSMUSG00000056895	Hist3h2ba	protein_coding	271.3	-0.6935	0.008963	0.8822	0.0002232	-0.5587	0.01427	-1.153	2.046e-07	-0.2581	0.5649	-0.7305	0.003451	1.506	2.126e-13	0.9472	2.378e-05	0.3534	0.2793	6.1	5.8	4.8	3.5	4.5	3.2	29.5	24.8	35.2	17.3	17.8	15	90.1	94.5	95.5	2.1	2.7	1.9	7.6	5.7	7.8	3.7	2.9	3.6	6.5	8.2	3.4	3.7
ENSMUSG00000112667	AC153532.3	processed_pseudogene	100.5	0.9329	1.467e-05	0.8819	5.122e-05	0.1693	0.5796	-0.1569	0.6048	0.1437	0.7628	-0.5406	0.02537	0.6831	0.001133	0.8523	5.906e-05	0.5262	0.0444	1.1	0.9	0.6	0.6	0.8	0.7	0.6	0.4	0.3	1.5	1.6	1.3	0.6	0.5	0.5	1.3	1.5	1.3	1.1	1.4	1.4	0.6	0.6	0.6	1.2	1.5	0.9	1.1
ENSMUSG00000050538	B230217C12Rik	protein_coding	111.4	-0.237	0.3658	0.8818	1.189e-05	0.5732	0.01015	0.501	0.03553	0.3663	0.2616	-0.5997	0.01095	-0.00126	0.998	0.572	0.0119	0.4997	0.05747	2	1.6	1	1.5	1.9	1.8	1.3	1.3	1	1.9	1.6	1.4	2.5	2.9	2.4	1.5	1.5	1.3	2.9	3.5	3.2	1.1	1.3	0.9	2.5	2.2	1.9	2
ENSMUSG00000020021	Fgd6	protein_coding	343.2	1.035	7.386e-13	0.8818	1.836e-09	0.5679	0.0003393	0.8948	1.512e-08	0.3642	0.07445	0.3425	0.04403	-0.3321	0.04844	0.2358	0.2136	0.5627	0.001262	1.5	1.3	1.2	1.1	1.1	1.2	1.7	1.9	1.7	0.9	1.2	1.1	1	1.2	1.1	2.4	2.3	2.5	1.8	2.4	2.3	1.8	1.7	1.6	1.8	2.2	1.7	1.6
ENSMUSG00000026749	Nek6	protein_coding	596.9	0.5152	0.0008974	0.8814	1.208e-09	0.9998	4.539e-13	0.8181	1.707e-07	0.704	6.487e-06	-0.183	0.3331	0.1164	0.561	1.116	1.574e-15	0.9345	3.567e-09	2.2	1.5	1.7	1.2	1.5	1.2	1.3	1.2	1.1	1.9	1.9	2.1	1.5	1.6	1.6	2	1.8	1.8	2	2.8	2.5	1.7	1.6	1.5	3.3	3.8	3.2	2.7
ENSMUSG00000024030	Abcg1	protein_coding	328.8	-0.8965	4.353e-07	0.8809	3.361e-07	0.6695	0.001042	0.8861	2.097e-05	-0.04559	0.9318	-0.5355	0.007995	-1.129	5.758e-10	-0.4599	0.02825	-0.2433	0.4032	3.2	3.2	2.7	3.6	4.8	5.4	0.8	1.2	0.8	1.3	1.4	1.5	3.2	4	2.9	2.4	2.6	2.4	8.8	8.5	8.7	2.3	2.5	1.6	2.8	2.4	3.2	3
ENSMUSG00000026116	Tmem131	protein_coding	3860	0.6227	1.755e-07	0.8808	1.811e-14	0.2001	0.2055	0.0952	0.6289	0.01343	0.9745	-0.4125	0.001225	0.2702	0.03864	0.4703	0.0001256	0.3654	0.0144	20.1	15.6	14	8.4	10	9.8	16.8	14.2	14.8	20.9	19.4	19.9	8.7	10.1	9.9	15.3	14	14.4	15.9	18.4	18.1	13.7	12.5	11.2	20.4	22.5	18.1	16
ENSMUSG00000097134	1110002J07Rik	lincRNA	353.1	0.4014	0.0486	0.8804	1.066e-06	1.293	1.456e-13	1.689	1.678e-19	1.091	7.359e-09	1.185	4.434e-11	-0.2186	0.3539	1.075	3.11e-09	1.471	2.749e-14	3.9	3.1	4.2	3.8	3.6	4.5	3.6	3.9	2	2.6	3.3	3.6	0.1	0.1	0.1	5.8	4.6	5.4	6.2	8.1	7.9	8.3	8.8	8.4	10.4	10.5	8.7	7.9
ENSMUSG00000031799	Tpm4	protein_coding	3181	0.926	4.195e-15	0.8794	8.156e-14	0.6771	4.885e-08	1.105	3.251e-17	0.1806	0.3791	0.2294	0.1124	-1.058	1.307e-19	-0.3807	0.003846	0.04769	0.8554	58.2	49.9	43.5	30.8	38	32.8	76.3	70.7	73.6	25.3	25.7	21.6	88.3	106.4	94.2	67.7	64.8	62	54	69.7	64.6	58.8	65.3	54.8	52	53	52	58.3
ENSMUSG00000031750	Il34	protein_coding	103.3	0.2529	0.4402	0.8781	0.0006099	1.628	8.874e-11	1.368	6.289e-07	0.9181	0.0004412	1.43	2.509e-10	-1.642	3.884e-11	-0.0138	0.9771	-0.2738	0.4868	2.3	2.2	1.6	1.1	1.2	1.4	0.7	0.5	0.7	0.7	0.6	0.7	0.3	0.4	0.6	1.3	1.6	1.5	1.6	2.9	2.5	6.3	6	5.1	1.9	1.6	4.7	4.1
ENSMUSG00000005873	Reep5	protein_coding	434.2	0.9199	2.695e-06	0.8764	7.68e-06	0.9883	9.447e-07	0.4879	0.0509	0.7767	0.0004689	0.8209	6.013e-05	-0.6181	0.003393	0.3702	0.1197	-0.1302	0.7365	4.1	3.3	3.5	4.3	4.1	2.9	7	6.8	8.5	2.7	2.3	2.1	10.1	10.6	12	7.2	7	7.3	4.7	8.9	7.3	6.8	7.1	5.7	3.4	3.2	6.5	5.5
ENSMUSG00000113924	AC156560.3	processed_pseudogene	887.2	0.7283	0.0001446	0.8762	2.447e-06	0.3537	0.1271	-0.4835	0.03486	0.6935	0.0009204	-0.4626	0.02739	0.7616	4.072e-05	1.115	6.806e-10	0.278	0.3289	9.7	8.6	5.1	6	4.5	4.6	5.1	5.6	3.7	15	14.4	11.6	4.2	3.9	3.3	7.4	8.7	8.9	8	9.6	10.2	4.9	6.5	5.8	9.8	9.6	12.4	12.4
ENSMUSG00000026991	Pkp4	protein_coding	3303	0.5777	6.355e-08	0.8762	1.413e-17	0.3504	0.00311	0.4993	4.853e-05	0.1332	0.4977	-0.03102	0.8571	-0.2206	0.06718	0.1297	0.3617	0.2786	0.04782	24.8	19.7	18.8	15.9	15.9	14.8	24.2	21	22.3	18.8	17.7	18.1	23.1	27.8	26.1	24.9	22	22.8	25.4	30.6	29.9	22.8	20.3	19.2	24.5	27	24.5	21.9
ENSMUSG00000037172	E330009J07Rik	protein_coding	571.6	1.349	5.846e-26	0.8749	4.757e-11	0.1181	0.5857	0.5661	0.0001364	-0.07	0.831	-0.01309	0.9568	-0.2798	0.06148	-0.1617	0.3722	0.2863	0.1145	2.4	2	2.3	1.3	1.5	1.5	5.9	5.3	4.8	1.9	2	1.6	4.3	5.3	4.8	3.9	3.5	3.9	2.6	2.5	3	2.2	2.2	2.2	2.4	3.1	2.2	1.9
ENSMUSG00000028680	Plk3	protein_coding	816.3	0.2521	0.2214	0.8745	1.916e-07	0.1429	0.5899	0.1551	0.5475	-0.6265	0.001184	-0.4592	0.01343	0.8927	4.003e-08	1.036	1.735e-10	1.048	8.343e-09	11.7	9.7	16	5.2	7.1	6.8	10.2	8.8	7.8	24.3	22.8	21.6	3.6	3.9	4.2	8	7.2	7.8	13.1	10.9	11.7	10.9	7.6	7.9	22.7	28.7	7.5	7.6
ENSMUSG00000041837	Pdcd7	protein_coding	767.2	0.9263	1.705e-15	0.8743	7.068e-14	0.1904	0.2326	0.5006	0.0001921	0.06444	0.8295	0.03792	0.8449	0.2963	0.02469	0.4866	0.0001205	0.7969	1.272e-09	9.6	8	10.5	7.1	8.9	8.4	15.2	12.8	14.3	11.7	10.9	11.4	10.3	9.9	11.6	14.7	15.3	16.9	13	17	15.4	9.7	9.1	9.5	15.8	16.4	10.7	8.9
ENSMUSG00000029156	Sgcb	protein_coding	115.9	0.4815	0.1216	0.8729	0.001733	0.4859	0.1701	0.2463	0.5593	0.2079	0.7201	-0.2473	0.4952	-0.7412	0.01027	-0.2552	0.5038	-0.4949	0.1996	1.3	1	0.7	0.8	0.9	0.8	2.1	1.9	1.8	0.5	0.6	0.7	1.3	1.5	1.2	1.5	1	1	1	1.9	1.7	0.7	0.9	1	0.5	0.9	1.1	1.3
ENSMUSG00000020589	Fam49a	protein_coding	694.5	-0.04031	0.8408	0.8716	4.673e-13	0.06696	0.7479	-0.7702	1.503e-09	-0.2127	0.2708	-1.447	7.163e-34	0.7903	5.975e-12	0.8572	1.449e-13	0.02004	0.9461	2.5	2.1	1.6	1.2	1.3	1.2	2.8	2.8	2.6	4	3.5	3.6	1.6	1.7	1.6	1.2	1.2	1.2	2.1	2.4	2.4	0.8	0.7	0.8	2	2.4	1.8	1.8
ENSMUSG00000046694	Fam46b	protein_coding	114.6	0.01123	0.9801	0.8713	0.0001598	0.7457	0.003933	0.8804	0.0007248	-0.4512	0.1773	-0.9069	0.0001194	-1.229	5.195e-08	-0.4838	0.06755	-0.349	0.2935	2.4	2.2	2.2	1.3	1.3	1.7	3.4	3.1	2.7	1.3	0.9	0.6	2.9	3.2	3.3	1.4	1.3	1.8	2.5	3	2.7	1.2	1.3	1	1.9	1.6	2.1	1.4
ENSMUSG00000112342	AC168058.1	sense_intronic	1664	0.7029	1.384e-05	0.8706	2.777e-08	0.1772	0.4552	-0.3721	0.06719	0.6551	0.0002298	-0.2707	0.1663	1.083	2.024e-12	1.261	2.252e-16	0.7112	0.0001222	23.6	20.8	15.5	21.2	19.4	19.4	23.1	19.6	16.5	41.2	47.7	41.1	9.4	8.9	8.1	28.3	33.4	36.7	29	44	37.8	16.7	17.3	16.1	36.7	30.2	26.7	33.5
ENSMUSG00000027257	Pacsin3	protein_coding	419.8	0.6878	0.0001361	0.8703	5.954e-07	0.1889	0.4885	0.7302	0.0002765	0.1172	0.7705	0.1873	0.4227	-0.4472	0.0206	-0.2583	0.2611	0.283	0.2858	3.5	2.6	2.8	2	3.1	2.7	5.3	3.7	4	2.1	2.4	2	7.4	7.6	7.5	4.3	4.1	4.5	4	5.6	5	3.9	3.4	2.9	3.2	4	2.9	3.2
ENSMUSG00000028790	Khdrbs1	protein_coding	3214	1.126	5.415e-26	0.8701	8.848e-16	-0.09609	0.6009	-0.0281	0.9007	0.04135	0.8899	-0.01419	0.9434	0.179	0.1756	0.08293	0.6153	0.1509	0.402	20.4	16.7	15.9	10.2	12.9	10.3	28.8	24.3	26.6	20.8	20.2	19.3	17.2	19.3	19.9	25.1	22.8	25.5	19.3	20.8	21.4	19.3	16.9	16.5	18.4	21.1	19.4	17.7
ENSMUSG00000020027	Socs2	protein_coding	1590	0.8768	2.793e-14	0.8696	3.558e-14	0.3873	0.003563	-0.5705	3.886e-05	0.1619	0.4558	-1.522	2.193e-38	-0.0209	0.9195	0.3664	0.00517	-0.5914	2.366e-05	5.7	4.7	6	5	6.9	6.5	7	6.9	6.2	5.2	5.1	5.7	5.2	5.8	4.7	11.1	10.8	12.3	10.7	11.4	11.9	1.9	1.9	1.8	3.3	3.8	6.5	5.5
ENSMUSG00000041736	Tspo	protein_coding	174.7	0.735	0.0004699	0.8694	2.206e-05	0.7302	0.001248	0.3019	0.3037	0.3191	0.3588	0.1205	0.6885	-0.6197	0.005536	0.1104	0.7388	-0.3178	0.3196	4.6	4.6	6.1	4	5.1	5	6.2	6.4	6.2	4	3.4	1.9	13	13.5	13.6	6.3	8.5	9.2	9	8.7	8.7	6.1	5.3	4.6	4.1	3.7	6.8	5.5
ENSMUSG00000030917	Tmem159	protein_coding	81.83	1.169	0.001097	0.8684	0.01987	0.7994	0.07239	0.2476	0.6842	0.8041	0.1114	0.4881	0.2842	-0.5309	0.2356	0.2685	0.6206	-0.2834	0.6735	0.9	1	0.1	1.3	1.5	0.9	3.2	3	1.3	0.6	0.6	0.3	2.6	3.5	2.9	2.8	2.7	3.5	2.3	2.3	2.7	1.1	1.4	0.8	0.4	0.8	1.9	1.2
ENSMUSG00000024905	Mtl5	protein_coding	66.02	-0.4959	0.1587	0.8684	0.004527	-0.4147	0.3171	-0.04195	0.9425	-0.6264	0.2137	0.0407	0.9411	0.7101	0.03248	0.2954	0.5044	0.6682	0.1002	0.6	0.3	0.3	0.5	0.7	0.6	0.8	1	0.7	0.8	0.6	0.7	1.2	1.3	1.5	0.5	0.4	0.3	1.2	1.1	1	0.4	0.5	0.4	0.7	0.7	0.3	0.2
ENSMUSG00000050335	Lgals3	protein_coding	294.1	0.7501	0.00477	0.8683	0.0007826	-0.4676	0.1325	0.7343	0.01167	-0.3986	0.3629	1.234	1.577e-06	1.638	1.741e-11	1.17	5.153e-06	2.372	1.859e-19	3.2	2.5	4.3	3.6	4.3	3.4	4.4	3.6	2.9	10.4	10	10.9	0.8	1	1	6.2	6.7	6.6	3.7	10.2	7.5	8.7	7.5	7.2	17.7	18.5	2.6	1.7
ENSMUSG00000028649	Macf1	protein_coding	18490	0.8003	7.246e-06	0.8681	7.054e-07	0.3275	0.1525	0.6393	0.002474	0.3391	0.1953	0.3274	0.1183	0.2512	0.2387	0.5787	0.001974	0.8905	8.984e-06	32	24.8	16	14.9	16.1	15.3	15.5	12.4	12.5	30.8	30	26.2	18.9	22.2	18.8	27.2	27.5	26.8	20.1	33.9	31.6	31.6	32.1	28.1	46.1	45.6	29.9	30.6
ENSMUSG00000073982	Rhog	protein_coding	106	0.9461	6.056e-05	0.8669	0.0002897	1.247	5.182e-08	0.4501	0.1373	0.4687	0.1481	-0.7139	0.004597	-0.9027	0.0001483	0.3446	0.2245	-0.4527	0.1589	2.7	2.3	4.1	2.3	2.2	1.3	3.5	3.4	3.7	1.7	1.3	1.5	2.6	3.2	3.8	3.9	3.5	3.8	3	3.6	4	1.6	1.8	1.6	2.2	1.9	3.3	3.8
ENSMUSG00000048106	4632415L05Rik	lincRNA	239.7	0.5061	0.0006204	0.8665	4.245e-10	0.638	4.011e-07	0.02666	0.9174	0.1768	0.4471	-0.2376	0.1229	-0.2235	0.1361	0.4145	0.002777	-0.1968	0.3191	2.3	2.3	2.3	1.1	1.5	1.2	2.6	2.6	2.4	2	1.9	2	2.8	3.2	2.9	1.8	1.9	1.8	2.3	2.4	2.4	2	1.9	1.9	2	2	3.1	2.4
ENSMUSG00000028434	Epb41l4b	protein_coding	392	0.2827	0.07471	0.8665	1.454e-10	1.282	2.716e-18	0.7912	3.063e-06	0.6764	8.193e-06	-0.151	0.4244	-1.611	2.017e-29	-0.3286	0.05053	-0.8194	5.389e-07	2.2	1.5	1.5	1.9	1.8	1.9	1.3	1	1.1	0.6	0.6	0.6	0.6	0.7	0.8	2.2	2.2	2.3	3.1	3.6	3.5	1.8	1.7	1.4	1	1	3	2.8
ENSMUSG00000015709	Arnt2	protein_coding	286.6	0.00119	0.9982	0.8662	1.888e-06	0.1148	0.7029	0.5687	0.003954	-0.4608	0.05066	0.1157	0.6388	-0.1558	0.5005	-0.04102	0.8914	0.4129	0.06744	1.4	1.1	1	0.7	0.8	0.6	3	2.7	2.5	1.1	1.2	0.8	3.2	3.7	3.5	0.7	0.7	0.6	1.2	1.5	1.1	1.3	1.2	1.3	1.4	1.7	0.9	0.8
ENSMUSG00000018377	Vezf1	protein_coding	945.4	0.6708	5.565e-07	0.8662	2.899e-11	0.002136	0.9954	-0.1948	0.288	-0.02831	0.9414	-0.3342	0.02334	0.03122	0.8861	0.03336	0.8805	-0.1636	0.4426	9.3	7.9	6.5	4	4.7	3.9	13.9	12.6	11.5	8.6	8	8	9.2	11.4	10.3	6.9	6.4	7	6.9	8.2	8.2	7.2	6.3	5.5	6.7	7.6	8.4	7.8
ENSMUSG00000086228	Ubap1l	protein_coding	131.4	1.049	0.000192	0.8655	0.00292	0.6093	0.02151	0.5888	0.03779	1.008	0.0004501	0.3606	0.2625	1.4	1.187e-08	2.01	6.807e-17	1.989	3.012e-14	1.3	1	1.1	1	0.5	0.6	1.2	1	1.9	3.5	2.6	3.5	1.7	2.1	1.8	1.8	1.3	1.2	1.4	1	1.3	1.8	1.5	1.1	5	4.8	2.3	2.1
ENSMUSG00000002997	Prkar2b	protein_coding	173.7	-0.1058	0.7955	0.8653	0.001392	-0.6352	0.04971	-0.4297	0.2298	-1.54	2.935e-08	-0.9297	0.0006309	-0.8884	0.0007465	-1.524	1.07e-08	-1.318	6.541e-06	2.4	2.2	1.4	0.9	1.2	1	4	3.8	3.9	1.6	1	0.7	4.8	6.5	5.8	0.9	1.1	0.9	1.9	1.9	2.2	0.9	1.3	1	0.6	1	0.6	0.8
ENSMUSG00000026791	Slc2a8	protein_coding	390.8	0.4663	0.01396	0.8648	6.188e-07	0.6238	0.0009242	0.6634	0.001033	0.1334	0.7283	-0.157	0.5146	-0.3728	0.05832	0.2509	0.2639	0.2906	0.2651	5.3	3.7	5.1	3.9	4.5	3.5	2.2	2.4	2.1	4.2	3.6	2.8	4.1	5	4.1	5.3	5.5	5.8	6.9	7.3	7.8	5.1	3.9	3.5	5	6.4	5.8	4.6
ENSMUSG00000026094	Stk17b	protein_coding	703.4	0.6584	2.599e-08	0.8648	5.819e-14	0.2719	0.05168	0.198	0.2097	0.2226	0.2567	0.02012	0.9256	0.6127	4.217e-07	0.8846	1.352e-13	0.8107	8.935e-10	3.4	3	2.5	3.4	3.8	3.7	9	7.9	7.2	4.9	4.7	4.5	7.7	8.8	8.5	5.7	5.8	5.7	6.2	6.7	7	3.1	3.1	3.1	4.8	6.1	3.5	3.6
ENSMUSG00000035620	Ric8b	protein_coding	733.2	0.4193	0.006167	0.8646	5.645e-10	1.239	7.545e-21	0.5101	0.00189	0.2447	0.2766	-0.4056	0.01026	-0.01354	0.9573	1.225	8.487e-20	0.4965	0.003592	5.8	4.8	3.8	3.7	3.8	3.3	3.3	3.4	2.7	4.5	4.7	5.4	3.5	4.2	3.7	5.2	4.7	4.6	5.5	7.4	7	3.8	4	3.3	6.8	7.1	6.3	5.5
ENSMUSG00000052563	D930048N14Rik	protein_coding	116.5	0.6832	0.01084	0.8637	0.0008243	-0.2767	0.4477	0.1167	0.7845	-0.4419	0.2345	-1.131	5.636e-06	-0.4587	0.08936	-0.7354	0.005766	-0.342	0.3527	1.7	1.8	2	0.7	1	0.8	1.6	1.8	0.9	1.4	1.3	1.2	1.5	1.5	1.3	1.8	1.2	1.3	1.3	2.1	1.5	0.8	1	0.6	1.5	1.3	1.5	1.1
ENSMUSG00000039958	Etfbkmt	protein_coding	174.7	0.1352	0.6762	0.8637	0.0001199	-0.5777	0.01322	-0.3387	0.2177	-0.6856	0.02644	-0.5599	0.03459	1.663	2.022e-15	1.085	1.521e-06	1.324	3.029e-08	1.7	1.4	0.9	1.7	1.1	1.9	4.5	3.6	4	5.1	4.5	4.5	5.3	5	5.1	2	1.5	1.8	3.8	2.2	2.6	1	1	0.9	3.6	3.9	1	0.7
ENSMUSG00000104705	4930405N21Rik	TEC	39.44	0.3147	0.5256	0.8633	0.03059	-0.009213	0.9926	0.07226	0.9197	-0.5532	0.3623	-0.7931	0.05479	-0.5187	0.2259	-0.5279	0.2523	-0.4464	0.4294	2.2	1.8	1.8	1.3	0.8	1.1	1.2	0.6	0.3	1.7	0.9	1.4	0.7	0.4	0.7	1.5	1.2	1.4	1.7	2.1	2.4	1.5	0.8	0.9	0.9	1.8	0.8	1.3
ENSMUSG00000071708	Sms	protein_coding	2984	0.5252	1.244e-08	0.8632	1.765e-22	0.2278	0.03796	0.5853	8.779e-09	-0.1555	0.3012	-0.1808	0.1007	0.05358	0.6937	0.2814	0.00524	0.6389	3.239e-10	21.4	18.9	15.5	13.7	15.1	15.4	14.9	13.2	14.2	19.3	19.3	20	13.5	14.3	14.4	20.5	20.7	22.7	26.6	26.5	27.7	17.1	17.8	14.9	28.4	30.4	16.5	17
ENSMUSG00000035239	Neu3	protein_coding	67.92	0.46	0.1556	0.863	0.002694	0.1151	0.8293	0.3175	0.4093	0.09634	0.9004	-0.1615	0.6913	0.05625	0.9038	0.1713	0.6909	0.3737	0.3804	0.6	0.9	0.5	0.4	0.7	0.7	0.7	0.9	0.9	0.8	0.7	0.6	0.8	0.9	0.7	0.8	0.9	0.9	1.1	1.1	1.3	0.4	0.9	0.5	0.8	1	0.9	0.7
ENSMUSG00000062762	Ei24	protein_coding	1541	0.7414	1.05e-12	0.8613	4.582e-17	0.1809	0.2011	0.1203	0.4566	0.1527	0.4154	-0.2101	0.09926	0.09169	0.5281	0.2726	0.02405	0.212	0.1662	12.1	9.5	12.5	8.8	10.7	9.7	9.9	9.7	8.4	11.1	11.4	13.6	9.1	9.4	9.8	16.6	16.2	16.5	16.3	18.8	18.4	10	9.9	9.4	12.6	13.6	13.4	11.8
ENSMUSG00000044345	Marveld1	protein_coding	594.6	0.03487	0.8973	0.8611	7.32e-08	-0.1726	0.4715	0.3944	0.04577	-0.8131	3.152e-06	-0.806	9.103e-07	0.1656	0.4223	-0.00702	0.983	0.56	0.003435	5.5	5.3	6.8	3.6	3.6	3.5	6.9	6.6	5.7	6.8	6.8	5.8	6.7	6.6	7	3.5	3.5	3.9	4.9	7.7	6.9	3.9	3.1	2.8	8.1	9	4	2.8
ENSMUSG00000111485	AC155921.1	processed_pseudogene	146.2	0.6901	0.005717	0.861	0.0003574	0.06104	0.8923	-0.5123	0.0621	0.01337	0.9869	-0.9442	5.997e-05	0.1754	0.5584	0.2364	0.4349	-0.3369	0.3204	1.9	1.5	2.4	0.5	1	1	1.3	1.1	0.9	2.4	2.3	1.5	0.9	0.9	0.7	1.2	1.5	1.6	1.4	1.7	1.7	0.9	1.1	0.8	1.4	1.5	2.2	1.8
ENSMUSG00000072066	6720489N17Rik	protein_coding	196.2	1.014	7.497e-07	0.8609	3.854e-05	0.2323	0.4141	0.3252	0.2093	-0.13	0.774	-0.04117	0.8996	-0.06277	0.8405	0.1696	0.5489	0.2625	0.3948	3.5	2.4	3.1	1.1	2	1.6	1.7	2.4	3.2	3.2	2.7	2.6	2.5	2.7	2.6	3.6	3	3.2	2.6	3.1	3.2	3	3	2.7	3.2	4	2.8	2.8
ENSMUSG00000020902	Ntn1	protein_coding	2234	0.5949	0.0004372	0.8607	8.585e-08	0.85	4.004e-07	0.2896	0.2022	-0.07249	0.858	-0.798	1.256e-06	-2.516	1.077e-61	-1.666	2.957e-27	-2.226	4.969e-39	30.8	23.8	31.9	10.2	11.3	8.8	13.1	11.2	11.8	5	4.9	4.8	0.6	0.8	0.6	14.5	15.6	16.1	12.9	22.2	20.6	18.6	15.6	15	6.2	5.7	31	23.3
ENSMUSG00000047656	Trpt1	protein_coding	87.33	0.3195	0.3597	0.8601	0.002644	0.1434	0.7741	0.6419	0.0492	-0.2404	0.6797	-0.1737	0.6555	-0.2987	0.3891	-0.1552	0.7164	0.3432	0.4177	4	2.9	1.9	2.9	2.4	1.6	2	2.2	1.6	2.5	2.3	2.7	3.4	4	4.5	3.3	2.3	3	3.7	4.7	4.3	2.9	2.8	2.5	3.9	4.1	3.8	2.1
ENSMUSG00000025979	Mob4	protein_coding	1094	0.2432	0.1485	0.86	6.437e-10	0.2166	0.2613	0.4975	0.002863	-0.009136	0.9858	-0.1065	0.5967	0.2176	0.198	0.4342	0.004679	0.7151	8.609e-06	9.4	9.2	5.6	5.9	6.5	6.2	7.2	5.9	6.5	9.7	9.8	9.3	7.8	8.4	7.2	7.1	7.4	7.6	9.1	12.5	12.6	7.3	8.5	7.2	13.1	14.3	7.4	8.4
ENSMUSG00000005804	Bloc1s6	protein_coding	402.6	0.4319	0.0075	0.8597	5.456e-09	0.483	0.001856	0.06265	0.8134	0.2738	0.2255	-0.3106	0.07114	0.05525	0.8086	0.5382	0.0004709	0.1179	0.6636	3.5	3.4	3.5	2.3	2.7	2.2	5.1	5.2	5.3	3.3	3.7	3.7	5.8	6.3	6.2	3.3	3	3.4	4.9	3.9	4.3	2.9	3.1	2.3	4.1	3.4	3.6	4
ENSMUSG00000007950	Abhd8	protein_coding	258.8	0.912	6.773e-08	0.8593	4.758e-07	0.2292	0.3319	0.5463	0.004004	0.09948	0.8006	-0.2528	0.2229	-0.3058	0.1123	-0.07663	0.7825	0.2405	0.343	2	1.7	2.1	1.5	1.4	1.1	4.5	4.3	3.8	1.7	1.6	1.4	4.8	5.8	5.6	2.6	2.3	2.5	2.2	2.5	2.5	1.8	1.5	1.5	2	2.5	2.6	2
ENSMUSG00000000823	Zfp512b	protein_coding	1001	0.2082	0.1266	0.8592	1.566e-14	0.03628	0.8753	0.2115	0.1606	0.04974	0.8689	-0.1155	0.4586	0.4562	9.698e-05	0.4925	3.588e-05	0.6677	1.796e-07	5.9	4.8	4.3	4	4	4.2	5.1	4.6	5.1	7	7.3	6.6	4.9	5	5.1	5.1	4.5	4.6	6.7	7.9	7.7	5.2	4.6	4.3	8	8.3	5.9	4.7
ENSMUSG00000037408	Cnnm4	protein_coding	229.8	0.766	5.7e-06	0.8584	2.677e-07	0.3867	0.04761	0.3474	0.09005	0.2919	0.2585	0.05775	0.8216	-0.2984	0.1178	0.08827	0.7378	0.04896	0.8947	1.7	1.4	1.3	0.8	1.1	1.2	2.7	2.6	2.8	1.3	1	1.3	2.9	3.3	3.7	1.9	2	1.7	1.9	2.1	2	1.7	1.6	1.4	1.5	1.6	2	1.9
ENSMUSG00000112951	AC165157.1	processed_pseudogene	84.36	0.9139	0.01871	0.8577	0.02826	0.4935	0.3111	0.5017	0.2982	-0.6154	0.2536	-0.8454	0.03042	-0.9225	0.01255	-0.429	0.3452	-0.4209	0.4439	21.6	21.3	61.9	9.8	16.8	6.9	15.8	12.2	16	18	20.2	10.2	8.9	14.9	9.9	17.3	21.1	29.1	19.2	21.5	24	18	18.4	15.5	24.1	23.9	29.3	17
ENSMUSG00000049036	Tmem121	protein_coding	101.1	0.1476	0.7353	0.8575	0.004706	-0.3789	0.3506	0.3976	0.2962	-0.0469	0.9634	0.5462	0.124	0.871	0.005143	0.4921	0.1915	1.269	0.0001323	1	0.9	1.7	1.2	1.5	1.6	6	5.5	4.2	2.7	2.2	1.3	5.2	6.9	6.7	1.5	1.4	1.9	2.8	2.7	2.6	1.7	1.8	1.5	2.3	3.3	1.5	0.6
ENSMUSG00000068134	Zfp120	protein_coding	319.3	0.868	3.304e-07	0.8575	4.586e-07	-0.00461	0.9919	0.1021	0.7173	0.2289	0.4465	-0.1193	0.6187	0.2148	0.2986	0.2102	0.3465	0.3169	0.1823	2.8	3	1.5	1.7	1.7	1.9	3.7	2.9	3.2	3.1	3	2.9	2.6	2.8	2.9	3.6	3	3.3	2.8	3.4	3.6	2.3	2.6	2.1	2.8	3.5	3	2.9
ENSMUSG00000028289	Epha7	protein_coding	541	1.493	4.314e-24	0.8566	2.807e-08	0.1919	0.3875	0.291	0.1494	0.3464	0.1146	0.3728	0.03458	0.1617	0.4236	0.3536	0.04868	0.4527	0.02064	2	1.7	1.3	1.2	1.6	1.2	2.4	1.9	2	1.9	1.8	2.1	0.9	1.1	1.3	4.1	3.7	3.8	2.5	2.6	2.3	2.5	2.2	1.9	2.2	2.5	2.3	2.1
[truncated: 3,052 more rows]
[truncated: 5 more columns]

## Sheet: DOWN 
ensemblids	names	biotype	mean	log2FC [ER-dKO.CH-p5/Control.2i-p5]	padj [ER-dKO.CH-p5/Control.2i-p5]	log2FC [ETR-tKO.N-p5/Control.2i-p5]	padj [ETR-tKO.N-p5/Control.2i-p5]	log2FC [RbpJ-KO.N-16h/Control.N-16h]	padj [RbpJ-KO.N-16h/Control.N-16h]	log2FC [Etv5-KO.N-16h/Control.N-16h]	padj [Etv5-KO.N-16h/Control.N-16h]	log2FC [RbpJ-KO.2i/Control.2i]	padj [RbpJ-KO.2i/Control.2i]	log2FC [Etv5-KO.2i/Control.2i]	padj [Etv5-KO.2i/Control.2i]	log2FC [Control.N-16h/Control.2i]	padj [Control.N-16h/Control.2i]	log2FC [RbpJ-KO.N-16h/Control.2i]	padj [RbpJ-KO.N-16h/Control.2i]	log2FC [Etv5-KO.N-16h/Control.2i]	padj [Etv5-KO.N-16h/Control.2i]	Control.2i.31	Control.2i.32	Control.2i.33	Control.2i-p5.1	Control.2i-p5.2	Control.2i-p5.3	Control.CH-p2.4	Control.CH-p2.5	Control.CH-p2.6	Control.N-16h.22	Control.N-16h.23	Control.N-16h.24	Control.N-72h.7	Control.N-72h.8	Control.N-72h.9	ER-dKO.CH-p5.10	ER-dKO.CH-p5.11	ER-dKO.CH-p5.12	ETR-tKO.N-p5.13	ETR-tKO.N-p5.14	ETR-tKO.N-p5.15	Etv5-KO.2i.25	Etv5-KO.2i.26	Etv5-KO.2i.27	Etv5-KO.N-16h.17	Etv5-KO.N-16h.18	RbpJ-KO.2i.28	RbpJ-KO.2i.29
[truncated: 1,046 more rows]
[truncated: 5 more columns]
