# Supplementary material for: Complementary Activity of ETV5, RBPJ, and TCF3 Drives Formative Transition from Naive Pluripotency
Source: Cell Stem Cell. 2019 May 2;24(5):785–801.e7. doi: 10.1016/j.stem.2019.03.017 (PMC6509416; doi:10.1016/j.stem.2019.03.017)
Supplement: Table S5. ETV5-Associated Genomic Loci, Related to Figure 7 [file mmc5.xlsx]

## Sheet: 2i_promoter_peaks_genes
peak_chr	peak_start	peak_end	gene_start	gene_end	gene_id	gene_name
chr1	4857417	4857817	4857693	4897909	NM_011541	Tcea1
chr1	4857417	4857817	4858327	4897909	NM_001159751	Tcea1
chr1	4857417	4857817	4857693	4897909	NM_001159750	Tcea1
chr1	20820084	20820484	20803013	20820213	NM_008563	Mcm3
chr1	34842416	34842816	34813217	34843050	NM_174997	Fam168b
chr1	34842416	34842816	34813217	34843050	NM_001160236	Fam168b
chr1	37864823	37865223	37754775	37865079	NM_207228	Tsga10
chr1	52008942	52009342	52008243	52107184	NM_011487	Stat4
chr1	55130979	55131379	55131244	55154899	NM_025283	Mob4
chr1	60409316	60409716	60409618	60481163	NM_198127	Abi2
chr1	60409316	60409716	60409618	60481163	NM_001198571	Abi2
chr1	72212178	72212578	72159232	72212307	NM_001005423	Mreg
chr1	75479192	75479592	75474568	75479471	NM_001001566	Chpf
chr1	75479192	75479592	75474568	75479471	NM_001001565	Chpf
chr1	75479192	75479592	75479531	75485693	NM_177056	Tmem198
chr1	84838581	84838981	84721188	84839304	NM_133975	Trip12
chr1	87755705	87756105	87756010	87792428	NM_001205391	Atg16l1
chr1	87755705	87756105	87756010	87792428	NM_001205392	Atg16l1
chr1	88277359	88277759	88264827	88277557	NM_172505	A730008H23Rik
chr1	88277359	88277759	88258855	88277579	NM_198652	Hjurp
chr1	90603092	90603492	90603424	90613341	NM_133805	Cops8
chr1	119526157	119526557	119526153	119528983	NM_146103	Tmem185b
chr1	121327769	121328169	121304352	121328024	NM_001271532	Insig2
chr1	121327769	121328169	121304352	121327678	NM_001271531	Insig2
chr1	121327769	121328169	121304352	121328024	NM_133748	Insig2
chr1	132007333	132007733	132007604	132025684	NM_007923	Elk4
chr1	134415587	134415987	134415466	134432341	NM_028320	Adipor1
chr1	151344236	151344636	151344497	151364445	NM_001039512	Ivns1abp
chr1	151344236	151344636	151344497	151356798	NM_001039511	Ivns1abp
chr1	151344236	151344636	151344497	151364445	NM_054102	Ivns1abp
chr1	160212811	160213211	160202366	160212892	NM_009786	Cacybp
chr1	161131378	161131778	161088377	161131479	NM_001039482	Klhl20
chr1	164275302	164275702	164275597	164287847	NM_029115	4930455F23Rik
chr1	166003074	166003474	165865153	166002634	NM_011137	Pou2f1
chr1	166003074	166003474	165865153	166002634	NM_198932	Pou2f1
chr1	171411047	171411447	171411680	171418742	NM_009480	Usf1
chr1	178318649	178319049	178319152	178322693	NM_025511	Fam36a
chr1	183388693	183389093	183388884	183410206	NM_021466	Taf1a
chr10	7725838	7726238	7725999	7763150	NM_011835	Katna1
chr10	11149201	11149601	11149429	11215273	NM_001077707	Shprh
chr10	11149201	11149601	11149429	11209615	NM_172937	Shprh
chr10	18234984	18235384	18213684	18234981	NM_144820	Ccdc28a
chr10	20952220	20952620	20952546	21080429	NM_026203	Ahi1
chr10	40246866	40247266	40223245	40246979	NM_001042556	Rpf2
chr10	40246866	40247266	40223245	40247039	NM_023323	Rpf2
chr10	44268199	44268599	44268357	44364291	NM_053069	Atg5
chr10	59221570	59221970	59141626	59221847	NM_001024910	2010-09-01
chr10	59221570	59221970	59221921	59226433	NM_172939	Sowahc
chr10	59221570	59221970	59164111	59221847	NM_001024911	2010-09-01
chr10	79854906	79855306	79851376	79854971	NR_029447	E130317F20Rik
chr10	79854906	79855306	79854604	79864433	NM_008956	Ptbp1
chr10	79854906	79855306	79854604	79864433	NM_001077363	Ptbp1
chr10	80102498	80102898	80057013	80102702	NM_183426	Sbno2
chr10	80561169	80561569	80540925	80561560	NM_025852	Rexo1
chr10	81384213	81384613	81384427	81388352	NM_133964	Dohh
chr10	95515261	95515661	95515161	95545658	NM_080560	Ube2n
chr10	117063617	117064017	117050997	117063814	NM_007636	Cct2
chr10	120226849	120227249	120227059	120232070	NM_025431	Llph
chr10	121586600	121587000	121546455	121586794	NM_019786	Tbk1
chr10	123076116	123076516	122992060	123076505	NM_153395	Mon2
chr10	123076116	123076516	122992060	123076505	NM_001163025	Mon2
chr10	128748531	128748931	128747878	128766568	NM_001253705	Wibg
chr10	128748531	128748931	128748454	128766568	NM_001253704	Wibg
chr10	128748531	128748931	128748454	128766568	NM_001170869	Wibg
chr10	128748531	128748931	128747878	128766568	NM_030100	Wibg
chr10	128805347	128805747	128805675	128819446	NM_028873	Dnajc14
chr11	3193223	3193623	3131849	3193463	NM_030207	Sfi1
chr11	4637558	4637958	4637792	4683386	NM_029291	Ascc2
chr11	4895047	4895447	4895342	4928865	NM_172438	Thoc5
chr11	5788261	5788661	5788482	5800980	NM_001146308	Dbnl
chr11	5788261	5788661	5788482	5800980	NM_013810	Dbnl
chr11	6546645	6547045	6546886	6596761	NM_001190343	Ccm2
chr11	6546645	6547045	6546886	6596761	NM_146014	Ccm2
chr11	22859208	22859608	22834738	22859735	NM_016888	B3gnt2
chr11	22859208	22859608	22834738	22860336	NM_001169114	B3gnt2
chr11	22990383	22990783	22990592	23003336	NM_009837	Cct4
chr11	29514758	29515158	29511756	29515033	NM_001163454	Prorsd1
chr11	29514758	29515158	29511756	29515033	NM_026465	Prorsd1
chr11	44470321	44470721	44454570	44470548	NM_024475	Ublcp1
chr11	52360573	52360973	52361114	52389396	NM_011694	Vdac1
chr11	55204334	55204734	55204339	55236330	NM_153139	Slc36a1
chr11	55461062	55461462	55446642	55461138	NM_009720	Atox1
chr11	58330083	58330483	58315113	58330339	NM_001256520	Zfp672
chr11	58330083	58330483	58330717	58347728	NM_001161338	Sh3bp5l
chr11	58330083	58330483	58330717	58347728	NM_024480	Sh3bp5l
chr11	59163290	59163690	59161118	59163745	NM_001270791	Iba57
chr11	59163290	59163690	59155368	59163745	NM_173785	Iba57
chr11	60913553	60913953	60902245	60913792	NM_025294	Gm16515
chr11	62879320	62879720	62879489	62895184	NM_026210	Tvp23b
chr11	69920320	69920720	69916711	69921275	NM_001166595	Eif5a
chr11	69920320	69920720	69916711	69921386	NM_181582	Eif5a
chr11	69920320	69920720	69916711	69920947	NM_001166594	Eif5a
chr11	69920320	69920720	69916711	69920630	NM_001166590	Eif5a
chr11	69920320	69920720	69916711	69920947	NM_001166592	Eif5a
chr11	69920320	69920720	69916711	69921386	NM_001166591	Eif5a
chr11	69920320	69920720	69916711	69921085	NM_001166596	Eif5a
chr11	70653860	70654260	70651846	70654650	NM_011072	Pfn1
chr11	70764286	70764686	70764446	70772928	NM_177565	Zfp3
chr11	72207014	72207414	72207553	72210487	NM_026559	Txndc17
chr11	75178549	75178949	75175942	75178808	NM_027136	Ovca2
chr11	77893911	77894311	77880614	77893872	NM_008952	Pipox
chr11	79339505	79339905	79339891	79581609	NM_010897	Nf1
chr11	84513341	84513741	84422855	84513501	NM_019816	Aatf
chr11	86757382	86757782	86694652	86757492	NM_001003908	Cltc
chr11	96977158	96977558	96953337	96977688	NM_001080964	Sp2
chr11	96977158	96977558	96953337	96977688	NM_030220	Sp2
chr11	97041387	97041787	97034601	97041369	NM_027026	Lrrc46
chr11	97041387	97041787	97041585	97049213	NM_026154	Mrpl10
chr11	97883521	97883921	97854306	97884154	NM_001081435	Fbxo47
chr11	100619599	100619999	100582835	100620168	NM_019795	Dnajc7
chr11	101581995	101582395	101582241	101591785	NM_144830	Tmem106a
chr11	102819557	102819957	102799477	102819159	NM_001159382	Gjc1
chr11	102819557	102819957	102799477	102819686	NM_001159383	Gjc1
chr11	106487656	106488056	106397619	106487796	NM_023913	Ern1
chr11	106788809	106789209	106780355	106788494	NM_007840	Ddx5
chr11	106788809	106789209	106789251	106818861	NM_177088	Ccdc45
chr11	106788809	106789209	106789251	106818861	NM_001166685	Ccdc45
chr11	107479268	107479668	107479527	107498036	NM_025894	Psmd12
chr11	113683850	113684250	113684411	113694647	NM_177777	D11Wsu47e
chr11	113683850	113684250	113661318	113684151	NM_138598	Fam104a
chr11	117076612	117077012	117076782	117078955	NR_027059	2810008D09Rik
chr11	117986673	117987073	117986856	118024011	NM_133757	Pgs1
chr11	119491419	119491819	119491346	119511465	NM_001164636	Endov
chr11	119491419	119491819	119491619	119511465	NM_177394	Endov
chr11	120151078	120151478	120103950	120151351	NM_001164800	Slc38a10
chr11	120151078	120151478	120118871	120151351	NM_001164802	Slc38a10
chr11	120151078	120151478	120123843	120151351	NM_001164801	Slc38a10
chr11	120151078	120151478	120103950	120151351	NM_024249	Slc38a10
chr11	120672872	120673272	120672972	120709446	NM_026877	Aspscr1
chr12	3235263	3235663	3235790	3250374	NR_015551	1700012B15Rik
chr12	4233842	4234242	4234026	4240123	NM_001204912	Ptrhd1
chr12	4233842	4234242	4211671	4234294	NM_134046	Cenpo
chr12	4476029	4476429	4247361	4477182	NM_010881	Ncoa1
chr12	11265850	11266250	11265885	11319785	NM_025695	Smc6
chr12	11265850	11266250	11240925	11265787	NM_177331	Gen1
chr12	17348230	17348630	17348492	17430095	NM_001008421	Nol10
chr12	21373485	21373885	21323508	21373591	NM_009615	Adam17
chr12	38779319	38779719	38780257	38868215	NM_007960	Etv1
chr12	69196948	69197348	69197210	69199868	NR_033222	9330151L19Rik
chr12	71015215	71015615	71015966	71099351	NM_001081195	Arid4a
chr12	71015215	71015615	71009701	71015823	NR_045056	3110056K07Rik
chr12	71015215	71015615	70991614	71015823	NR_045055	3110056K07Rik
chr12	79172209	79172609	79156016	79172458	NM_016800	Vti1b
chr12	84640725	84641125	84641018	84651455	NM_001168589	Vrtn
chr12	86241672	86242072	86241877	86291368	NM_027405	Gpatch2l
chr12	91590294	91590694	91555261	91590487	NM_175335	Gtf2a1
chr12	91590294	91590694	91555261	91589649	NM_031391	Gtf2a1
chr12	99884171	99884571	99717530	99883442	NM_030172	Efcab11
chr12	99884171	99884571	99884514	99955216	NM_028354	Tdp1
chr12	105784830	105785230	105784701	105838943	NM_011112	Papola
chr13	3917809	3918209	3882560	3918220	NM_019671	Net1
chr13	8870915	8871315	8802967	8871730	NM_001039388	Wdr37
chr13	8870915	8871315	8850478	8871042	NM_001039389	Wdr37
chr13	8870915	8871315	8802967	8871042	NM_172445	Wdr37
chr13	21530975	21531375	21526419	21531114	NM_001251834	Zfp192
chr13	21530975	21531375	21513220	21531114	NM_139141	Zfp192
chr13	21530975	21531375	21513220	21531114	NM_001251833	Zfp192
chr13	22041255	22041655	22040815	22041352	NM_175656	Hist1h4i
chr13	38037063	38037463	38036988	38061433	NM_024242	Riok1
chr13	38037063	38037463	38006051	38036937	NM_027724	Cage1
chr13	51651492	51651892	51651713	51683646	NM_029279	Secisbp2
chr13	51792721	51793121	51701247	51793644	NM_013660	Sema4d
chr13	53377164	53377564	53332747	53377361	NM_009269	Sptlc1
chr13	54693994	54694394	54679398	54693960	NR_027396	Rnf44
chr13	54693994	54694394	54679398	54693960	NR_027395	Rnf44
chr13	58128744	58129144	58125878	58128556	NM_029872	Hnrnpa0
chr13	58385118	58385518	58380045	58385225	NM_027335	2210016F16Rik
chr13	58401325	58401725	58402247	58411149	NR_031761	Rmi1
chr13	58401325	58401725	58391950	58402516	NM_025279	Hnrnpk
chr13	59822936	59823336	59771878	59823147	NM_153538	Zcchc6
chr13	63815327	63815727	63815333	63869655	NM_023507	Ercc6l2
chr13	63815327	63815727	63815319	63900301	NM_001013608	Ercc6l2
chr13	69611907	69612307	69573448	69611463	NM_175283	Srd5a1
chr13	69611907	69612307	69612015	69635779	NM_145354	Nsun2
chr13	90089293	90089693	89848913	90089608	NM_028012	Xrcc4
chr13	90089293	90089693	90089666	90114921	NM_025335	Tmem167
chr13	92530764	92531164	92487748	92530810	NM_173392	Zfyve16
chr13	94358793	94359193	94356748	94358923	NR_045619	Gm9776
chr13	94358793	94359193	94358959	94566316	NM_009680	Ap3b1
chr13	99344524	99344924	99319648	99344678	NM_026873	Ptcd2
chr13	99344524	99344924	99344785	99415561	NM_173757	Mrps27
chr13	100730732	100731132	100697024	100730942	NM_009874	Cdk7
chr14	26669390	26669790	26664116	26669846	NM_178668	Pde12
chr14	27038661	27039061	27039000	27107286	NM_134437	Il17rd
chr14	27428908	27429308	27428846	27483554	NM_001114879	D14Abb1e
chr14	27428908	27429308	27428846	27483554	NM_028945	D14Abb1e
chr14	32085318	32085718	32080561	32085665	NM_001047433	Dph3
chr14	32085318	32085718	32080561	32085665	NM_172254	Dph3
chr14	32085318	32085718	32085727	32103203	NM_145460	Oxnad1
chr14	47298343	47298743	47298313	47323091	NM_178684	Mapk1ip1l
chr14	48446159	48446559	48446351	48515159	NM_172600	6720456H20Rik
chr14	49066277	49066677	49012143	49066667	NM_207214	Exoc5
chr14	49066277	49066677	49066494	49087723	NM_144535	Ap5m1
chr14	54464620	54465020	54464146	54470291	NM_022993	Lrp10
chr14	57826051	57826451	57806560	57826163	NM_198605	Ska3
chr14	57826051	57826451	57826238	57828745	NM_026401	Mrp63
chr14	60251526	60251926	60219467	60251378	NM_170591	Nupl1
chr14	60265087	60265487	60265204	60302371	NM_144843	Mtmr6
chr14	65097955	65098355	65052058	65098106	NM_018788	Extl3
chr14	67008912	67009312	66985239	67008877	NM_009761	Bnip3l
chr14	70351927	70352327	70303466	70351424	NM_144808	Slc39a14
chr14	70351927	70352327	70303466	70351424	NM_001135151	Slc39a14
chr14	70635620	70636020	70602183	70636048	NM_001252664	Epb4.9
chr14	73385003	73385403	73362231	73385271	NM_008410	Itm2b
chr14	122106771	122107171	122097938	122106974	NR_015586	A330035P11Rik
chr14	122106771	122107171	122107081	122159603	NM_080556	Tm9sf2
chr14	122912889	122913289	122890859	122913165	NM_145466	Ggact
chr15	10485726	10486126	10486033	10493691	NM_011232	Rad1
chr15	10485726	10486126	10474778	10485937	NM_026396	Brix1
chr15	12321087	12321487	12321495	12351267	NM_025673	Golph3
chr15	38078081	38078481	37967327	38078853	NM_001112721	Ubr5
chr15	38078081	38078481	37967327	38078853	NM_001081359	Ubr5
chr15	55557300	55557700	55534094	55557312	NM_026759	Mrpl13
chr15	55557300	55557700	55557407	55626423	NM_134092	Mtbp
chr15	55557300	55557700	55557407	55610813	NM_001168250	Mtbp
chr15	75940856	75941256	75940951	75949400	NM_030199	Zfp623
chr15	76069612	76070012	76047185	76069730	NM_134089	Scrib
chr15	76327138	76327538	76327396	76330670	NM_175399	Exosc4
chr15	76671427	76671827	76671679	76694915	NM_033371	Ppp1r16a
chr15	80233885	80234285	80234079	80253371	NM_178719	Smcr7l
chr15	81585110	81585510	81586213	81652077	NM_177821	Ep300
chr15	83510812	83511212	83483768	83510907	NM_178869	Ttll1
chr15	89088924	89089324	89089106	89100340	NM_027905	1300018J18Rik
chr15	89373596	89373996	89371636	89373818	NM_001111288	Sco2
chr15	98831298	98831698	98812796	98831508	NM_016781	Prkag1
chr15	99702026	99702426	99702286	99713995	NM_031842	Smarcd1
chr15	100468718	100469118	100469033	100479252	NM_134093	Letmd1
chr15	101284102	101284502	101284300	101290934	NM_026566	9430023L20Rik
chr15	102279270	102279670	102279455	102281744	NM_134100	Mfsd5
chr16	5050076	5050476	5013901	5049910	NM_001079814	Glyr1
chr16	5050076	5050476	5050067	5086285	NM_026666	Ubn1
chr16	5050076	5050476	5013901	5049910	NM_028720	Glyr1
chr16	17530912	17531312	17527981	17531052	NM_026909	Thap7
chr16	20516781	20517181	20517063	20532187	NM_007889	Dvl3
chr16	28928698	28929098	28826175	28929698	NM_177718	Mb21d2
chr16	30587466	30587866	30561368	30587589	NM_178069	Lsg1
chr16	32868142	32868542	32821701	32868366	NM_001200038	1700021K19Rik
chr16	32868142	32868542	32821701	32868366	NM_172615	1700021K19Rik
chr16	33380622	33381022	33380774	33503903	NM_011749	Zfp148
chr16	33380622	33381022	33379853	33380736	NR_045709	1700007L15Rik
chr16	38522483	38522883	38497842	38522663	NM_024273	Timmdc1
chr16	45158491	45158891	45139572	45158673	NM_028756	Slc35a5
chr16	45158491	45158891	45158828	45188538	NM_026402	Atg3
chr16	59639010	59639410	59613320	59639339	NM_019665	Arl6
chr16	84834674	84835074	84827870	84835574	NM_016755	Atp5j
chr16	84834674	84835074	84835123	84863778	NM_008065	Gabpa
chr16	87354299	87354699	87354184	87368649	NM_026366	N6amt1
chr16	87354299	87354699	87354184	87368649	NM_001159331	N6amt1
chr16	87495701	87496101	87483324	87495869	NM_009840	Cct8
chr16	87495701	87496101	87496072	87504038	NR_040375	B130034C11Rik
chr16	91688644	91689044	91679264	91688728	NM_021720	Donson
chr16	91688644	91689044	91688897	91715755	NR_040389	Gm10785
chr16	94526351	94526751	94497723	94526629	NM_007834	Dscr3
chr17	10840027	10840427	10403011	10840191	NM_027032	Pacrg
chr17	10840027	10840427	10840383	12063360	NM_016694	Park2
chr17	12916038	12916438	12916464	12925067	NM_013686	Tcp1
chr17	12916038	12916438	12911354	12916091	NM_026310	Mrpl18
chr17	14943057	14943457	14943183	14945939	NM_026451	1600012H06Rik
chr17	14943057	14943457	14943183	14945939	NM_001083880	1600012H06Rik
chr17	14943057	14943457	14818671	14943124	NM_175173	Wdr27
chr17	17625195	17625595	17527722	17624489	NM_172827	Lnpep
chr17	25184263	25184663	25184560	25187662	NM_183150	BC003965
chr17	25239621	25240021	25234317	25240116	NM_172529	Gnptg
chr17	25239621	25240021	25240169	25242799	NM_001163718	Tsr3
chr17	25239621	25240021	25240169	25242799	NM_026676	Tsr3
chr17	26972948	26973348	26973178	26976203	NM_001005916	Zbtb9
chr17	33955556	33955956	33951998	33955641	NM_011296	Rps18
chr17	33955556	33955956	33955881	33966488	NM_172620	Vps52
chr17	35241574	35241974	35241745	35253707	NM_019693	Ddx39b
chr17	35916205	35916605	35917195	35932283	NM_001163818	Ppp1r10
chr17	35916205	35916605	35910384	35916369	NM_025878	Mrps18b
chr17	35979251	35979651	35972538	35979825	NR_028507	Prr3
chr17	35979251	35979651	35972538	35979467	NM_145487	Prr3
chr17	35979251	35979651	35979954	35989462	NM_008136	Gnl1
chr17	35979251	35979651	35977755	35979467	NM_001165892	Prr3
chr17	35979251	35979651	35972538	35979023	NR_028516	Prr3
chr17	45572685	45573085	45567777	45573261	NM_008302	Hsp90ab1
chr17	46649979	46650379	46650337	46664364	NM_025611	Cul7
chr17	56036455	56036855	56016749	56036637	NM_013664	Sh3gl1
chr17	56036455	56036855	56016749	56036637	NM_001252471	Sh3gl1
chr17	56289701	56290101	56278961	56290511	NM_025836	Plin3
chr17	71002070	71002470	70993792	71002533	NM_026064	Myl12a
chr17	74527695	74528095	74528294	74703356	NM_007566	Birc6
chr17	80062025	80062425	80029486	80062334	NM_144802	Hnrpll
chr17	85090414	85090814	85063476	85090267	NM_001163623	Prepl
chr17	85090414	85090814	85063476	85090267	NM_145984	Prepl
chr17	85090414	85090814	85090699	85458580	NM_028576	Camkmt
chr17	85090414	85090814	85063476	85090274	NM_001163624	Prepl
chr18	6489977	6490377	6436759	6490856	NM_027497	Epc1
chr18	6489977	6490377	6490563	6490646	NR_035446	Mir1893
chr18	11657469	11657869	11657348	11743207	NR_045526	Rbbp8
chr18	11657469	11657869	11657348	11743207	NM_001081223	Rbbp8
chr18	24020572	24020972	24012266	24020771	NM_021559	Zfp191
chr18	24121753	24122153	24104760	24121819	NM_172625	Ino80c
chr18	31788781	31789181	31789175	31796701	NM_027101	Polr2d
chr18	31788781	31789181	31789158	31796642	NM_027002	Polr2d
chr18	32067979	32068379	32067733	32104331	NM_173441	Iws1
chr18	34330962	34331362	34331144	34336599	NM_025527	Srp19
chr18	34541751	34542151	34542327	34548061	NM_009290	Wnt8a
chr18	36670136	36670536	36667186	36670311	NM_001164406	Sra1
chr18	36670136	36670536	36667186	36670311	NM_025291	Sra1
chr18	56572807	56573207	56525735	56572939	NM_001127338	Aldh7a1
chr18	56572807	56573207	56572870	56587712	NM_019996	Phax
chr18	56975179	56975579	56955830	56975379	NM_029909	C330018D20Rik
chr18	60774403	60774803	60774595	60778546	NM_020600	Rps14
chr18	61176849	61177249	61131276	61177050	NM_134134	Hmgxb3
chr18	61176849	61177249	61131276	61177049	NM_178277	Hmgxb3
chr18	61554885	61555285	61555581	61588299	NM_146087	Csnk1a1
chr18	67724410	67724810	67665500	67724621	NM_001127177	Ptpn2
chr18	67724410	67724810	67665500	67724621	NM_008977	Ptpn2
chr18	67775035	67775435	67774875	67792593	NM_028112	Seh1l
chr18	67775035	67775435	67774875	67795487	NM_001039088	Seh1l
chr18	70567966	70568366	70568291	70626131	NM_010773	Mbd2
chr19	5488685	5489085	5482839	5488336	NM_027877	Mus81
chr19	8941718	8942118	8941919	8952300	NM_011842	Mta2
chr19	10524956	10525356	10525243	10547735	NM_172302	Cpsf7
chr19	10524956	10525356	10500511	10525209	NM_025333	Sdhaf2
chr19	10524956	10525356	10525243	10547735	NM_001164272	Cpsf7
chr19	10577244	10577644	10570884	10577097	NM_028411	Tmem138
chr19	10577244	10577644	10577722	10589830	NM_201351	Cybasc3
chr19	24224868	24225268	24094501	24225026	NM_011597	Tjp2
chr19	27429642	27430042	27430036	27432631	NR_027987	C030016D13Rik
chr19	27429642	27430042	27388701	27429820	NM_177474	D19Bwg1357e
chr19	40894398	40894798	40894704	40917947	NM_028319	Zfp518a
chr19	44408110	44408510	44394449	44407709	NM_009127	Scd1
chr19	45363321	45363721	45363733	45533343	NM_001037758	Btrc
chr19	45363321	45363721	45363733	45533343	NM_009771	Btrc
chr19	45749236	45749636	45747733	45749563	NM_008723	Npm3
chr19	47090494	47090894	47090765	47131145	NM_011053	Pdcd11
chr19	47090494	47090894	47083470	47090625	NM_023211	Usmg5
chr19	53390098	53390498	53379213	53390573	NM_172429	Smndc1
chr19	53944139	53944539	53929658	53944627	NM_001195338	Bbip1
chr19	53944139	53944539	53944875	54033278	NM_019658	Shoc2
chr19	53944139	53944539	53944305	54033278	NM_001168505	Shoc2
chr19	53944139	53944539	53929658	53944627	NM_001195348	Bbip1
chr19	53944139	53944539	53929658	53944627	NM_001195338	Bbip1
chr19	53944139	53944539	53944875	54033278	NM_019658	Shoc2
chr19	53944139	53944539	53944305	54033278	NM_001168505	Shoc2
chr19	53944139	53944539	53929658	53944627	NM_001195348	Bbip1
chr2	18392671	18393071	18213750	18392830	NM_007869	Dnajc1
chr2	18392671	18393071	18206332	18392830	NM_001190817	Dnajc1
chr2	26902649	26903049	26890771	26902813	NM_009298	Surf6
chr2	29060086	29060486	29060262	29087650	NM_009442	Ttf1
chr2	29124683	29125083	29124991	29182471	NM_198033	Setx
chr2	30048740	30049140	30031557	30048879	NM_001008498	Wdr34
chr2	30237455	30237855	30237768	30263790	NM_177725	Lrrc8a
chr2	30237455	30237855	30237197	30237631	NR_028299	1700084E18Rik
chr2	31571854	31572254	31572724	31617519	NM_001033389	Fubp3
chr2	34826106	34826506	34806252	34826235	NM_001164769	Fbxw2
chr2	34826106	34826506	34811160	34826235	NM_001164772	Fbxw2
chr2	34826106	34826506	34804363	34826235	NM_001164770	Fbxw2
chr2	34826106	34826506	34804363	34826235	NM_013890	Fbxw2
chr2	76369801	76370201	76369983	76383767	NM_153405	Rbm45
chr2	91649945	91650345	91643687	91649791	NM_001033451	Zfp408
chr2	91649945	91650345	91650117	91672320	NR_027373	Arhgap1
chr2	91649945	91650345	91650117	91672320	NM_001145902	Arhgap1
chr2	106693200	106693600	106693458	106868360	NM_001143683	Mpped2
chr2	117120784	117121184	117121449	117179336	NM_033524	Spred1
chr2	119237067	119237467	119237359	119249513	NM_016907	Spint1
chr2	120476321	120476721	120476908	120504919	NM_001109761	Capn3
chr2	120977027	120977427	120977061	121007842	NM_175285	Tmem62
chr2	121008263	121008663	121008407	121016912	NM_010761	Ccndbp1
chr2	121170927	121171327	121171205	121197118	NM_153387	Tubgcp4
chr2	121170927	121171327	121157426	121171149	NM_178889	Zscan29
chr2	122118097	122118497	122053525	122118386	NM_145531	Spg11
chr2	127008500	127008900	127008710	127069814	NM_175550	Ap4e1
chr2	128125632	128126032	128126037	128162547	NM_009754	Bcl2l11
chr2	128125632	128126032	128126037	128162547	NM_207680	Bcl2l11
chr2	129129499	129129899	129129699	129134111	NM_025395	Chchd5
chr2	130423822	130424222	130417683	130424641	NM_001114541	Pced1a
chr2	130423822	130424222	130417683	130424288	NM_178762	Pced1a
chr2	130423822	130424222	130424319	130444269	NM_030559	Vps16
chr2	130667611	130668011	130667840	130681614	NM_025922	Itpa
chr2	147012713	147013113	147013059	147077997	NM_011917	Xrn2
chr2	152831444	152831844	152780667	152831682	NM_009743	Bcl2l1
chr2	153032325	153032725	153031851	153055775	NM_001011732	Xkr7
chr2	154613523	154613923	154613367	154646817	NM_199304	Zfp341
chr2	157278853	157279253	157279097	157326318	NM_019642	Rpn2
chr2	157278853	157279253	157208549	157279549	NM_001039557	4922505G16Rik
chr2	163602349	163602749	163602313	163619013	NM_029512	Ttpal
chr2	163602349	163602749	163602313	163619013	NM_181734	Ttpal
chr2	164911527	164911927	164891891	164911750	NM_199027	Zfp335
chr2	167015121	167015521	167015312	167034945	NM_153065	Ddx27
chr2	167421465	167421865	167421720	167476998	NM_148929	Slc9a8
chr2	167421465	167421865	167421720	167476998	NM_178371	Slc9a8
chr2	167631568	167631968	167607638	167632005	NM_023230	Ube2v1
chr2	180119160	180119560	180119365	180162680	NM_144500	Osbpl2
chr2	181219879	181220279	181220015	181222851	NM_199312	BC051628
chr3	5575980	5576380	5560187	5576248	NM_001267714	Pex2
chr3	5575980	5576380	5560187	5576248	NM_001163302	Pex2
chr3	28805242	28805642	28805510	28807415	NM_026517	Rpl22l1
chr3	33800074	33800474	33800194	33816634	NM_027619	Ttc14
chr3	33800074	33800474	33800194	33816634	NM_025978	Ttc14
chr3	37312487	37312887	37312553	37321451	NM_001008502	Bbs12
chr3	37312487	37312887	37312553	37321450	NM_001255992	Bbs12
chr3	37312487	37312887	37308626	37312446	NM_145825	Cetn4
chr3	51277258	51277658	51276760	51278407	NR_073429	4930577N17Rik
chr3	65528156	65528556	65528446	65555518	NM_178892	Tiparp
chr3	65958007	65958407	65946150	65958225	NM_019937	Ccnl1
chr3	84582472	84582872	84496063	84582625	NM_001081093	Arfip1
chr3	86002376	86002776	85993809	86002491	NM_001001650	Prss48
chr3	89418578	89418978	89415471	89418291	NM_016904	Cks1b
chr3	89418578	89418978	89418550	89430029	NM_011368	Shc1
chr3	90080039	90080439	90079520	90100902	NM_001253740	Tpm3
chr3	90080039	90080439	90079520	90100902	NM_001271764	Tpm3
chr3	95015903	95016303	95006701	95015238	NM_030074	Zfp687
chr3	95217630	95218030	95181765	95217942	NM_172512	Gabpb2
chr3	95217630	95218030	95181765	95217942	NM_029885	Gabpb2
chr3	96708355	96708755	96705891	96708560	NM_030094	Nudt17
chr3	96708355	96708755	96705891	96708560	NM_001162925	Nudt17
chr3	102995431	102995831	102995739	103003914	NM_025679	Sike1
chr3	116507878	116508278	116488963	116508175	NM_025517	Rtca
chr3	116512969	116513369	116513078	116549981	NM_010022	Dbt
chr3	116861488	116861888	116861679	116903750	NM_009146	Frrs1
chr3	121815148	121815548	121758909	121815215	NM_008991	Abcd3
chr3	138143670	138144070	138143537	138159820	NM_175389	Trmt10a
chr3	138143670	138144070	138089854	138143388	NM_001163457	Mttp
chr3	142395552	142395952	142302079	142395696	NM_019809	Pdlim5
chr3	142395552	142395952	142239584	142395696	NM_001190856	Pdlim5
chr3	142395552	142395952	142302079	142395696	NM_001190853	Pdlim5
chr3	142395552	142395952	142239584	142395696	NM_019808	Pdlim5
chr3	152395773	152396173	152396009	152462826	NM_001080755	Zzz3
chr3	152395773	152396173	152396693	152462826	NM_198416	Zzz3
chr4	6190857	6191257	6191104	6219788	NM_026534	Ubxn2b
chr4	34687258	34687658	34663256	34687438	NM_011895	Slc35a1
chr4	40948285	40948685	40936397	40948294	NM_009736	Bag1
chr4	40948285	40948685	40936397	40948294	NM_001171739	Bag1
chr4	40948285	40948685	40948552	40965302	NM_029814	Chmp5
chr4	43562028	43562428	43562633	43567060	NM_013497	Creb3
chr4	43562028	43562428	43531512	43562583	NM_011602	Tln1
chr4	48473241	48473641	48430955	48473422	NM_172304	Tex10
chr4	94978710	94979110	94942040	94979100	NM_177239	Mysm1
chr4	103114427	103114827	103114464	103165749	NM_027696	Mier1
chr4	103114427	103114827	103038064	103114299	NM_146254	Wdr78
chr4	119422169	119422569	119418532	119422420	NM_026494	Ppcs
chr4	119422169	119422569	119422683	119453899	NM_001014900	Zmynd12
chr4	121016995	121017395	120968316	121017247	NM_133716	Smap2
chr4	122885781	122886181	122859227	122885881	NM_007598	Cap1
chr4	123343003	123343403	123312649	123343252	NM_001256019	Bmp8a
chr4	123343003	123343403	123312649	123343252	NM_007558	Bmp8a
chr4	124850512	124850912	124849484	124850730	NM_001142727	1110065P20Rik
chr4	124850512	124850912	124850758	124855242	NM_153566	Yrdc
chr4	126753512	126753912	126743749	126753429	NM_011986	Ncdn
chr4	126753512	126753912	126753769	126854336	NM_133886	AU040320
chr4	126753512	126753912	126753554	126869694	NM_001035525	AU040320
chr4	126753512	126753912	126753769	126869694	NM_001035526	AU040320
chr4	134535150	134535550	134525554	134535268	NM_001256112	Mtfr1l
chr4	134535150	134535550	134525554	134535387	NM_029759	Mtfr1l
chr4	135972580	135972980	135968224	135972594	NM_011942	Lypla2
chr4	138725056	138725456	138725324	138744575	NM_008868	Pla2g2c
chr4	138725056	138725456	138718525	138725251	NM_178671	Ubxn10
chr4	141061009	141061409	141016636	141060545	NM_001145958	Crocc
chr4	141078120	141078520	141066511	141078345	NM_025383	Necap2
chr4	148558503	148558903	148558426	148582400	NM_016699	Exosc10
chr4	152027424	152027824	152019775	152027671	NM_133879	Zbtb48
chr4	154011648	154012048	154011802	154021512	NM_201226	Lrrc47
chr4	155086198	155086598	155074111	155086297	NM_026395	Rer1
chr4	155086198	155086598	155086576	155145507	NM_001081100	Morn1
chr4	155624508	155624908	155608296	155624755	NR_040441	Gm16023
chr4	155624508	155624908	155624868	155649932	NM_007661	Cdk11b
chr4	155812141	155812541	155812488	155824543	NM_207678	Ccnl2
chr4	155891752	155892152	155891874	155907251	NM_207223	Acap3
chr4	155891752	155892152	155888859	155891762	NM_001033490	Pusl1
chr5	29434487	29434887	29434666	29452169	NM_001033457	Nom1
chr5	29568760	29569160	29569241	29676077	NM_133907	Ube3c
chr5	31048202	31048602	31036035	31048924	NM_001177622	Slc5a6
chr5	31048202	31048602	31036035	31048562	NM_001177621	Slc5a6
chr5	31048202	31048602	31036035	31048079	NM_177870	Slc5a6
chr5	31048202	31048602	31048639	31054623	NM_027855	Atraid
chr5	31697652	31698052	31698049	32084739	NM_144541	Bre
chr5	31697652	31698052	31698049	32084739	NM_181279	Bre
chr5	31697652	31698052	31624438	31697610	NM_153196	Rbks
chr5	32610865	32611265	32611170	32687066	NM_009535	Yes1
chr5	32610865	32611265	32611170	32687066	NM_001205132	Yes1
chr5	33274486	33274886	33247722	33275004	NM_001198861	Ctbp1
chr5	33274486	33274886	33247722	33275004	NM_013502	Ctbp1
chr5	36695380	36695780	36600488	36695969	NM_001081232	D5Ertd579e
chr5	43869008	43869408	43868826	43912374	NM_007646	Cd38
chr5	45669484	45669884	45668700	45669708	NR_073433	1600023N17Rik
chr5	45669484	45669884	45669924	45700547	NM_019438	Ncapg
chr5	72914195	72914595	72914316	72978828	NM_153567	Slain2
chr5	72914195	72914595	72914316	72978828	NM_001113423	Slain2
chr5	88554125	88554525	88554482	88556083	NM_023054	Utp3
chr5	90223933	90224333	90214724	90223996	NR_028088	Cox18
chr5	90223933	90224333	90214724	90223996	NM_001033310	Cox18
chr5	90366326	90366726	90227165	90366185	NM_198010	Ankrd17
chr5	90366326	90366726	90366996	90368488	NR_045618	Gm9958
chr5	90366326	90366726	90227165	90366185	NM_030886	Ankrd17
chr5	91962722	91963122	91948841	91963068	NM_026557	Rchy1
chr5	91962722	91963122	91948841	91962556	NR_073442	Rchy1
chr5	91962722	91963122	91962881	91972137	NR_028429	Thap6
chr5	91962722	91963122	91948841	91963068	NM_001271797	Rchy1
chr5	99978917	99979317	99955935	99978938	NM_001077265	Hnrnpd
chr5	99978917	99979317	99955935	99978938	NM_007516	Hnrnpd
chr5	100416128	100416528	100361648	100416234	NM_026969	Sec31a
chr5	104460221	104460621	104459456	104505819	NM_008861	Pkd2
chr5	110448476	110448876	110361751	110448503	NM_001142642	Fbrsl1
chr5	114773272	114773672	114727407	114773491	NM_019834	Git2
chr5	114773272	114773672	114727407	114773492	NM_001077359	Git2
chr5	114773272	114773672	114727407	114773491	NM_001077360	Git2
chr5	118244871	118245271	118245226	118263114	NM_001081236	2410131K14Rik
chr5	118244871	118245271	118190735	118244861	NM_172998	Rnft2
chr5	118244871	118245271	118190735	118245025	NM_001109902	Rnft2
chr5	120116281	120116681	120116512	120198971	NM_028762	Rbm19
chr5	121837507	121837907	121817214	121836801	NM_008507	Sh2b3
chr5	124032011	124032411	124004640	124032260	NM_177876	Vps37b
chr5	125475693	125476093	125475872	125517403	NM_030210	Aacs
chr5	136986983	136987383	136982200	136987882	NM_027318	Znhit1
chr5	136986983	136987383	136987018	136996646	NM_011962	Plod3
chr5	142905682	142906082	142903115	142906724	NM_007393	Actb
chr5	143527863	143528263	143505480	143527993	NM_009007	Rac1
chr5	147860505	147860905	147860627	147875778	NM_025624	Pomp
chr5	151368455	151368855	151368674	151414083	NR_045700	1700028E10Rik
chr5	151368455	151368855	151368674	151396164	NR_045699	1700028E10Rik
chr6	24664902	24665302	24632685	24664995	NM_001167745	Wasl
chr6	24664902	24665302	24613809	24664995	NM_028459	Wasl
chr6	30693344	30693744	30653456	30693682	NM_031998	Tsga14
chr6	47453802	47454202	47454323	47526139	NM_012042	Cul1
chr6	54039749	54040149	54039931	54301812	NM_001163640	Chn2
chr6	56704559	56704959	56701062	56704699	NM_025520	Lsm5
chr6	56714740	56715140	56714904	56761911	NM_030235	Avl9
chr6	67266739	67267139	67266978	67289302	NM_001113566	Serbp1
chr6	67266739	67267139	67266978	67289302	NM_001113565	Serbp1
chr6	70792054	70792454	70765719	70792175	NM_009075	Rpia
chr6	83506704	83507104	83480213	83506969	NM_001162521	Dguok
chr6	83506704	83507104	83480213	83506969	NM_013764	Dguok
chr6	85915497	85915897	85915718	85930284	NM_001170488	Tprkb
chr6	85915497	85915897	85910153	85915677	NM_023160	Cml1
chr6	85915497	85915897	85915718	85930284	NM_176842	Tprkb
chr6	86371288	86371688	86371539	86378902	NM_026506	Snrpg
chr6	88518695	88519095	88503606	88518800	NM_016906	Sec61a1
chr6	113046088	113046488	113046326	113068273	NM_008188	Thumpd3
chr6	113076213	113076613	113070398	113077244	NR_027008	Gt(ROSA)26Sor
chr6	113076213	113076613	113067428	113077244	NR_027010	Gt(ROSA)26Sor
chr6	113076213	113076613	113070398	113077244	NR_027009	Gt(ROSA)26Sor
chr6	113377934	113378334	113378112	113390447	NM_026552	Arpc4
chr6	113377934	113378334	113366656	113377520	NM_133932	Tada3
chr6	113377934	113378334	113378112	113390447	NM_001170485	Arpc4
chr6	113377934	113378334	113378112	113390447	NM_026552	Arpc4
chr6	113377934	113378334	113366656	113377520	NM_133932	Tada3
chr6	113377934	113378334	113378112	113390447	NM_001170485	Arpc4
chr6	113442397	113442797	113442568	113448229	NM_026365	Jagn1
chr6	113442397	113442797	113442516	113448229	NM_001205025	Jagn1
chr6	113442397	113442797	113442568	113448229	NM_001243739	Jagn1
chr6	115808669	115809069	115805513	115808743	NM_172086	Rpl32
chr6	115808669	115809069	115807974	115808103	NR_028546	Snora7a
chr6	117916684	117917084	117917293	117925622	NM_001166427	Hnrnpf
chr6	120363931	120364331	120364098	120444574	NM_145997	Kdm5a
chr6	120363931	120364331	120324321	120364369	NR_045558	Ccdc77
chr6	120463022	120463422	120463196	120483727	NM_008359	Il17ra
chr6	124711949	124712349	124704369	124712178	NM_013536	Emg1
chr6	124711949	124712349	124712288	124716945	NM_007531	Phb2
chr6	125008685	125009085	125009668	125037870	NM_175557	Zfp384
chr6	125008685	125009085	125009237	125037870	NM_001252083	Zfp384
chr6	135011424	135011824	135011611	135023776	NM_026360	Ddx47
chr6	142386876	142387276	142361375	142387087	NM_023042	Recql
chr6	142386876	142387276	142350341	142387087	NM_001204907	Recql
chr6	142386876	142387276	142356946	142387087	NM_001204906	Recql
chr6	142386876	142387276	142387242	142403858	NM_025872	Golt1b
chr6	148896149	148896549	148842511	148896126	NM_181541	Caprin2
chr6	149188541	149188941	149157576	149188712	NM_001113424	Amn1
chr7	5020203	5020603	5020375	5033223	NM_001033383	Zfp865
chr7	6155928	6156328	6131488	6155971	NM_001013012	Zfp787
chr7	19344974	19345374	19345070	19354830	NM_001127324	Ercc1
chr7	19344974	19345374	19345070	19356524	NM_007948	Ercc1
chr7	25659008	25659408	25629851	25658761	NM_007533	Bckdha
chr7	25659008	25659408	25659152	25668032	NM_138586	Exosc5
chr7	29180443	29180843	29174186	29180673	NM_026545	Psmd8
chr7	29983643	29984043	29983954	30028282	NM_001167873	Zfp568
chr7	29983643	29984043	29983954	30028282	NM_001033355	Zfp568
chr7	43562096	43562496	43562369	43575461	NM_001008549	Zfp658
chr7	43579410	43579810	43579585	43593710	NM_172482	Zfp719
chr7	44553816	44554216	44549632	44553923	NM_009473	Nr1h2
chr7	46639615	46640015	46443158	46639807	NM_013789	Sergef
chr7	79466050	79466450	79449382	79466273	NM_017462	Polg
chr7	90442605	90443005	90442780	90448043	NM_145151	Crebzf
chr7	90442605	90443005	90442780	90448043	NR_073438	Crebzf
chr7	97371465	97371865	97371616	97392158	NM_199035	Alg8
chr7	101905624	101906024	101899807	101906359	NM_001081679	Tomt
chr7	101905624	101906024	101905836	101911903	NM_025605	Lamtor1
chr7	102687041	102687441	102677579	102687326	NM_198012	Trim68
chr7	118705640	118706040	118688557	118705738	NM_019580	Gde1
chr7	126200299	126200699	126101718	126200408	NM_028816	Xpo6
chr7	126503233	126503633	126491707	126503302	NM_183020	Atxn2l
chr7	126695670	126696070	126688926	126695783	NR_033446	Slx1b
chr7	126695670	126696070	126688926	126695783	NM_029420	Slx1b
chr7	126695670	126696070	126695999	126696693	NM_175103	Bola2
chr7	126792294	126792694	126785867	126792471	NM_019674	Ppp4c
chr7	127876649	127877049	127865358	127876823	NM_146259	Zfp668
chr7	127876649	127877049	127877700	127885996	NM_172749	Zfp646
chr7	140882104	140882504	140863662	140882309	NM_022433	Sirt3
chr7	140882104	140882504	140863662	140881869	NM_001177804	Sirt3
chr7	140882104	140882504	140863662	140881869	NM_001127351	Sirt3
chr7	140882104	140882504	140882393	140898642	NM_011875	Psmd13
chr8	25597314	25597714	25578489	25597487	NM_173012	Letm2
chr8	31168617	31169017	31159467	31168724	NM_026453	Mak16
chr8	47713737	47714137	47709343	47713931	NM_172407	Cdkn2aip
chr8	64947424	64947824	64947184	64969037	NM_001163747	Tmem192
chr8	64947424	64947824	64947184	64969037	NM_028427	Tmem192
chr8	70523088	70523488	70513395	70523180	NM_029366	Kxd1
chr8	70673305	70673705	70673230	70678752	NM_015816	Lsm4
chr8	70777110	70777510	70776861	70777606	NR_029440	2010320M18Rik
chr8	70777110	70777510	70768180	70776712	NM_008841	Pik3r2
chr8	70905698	70906098	70905973	70917529	NM_173013	Map1s
chr8	71371287	71371687	71371297	71373689	NM_029865	Ocel1
chr8	72239903	72240303	72240131	72257379	NM_007456	Ap1m1
chr8	72475022	72475422	72460482	72475233	NM_138585	Cherp
chr8	81014860	81015260	80980732	81014906	NM_027554	Usp38
chr8	83332218	83332618	83312631	83332486	NM_178736	Elmod2
chr8	83332218	83332618	83312631	83332486	NM_001170691	Elmod2
chr8	84104577	84104977	84097071	84104762	NM_172502	Dcaf15
chr8	86623812	86624212	86624042	86716638	NM_025827	Lonp2
chr8	90828595	90828995	90828834	91054508	NM_177224	Chd9
chr8	94098248	94098648	94067953	94098811	NM_026116	Bbs2
chr8	95715766	95716166	95715912	95719004	NM_001035123	Setd6
chr8	104641548	104641948	104639838	104641728	NM_026753	Fam96b
chr8	106935426	106935826	106935749	107014192	NM_009229	Sntb2
chr8	107048454	107048854	107046289	107048614	NM_026513	Pdf
chr8	107056550	107056950	107056876	107060928	NM_001164472	Nip7
chr8	107056550	107056950	107048708	107056737	NM_139229	Cog8
chr8	107056550	107056950	107056876	107060928	NM_025391	Nip7
chr8	107096395	107096795	107075518	107096545	NM_001083118	Terf2
chr8	107096395	107096795	107069401	107096545	NM_009353	Terf2
chr8	110847024	110847424	110810491	110846803	NM_133953	Sf3b3
chr8	110847024	110847424	110847023	110882234	NM_133973	Cog4
chr8	111027425	111027825	111003185	111027770	NM_001190800	Ddx19b
chr8	111027425	111027825	111003185	111027770	NM_172284	Ddx19b
chr8	111056158	111056558	111056338	111057599	NM_028274	Exosc6
chr8	116943110	116943510	116943392	116960445	NM_177700	Atmin
chr8	120101161	120101561	120081094	120101472	NM_133967	Zdhhc7
chr8	123042302	123042702	122883821	123042284	NR_037865	Ankrd11
chr8	123042302	123042702	123042574	123044602	NR_045268	2810013P06Rik
chr8	123042302	123042702	122883821	123042284	NM_001081379	Ankrd11
chr8	123065502	123065902	123065507	123097751	NM_153176	Spg7
chr8	123212596	123212996	123212857	123222045	NM_177279	4732415M23Rik
chr8	123212596	123212996	123204260	123212788	NM_145606	Chmp1a
chr8	125012658	125013058	125012996	125034192	NM_016909	Tsnax
chr9	13749018	13749418	13749180	13806481	NM_023858	Mtmr2
chr9	13749018	13749418	13749180	13806481	NR_024025	Mtmr2
chr9	20887967	20888367	20888174	20892179	NM_145610	Ppan
chr9	21073374	21073774	21067519	21073514	NM_001039824	Fdx1l
chr9	37489101	37489501	37489320	37524150	NM_146222	Msantd2
chr9	37656953	37657353	37649181	37657312	NM_025289	Tbrg1
chr9	43105925	43106325	42963841	43105718	NM_027144	Arhgef12
chr9	44965524	44965924	44923126	44965600	NM_145400	Ube4a
chr9	45828423	45828823	45766945	45828638	NM_001081373	Cep164
chr9	50617125	50617525	50605239	50617464	NM_212449	AU019823
chr9	50617125	50617525	50605239	50617464	NM_001134902	AU019823
chr9	50617125	50617525	50617320	50625000	NM_028300	Pih1d2
chr9	57537441	57537841	57537527	57543187	NM_001166364	Fam219b
chr9	57537441	57537841	57537527	57543187	NM_175273	Fam219b
chr9	59353241	59353641	59321965	59353508	NM_175325	Bbs4
chr9	59486628	59487028	59388553	59486374	NM_019927	Arih1
chr9	64049971	64050371	64049828	64054100	NR_040713	1110036E04Rik
chr9	72985200	72985600	72979724	72985376	NM_001198789	Gm5918
chr9	72985200	72985600	72985550	73013938	NM_001114328	Ccpg1
chr9	72985200	72985600	72985550	73015999	NM_028181	Ccpg1
chr9	107554244	107554644	107554582	107562267	NM_019713	Rassf1
chr9	108347714	108348114	108347830	108392529	NM_011678	Usp4
chr9	108507425	108507825	108508004	108515941	NM_133794	Qars
chr9	114640006	114640406	114585873	114640200	NM_153585	Cnot10
chr9	120127417	120127817	120127765	120132369	NM_011029	Rpsa
chr9	124423046	124423446	124423255	124424856	NR_027950	4930526I15Rik
chr9	124423046	124423446	124423786	124424856	NR_015516	4930526I15Rik
chr9	124424014	124424414	124423255	124424856	NR_027950	4930526I15Rik
chr9	124424014	124424414	124423786	124424856	NR_015516	4930526I15Rik
chrX	13070972	13071372	13071497	13173327	NM_009481	Usp9x
chrX	36796122	36796522	36795651	36798806	NM_007451	Slc25a5
chrX	144317736	144318136	144317965	144325197	NM_026247	Alg13
chrX	144317736	144318136	144317965	144374448	NR_037145	Alg13
chrX	166510170	166510570	166499814	166510478	NM_001007577	Tceanc

## Sheet: 2i_Intragenic_peaks_genes
peak_chr	peak_start	peak_end	gene_start	gene_end	gene_id	gene_name
chr1	12744502	12744902	12692429	12860372	NM_001198565	Sulf1
chr1	12744502	12744902	12718544	12860372	NM_172294	Sulf1
chr1	12744502	12744902	12692429	12860372	NM_001198566	Sulf1
chr1	36836541	36836941	36792188	36939527	NM_018872	Tmem131
chr1	62181662	62182062	61638823	62642284	NM_001081050	Pard3b
chr1	86858851	86859251	86703803	87050097	NM_001172157	Dis3l2
chr1	86858851	86859251	86703803	87050097	NM_153530	Dis3l2
chr1	118650302	118650702	118627944	118685168	NM_023755	Tfcp2l1
chr1	119048952	119049352	118834060	119053619	NM_001081125	Gli2
chr1	121327769	121328169	121304352	121332589	NM_178082	Insig2
chr1	134189138	134189538	134182403	134190031	NM_007695	Chi3l1
chr1	152573193	152573593	152517529	152625111	NM_016846	Rgl1
chr1	172217051	172217451	172209893	172219895	NM_009813	Casq1
chr1	178336319	178336719	178328299	178337784	NM_016805	Hnrnpu
chr10	4375270	4375670	4367073	4388108	NM_001033466	Zbtb2
chr10	12614499	12614899	12382187	12861735	NM_011682	Utrn
chr10	14018101	14018501	13966378	14151378	NM_010437	Hivep2
chr10	23806188	23806588	23796985	23827968	NM_183116	Slc18b1
chr10	26334053	26334453	26275451	26375185	NM_172787	L3mbtl3
chr10	61906168	61906568	61838497	61979108	NM_007731	Col13a1
chr10	61928979	61929379	61838497	61979108	NM_007731	Col13a1
chr10	67083932	67084332	67009188	67096988	NM_001204915	Reep3
chr10	67083932	67084332	67009188	67096988	NM_178606	Reep3
chr10	77131629	77132029	77052178	77166530	NM_009929	Col18a1
chr10	80102498	80102898	79697304	80369637	NR_038088	Bc1
chr10	85539424	85539824	85386813	85660292	NM_028709	Btbd11
chr10	108569918	108570318	108497649	109010975	NM_001252341	Syt1
chr10	108569918	108570318	108497649	109010975	NM_001252342	Syt1
chr11	3535592	3535992	3517521	3539292	NM_001159284	Smtn
chr11	3535592	3535992	3517521	3539292	NM_013870	Smtn
chr11	8575728	8576128	8431651	8664535	NM_001083587	Tns3
chr11	20231111	20231511	20227036	20249424	NM_172260	Cep68
chr11	35326342	35326742	35121455	35708507	NM_011412	Slit3
chr11	36172467	36172867	36006668	36944243	NM_011856	Tenm2
chr11	46121695	46122095	46055986	46147342	NM_009616	Adam19
chr11	61529221	61529621	61517248	61579687	NM_001252188	Epn2
chr11	61529221	61529621	61517248	61579687	NM_010148	Epn2
chr11	62660980	62661380	62648663	62666359	NM_175002	Mmgt2
chr11	69581305	69581705	69580358	69591873	NM_011640	Trp53
chr11	69581305	69581705	69580358	69591873	NM_001127233	Trp53
chr11	69671048	69671448	69666935	69672423	NM_144958	Eif4a1
chr11	69671048	69671448	69666935	69672423	NM_001159375	Eif4a1
chr11	73146900	73147300	73090594	73147449	NM_008399	Itgae
chr11	75178549	75178949	75177642	75190483	NM_144491	Dph1
chr11	76309107	76309507	76257225	76399141	NM_008750	Nxn
chr11	77687042	77687442	77686138	77717966	NM_001024205	Nufip2
chr11	82857372	82857772	82803818	82871210	NM_001164571	Rffl
chr11	82857372	82857772	82803818	82871210	NM_001007465	Rffl
chr11	82857372	82857772	82803818	82870744	NM_001164570	Rffl
chr11	86701090	86701490	86694652	86757492	NM_001003908	Cltc
chr11	88627415	88627815	88339381	88718229	NM_054043	Msi2
chr11	88690341	88690741	88685953	88718267	NM_001201341	Msi2
chr11	88690341	88690741	88339381	88718229	NM_054043	Msi2
chr11	95586033	95586433	95568820	95587698	NM_033217	Ngfr
chr11	115830477	115830877	115824057	115855780	NM_001252532	Llgl2
chr11	115830477	115830877	115824057	115855780	NM_145438	Llgl2
chr11	120240179	120240579	120232946	120292297	NM_198423	Bahcc1
chr12	33345786	33346186	33302514	33368277	NM_001033436	Atxn7l1
chr12	76216680	76217080	76198689	76246746	NM_019784	Tex21
chr12	76216680	76217080	76203984	76246746	NM_001159532	Tex21
chr12	81997480	81997880	81860029	82000924	NM_018814	Pcnx
chr12	86501837	86502237	86361116	86521628	NM_001159500	Esrrb
chr12	86501837	86502237	86421643	86521628	NM_011934	Esrrb
chr13	23585034	23585434	23583669	23621094	NM_001177653	Hist1h2be
chr13	23585034	23585434	23583669	23621124	NM_178194	Hist1h2be
chr13	81008844	81009244	80964073	81079857	NR_015587	9330111N05Rik
chr13	94242099	94242499	94201432	94285281	NM_029153	Scamp1
chr13	111807708	111808108	111746434	111808983	NM_011945	Map3k1
chr14	21088717	21089117	21052573	21448569	NM_134079	Adk
chr14	21088717	21089117	21076151	21448569	NM_001243041	Adk
chr14	34694008	34694408	34673927	34746217	NM_001004436	Wapal
chr14	54412011	54412411	54369441	54417679	NM_001253679	Slc7a7
chr14	54412011	54412411	54369441	54417702	NM_011405	Slc7a7
chr14	55762480	55762880	55761427	55763229	NM_020490	Ltb4r2
chr14	57530185	57530585	57524828	57543166	NM_145837	Il17d
chr14	121719926	121720326	121542038	121738929	NM_001128307	Dock9
chr14	121719926	121720326	121542038	121738929	NM_001128308	Dock9
chr14	121719926	121720326	121542038	121797734	NM_134074	Dock9
chr15	12424190	12424590	12357053	12592556	NM_001081064	Pdzd2
chr15	55317795	55318195	55307749	55520803	NM_181277	Col14a1
chr15	85247162	85247562	85206007	85286294	NM_010180	Fbln1
chr15	86113225	86113625	86058726	86137636	NM_001205353	Gramd4
chr15	86113225	86113625	86057694	86137636	NM_172611	Gramd4
chr15	99704435	99704835	99702286	99713995	NM_031842	Smarcd1
chr15	102240616	102241016	102234939	102246352	NM_001042727	Rarg
chr15	102240616	102241016	102234939	102257483	NM_011244	Rarg
chr16	30939814	30940214	30368175	31275697	NR_035427	Mir1195
chr16	31300441	31300841	31296191	31314596	NM_007470	Apod
chr16	59639010	59639410	59636944	59672993	NR_040564	4930547E14Rik
chr16	73014586	73014986	72663148	73046100	NM_019413	Robo1
chr16	87501630	87502030	87496072	87504038	NR_040375	B130034C11Rik
chr17	28217968	28218368	28207777	28228608	NM_027185	Def6
chr17	33599790	33600190	33555706	33607764	NM_053214	Myo1f
chr17	43035965	43036365	43016554	43089188	NM_178589	Tnfrsf21
chr17	49033741	49034141	48932581	49097590	NM_027452	Lrfn2
chr17	56425487	56425887	56412425	56476480	NM_001252455	Ptprs
chr17	56425487	56425887	56412425	56476480	NM_011218	Ptprs
chr17	56425487	56425887	56412425	56462221	NM_001252456	Ptprs
chr17	69417394	69417794	69416446	69419192	NR_026848	C030034I22Rik
chr17	70738120	70738520	70522109	70821413	NM_001128180	Dlgap1
chr17	70738120	70738520	70424791	70816729	NM_027712	Dlgap1
chr17	70738120	70738520	70424791	70821413	NM_177639	Dlgap1
chr17	70738120	70738520	70561746	70816729	NM_001128181	Dlgap1
chr17	71913147	71913547	71868987	72604307	NM_007439	Alk
chr17	74300046	74300446	74299473	74316211	NM_001146224	Dpy30
chr17	74300046	74300446	74299473	74323944	NM_024428	Dpy30
chr17	74300046	74300446	74299473	74316433	NM_001146223	Dpy30
chr17	74300046	74300446	74299473	74316394	NM_001146222	Dpy30
chr17	83728936	83729336	83706162	83792877	NM_001171054	Mta3
chr17	83728936	83729336	83706162	83792877	NM_001171053	Mta3
chr17	83728936	83729336	83706162	83814905	NM_054082	Mta3
chr17	83728936	83729336	83706162	83805422	NM_001171052	Mta3
chr18	33835904	33836304	33796326	34007206	NM_013512	Epb4.1l4a
chr18	40308054	40308454	40258360	40531184	NM_026135	Kctd16
chr18	43034018	43034418	42645270	43059471	NM_028392	Ppp2r2b
chr18	65587058	65587458	65580229	65689436	NM_207255	Zfp532
chr18	67299598	67299998	67289222	67318841	NM_053261	Impa2
chr19	6281304	6281704	6276895	6300096	NM_010119	Ehd1
chr19	21788948	21789348	21778341	21858327	NM_031997	Tmem2
chr19	21788948	21789348	21778341	21858327	NM_001033759	Tmem2
chr19	42409786	42410186	42283036	42431783	NM_145123	Crtac1
chr19	47403631	47404031	47260173	47464411	NM_001164717	Sh3pxd2a
chr19	47403631	47404031	47260173	47464411	NM_008018	Sh3pxd2a
chr19	47450726	47451126	47260173	47464411	NM_001164717	Sh3pxd2a
chr19	47450726	47451126	47260173	47464411	NM_008018	Sh3pxd2a
chr19	61226507	61226907	61224401	61228418	NM_009970	Csf2ra
chr2	5584532	5584932	5293456	5714664	NM_177343	Camk1d
chr2	31081460	31081860	31053234	31142008	NM_019406	Fnbp1
chr2	31081460	31081860	31026205	31142008	NM_001038700	Fnbp1
chr2	31081460	31081860	31026205	31096500	NM_001177650	Fnbp1
chr2	31081460	31081860	31026205	31142008	NM_001177649	Fnbp1
chr2	32908232	32908632	32876133	32925253	NM_146119	Fam129b
chr2	57256387	57256787	57237677	57370719	NM_001145820	Gpd2
chr2	57256387	57256787	57238381	57370719	NM_010274	Gpd2
chr2	70568631	70569031	70562163	70602012	NM_008077	Gad1
chr2	115969083	115969483	115861263	116064621	NM_001159570	Meis2
chr2	115969083	115969483	115861263	116065058	NM_010825	Meis2
chr2	115969083	115969483	115861263	116064621	NM_001159569	Meis2
chr2	115969083	115969483	115861263	116065058	NM_001159568	Meis2
chr2	120268647	120269047	120265868	120289069	NM_001024137	Pla2g4d
chr2	120476321	120476721	120463592	120504919	NM_007601	Capn3
chr2	120476321	120476721	120463592	120504919	NM_001177799	Capn3
chr2	138265236	138265636	138256583	138287422	NM_001025431	Btbd3
chr2	155569026	155569426	155563182	155592706	NM_008180	Gss
chr2	166008986	166009386	165992636	166073242	NM_008679	Ncoa3
chr3	32837855	32838255	32817625	32935257	NM_001013024	Usp13
chr3	51277258	51277658	51255664	51325987	NM_023502	Elf2
chr3	53452214	53452614	53451995	53463258	NM_172501	Nhlrc3
chr3	55763514	55763914	55625197	56183701	NM_030595	Nbea
chr3	65528156	65528556	65527484	65529414	NR_027955	4931440P22Rik
chr3	135546522	135546922	135485610	135571403	NM_027288	Manba
chr4	57275269	57275669	57190840	57301837	NM_011207	Ptpn3
chr4	57279167	57279567	57190840	57301837	NM_011207	Ptpn3
chr4	57690881	57691281	57568247	57717128	NM_172868	Palm2
chr4	109073287	109073687	109061144	109202272	NM_133885	Osbpl9
chr4	109073287	109073687	109061144	109118036	NM_173350	Osbpl9
chr4	109073287	109073687	109061144	109118036	NM_001134791	Osbpl9
chr4	117120431	117120831	117119217	117125725	NR_024078	Btbd19
chr4	123624565	123624965	123349632	123684360	NM_001199136	Macf1
chr4	123624565	123624965	123349632	123684360	NM_001199137	Macf1
chr4	132984167	132984567	132974094	133001882	NM_010208	Fgr
chr4	134634137	134634537	134561689	134704290	NM_207237	Man1c1
chr4	136179912	136180312	136172393	136196056	NM_177733	E2f2
chr4	136246467	136246867	136206364	136246573	NM_001008232	Asap3
chr4	143161501	143161901	143127468	143212709	NM_001256380	Prdm2
chr4	143161501	143161901	143107390	143212709	NM_001081355	Prdm2
chr4	149683885	149684285	149649167	149701629	NM_001029837	Pik3cd
chr4	149683885	149684285	149649167	149698708	NM_001164049	Pik3cd
chr4	149683885	149684285	149649167	149698708	NM_008840	Pik3cd
chr4	151387138	151387538	151059522	151861768	NM_001081557	Camta1
chr5	20701879	20702279	19227045	20704791	NM_001170746	Magi2
chr5	20701879	20702279	19907517	20704791	NM_015823	Magi2
chr5	20701879	20702279	19907517	20704792	NM_001170745	Magi2
chr5	28209823	28210223	28205462	28237873	NM_175651	Cnpy1
chr5	28596907	28597307	28466983	28719209	NR_015562	9530036O11Rik
chr5	64806097	64806497	64803522	64830129	NM_008453	Klf3
chr5	98255685	98256085	98254183	98277030	NM_010203	Fgf5
chr5	123158018	123158418	123142192	123168630	NM_001040398	Setd1b
chr5	129155372	129155772	129096749	129204599	NM_001081342	Gpr133
chr5	135962247	135962647	135960222	135974476	NM_001160366	Srcrb4d
chr5	138991772	138992172	138976971	138994953	NM_008808	Pdgfa
chr5	148550419	148550819	148504630	148552788	NM_011908	Ubl3
chr6	5019035	5019435	4903319	5165661	NM_181595	Ppp1r9a
chr6	31240041	31240441	31220350	31337394	NR_040259	2210408F21Rik
chr6	31240041	31240441	31220350	31337394	NR_040261	2210408F21Rik
chr6	117916684	117917084	117907803	117925622	NM_001166429	Hnrnpf
chr6	117916684	117917084	117907803	117925622	NM_001166428	Hnrnpf
chr6	117916684	117917084	117906781	117925622	NM_001166430	Hnrnpf
chr6	117916684	117917084	117900339	117925622	NM_001166432	Hnrnpf
chr6	117916684	117917084	117906781	117925622	NM_133834	Hnrnpf
chr7	55891872	55892272	55842070	55932633	NM_001164661	Cyfip1
chr7	55891872	55892272	55842070	55932633	NM_011370	Cyfip1
chr7	65064683	65065083	64756095	65156528	NM_183087	Fam189a1
chr7	133114848	133115248	132987010	133123483	NM_009980	Ctbp2
chr7	138856730	138857130	138846385	138883056	NM_026391	Ppp2r2d
chr7	139234462	139234862	139212987	139242973	NM_027164	Lrrc27
chr8	40962894	40963294	40926232	40990770	NM_026840	Pdgfrl
chr8	47544032	47544432	47533644	47552837	NM_203507	Rwdd4a
chr8	67901388	67901788	67689081	67910946	NM_030263	Psd3
chr8	71385457	71385857	71384273	71395801	NM_181418	Ushbp1
chr8	78556887	78557287	78509334	78734005	NM_029736	Slc10a7
chr8	78625085	78625485	78509334	78734005	NM_029736	Slc10a7
chr8	78720001	78720401	78509334	78734005	NM_029736	Slc10a7
chr8	94089604	94090004	94067953	94098811	NM_026116	Bbs2
chr8	107048454	107048854	107048708	107056737	NM_139229	Cog8
chr8	108535360	108535760	108470104	108667190	NR_030569	Mir466g
chr8	111056158	111056558	111033966	111056870	NM_146217	Aars
chr8	111613249	111613649	111536639	111626030	NM_133206	Znrf1
chr8	111613249	111613649	111538342	111626030	NM_001168623	Znrf1
chr8	111613249	111613649	111536639	111626030	NM_001168622	Znrf1
chr8	119566354	119566754	119561977	119575200	NM_175185	Hsdl1
chr9	22216751	22217151	22057712	22379223	NR_030448	Mir680-2
chr9	58060828	58061228	58028681	58118823	NM_001166282	Ccdc33
chr9	58060828	58061228	58028681	58102225	NM_029212	Ccdc33
chr9	61373385	61373785	61372365	61418497	NM_001083928	Tle3
chr9	61373385	61373785	61372365	61418497	NM_001083927	Tle3
chr9	71874051	71874451	71844251	71896096	NM_001253864	Tcf12
chr9	71874051	71874451	71844251	72111819	NM_011544	Tcf12
chr9	71874051	71874451	71844251	71896096	NM_001253863	Tcf12
chr9	71874051	71874451	71844251	72111819	NM_001253865	Tcf12
chr9	71874051	71874451	71844251	72111201	NM_001253862	Tcf12
chr9	92260912	92261312	92250193	92272561	NM_011636	Plscr1
chr9	96705602	96706002	96685422	96731675	NM_175537	Zbtb38
chr9	104088487	104088887	104063702	104127646	NM_175324	Acad11
chr9	104922136	104922536	104569787	105034544	NM_028719	Cpne4
chr9	114546749	114547149	114511272	114564369	NM_001042503	Trim71
chr9	117297661	117298061	116572746	117629913	NM_001172121	Rbms3
chr9	118607633	118608033	118606708	118901003	NM_133721	Itga9
chrX	166243564	166243964	166238942	166389033	NM_023122	Gpm6b
chrX	166243564	166243964	166238942	166389033	NM_001177961	Gpm6b

## Sheet: 2i_promoter.bed
chr1	4857417	4857817
chr1	20820084	20820484
chr1	34842416	34842816
chr1	37864823	37865223
chr1	52008942	52009342
chr1	55130979	55131379
chr1	60409316	60409716
chr1	72212178	72212578
chr1	75479192	75479592
chr1	84838581	84838981
chr1	87755705	87756105
chr1	88277359	88277759
chr1	90603092	90603492
chr1	119526157	119526557
chr1	121327769	121328169
chr1	132007333	132007733
chr1	134415587	134415987
chr1	151344236	151344636
chr1	160212811	160213211
chr1	161131378	161131778
chr1	164275302	164275702
chr1	166003074	166003474
chr1	171411047	171411447
chr1	178318649	178319049
chr1	183388693	183389093
chr10	7725838	7726238
chr10	11149201	11149601
chr10	18234984	18235384
chr10	20952220	20952620
chr10	40246866	40247266
chr10	44268199	44268599
chr10	59221570	59221970
chr10	79854906	79855306
chr10	80102498	80102898
chr10	80561169	80561569
chr10	81384213	81384613
chr10	95515261	95515661
chr10	117063617	117064017
chr10	120226849	120227249
chr10	121586600	121587000
chr10	123076116	123076516
chr10	128748531	128748931
chr10	128805347	128805747
chr11	3193223	3193623
chr11	4637558	4637958
chr11	4895047	4895447
chr11	5788261	5788661
chr11	6546645	6547045
chr11	22859208	22859608
chr11	22990383	22990783
chr11	29514758	29515158
chr11	44470321	44470721
chr11	52360573	52360973
chr11	55204334	55204734
chr11	55461062	55461462
chr11	58330083	58330483
chr11	59163290	59163690
chr11	60913553	60913953
chr11	62879320	62879720
chr11	69920320	69920720
chr11	70653860	70654260
chr11	70764286	70764686
chr11	72207014	72207414
chr11	75178549	75178949
chr11	77893911	77894311
chr11	79339505	79339905
chr11	84513341	84513741
chr11	86757382	86757782
chr11	96977158	96977558
chr11	97041387	97041787
chr11	97883521	97883921
chr11	100619599	100619999
chr11	101581995	101582395
chr11	102819557	102819957
chr11	106487656	106488056
chr11	106788809	106789209
chr11	107479268	107479668
chr11	113683850	113684250
chr11	117076612	117077012
chr11	117986673	117987073
chr11	119491419	119491819
chr11	120151078	120151478
chr11	120672872	120673272
chr12	3235263	3235663
chr12	4233842	4234242
chr12	4476029	4476429
chr12	11265850	11266250
chr12	17348230	17348630
chr12	21373485	21373885
chr12	38779319	38779719
chr12	69196948	69197348
chr12	71015215	71015615
chr12	79172209	79172609
chr12	84640725	84641125
chr12	86241672	86242072
chr12	91590294	91590694
chr12	99884171	99884571
chr12	105784830	105785230
chr13	3917809	3918209
chr13	8870915	8871315
chr13	21530975	21531375
chr13	22041255	22041655
chr13	38037063	38037463
chr13	51651492	51651892
chr13	51792721	51793121
chr13	53377164	53377564
chr13	54693994	54694394
chr13	58128744	58129144
chr13	58385118	58385518
chr13	58401325	58401725
chr13	59822936	59823336
chr13	63815327	63815727
chr13	69611907	69612307
chr13	90089293	90089693
chr13	92530764	92531164
chr13	94358793	94359193
chr13	99344524	99344924
chr13	100730732	100731132
chr14	26669390	26669790
chr14	27038661	27039061
chr14	27428908	27429308
chr14	32085318	32085718
chr14	47298343	47298743
chr14	48446159	48446559
chr14	49066277	49066677
chr14	54464620	54465020
chr14	57826051	57826451
chr14	60251526	60251926
chr14	60265087	60265487
chr14	65097955	65098355
chr14	67008912	67009312
chr14	70351927	70352327
chr14	70635620	70636020
chr14	73385003	73385403
chr14	122106771	122107171
chr14	122912889	122913289
chr15	10485726	10486126
chr15	12321087	12321487
chr15	38078081	38078481
chr15	55557300	55557700
chr15	75940856	75941256
chr15	76069612	76070012
chr15	76327138	76327538
chr15	76671427	76671827
chr15	80233885	80234285
chr15	81585110	81585510
chr15	83510812	83511212
chr15	89088924	89089324
chr15	89373596	89373996
chr15	98831298	98831698
chr15	99702026	99702426
chr15	100468718	100469118
chr15	101284102	101284502
chr15	102279270	102279670
chr16	5050076	5050476
chr16	17530912	17531312
chr16	20516781	20517181
chr16	28928698	28929098
chr16	30587466	30587866
chr16	32868142	32868542
chr16	33380622	33381022
chr16	38522483	38522883
chr16	45158491	45158891
chr16	59639010	59639410
chr16	84834674	84835074
chr16	87354299	87354699
chr16	87495701	87496101
chr16	91688644	91689044
chr16	94526351	94526751
chr17	10840027	10840427
chr17	12916038	12916438
chr17	14943057	14943457
chr17	17625195	17625595
chr17	25184263	25184663
chr17	25239621	25240021
chr17	26972948	26973348
chr17	33955556	33955956
chr17	35241574	35241974
chr17	35916205	35916605
chr17	35979251	35979651
chr17	45572685	45573085
chr17	46649979	46650379
chr17	56036455	56036855
chr17	56289701	56290101
chr17	71002070	71002470
chr17	74527695	74528095
chr17	80062025	80062425
chr17	85090414	85090814
chr18	6489977	6490377
chr18	11657469	11657869
chr18	24020572	24020972
chr18	24121753	24122153
chr18	31788781	31789181
chr18	32067979	32068379
chr18	34330962	34331362
chr18	34541751	34542151
chr18	36670136	36670536
chr18	56572807	56573207
chr18	56975179	56975579
chr18	60774403	60774803
chr18	61176849	61177249
chr18	61554885	61555285
chr18	67724410	67724810
chr18	67775035	67775435
chr18	70567966	70568366
chr19	5488685	5489085
chr19	8941718	8942118
chr19	10524956	10525356
chr19	10577244	10577644
chr19	24224868	24225268
chr19	27429642	27430042
chr19	40894398	40894798
chr19	44408110	44408510
chr19	45363321	45363721
chr19	45749236	45749636
chr19	47090494	47090894
chr19	53390098	53390498
chr19	53944139	53944539
chr19	53944139	53944539
chr2	18392671	18393071
chr2	26902649	26903049
chr2	29060086	29060486
chr2	29124683	29125083
chr2	30048740	30049140
chr2	30237455	30237855
chr2	31571854	31572254
chr2	34826106	34826506
chr2	76369801	76370201
chr2	91649945	91650345
chr2	106693200	106693600
chr2	117120784	117121184
chr2	119237067	119237467
chr2	120476321	120476721
chr2	120977027	120977427
chr2	121008263	121008663
chr2	121170927	121171327
chr2	122118097	122118497
chr2	127008500	127008900
chr2	128125632	128126032
chr2	129129499	129129899
chr2	130423822	130424222
chr2	130667611	130668011
chr2	147012713	147013113
chr2	152831444	152831844
chr2	153032325	153032725
chr2	154613523	154613923
chr2	157278853	157279253
chr2	163602349	163602749
chr2	164911527	164911927
chr2	167015121	167015521
chr2	167421465	167421865
chr2	167631568	167631968
chr2	180119160	180119560
chr2	181219879	181220279
chr3	5575980	5576380
chr3	28805242	28805642
chr3	33800074	33800474
chr3	37312487	37312887
chr3	51277258	51277658
chr3	65528156	65528556
chr3	65958007	65958407
chr3	84582472	84582872
chr3	86002376	86002776
chr3	89418578	89418978
chr3	90080039	90080439
chr3	95015903	95016303
chr3	95217630	95218030
chr3	96708355	96708755
chr3	102995431	102995831
chr3	116507878	116508278
chr3	116512969	116513369
chr3	116861488	116861888
chr3	121815148	121815548
chr3	138143670	138144070
chr3	142395552	142395952
chr3	152395773	152396173
chr4	6190857	6191257
chr4	34687258	34687658
chr4	40948285	40948685
chr4	43562028	43562428
chr4	48473241	48473641
chr4	94978710	94979110
chr4	103114427	103114827
chr4	119422169	119422569
chr4	121016995	121017395
chr4	122885781	122886181
chr4	123343003	123343403
chr4	124850512	124850912
chr4	126753512	126753912
chr4	134535150	134535550
chr4	135972580	135972980
chr4	138725056	138725456
chr4	141061009	141061409
chr4	141078120	141078520
chr4	148558503	148558903
chr4	152027424	152027824
chr4	154011648	154012048
chr4	155086198	155086598
chr4	155624508	155624908
chr4	155812141	155812541
chr4	155891752	155892152
chr5	29434487	29434887
chr5	29568760	29569160
chr5	31048202	31048602
chr5	31697652	31698052
chr5	32610865	32611265
chr5	33274486	33274886
chr5	36695380	36695780
chr5	43869008	43869408
chr5	45669484	45669884
chr5	72914195	72914595
chr5	88554125	88554525
chr5	90223933	90224333
chr5	90366326	90366726
chr5	91962722	91963122
chr5	99978917	99979317
chr5	100416128	100416528
chr5	104460221	104460621
chr5	110448476	110448876
chr5	114773272	114773672
chr5	118244871	118245271
chr5	120116281	120116681
chr5	121837507	121837907
chr5	124032011	124032411
chr5	125475693	125476093
chr5	136986983	136987383
chr5	142905682	142906082
chr5	143527863	143528263
chr5	147860505	147860905
chr5	151368455	151368855
chr6	24664902	24665302
chr6	30693344	30693744
chr6	47453802	47454202
chr6	54039749	54040149
chr6	56704559	56704959
chr6	56714740	56715140
chr6	67266739	67267139
chr6	70792054	70792454
chr6	83506704	83507104
chr6	85915497	85915897
chr6	86371288	86371688
chr6	88518695	88519095
chr6	113046088	113046488
chr6	113076213	113076613
chr6	113377934	113378334
chr6	113377934	113378334
chr6	113442397	113442797
chr6	115808669	115809069
chr6	117916684	117917084
chr6	120363931	120364331
chr6	120463022	120463422
chr6	124711949	124712349
chr6	125008685	125009085
chr6	135011424	135011824
chr6	142386876	142387276
chr6	148896149	148896549
chr6	149188541	149188941
chr7	5020203	5020603
chr7	6155928	6156328
chr7	19344974	19345374
chr7	25659008	25659408
chr7	29180443	29180843
chr7	29983643	29984043
chr7	43562096	43562496
chr7	43579410	43579810
chr7	44553816	44554216
chr7	46639615	46640015
chr7	79466050	79466450
chr7	90442605	90443005
chr7	97371465	97371865
chr7	101905624	101906024
chr7	102687041	102687441
chr7	118705640	118706040
chr7	126200299	126200699
chr7	126503233	126503633
chr7	126695670	126696070
chr7	126792294	126792694
chr7	127876649	127877049
chr7	140882104	140882504
chr8	25597314	25597714
chr8	31168617	31169017
chr8	47713737	47714137
chr8	64947424	64947824
chr8	70523088	70523488
chr8	70673305	70673705
chr8	70777110	70777510
chr8	70905698	70906098
chr8	71371287	71371687
chr8	72239903	72240303
chr8	72475022	72475422
chr8	81014860	81015260
chr8	83332218	83332618
chr8	84104577	84104977
chr8	86623812	86624212
chr8	90828595	90828995
chr8	94098248	94098648
chr8	95715766	95716166
chr8	104641548	104641948
chr8	106935426	106935826
chr8	107048454	107048854
chr8	107056550	107056950
chr8	107096395	107096795
chr8	110847024	110847424
chr8	111027425	111027825
chr8	111056158	111056558
chr8	116943110	116943510
chr8	120101161	120101561
chr8	123042302	123042702
chr8	123065502	123065902
chr8	123212596	123212996
chr8	125012658	125013058
chr9	13749018	13749418
chr9	20887967	20888367
chr9	21073374	21073774
chr9	37489101	37489501
chr9	37656953	37657353
chr9	43105925	43106325
chr9	44965524	44965924
chr9	45828423	45828823
chr9	50617125	50617525
chr9	57537441	57537841
chr9	59353241	59353641
chr9	59486628	59487028
chr9	64049971	64050371
chr9	72985200	72985600
chr9	107554244	107554644
chr9	108347714	108348114
chr9	108507425	108507825
chr9	114640006	114640406
chr9	120127417	120127817
chr9	124423046	124423446
chr9	124424014	124424414
chrX	13070972	13071372
chrX	36796122	36796522
chrX	144317736	144318136
chrX	166510170	166510570

## Sheet: 2i_Intragenic.bed
chr1	12744502	12744902
chr1	36836541	36836941
chr1	62181662	62182062
chr1	86858851	86859251
chr1	118650302	118650702
chr1	119048952	119049352
chr1	134189138	134189538
chr1	152573193	152573593
chr1	172217051	172217451
chr1	178336319	178336719
chr10	4375270	4375670
chr10	12614499	12614899
chr10	14018101	14018501
chr10	23806188	23806588
chr10	26334053	26334453
chr10	61906168	61906568
chr10	61928979	61929379
chr10	67083932	67084332
chr10	77131629	77132029
chr10	85539424	85539824
chr10	108569918	108570318
chr11	3535592	3535992
chr11	8575728	8576128
chr11	20231111	20231511
chr11	35326342	35326742
chr11	36172467	36172867
chr11	46121695	46122095
chr11	61529221	61529621
chr11	62660980	62661380
chr11	69581305	69581705
chr11	69671048	69671448
chr11	73146900	73147300
chr11	76309107	76309507
chr11	77687042	77687442
chr11	82857372	82857772
chr11	86701090	86701490
chr11	88627415	88627815
chr11	88690341	88690741
chr11	95586033	95586433
chr11	115830477	115830877
chr11	120240179	120240579
chr12	33345786	33346186
chr12	76216680	76217080
chr12	81997480	81997880
chr12	86501837	86502237
chr13	23585034	23585434
chr13	81008844	81009244
chr13	94242099	94242499
chr13	111807708	111808108
chr14	21088717	21089117
chr14	34694008	34694408
chr14	54412011	54412411
chr14	55762480	55762880
chr14	57530185	57530585
chr14	121719926	121720326
chr15	12424190	12424590
chr15	55317795	55318195
chr15	85247162	85247562
chr15	86113225	86113625
chr15	99704435	99704835
chr15	102240616	102241016
chr16	30939814	30940214
chr16	31300441	31300841
chr16	73014586	73014986
chr16	87501630	87502030
chr17	28217968	28218368
chr17	33599790	33600190
chr17	43035965	43036365
chr17	49033741	49034141
chr17	56425487	56425887
chr17	69417394	69417794
chr17	70738120	70738520
chr17	71913147	71913547
chr17	74300046	74300446
chr17	83728936	83729336
chr18	33835904	33836304
chr18	40308054	40308454
chr18	43034018	43034418
chr18	65587058	65587458
chr18	67299598	67299998
chr19	6281304	6281704
chr19	21788948	21789348
chr19	42409786	42410186
chr19	47403631	47404031
chr19	47450726	47451126
chr19	61226507	61226907
chr2	5584532	5584932
chr2	31081460	31081860
chr2	32908232	32908632
chr2	57256387	57256787
chr2	70568631	70569031
chr2	115969083	115969483
chr2	120268647	120269047
chr2	138265236	138265636
chr2	155569026	155569426
chr2	166008986	166009386
chr3	32837855	32838255
chr3	53452214	53452614
chr3	55763514	55763914
chr3	135546522	135546922
chr4	57275269	57275669
chr4	57279167	57279567
chr4	57690881	57691281
chr4	109073287	109073687
chr4	117120431	117120831
chr4	123624565	123624965
chr4	132984167	132984567
chr4	134634137	134634537
chr4	136179912	136180312
chr4	136246467	136246867
chr4	143161501	143161901
chr4	149683885	149684285
chr4	151387138	151387538
chr5	20701879	20702279
chr5	28209823	28210223
chr5	28596907	28597307
chr5	64806097	64806497
chr5	98255685	98256085
chr5	123158018	123158418
chr5	129155372	129155772
chr5	135962247	135962647
chr5	138991772	138992172
chr5	148550419	148550819
chr6	5019035	5019435
chr6	31240041	31240441
chr7	55891872	55892272
chr7	65064683	65065083
chr7	133114848	133115248
chr7	138856730	138857130
chr7	139234462	139234862
chr8	40962894	40963294
chr8	47544032	47544432
chr8	67901388	67901788
chr8	71385457	71385857
chr8	78556887	78557287
chr8	78625085	78625485
chr8	78720001	78720401
chr8	94089604	94090004
chr8	108535360	108535760
chr8	111613249	111613649
chr8	119566354	119566754
chr9	22216751	22217151
chr9	58060828	58061228
chr9	61373385	61373785
chr9	71874051	71874451
chr9	92260912	92261312
chr9	96705602	96706002
chr9	104088487	104088887
chr9	104922136	104922536
chr9	114546749	114547149
chr9	117297661	117298061
chr9	118607633	118608033
chrX	166243564	166243964

## Sheet: 2i_Intergenic.bed
chr1	13084827	13085227
chr1	35697556	35697956
chr1	36985794	36986194
chr1	66960934	66961334
chr1	86488791	86489191
chr1	92432092	92432492
chr1	131890265	131890665
chr1	132470977	132471377
chr1	135659487	135659887
chr1	136694961	136695361
chr1	154081110	154081510
chr1	181881574	181881974
chr10	3646482	3646882
chr10	44409060	44409460
chr10	71310312	71310712
chr10	82178168	82178568
chr10	95643079	95643479
chr10	109521677	109522077
chr10	127147244	127147644
chr11	19920107	19920507
chr11	33527317	33527717
chr11	56762475	56762875
chr11	57970484	57970884
chr11	68400743	68401143
chr11	89067568	89067968
chr11	89100284	89100684
chr11	97191830	97192230
chr11	97661806	97662206
chr11	101657455	101657855
chr11	101925627	101926027
chr11	117082310	117082710
chr12	13067315	13067715
chr12	54102521	54102921
chr12	86802246	86802646
chr12	110991432	110991832
chr13	22050749	22051149
chr13	23445708	23446108
chr13	44018712	44019112
chr13	47855398	47855798
chr13	57362508	57362908
chr13	73099642	73100042
chr13	95534294	95534694
chr13	97435971	97436371
chr13	97587991	97588391
chr13	103774487	103774887
chr14	21486171	21486571
chr14	46391624	46392024
chr14	48654951	48655351
chr14	99324521	99324921
chr14	121506287	121506687
chr14	122467895	122468295
chr15	58591903	58592303
chr15	59638122	59638522
chr15	77863196	77863596
chr15	78576288	78576688
chr15	85634521	85634921
chr15	96524363	96524763
chr15	97593633	97594033
chr15	98993063	98993463
chr15	99093757	99094157
chr16	4541789	4542189
chr16	4586521	4586921
chr16	32567240	32567640
chr17	6827801	6828201
chr17	27041332	27041732
chr17	27555258	27555658
chr17	29747420	29747820
chr17	36997410	36997810
chr17	53561549	53561949
chr17	70900711	70901111
chr17	80801356	80801756
chr18	35098628	35099028
chr18	36521955	36522355
chr18	38570626	38571026
chr18	38631562	38631962
chr18	50112315	50112715
chr18	75344964	75345364
chr18	75360938	75361338
chr19	5846469	5846869
chr19	44280943	44281343
chr2	27505554	27505954
chr2	27572285	27572685
chr2	29122445	29122845
chr2	30927206	30927606
chr2	36023328	36023728
chr2	37767236	37767636
chr2	71167155	71167555
chr2	71866599	71866999
chr2	157418633	157419033
chr2	163463383	163463783
chr2	165943129	165943529
chr3	34761149	34761549
chr3	65477080	65477480
chr3	131102235	131102635
chr3	149219830	149220230
chr4	3874783	3875183
chr4	10932271	10932671
chr4	10967768	10968168
chr4	21712107	21712507
chr4	99636013	99636413
chr4	106847911	106848311
chr4	119498364	119498764
chr4	129750397	129750797
chr4	129970117	129970517
chr4	133122139	133122539
chr4	133660889	133661289
chr4	133814350	133814750
chr4	136146728	136147128
chr4	140406220	140406620
chr4	141291502	141291902
chr5	24207990	24208390
chr5	53505689	53506089
chr5	72902276	72902676
chr5	92112464	92112864
chr5	111923069	111923469
chr5	119720813	119721213
chr5	147824123	147824523
chr6	30026698	30027098
chr6	39446188	39446588
chr6	42380691	42381091
chr6	53801248	53801648
chr6	100390288	100390688
chr6	127250060	127250460
chr6	135040205	135040605
chr6	135714230	135714630
chr6	136470882	136471282
chr6	140336348	140336748
chr6	148957044	148957444
chr6	149131053	149131453
chr7	28963403	28963803
chr7	45240617	45241017
chr7	63948075	63948475
chr7	70788885	70789285
chr7	73618336	73618736
chr7	83879002	83879402
chr7	116286509	116286909
chr7	139949793	139950193
chr7	144857179	144857579
chr8	4677776	4678176
chr8	33443490	33443890
chr8	34727634	34728034
chr8	36548036	36548436
chr8	43320527	43320927
chr8	48751686	48752086
chr8	69121589	69121989
chr8	74822264	74822664
chr8	84659859	84660259
chr8	87975024	87975424
chr8	89064170	89064570
chr8	89824677	89825077
chr8	120334789	120335189
chr9	8733536	8733936
chr9	9289569	9289969
chr9	20978298	20978698
chr9	37485159	37485559
chr9	43698100	43698500
chr9	43737988	43738388
chr9	55101045	55101445
chr9	57836646	57837046
chr9	58279375	58279775
chr9	58280469	58280869
chr9	62192639	62193039
chr9	65193458	65193858
chrX	48064275	48064675

## Sheet: N16h_promoter_peak_to_genes
peak_chr	peak_start	peak_end	gene_start	gene_end	gene_id	gene_name
chr1	4857461	4857861	4857693	4897909	NM_011541	Tcea1
chr1	4857461	4857861	4858327	4897909	NM_001159751	Tcea1
chr1	4857461	4857861	4857693	4897909	NM_001159750	Tcea1
chr1	20820265	20820665	20803013	20820213	NM_008563	Mcm3
chr1	24678551	24678951	24678543	24766301	NM_026719	Lmbrd1
chr1	37864863	37865263	37754775	37865079	NM_207228	Tsga10
chr1	55130870	55131270	55131244	55154899	NM_025283	Mob4
chr1	58392929	58393329	58393135	58406548	NM_025824	Bzw1
chr1	60409299	60409699	60409618	60481163	NM_198127	Abi2
chr1	60409299	60409699	60409618	60481163	NM_001198571	Abi2
chr1	63113380	63113780	63047800	63114267	NM_001081436	Ino80d
chr1	63113380	63113780	63114470	63158295	NR_045915	Gm11602
chr1	63113380	63113780	63047800	63114267	NM_001114609	Ino80d
chr1	74304109	74304509	74288246	74304336	NM_027154	Tmbim1
chr1	74661790	74662190	74661753	74697973	NM_001014974	Ttll4
chr1	75521297	75521697	75521528	75537335	NM_027886	Stk11ip
chr1	84838574	84838974	84721188	84839304	NM_133975	Trip12
chr1	86154456	86154856	86154814	86252491	NM_027456	Armc9
chr1	86154456	86154856	86154779	86278284	NM_030184	Armc9
chr1	87755709	87756109	87756010	87792428	NM_001205391	Atg16l1
chr1	87755709	87756109	87756010	87792428	NM_001205392	Atg16l1
chr1	90603145	90603545	90603424	90613341	NM_133805	Cops8
chr1	91540404	91540804	91540564	91559590	NM_001039126	Asb1
chr1	91540404	91540804	91541079	91559590	NM_023046	Asb1
chr1	93801736	93802136	93800494	93801934	NM_023136	Dtymk
chr1	93801736	93802136	93792575	93801934	NM_001105667	Dtymk
chr1	93803690	93804090	93803964	93822100	NM_025454	Ing5
chr1	118311106	118311506	118298517	118311132	NM_011650	Tsn
chr1	118388812	118389212	118389057	118609462	NM_001081276	Clasp1
chr1	118388812	118389212	118389057	118609462	NM_177548	Clasp1
chr1	119526223	119526623	119526153	119528983	NM_146103	Tmem185b
chr1	121327649	121328049	121304352	121328024	NM_001271532	Insig2
chr1	121327649	121328049	121304352	121327678	NM_001271531	Insig2
chr1	121327649	121328049	121304352	121328024	NM_133748	Insig2
chr1	128359274	128359674	128331590	128359656	NM_008567	Mcm6
chr1	133660717	133661117	133619870	133661380	NM_144530	Zc3h11a
chr1	133660717	133661117	133655878	133660885	NM_001166552	Zbed6
chr1	134415288	134415688	134415466	134432341	NM_028320	Adipor1
chr1	134494412	134494812	134494659	134507884	NM_145510	Rabif
chr1	151344298	151344698	151344497	151364445	NM_001039512	Ivns1abp
chr1	151344298	151344698	151344497	151356798	NM_001039511	Ivns1abp
chr1	151344298	151344698	151344497	151364445	NM_054102	Ivns1abp
chr1	161034607	161035007	161017755	161034259	NM_173424	Zbtb37
chr1	161034607	161035007	161035165	161038537	NR_002840	Gas5
chr1	161070360	161070760	161070891	161086343	NM_001159930	Cenpl
chr1	161070360	161070760	161070891	161086343	NM_027429	Cenpl
chr1	161070360	161070760	161040612	161070632	NM_172644	Dars2
chr1	161969070	161969470	161942088	161969148	NM_001204905	4930558K02Rik
chr1	161969070	161969470	161969187	161973435	NM_001039045	Pigc
chr1	161969070	161969470	161969187	161973435	NM_026078	Pigc
chr1	164275375	164275775	164275597	164287847	NM_029115	4930455F23Rik
chr1	166003086	166003486	165865153	166002634	NM_011137	Pou2f1
chr1	166003086	166003486	165865153	166002634	NM_198932	Pou2f1
chr1	171410976	171411376	171411680	171418742	NM_009480	Usf1
chr1	172376305	172376705	172376530	172384099	NM_026234	Pigm
chr1	178318491	178318891	178319152	178322693	NM_025511	Fam36a
chr1	180850813	180851213	180851150	180868114	NM_145943	Sde2
chr1	181352537	181352937	181352627	181460641	NM_028408	Cnih3
chr1	181352537	181352937	181352627	181460641	NM_001160211	Cnih3
chr1	183388729	183389129	183388884	183410206	NM_021466	Taf1a
chr10	4386957	4387357	4367073	4388108	NM_001033466	Zbtb2
chr10	4432285	4432685	4403168	4432352	NM_025343	Rmnd1
chr10	4432285	4432685	4432604	4455140	NM_024261	1700052N19Rik
chr10	7725807	7726207	7725999	7763150	NM_011835	Katna1
chr10	11149193	11149593	11149429	11215273	NM_001077707	Shprh
chr10	11149193	11149593	11149429	11209615	NM_172937	Shprh
chr10	13192625	13193025	13178637	13193137	NM_181470	Ltv1
chr10	14705286	14705686	14655332	14705489	NM_025418	Vta1
chr10	14705286	14705686	14705608	14759019	NR_045824	1700016L04Rik
chr10	20952255	20952655	20952546	21080429	NM_026203	Ahi1
chr10	23787154	23787554	23785182	23787209	NM_011295	Rps12
chr10	29143594	29143994	29143995	29199628	NM_026138	Soga3
chr10	40025192	40025592	40001572	40025268	NM_144821	AI317395
chr10	40246898	40247298	40223245	40246979	NM_001042556	Rpf2
chr10	40246898	40247298	40223245	40247039	NM_023323	Rpf2
chr10	42501705	42502105	42502053	42535369	NM_017472	Snx3
chr10	42678795	42679195	42678915	42702462	NM_172416	Ostm1
chr10	43221070	43221470	43221485	43464882	NM_001168289	Pdss2
chr10	43221070	43221470	43221485	43440248	NM_027772	Pdss2
chr10	59221402	59221802	59141626	59221847	NM_001024910	2010-09-01
chr10	59221402	59221802	59221921	59226433	NM_172939	Sowahc
chr10	59221402	59221802	59164111	59221847	NM_001024911	2010-09-01
chr10	61147490	61147890	61098641	61147665	NM_009163	Sgpl1
chr10	62946737	62947137	62947028	62974188	NM_177372	Dna2
chr10	63243497	63243897	63243796	63317881	NM_026101	Herc4
chr10	63243497	63243897	63243796	63317881	NM_030114	Herc4
chr10	71237913	71238313	71225476	71238044	NM_009360	Tfam
chr10	77259067	77259467	77257772	77259223	NR_026944	Gm10941
chr10	77259067	77259467	77259299	77269586	NM_030262	Pofut2
chr10	79681749	79682149	79682194	79688398	NM_177613	Cdc34
chr10	79854831	79855231	79851376	79854971	NR_029447	E130317F20Rik
chr10	79854831	79855231	79854604	79864433	NM_008956	Ptbp1
chr10	79854831	79855231	79854604	79864433	NM_001077363	Ptbp1
chr10	80102494	80102894	80057013	80102702	NM_183426	Sbno2
chr10	80754760	80755160	80755205	80794347	NM_199322	Dot1l
chr10	81605120	81605520	81606307	81609836	NR_030677	BC025920
chr10	83359888	83360288	83360220	83368835	NM_026579	D10Wsu102e
chr10	89686092	89686492	89640106	89686285	NM_198021	Scyl2
chr10	95514777	95515177	95515161	95545658	NM_080560	Ube2n
chr10	105841158	105841558	105841478	105847510	NM_025602	Ccdc59
chr10	105841158	105841558	105763184	105841380	NM_207522	Mettl25
chr10	117063647	117064047	117050997	117063814	NM_007636	Cct2
chr10	117376796	117377196	117344667	117376973	NM_001013391	Cpsf6
chr10	121586542	121586942	121546455	121586794	NM_019786	Tbk1
chr10	123076163	123076563	122992060	123076505	NM_153395	Mon2
chr10	123076163	123076563	122992060	123076505	NM_001163025	Mon2
chr10	127211550	127211950	127197066	127211622	NM_054097	Pip4k2c
chr10	128704442	128704842	128697938	128705051	NM_016756	Cdk2
chr10	128704442	128704842	128697938	128705051	NM_183417	Cdk2
chr10	128748585	128748985	128747878	128766568	NM_001253705	Wibg
chr10	128748585	128748985	128748454	128766568	NM_001253704	Wibg
chr10	128748585	128748985	128748454	128766568	NM_001170869	Wibg
chr10	128748585	128748985	128747878	128766568	NM_030100	Wibg
chr11	3193245	3193645	3131849	3193463	NM_030207	Sfi1
chr11	6388982	6389382	6389363	6406162	NM_028601	Zmiz2
chr11	6546571	6546971	6546886	6596761	NM_001190343	Ccm2
chr11	6546571	6546971	6546886	6596761	NM_146014	Ccm2
chr11	6625848	6626248	6615597	6626067	NM_001130457	Tbrg4
chr11	6625848	6626248	6615597	6626067	NM_134011	Tbrg4
chr11	22859236	22859636	22834738	22859735	NM_016888	B3gnt2
chr11	22859236	22859636	22834738	22860336	NM_001169114	B3gnt2
chr11	23306159	23306559	23306894	23490560	NM_001190401	Usp34
chr11	29247167	29247567	29221535	29247272	NM_025740	Ccdc104
chr11	29526208	29526608	29526456	29545255	NM_133767	Mtif2
chr11	30771557	30771957	30771774	30880361	NM_134013	Psme4
chr11	32221145	32221545	32209584	32222293	NM_010117	Rhbdf1
chr11	32226317	32226717	32226504	32232702	NM_010822	Mpg
chr11	40692413	40692813	40679313	40692682	NM_134017	Mat2b
chr11	44470237	44470637	44454570	44470548	NM_024475	Ublcp1
chr11	46312222	46312622	46193848	46312358	NM_133769	Cyfip2
chr11	46312222	46312622	46193848	46312358	NM_001252460	Cyfip2
chr11	46312222	46312622	46193848	46312859	NM_001252459	Cyfip2
chr11	53300502	53300902	53259813	53300479	NM_008300	Hspa4
chr11	58977908	58978308	58978115	58991458	NM_053168	Trim11
chr11	60913565	60913965	60902245	60913792	NM_025294	Gm16515
chr11	61929922	61930322	61871306	61930226	NM_019921	Akap10
chr11	62457206	62457606	62401376	62457332	NM_177229	Ncor1
chr11	69920415	69920815	69916711	69921275	NM_001166595	Eif5a
chr11	69920415	69920815	69916711	69921386	NM_181582	Eif5a
chr11	69920415	69920815	69916711	69920947	NM_001166594	Eif5a
chr11	69920415	69920815	69916711	69920630	NM_001166590	Eif5a
chr11	69920415	69920815	69916711	69920947	NM_001166592	Eif5a
chr11	69920415	69920815	69916711	69921386	NM_001166591	Eif5a
chr11	69920415	69920815	69916711	69921085	NM_001166596	Eif5a
chr11	70647283	70647683	70644026	70647039	NM_024211	Slc25a11
chr11	70647283	70647683	70647588	70651414	NM_027445	Rnf167
chr11	70764119	70764519	70764446	70772928	NM_177565	Zfp3
chr11	71004267	71004667	70984090	71004432	NM_178367	Dhx33
chr11	72207106	72207506	72207553	72210487	NM_026559	Txndc17
chr11	72795858	72796258	72796225	72927120	NM_001045536	Zzef1
chr11	72795858	72796258	72777231	72795839	NM_001024926	Cyb5d2
chr11	75178510	75178910	75175942	75178808	NM_027136	Ovca2
chr11	77893924	77894324	77880614	77893872	NM_008952	Pipox
chr11	78037714	78038114	78037940	78060432	NM_008028	Flot2
chr11	78037714	78038114	78037940	78060432	NM_001040403	Flot2
chr11	79962292	79962692	79933955	79962387	NM_144826	Utp6
chr11	84879621	84880021	84880219	84911131	NM_025414	Myo19
chr11	84879621	84880021	84876312	84880285	NM_001077636	Pigw
chr11	84879621	84880021	84876312	84880195	NM_027388	Pigw
chr11	86757336	86757736	86694652	86757492	NM_001003908	Cltc
chr11	93885637	93886037	93886218	93946984	NM_134012	Mbtd1
chr11	93885637	93886037	93859242	93885766	NM_001013375	Utp18
chr11	96977209	96977609	96953337	96977688	NM_001080964	Sp2
chr11	96977209	96977609	96953337	96977688	NM_030220	Sp2
chr11	97883628	97884028	97854306	97884154	NM_001081435	Fbxo47
chr11	100545478	100545878	100545631	100572566	NM_028918	Ttc25
chr11	100713673	100714073	100713849	100714575	NM_029307	Hspb9
chr11	101732804	101733204	101732955	101767357	NM_144831	Dhx8
chr11	102819506	102819906	102799477	102819159	NM_001159382	Gjc1
chr11	102819506	102819906	102799477	102819686	NM_001159383	Gjc1
chr11	102924959	102925359	102905518	102925124	NM_197959	Kif18b
chr11	106487674	106488074	106397619	106487796	NM_023913	Ern1
chr11	106788851	106789251	106780355	106788494	NM_007840	Ddx5
chr11	106788851	106789251	106789251	106818861	NM_177088	Ccdc45
chr11	106788851	106789251	106789251	106818861	NM_001166685	Ccdc45
chr11	107479359	107479759	107479527	107498036	NM_025894	Psmd12
chr11	109362922	109363322	109354777	109363654	NR_038097	Gm11696
chr11	109362922	109363322	109362793	109401369	NM_010303	Gna13
chr11	113683853	113684253	113684411	113694647	NM_177777	D11Wsu47e
chr11	113683853	113684253	113661318	113684151	NM_138598	Fam104a
chr11	116023971	116024371	116021960	116024504	NM_008211	H3f3b
chr11	117076582	117076982	117076782	117078955	NR_027059	2810008D09Rik
chr11	118290164	118290564	118259652	118290244	NM_001033528	Usp36
chr11	119299821	119300221	119288362	119300043	NM_138669	Eif4a3
chr11	119491200	119491600	119491346	119511465	NM_001164636	Endov
chr11	119491200	119491600	119491619	119511465	NM_177394	Endov
chr11	119913807	119914207	119913809	119919552	NM_001085498	Chmp6
chr11	120581372	120581772	120577234	120581620	NM_133796	Arhgdia
chr11	120672809	120673209	120672972	120709446	NM_026877	Aspscr1
chr11	121354193	121354593	121327202	121354447	NM_025793	Wdr45l
chr12	4234087	4234487	4234026	4240123	NM_001204912	Ptrhd1
chr12	4234087	4234487	4211671	4234294	NM_134046	Cenpo
chr12	4817424	4817824	4817607	4827659	NM_025323	0610009D07Rik
chr12	11265801	11266201	11265885	11319785	NM_025695	Smc6
chr12	11265801	11266201	11240925	11265787	NM_177331	Gen1
chr12	17348183	17348583	17348492	17430095	NM_001008421	Nol10
chr12	21373395	21373795	21323508	21373591	NM_009615	Adam17
chr12	32378780	32379180	32378788	32382943	NM_001162903	Ccdc71l
chr12	38779332	38779732	38780257	38868215	NM_007960	Etv1
chr12	52602736	52603136	52599983	52602322	NR_045910	1700031P21Rik
chr12	57230536	57230936	57230424	57457241	NM_001164370	Mipol1
chr12	57230536	57230936	57230411	57242168	NM_001037746	Prps1l3
chr12	59219587	59219987	59200654	59219483	NM_001033156	Fbxo33
chr12	69197006	69197406	69197210	69199868	NR_033222	9330151L19Rik
chr12	69296490	69296890	69296680	69310687	NM_027117	Klhdc2
chr12	71015197	71015597	71015966	71099351	NM_001081195	Arid4a
chr12	71015197	71015597	71009701	71015823	NR_045056	3110056K07Rik
chr12	71015197	71015597	70991614	71015823	NR_045055	3110056K07Rik
chr12	72760904	72761304	72761210	72794940	NM_008910	Ppm1a
chr12	79172234	79172634	79156016	79172458	NM_016800	Vti1b
chr12	80462920	80463320	80463094	80498135	NM_133798	Exd2
chr12	80945217	80945617	80942651	80945399	NR_045057	Gm20337
chr12	80945217	80945617	80945503	80950507	NM_001079695	Srsf5
chr12	80945217	80945617	80945503	80950507	NM_009159	Srsf5
chr12	86241602	86242002	86241877	86291368	NM_027405	Gpatch2l
chr12	91590325	91590725	91555261	91590487	NM_175335	Gtf2a1
chr12	91590325	91590725	91555261	91589649	NM_031391	Gtf2a1
chr12	99884247	99884647	99884514	99955216	NM_028354	Tdp1
chr12	100187339	100187739	100187967	100193538	NR_045282	Gm10433
chr12	111574361	111574761	111574509	111656227	NM_022801	Mark3
chr12	111574361	111574761	111574509	111656227	NM_021516	Mark3
chr12	111574361	111574761	111572316	111574402	NR_045295	2810029C07Rik
chr12	111713096	111713496	111709489	111713256	NM_027404	Bag5
chr12	111713096	111713496	111713268	111734224	NM_026511	Apopt1
chr12	111713096	111713496	111713268	111755055	NM_001163388	Apopt1
chr13	8870907	8871307	8802967	8871730	NM_001039388	Wdr37
chr13	8870907	8871307	8850478	8871042	NM_001039389	Wdr37
chr13	8870907	8871307	8802967	8871042	NM_172445	Wdr37
chr13	21944933	21945333	21945093	21960485	NM_183014	Zfp184
chr13	22041244	22041644	22040815	22041352	NM_175656	Hist1h4i
chr13	46727941	46728341	46679901	46727849	NM_175749	Nup153
chr13	53377194	53377594	53332747	53377361	NM_009269	Sptlc1
chr13	54694001	54694401	54679398	54693960	NR_027396	Rnf44
chr13	54694001	54694401	54679398	54693960	NR_027395	Rnf44
chr13	55634762	55635162	55635026	55681256	NM_145975	Ddx46
chr13	58128714	58129114	58125878	58128556	NM_029872	Hnrnpa0
chr13	58385053	58385453	58380045	58385225	NM_027335	2210016F16Rik
chr13	59585032	59585432	59580175	59585223	NR_045633	A230056J06Rik
chr13	59585032	59585432	59585332	59634781	NM_030153	Naa35
chr13	59822944	59823344	59771878	59823147	NM_153538	Zcchc6
chr13	63815377	63815777	63815333	63869655	NM_023507	Ercc6l2
chr13	63815377	63815777	63815319	63900301	NM_001013608	Ercc6l2
chr13	64432335	64432735	64432552	64439721	NM_053180	Cdk20
chr13	69611861	69612261	69573448	69611463	NM_175283	Srd5a1
chr13	69611861	69612261	69612015	69635779	NM_145354	Nsun2
chr13	95375142	95375542	95350716	95375334	NM_025630	Aggf1
chr13	96388018	96388418	96388293	96415587	NM_026173	Poc5
chr13	98262798	98263198	98263075	98273918	NM_001271391	Ankra2
chr13	98262798	98263198	98263075	98273918	NM_001271388	Ankra2
chr13	98262798	98263198	98263075	98274754	NM_001271389	Ankra2
chr13	98262798	98263198	98246844	98262992	NM_178918	Utp15
chr13	99344509	99344909	99319648	99344678	NM_026873	Ptcd2
chr13	99344509	99344909	99344785	99415561	NM_173757	Mrps27
chr13	113794171	113794571	113794507	114157461	NM_172595	Arl15
chr13	119790850	119791250	119765186	119790805	NM_028245	Zfp131
chr14	16365662	16366062	16365205	16430787	NM_009409	Top2b
chr14	20674093	20674493	20674320	20694850	NM_001168273	Sec24c
chr14	20674093	20674493	20674320	20694850	NM_172596	Sec24c
chr14	25693804	25694204	25694169	25700466	NM_134084	Ppif
chr14	26669777	26670177	26664116	26669846	NM_178668	Pde12
chr14	27038626	27039026	27039000	27107286	NM_134437	Il17rd
chr14	31494839	31495239	31495078	31509858	NM_028932	Eaf1
chr14	31494839	31495239	31478797	31494977	NM_025907	Mettl6
chr14	32085219	32085619	32080561	32085665	NM_001047433	Dph3
chr14	32085219	32085619	32080561	32085665	NM_172254	Dph3
chr14	32085219	32085619	32085727	32103203	NM_145460	Oxnad1
chr14	45388693	45389093	45376420	45388796	NM_019425	Gnpnat1
chr14	49066340	49066740	49012143	49066667	NM_207214	Exoc5
chr14	49066340	49066740	49066494	49087723	NM_144535	Ap5m1
chr14	52304643	52305043	52294841	52305124	NM_019721	Mettl3
chr14	54426697	54427097	54426908	54429750	NM_026851	Mrpl52
chr14	57826092	57826492	57806560	57826163	NM_198605	Ska3
chr14	57826092	57826492	57826238	57828745	NM_026401	Mrp63
chr14	61681179	61681579	61602835	61682373	NR_028264	Dleu2
chr14	62332151	62332551	62332104	62372992	NM_026001	Rnaseh2b
chr14	65097987	65098387	65052058	65098106	NM_018788	Extl3
chr14	67008913	67009313	66985239	67008877	NM_009761	Bnip3l
chr14	70153584	70153984	70138168	70153791	NM_146055	2610301G19Rik
chr14	70351916	70352316	70303466	70351424	NM_144808	Slc39a14
chr14	70351916	70352316	70303466	70351424	NM_001135151	Slc39a14
chr14	73385060	73385460	73362231	73385271	NM_008410	Itm2b
chr14	76110751	76111151	76086231	76110815	NM_026177	1200011I18Rik
chr14	76110751	76111151	76110890	76137379	NM_013745	Nufip1
chr14	105258631	105259031	105258672	105309298	NM_001190989	Ndfip2
chr14	105258631	105259031	105258672	105309298	NM_029561	Ndfip2
chr14	105897158	105897558	105891946	105896819	NM_011897	Spry2
chr14	121878208	121878608	121878605	122021035	NM_026861	Ubac2
chr14	122106825	122107225	122097938	122106974	NR_015586	A330035P11Rik
chr14	122106825	122107225	122107081	122159603	NM_080556	Tm9sf2
chr15	10485741	10486141	10486033	10493691	NM_011232	Rad1
chr15	10485741	10486141	10474778	10485937	NM_026396	Brix1
chr15	25622060	25622460	25622549	25813671	NM_019472	Myo10
chr15	25984119	25984519	25984365	25998482	NM_144523	Zfp622
chr15	34443212	34443612	34440507	34443276	NM_001163485	Rpl30
chr15	34443212	34443612	34440505	34443233	NR_028101	Gm12191
chr15	34443212	34443612	34440507	34443225	NM_009083	Rpl30
chr15	39112637	39113037	39094190	39112716	NM_172402	Slc25a32
chr15	39112637	39113037	39112873	39146855	NM_198606	Dcaf13
chr15	58134984	58135384	58094046	58135082	NM_027435	Atad2
chr15	76879009	76879409	76879275	76892394	NM_145916	Zfp7
chr15	80233956	80234356	80234079	80253371	NM_178719	Smcr7l
chr15	80255080	80255480	80255183	80257541	NM_009716	Atf4
chr15	82127803	82128203	82127921	82142202	NM_172428	Ccdc134
chr15	83148688	83149088	83149644	83149794	NR_004432	Rnu12
chr15	83148688	83149088	83125977	83149336	NM_178627	Poldip3
chr15	85335991	85336391	85336380	85463836	NM_016843	Atxn10
chr15	89373690	89374090	89371636	89373818	NM_001111288	Sco2
chr15	90224085	90224485	90224310	90230554	NM_001033441	Alg10b
chr15	100551689	100552089	100502795	100551947	NM_033476	Tfcp2
chr15	102279291	102279691	102279455	102281744	NM_134100	Mfsd5
chr15	103214781	103215181	103191545	103215352	NM_007626	Cbx5
chr15	103214781	103215181	103191545	103215352	NM_001110216	Cbx5
chr16	3884476	3884876	3884618	3904781	NM_029090	Nat15
chr16	11254266	11254666	11254367	11254445	NR_035466	Mir1945
chr16	11254266	11254666	11216240	11254325	NM_001130008	Gspt1
chr16	11254266	11254666	11216240	11254325	NM_146066	Gspt1
chr16	13109532	13109932	13109735	13152009	NM_015769	Ercc4
chr16	17530902	17531302	17527981	17531052	NM_026909	Thap7
chr16	17910973	17911373	17900708	17911348	NM_022408	Dgcr14
chr16	17910973	17911373	17900708	17911348	NM_001081633	Dgcr14
chr16	20516787	20517187	20517063	20532187	NM_007889	Dvl3
chr16	20672584	20672984	20672748	20692883	NM_145941	Eif4g1
chr16	20672584	20672984	20672748	20692883	NM_001005331	Eif4g1
chr16	22857466	22857866	22857844	22879634	NM_026400	Dnajb11
chr16	22857466	22857866	22857844	22872465	NM_001190805	Dnajb11
chr16	22857466	22857866	22857844	22872465	NM_001190804	Dnajb11
chr16	22857466	22857866	22813214	22857569	NM_001081368	Tbccd1
chr16	30587480	30587880	30561368	30587589	NM_178069	Lsg1
chr16	32099697	32100097	32084415	32099727	NM_001111025	Pigx
chr16	32099697	32100097	32084415	32099727	NM_024464	Pigx
chr16	32099697	32100097	32099801	32108054	NM_025892	Cep19
chr16	32246912	32247312	32247226	32257083	NM_001185162	Wdr53
chr16	32246912	32247312	32247252	32257083	NM_026898	Wdr53
chr16	32246912	32247312	32230111	32247025	NM_173439	Fbxo45
chr16	32867967	32868367	32821701	32868366	NM_001200038	1700021K19Rik
chr16	32867967	32868367	32821701	32868366	NM_172615	1700021K19Rik
chr16	32914245	32914645	32914099	33016029	NM_001081255	Lrch3
chr16	38522481	38522881	38497842	38522663	NM_024273	Timmdc1
chr16	49855152	49855552	49855653	49911683	NM_010581	Cd47
chr16	56075153	56075553	56075408	56190011	NM_001003971	Senp7
chr16	56075153	56075553	56075408	56126544	NM_001003972	Senp7
chr16	56075153	56075553	56075408	56190011	NM_025483	Senp7
chr16	56075153	56075553	56075408	56126544	NM_001003973	Senp7
chr16	84834746	84835146	84827870	84835574	NM_016755	Atp5j
chr16	84834746	84835146	84835123	84863778	NM_008065	Gabpa
chr16	87495719	87496119	87483324	87495869	NM_009840	Cct8
chr16	87495719	87496119	87496072	87504038	NR_040375	B130034C11Rik
chr16	91484817	91485217	91485214	91510522	NM_010508	Ifnar1
chr16	93832029	93832429	93832120	93876073	NM_001045529	Morc3
chr16	93883581	93883981	93883900	93906106	NM_028083	Chaf1b
chr17	6106294	6106694	6106829	6240637	NM_001103181	Tulp4
chr17	9167554	9167954	9147718	9168022	NR_027881	6530411M01Rik
chr17	14943061	14943461	14943183	14945939	NM_026451	1600012H06Rik
chr17	14943061	14943461	14943183	14945939	NM_001083880	1600012H06Rik
chr17	14943061	14943461	14818671	14943124	NM_175173	Wdr27
chr17	15527156	15527556	15521574	15527301	NM_008799	Pdcd2
chr17	22423919	22424319	22424267	22456689	NM_198003	Zfp946
chr17	24414713	24415113	24414674	24425897	NM_009070	Rnps1
chr17	24414713	24415113	24409480	24414513	NR_033554	D330041H03Rik
chr17	24414713	24415113	24414674	24425897	NM_001080127	Rnps1
chr17	24527689	24528089	24508849	24527938	NM_153792	Traf7
chr17	24527689	24528089	24528250	24528744	NR_045289	2610019E17Rik
chr17	24527689	24528089	24508849	24527938	NM_001172113	Traf7
chr17	25184363	25184763	25184560	25187662	NM_183150	BC003965
chr17	26973115	26973515	26973178	26976203	NM_001005916	Zbtb9
chr17	31512051	31512451	31494321	31512487	NM_021322	Wdr4
chr17	33909221	33909621	33909444	33915590	NM_007829	Daxx
chr17	33909221	33909621	33909600	33915590	NM_001199733	Daxx
chr17	33909221	33909621	33908181	33909178	NR_045146	BC051226
chr17	33951338	33951738	33949911	33951488	NM_019420	B3galt4
chr17	35135206	35135606	35135713	35147322	NM_001252469	Bag6
chr17	35135206	35135606	35135177	35147322	NM_001252468	Bag6
chr17	35135206	35135606	35135177	35147322	NM_057171	Bag6
chr17	35241533	35241933	35241745	35253707	NM_019693	Ddx39b
chr17	35504876	35505276	35506031	35510777	NM_013633	Pou5f1
chr17	35916405	35916805	35917195	35932283	NM_001163818	Ppp1r10
chr17	35916405	35916805	35910384	35916369	NM_025878	Mrps18b
chr17	35979224	35979624	35972538	35979825	NR_028507	Prr3
chr17	35979224	35979624	35972538	35979467	NM_145487	Prr3
chr17	35979224	35979624	35979954	35989462	NM_008136	Gnl1
chr17	35979224	35979624	35977755	35979467	NM_001165892	Prr3
chr17	35979224	35979624	35972538	35979023	NR_028516	Prr3
chr17	36271208	36271608	36258872	36272004	NM_024468	Trim39
chr17	36271208	36271608	36258872	36271433	NM_178281	Trim39
chr17	45572662	45573062	45567777	45573261	NM_008302	Hsp90ab1
chr17	56036469	56036869	56016749	56036637	NM_013664	Sh3gl1
chr17	56036469	56036869	56016749	56036637	NM_001252471	Sh3gl1
chr17	56609480	56609880	56607451	56609771	NM_153152	2410015M20Rik
chr17	66111353	66111753	66111545	66120503	NM_026833	Wash
chr17	66111353	66111753	66111644	66120503	NM_001037757	Wash
chr17	70990392	70990792	70973962	70990516	NM_023402	Myl12b
chr17	71002084	71002484	70993792	71002533	NM_026064	Myl12a
chr17	74528027	74528427	74528294	74703356	NM_007566	Birc6
chr17	79615319	79615719	79614899	79682152	NM_201361	Fam82a1
chr17	80062029	80062429	80029486	80062334	NM_144802	Hnrpll
chr17	85090421	85090821	85063476	85090267	NM_001163623	Prepl
chr17	85090421	85090821	85063476	85090267	NM_145984	Prepl
chr17	85090421	85090821	85090699	85458580	NM_028576	Camkmt
chr17	85090421	85090821	85063476	85090274	NM_001163624	Prepl
chr17	86752970	86753370	86753863	86833410	NM_010137	Epas1
chr18	6136606	6137006	6024449	6136098	NM_001039692	Arhgap12
chr18	6136606	6137006	6024449	6136098	NM_029277	Arhgap12
chr18	6489939	6490339	6436759	6490856	NM_027497	Epc1
chr18	6489939	6490339	6490563	6490646	NR_035446	Mir1893
chr18	10609876	10610276	10566511	10610352	NM_001081222	Esco1
chr18	12128427	12128827	12128849	12157367	NM_024182	Riok3
chr18	23954435	23954835	23954687	23964670	NM_027007	Zfp397
chr18	24020590	24020990	24012266	24020771	NM_021559	Zfp191
chr18	24121752	24122152	24104760	24121819	NM_172625	Ino80c
chr18	31788735	31789135	31789175	31796701	NM_027101	Polr2d
chr18	31788735	31789135	31789158	31796642	NM_027002	Polr2d
chr18	31911173	31911573	31909093	31911903	NM_026006	Sft2d3
chr18	32240132	32240532	32240330	32270147	NM_133658	Ercc3
chr18	34931940	34932340	34902784	34932003	NM_144866	Etf1
chr18	46597472	46597872	46585927	46597535	NM_025698	Tmed7
chr18	46597472	46597872	46597703	46610225	NM_010120	Eif1a
chr18	46598342	46598742	46597703	46610225	NM_010120	Eif1a
chr18	52465381	52465781	52465692	52490738	NM_026040	Srfbp1
chr18	56707397	56707797	56707812	56753424	NM_010721	Lmnb1
chr18	56975245	56975645	56955830	56975379	NM_029909	C330018D20Rik
chr18	60774428	60774828	60774595	60778546	NM_020600	Rps14
chr18	61176859	61177259	61131276	61177050	NM_134134	Hmgxb3
chr18	61176859	61177259	61131276	61177049	NM_178277	Hmgxb3
chr18	61554846	61555246	61555581	61588299	NM_146087	Csnk1a1
chr18	63692312	63692712	63662800	63692359	NM_016792	Txnl1
chr18	67724306	67724706	67665500	67724621	NM_001127177	Ptpn2
chr18	67724306	67724706	67665500	67724621	NM_008977	Ptpn2
chr18	70567950	70568350	70568291	70626131	NM_010773	Mbd2
chr18	74063928	74064328	73928485	74064949	NM_172632	Mapk4
chr18	75005503	75005903	75005899	75009933	NM_001001181	BC031181
chr18	77713820	77714220	77633280	77714010	NM_178670	8030462N17Rik
chr18	77713820	77714220	77714183	77715445	NR_027978	4930465K10Rik
chr18	77767452	77767852	77757566	77767780	NM_146089	Haus1
chr18	80469469	80469869	80407958	80469667	NM_026295	Ctdp1
chr19	4191668	4192068	4184356	4191047	NM_178650	Tbc1d10c
chr19	4191668	4192068	4192173	4195419	NM_031868	Ppp1ca
chr19	5295337	5295737	5273920	5295455	NM_030109	Sf3b2
chr19	5366678	5367078	5364639	5366645	NM_011793	Banf1
chr19	5366678	5367078	5364639	5366347	NM_001038231	Banf1
chr19	5366678	5367078	5366812	5371511	NM_027236	Eif1ad
chr19	5389478	5389878	5377522	5388703	NM_016882	Sart1
chr19	5488846	5489246	5482839	5488336	NM_027877	Mus81
chr19	5609889	5610289	5605121	5610094	NM_001199249	Kat5
chr19	5609889	5610289	5603013	5609707	NR_037603	Kat5
chr19	5609889	5610289	5603013	5610094	NM_001199248	Kat5
chr19	5609889	5610289	5603013	5610094	NM_001199247	Kat5
chr19	8770822	8771222	8770995	8772475	NM_025791	Tmem223
chr19	8774392	8774792	8774484	8776962	NR_015538	Gm2518
chr19	8774392	8774792	8772521	8774467	NM_026325	Tmem179b
chr19	8774392	8774792	8772521	8774467	NR_028419	Tmem179b
chr19	8818996	8819396	8819400	8834142	NM_001081196	Hnrnpul2
chr19	8818996	8819396	8809074	8819294	NM_027412	Ttc9c
chr19	8888738	8889138	8888386	8888770	NR_027866	5730408K05Rik
chr19	8888738	8889138	8888902	8890740	NM_025463	1810009A15Rik
chr19	8888738	8889138	8888698	8888774	NR_039598	Mir5136
chr19	8942048	8942448	8941919	8952300	NM_011842	Mta2
chr19	10525172	10525572	10525243	10547735	NM_172302	Cpsf7
chr19	10525172	10525572	10500511	10525209	NM_025333	Sdhaf2
chr19	10525172	10525572	10525243	10547735	NM_001164272	Cpsf7
chr19	10688622	10689022	10688814	10714419	NM_181403	Vps37c
chr19	17356123	17356523	17326140	17356667	NM_173442	Gcnt1
chr19	18712829	18713229	18713235	18718428	NM_177640	D030056L22Rik
chr19	27429649	27430049	27430036	27432631	NR_027987	C030016D13Rik
chr19	27429649	27430049	27388701	27429820	NM_177474	D19Bwg1357e
chr19	31082857	31083257	31082840	31086592	NM_031249	Cstf2t
chr19	32485675	32486075	32485768	32515370	NM_010799	Minpp1
chr19	40894417	40894817	40894704	40917947	NM_028319	Zfp518a
chr19	42518648	42519048	42518804	42592256	NM_177464	R3hcc1l
chr19	44408149	44408549	44394449	44407709	NM_009127	Scd1
chr19	47090485	47090885	47090765	47131145	NM_011053	Pdcd11
chr19	47090485	47090885	47083470	47090625	NM_023211	Usmg5
chr19	53390167	53390567	53379213	53390573	NM_172429	Smndc1
chr19	53943974	53944374	53929658	53944627	NM_001195338	Bbip1
chr19	53943974	53944374	53944875	54033278	NM_019658	Shoc2
chr19	53943974	53944374	53944305	54033278	NM_001168505	Shoc2
chr19	53943974	53944374	53929658	53944627	NM_001195348	Bbip1
chr19	57360768	57361168	57323196	57360899	NR_040316	B230217O12Rik
chr19	57360768	57361168	57361008	57389594	NM_145505	Fam160b1
chr19	60790883	60791283	60761115	60790693	NM_010123	Eif3a
chr2	5844747	5845147	5794293	5844960	NM_133837	Cdc123
chr2	5844747	5845147	5845033	5868736	NM_016918	Nudt5
chr2	18392637	18393037	18213750	18392830	NM_007869	Dnajc1
chr2	18392637	18393037	18206332	18392830	NM_001190817	Dnajc1
chr2	22895328	22895728	22895521	22940259	NM_019501	Pdss1
chr2	23067962	23068362	23068200	23114512	NM_001102436	Acbd5
chr2	23067962	23068362	23068200	23114512	NM_028793	Acbd5
chr2	23067962	23068362	23069071	23114512	NM_001102438	Acbd5
chr2	23067962	23068362	23069071	23114512	NM_001102437	Acbd5
chr2	25224179	25224579	25222157	25224702	NM_146116	Tubb4b
chr2	26603561	26603961	26593586	26604210	NM_026212	Agpat2
chr2	26902695	26903095	26890771	26902813	NM_009298	Surf6
chr2	28840418	28840818	28822299	28840360	NM_001166033	Gtf3c4
chr2	28840418	28840818	28822299	28840360	NM_172977	Gtf3c4
chr2	28840418	28840818	28840405	28905575	NM_001033294	Ddx31
chr2	29060097	29060497	29060262	29087650	NM_009442	Ttf1
chr2	30048870	30049270	30031557	30048879	NM_001008498	Wdr34
chr2	30133638	30134038	30133870	30152013	NM_146252	Tbc1d13
chr2	30237340	30237740	30237768	30263790	NM_177725	Lrrc8a
chr2	30237340	30237740	30237197	30237631	NR_028299	1700084E18Rik
chr2	31571914	31572314	31572724	31617519	NM_001033389	Fubp3
chr2	32381675	32382075	32379100	32381915	NM_198001	1110008P14Rik
chr2	32712534	32712934	32712806	32712888	NR_037217	Mir2861
chr2	32712534	32712934	32705781	32712784	NM_130860	Cdk9
chr2	32712534	32712934	32712899	32712972	NR_039536	Mir3960
chr2	34826030	34826430	34806252	34826235	NM_001164769	Fbxw2
chr2	34826030	34826430	34811160	34826235	NM_001164772	Fbxw2
chr2	34826030	34826430	34804363	34826235	NM_001164770	Fbxw2
chr2	34826030	34826430	34804363	34826235	NM_013890	Fbxw2
chr2	52741989	52742389	52692205	52742149	NM_019667	Stam2
chr2	53191759	53192159	53192083	53219221	NM_022989	Arl6ip6
chr2	53191759	53192159	53138475	53191187	NM_018785	Prpf40a
chr2	73386628	73387028	73350891	73386398	NM_001080707	Gpr155
chr2	73386628	73387028	73341506	73386398	NM_001190297	Gpr155
chr2	75659511	75659911	75659258	75669407	NM_198090	Hnrnpa3
chr2	75659511	75659911	75659258	75669407	NM_053263	Hnrnpa3
chr2	75659511	75659911	75659289	75665756	NR_033513	Gm6793
chr2	75704617	75705017	75675518	75704641	NM_010902	Nfe2l2
chr2	76369808	76370208	76369983	76383767	NM_153405	Rbm45
chr2	83644282	83644682	83644577	83664616	NM_026934	Zc3h15
chr2	91236802	91237202	91237145	91238357	NR_015464	A330069E16Rik
chr2	91236802	91237202	91211581	91237066	NM_028119	Ddb2
chr2	91649933	91650333	91643687	91649791	NM_001033451	Zfp408
chr2	91649933	91650333	91650117	91672320	NR_027373	Arhgap1
chr2	91649933	91650333	91650117	91672320	NM_001145902	Arhgap1
chr2	91730380	91730780	91730137	91918849	NM_001080754	Ambra1
chr2	91730380	91730780	91730137	91918849	NM_172669	Ambra1
chr2	92459565	92459965	92452764	92460518	NM_145832	Slc35c1
chr2	92459565	92459965	92452764	92459794	NM_211358	Slc35c1
chr2	94406308	94406708	94300765	94406689	NM_183106	Ttc17
chr2	94406308	94406708	94406706	94411680	NR_027831	2810002D19Rik
chr2	104590283	104590683	104590483	104609429	NM_001037326	Cstf3
chr2	104590283	104590683	104590483	104665425	NM_145529	Cstf3
chr2	104590283	104590683	104590483	104611406	NM_177253	Cstf3
chr2	105016702	105017102	104999656	105017027	NM_145380	Eif3m
chr2	106974198	106974598	106962528	106974397	NM_001025102	Arl14ep
chr2	113848543	113848943	113831491	113848661	NM_181416	Arhgap11a
chr2	113848543	113848943	113831491	113848661	NM_181416	Arhgap11a
chr2	117120932	117121332	117121449	117179336	NM_033524	Spred1
chr2	120476242	120476642	120476908	120504919	NM_001109761	Capn3
chr2	120609198	120609598	120604237	120609508	NR_027510	Lrrc57
chr2	120609198	120609598	120604237	120609315	NM_025657	Lrrc57
chr2	120609198	120609598	120609435	120620818	NM_025475	Haus2
chr2	120609198	120609598	120604237	120609358	NM_001159612	Lrrc57
chr2	120609198	120609598	120604237	120609508	NM_001159609	Lrrc57
chr2	120977067	120977467	120977061	121007842	NM_175285	Tmem62
chr2	121008230	121008630	121008407	121016912	NM_010761	Ccndbp1
chr2	121171049	121171449	121171205	121197118	NM_153387	Tubgcp4
chr2	121171049	121171449	121157426	121171149	NM_178889	Zscan29
chr2	121449407	121449807	121449227	121453426	NM_011354	Serf2
chr2	121866657	121867057	121866969	121936207	NM_177054	Casc4
chr2	121866657	121867057	121866969	121936207	NM_001205370	Casc4
chr2	121866657	121867057	121867704	121936207	NM_001205371	Casc4
chr2	126552264	126552664	126553023	126588243	NM_011978	Slc27a2
chr2	130424256	130424656	130417683	130424641	NM_001114541	Pced1a
chr2	130424256	130424656	130417683	130424288	NM_178762	Pced1a
chr2	130424256	130424656	130424319	130444269	NM_030559	Vps16
chr2	130629608	130630008	130589995	130630038	NM_001255993	Ubox5
chr2	130629608	130630008	130589995	130630038	NM_080562	Ubox5
chr2	130629608	130630008	130613837	130630027	NM_001146084	Fastkd5
chr2	130629608	130630008	130613837	130630027	NM_198176	Fastkd5
chr2	130667600	130668000	130667840	130681614	NM_025922	Itpa
chr2	132247574	132247974	132239491	132247788	NM_001141971	Tmem230
chr2	132247574	132247974	132239491	132247788	NM_027478	Tmem230
chr2	140066649	140067049	139833479	140066760	NM_175225	Tasp1
chr2	140066649	140067049	139833479	140066785	NM_001159640	Tasp1
chr2	140066649	140067049	139833479	140066785	NM_001159641	Tasp1
chr2	151542285	151542685	151542498	151561691	NM_008019	Fkbp1a
chr2	152831484	152831884	152780667	152831682	NM_009743	Bcl2l1
chr2	153741432	153741832	153741286	153773314	NM_007896	Mapre1
chr2	154436053	154436453	154436483	154539356	NM_009823	Cbfa2t2
chr2	154436053	154436453	154436483	154539356	NM_172860	Cbfa2t2
chr2	156839635	156840035	156840076	156855531	NM_173396	Tgif2
chr2	157367486	157367886	157367593	157396763	NM_026968	Manbal
chr2	163602343	163602743	163602313	163619013	NM_029512	Ttpal
chr2	163602343	163602743	163602313	163619013	NM_181734	Ttpal
chr2	163995327	163995727	163995196	164018587	NM_018753	Ywhab
chr2	164745732	164746132	164746014	164768219	NM_133763	Dnttip1
chr2	164911461	164911861	164891891	164911750	NM_199027	Zfp335
chr2	165287665	165288065	165276521	165287787	NM_001252574	Slc35c2
chr2	165287665	165288065	165276521	165287838	NR_045544	Slc35c2
chr2	165287665	165288065	165276521	165287838	NM_001252575	Slc35c2
chr2	165287665	165288065	165276521	165287787	NM_001252573	Slc35c2
chr2	166996108	166996508	166948141	166996278	NM_011490	Stau1
chr2	166996108	166996508	166948141	166996278	NM_001109905	Stau1
chr2	167015124	167015524	167015312	167034945	NM_153065	Ddx27
chr2	167421427	167421827	167421720	167476998	NM_148929	Slc9a8
chr2	167421427	167421827	167421720	167476998	NM_178371	Slc9a8
chr2	168080466	168080866	168081003	168101203	NM_021409	Pard6b
chr2	168206920	168207320	168180964	168207062	NM_009628	Adnp
chr2	172393295	172393695	172393793	172429554	NM_001033538	Cass4
chr2	172393295	172393695	172393902	172432860	NM_001080820	Cass4
chr2	172440243	172440643	172440577	172469899	NM_025542	Rtfdc1
chr2	180171314	180171714	180171587	180176283	NM_019822	Adrm1
chr2	181219832	181220232	181220015	181222851	NM_199312	BC051628
chr2	181580951	181581351	181569152	181581973	NM_026765	Uckl1
chr3	5576135	5576535	5560187	5576248	NM_001267714	Pex2
chr3	5576135	5576535	5560187	5576248	NM_001163302	Pex2
chr3	9003634	9004034	8929435	9004515	NM_009412	Tpd52
chr3	9003634	9004034	8929435	9004515	NM_001025263	Tpd52
chr3	28780929	28781329	28781310	28798846	NM_177586	Eif5a2
chr3	33800148	33800548	33800194	33816634	NM_027619	Ttc14
chr3	33800148	33800548	33800194	33816634	NM_025978	Ttc14
chr3	37419575	37419975	37420279	37579095	NM_001163511	Spata5
chr3	37419575	37419975	37404983	37419590	NM_153561	Nudt6
chr3	37419575	37419975	37420279	37579095	NM_021343	Spata5
chr3	51277360	51277760	51276760	51278407	NR_073429	4930577N17Rik
chr3	53863900	53864300	53853375	53863807	NM_026435	Ufm1
chr3	58525744	58526144	58525820	58557501	NM_001005509	Eif2a
chr3	58525744	58526144	58521970	58525884	NM_030685	Serp1
chr3	62506793	62507193	62468641	62506988	NM_028136	Dhx36
chr3	65958082	65958482	65946150	65958225	NM_019937	Ccnl1
chr3	84582461	84582861	84496063	84582625	NM_001081093	Arfip1
chr3	86002280	86002680	85993809	86002491	NM_001001650	Prss48
chr3	88914301	88914701	88909615	88913950	NM_144898	Msto1
chr3	89202769	89203169	89202927	89208679	NM_001077411	Gba
chr3	89202769	89203169	89202939	89208681	NM_008094	Gba
chr3	89418310	89418710	89415471	89418291	NM_016904	Cks1b
chr3	89418310	89418710	89418550	89430029	NM_011368	Shc1
chr3	89773310	89773710	89773608	89783997	NM_027315	Ube2q1
chr3	90080022	90080422	90079520	90100902	NM_001253740	Tpm3
chr3	90080022	90080422	90079520	90100902	NM_001271764	Tpm3
chr3	90433382	90433782	90391379	90433636	NM_145540	Ints3
chr3	90433382	90433782	90391379	90433636	NM_178876	Ints3
chr3	95016001	95016401	95006701	95015238	NM_030074	Zfp687
chr3	95357105	95357505	95323524	95357202	NM_001163642	Setdb1
chr3	95357105	95357505	95323524	95357202	NM_018877	Setdb1
chr3	95658473	95658873	95658720	95663178	NM_008562	Mcl1
chr3	96172187	96172587	96172549	96177564	NM_153053	Sf3b4
chr3	96708398	96708798	96705891	96708560	NM_030094	Nudt17
chr3	96708398	96708798	96705891	96708560	NM_001162925	Nudt17
chr3	116861466	116861866	116861679	116903750	NM_009146	Frrs1
chr3	121815233	121815633	121758909	121815215	NM_008991	Abcd3
chr3	129831089	129831489	129824911	129831396	NM_026578	Gar1
chr3	132683902	132684302	132684143	132838506	NM_001163455	Tbck
chr3	132683902	132684302	132684143	132796834	NM_173032	Tbck
chr3	132683902	132684302	132660497	132683879	NM_007926	Aimp1
chr3	138143742	138144142	138143537	138159820	NM_175389	Trmt10a
chr3	138143742	138144142	138089854	138143388	NM_001163457	Mttp
chr3	138526815	138527215	138526190	138557599	NM_007917	Eif4e
chr3	138526815	138527215	138526420	138526485	NR_035481	Mir1956
chr3	139205352	139205752	139205892	139710299	NM_198659	Stpg2
chr3	145924161	145924561	145924377	145934283	NM_009740	Bcl10
chr3	152210742	152211142	152210457	152236830	NM_057172	Fubp1
chr3	152210742	152211142	152183954	152210299	NM_027287	Dnajb4
chr3	152395811	152396211	152396009	152462826	NM_001080755	Zzz3
chr3	152395811	152396211	152396693	152462826	NM_198416	Zzz3
chr3	152395811	152396211	152396009	152462826	NM_001080755	Zzz3
chr3	152395811	152396211	152396693	152462826	NM_198416	Zzz3
chr3	158031329	158031729	158010492	158031754	NM_001093753	Srsf11
chr4	6190835	6191235	6191104	6219788	NM_026534	Ubxn2b
chr4	32800028	32800428	32800258	32802254	NM_175364	Lyrm2
chr4	33247618	33248018	33245422	33248787	NM_001033225	Pnrc1
chr4	34687163	34687563	34663256	34687438	NM_011895	Slc35a1
chr4	34778240	34778640	34768671	34778337	NM_025471	Smim8
chr4	40948348	40948748	40936397	40948294	NM_009736	Bag1
chr4	40948348	40948748	40936397	40948294	NM_001171739	Bag1
chr4	40948348	40948748	40948552	40965302	NM_029814	Chmp5
chr4	40971190	40971590	40970942	41025992	NM_023739	Nfx1
chr4	41124026	41124426	41114426	41124339	NM_139236	Nol6
chr4	43561983	43562383	43562633	43567060	NM_013497	Creb3
chr4	43561983	43562383	43531512	43562583	NM_011602	Tln1
chr4	43578639	43579039	43578734	43587487	NM_172866	Rgp1
chr4	43578639	43579039	43566927	43578864	NM_172692	Gba2
chr4	45320441	45320841	45316629	45320603	NM_025513	Exosc3
chr4	46138379	46138779	46138510	46172402	NM_001033201	Ncbp1
chr4	46138379	46138779	46114745	46138475	NM_173033	Tstd2
chr4	46650209	46650609	46604389	46650199	NM_198664	Tbc1d2
chr4	48473240	48473640	48430955	48473422	NM_172304	Tex10
chr4	83525445	83525845	83525544	83864670	NM_001081012	Ccdc171
chr4	93334494	93334894	93334147	93335511	NM_026954	Tusc1
chr4	103114442	103114842	103114464	103165749	NM_027696	Mier1
chr4	103114442	103114842	103038064	103114299	NM_146254	Wdr78
chr4	107923404	107923804	107903981	107923589	NM_009949	Cpt2
chr4	111719724	111720124	111720009	111829140	NM_026470	Spata6
chr4	116685890	116686290	116685598	116700000	NM_011034	Prdx1
chr4	116685890	116686290	116684964	116686022	NR_040442	AV051173
chr4	119294577	119294977	119277326	119294513	NM_011732	Ybx1
chr4	126753543	126753943	126743749	126753429	NM_011986	Ncdn
chr4	126753543	126753943	126753769	126854336	NM_133886	AU040320
chr4	126753543	126753943	126753554	126869694	NM_001035525	AU040320
chr4	126753543	126753943	126753769	126869694	NM_001035526	AU040320
chr4	129742117	129742517	129703168	129742303	NR_045036	Khdrbs1
chr4	129742117	129742517	129713814	129742303	NM_011317	Khdrbs1
chr4	132463621	132464021	132458728	132463921	NM_026039	Med18
chr4	132533123	132533523	132530554	132533659	NM_007512	Atpif1
chr4	133545492	133545892	133532541	133546027	NM_010948	Nudc
chr4	133672202	133672602	133661424	133672647	NM_001145955	Pigv
chr4	133672202	133672602	133661424	133672647	NM_178698	Pigv
chr4	134245387	134245787	134243305	134245591	NM_024215	Zfp593
chr4	134535142	134535542	134525554	134535268	NM_001256112	Mtfr1l
chr4	134535142	134535542	134525554	134535387	NM_029759	Mtfr1l
chr4	134930788	134931188	134930979	134937537	NM_026780	Syf2
chr4	136052771	136053171	136049947	136053371	NM_025919	Rpl11
chr4	138725051	138725451	138725324	138744575	NM_008868	Pla2g2c
chr4	138725051	138725451	138718525	138725251	NM_178671	Ubxn10
chr4	138863284	138863684	138799246	138863469	NM_001122954	Pla2g5
chr4	139130965	139131365	139101813	139131113	NM_001163006	Minos1
chr4	139130965	139131365	139101813	139131037	NR_033745	Minos1
chr4	141078158	141078558	141066511	141078345	NM_025383	Necap2
chr4	148558494	148558894	148558426	148582400	NM_016699	Exosc10
chr4	153975025	153975425	153975560	154007225	NM_177673	BC046331
chr4	153975025	153975425	153964448	153975081	NM_007859	Dffb
chr4	154011620	154012020	154011802	154021512	NM_201226	Lrrc47
chr4	155086134	155086534	155074111	155086297	NM_026395	Rer1
chr4	155086134	155086534	155086576	155145507	NM_001081100	Morn1
chr4	155624536	155624936	155608296	155624755	NR_040441	Gm16023
chr4	155624536	155624936	155624868	155649932	NM_007661	Cdk11b
chr4	155803319	155803719	155803617	155808829	NM_025570	Mrpl20
chr4	155812140	155812540	155812488	155824543	NM_207678	Ccnl2
chr4	156235823	156236223	156236009	156247616	NM_021303	Noc2l
chr5	3647731	3648131	3639960	3647936	NM_026033	Gatad1
chr5	22550094	22550494	22486488	22550331	NM_011959	Orc5
chr5	24685436	24685836	24685814	24710555	NM_016736	Nub1
chr5	24685436	24685836	24685814	24710555	NM_016736	Nub1
chr5	25529642	25530042	25530017	25531466	NR_027388	1700096K18Rik
chr5	29434462	29434862	29434666	29452169	NM_001033457	Nom1
chr5	29568798	29569198	29569241	29676077	NM_133907	Ube3c
chr5	31048129	31048529	31036035	31048924	NM_001177622	Slc5a6
chr5	31048129	31048529	31036035	31048562	NM_001177621	Slc5a6
chr5	31048129	31048529	31036035	31048079	NM_177870	Slc5a6
chr5	31048129	31048529	31048639	31054623	NM_027855	Atraid
chr5	31179894	31180294	31156005	31180144	NM_027901	Gtf3c2
chr5	31697732	31698132	31698049	32084739	NM_144541	Bre
chr5	31697732	31698132	31698049	32084739	NM_181279	Bre
chr5	31697732	31698132	31624438	31697610	NM_153196	Rbks
chr5	34169541	34169941	34153896	34169424	NM_146159	Haus3
chr5	34169541	34169941	34007199	34169448	NM_181857	Poln
chr5	36484262	36484662	36484587	36488171	NM_025725	Ccdc96
chr5	36484262	36484662	36473669	36484285	NM_001170454	Tada2b
chr5	38277375	38277775	38277403	38304217	NM_172709	Otop1
chr5	43868980	43869380	43868826	43912374	NM_007646	Cd38
chr5	45669510	45669910	45668700	45669708	NR_073433	1600023N17Rik
chr5	45669510	45669910	45669924	45700547	NM_019438	Ncapg
chr5	53267066	53267466	53267105	53278540	NM_001145433	1810013D10Rik
chr5	72914090	72914490	72914316	72978828	NM_153567	Slain2
chr5	72914090	72914490	72914316	72978828	NM_001113423	Slain2
chr5	76529142	76529542	76529322	76570285	NM_027270	Exoc1
chr5	88554155	88554555	88554482	88556083	NM_023054	Utp3
chr5	91962742	91963142	91948841	91963068	NM_026557	Rchy1
chr5	91962742	91963142	91948841	91962556	NR_073442	Rchy1
chr5	91962742	91963142	91962881	91972137	NR_028429	Thap6
chr5	91962742	91963142	91948841	91963068	NM_001271797	Rchy1
chr5	99978873	99979273	99955935	99978938	NM_001077265	Hnrnpd
chr5	99978873	99979273	99955935	99978938	NM_007516	Hnrnpd
chr5	100416098	100416498	100361648	100416234	NM_026969	Sec31a
chr5	108268709	108269109	108268896	108280521	NM_026106	Dr1
chr5	110109807	110110207	110110091	110129794	NM_001163996	Zfp605
chr5	110448457	110448857	110361751	110448503	NM_001142642	Fbrsl1
chr5	112326080	112326480	112326368	112338073	NM_018783	Tfip11
chr5	113771690	113772090	113772811	113778282	NM_025526	Iscu
chr5	113771690	113772090	113742445	113771649	NM_016926	Sart3
chr5	114128103	114128503	114123933	114128176	NM_175016	Alkbh2
chr5	114690780	114691180	114669499	114690935	NM_019821	Gltp
chr5	121711288	121711688	121711608	121814950	NM_009125	Atxn2
chr5	122614328	122614728	122550203	122614518	NM_009879	Ift81
chr5	124032079	124032479	124004640	124032260	NM_177876	Vps37b
chr5	125475669	125476069	125475872	125517403	NM_030210	Aacs
chr5	130029314	130029714	130029305	130060783	NM_007761	Crcp
chr5	135168648	135169048	135168371	135181852	NM_009745	Bcl7b
chr5	136986760	136987160	136982200	136987882	NM_027318	Znhit1
chr5	136986760	136987160	136987018	136996646	NM_011962	Plod3
chr5	138116708	138117108	138116904	138134259	NM_001044703	Zscan21
chr5	138116708	138117108	138116904	138134259	NM_011757	Zscan21
chr5	138171090	138171490	138164588	138171862	NM_008568	Mcm7
chr5	138171090	138171490	138172020	138178685	NM_021392	Ap4m1
chr5	142629230	142629630	142629583	142669370	NM_178398	Wipi2
chr5	142905717	142906117	142903115	142906724	NM_007393	Actb
chr5	143112773	143113173	142990892	143113020	NM_207110	Rnf216
chr5	143112773	143113173	142990892	143113020	NM_080561	Rnf216
chr5	143314998	143315398	143301071	143315360	NM_172726	E130309D02Rik
chr5	143329103	143329503	143316488	143329238	NM_028379	Zdhhc4
chr5	143329103	143329503	143329307	143332704	NR_027874	0610040B10Rik
chr5	143527870	143528270	143505480	143527993	NM_009007	Rac1
chr5	150665082	150665482	150635972	150665612	NM_201369	N4bp2l2
chr6	8209160	8209560	8209226	8236273	NM_145374	Mios
chr6	8259240	8259640	8259287	8428765	NR_033518	Gm16039
chr6	8259240	8259640	8255935	8259141	NM_026632	Rpa3
chr6	24664856	24665256	24632685	24664995	NM_001167745	Wasl
chr6	24664856	24665256	24613809	24664995	NM_028459	Wasl
chr6	29609620	29610020	29540826	29609607	NM_177296	Tnpo3
chr6	30693311	30693711	30653456	30693682	NM_031998	Tsga14
chr6	39377515	39377915	39334770	39377707	NM_028123	Slc37a3
chr6	39420187	39420587	39397820	39420369	NM_018810	Mkrn1
chr6	39573721	39574121	39573875	39588769	NM_178873	Adck2
chr6	40471140	40471540	40471414	40478587	NM_028358	Ssbp1
chr6	40471140	40471540	40471414	40481823	NM_212468	Ssbp1
chr6	56797246	56797646	56777524	56797813	NM_145958	Kbtbd2
chr6	70792107	70792507	70765719	70792175	NM_009075	Rpia
chr6	72347081	72347481	72347316	72353160	NM_026696	0610030E20Rik
chr6	83794799	83795199	83795056	83802556	NM_019542	Nagk
chr6	83794799	83795199	83795157	83802556	NM_001164187	Nagk
chr6	85961070	85961470	85942268	85961667	NM_028099	Dusp11
chr6	86371210	86371610	86371539	86378902	NM_026506	Snrpg
chr6	86684368	86684768	86675168	86684491	NM_025665	Snrnp27
chr6	88518657	88519057	88503606	88518800	NM_016906	Sec61a1
chr6	113046149	113046549	113046326	113068273	NM_008188	Thumpd3
chr6	113077166	113077566	113077638	113153424	NM_028385	Setd5
chr6	113077166	113077566	113070398	113077244	NR_027008	Gt(ROSA)26Sor
chr6	113077166	113077566	113067428	113077244	NR_027010	Gt(ROSA)26Sor
chr6	113077166	113077566	113070398	113077244	NR_027009	Gt(ROSA)26Sor
chr6	113377381	113377781	113378112	113390447	NM_026552	Arpc4
chr6	113377381	113377781	113366656	113377520	NM_133932	Tada3
chr6	113377381	113377781	113378112	113390447	NM_001170485	Arpc4
chr6	113697283	113697683	113697498	113711068	NM_001033463	Tatdn2
chr6	117916639	117917039	117917293	117925622	NM_001166427	Hnrnpf
chr6	118138919	118139319	118107451	118139140	NM_030165	Csgalnact2
chr6	120363911	120364311	120364098	120444574	NM_145997	Kdm5a
chr6	120363911	120364311	120324321	120364369	NR_045558	Ccdc77
chr6	120463049	120463449	120463196	120483727	NM_008359	Il17ra
chr6	120835920	120836320	120836229	120892842	NM_153516	Bcl2l13
chr6	122339792	122340192	122317730	122339657	NM_001042623	Phc1
chr6	122339792	122340192	122317730	122339657	NR_073364	Phc1
chr6	122339792	122340192	122317730	122340227	NM_001271579	Phc1
chr6	124712018	124712418	124704369	124712178	NM_013536	Emg1
chr6	124712018	124712418	124712288	124716945	NM_007531	Phb2
chr6	125008691	125009091	125009668	125037870	NM_175557	Zfp384
chr6	125008691	125009091	125009237	125037870	NM_001252083	Zfp384
chr6	125039443	125039843	125039847	125049264	NM_133345	Ing4
chr6	125349454	125349854	125349722	125362483	NM_011609	Tnfrsf1a
chr6	135011403	135011803	135011611	135023776	NM_026360	Ddx47
chr6	145211066	145211466	145174871	145210970	NM_177222	Casc1
chr6	145211066	145211466	145211146	145216542	NM_133688	Lyrm5
chr6	145211066	145211466	145211133	145216542	NM_001163628	Lyrm5
chr6	148896091	148896491	148842511	148896126	NM_181541	Caprin2
chr6	149188522	149188922	149157576	149188712	NM_001113424	Amn1
chr7	5020190	5020590	5020375	5033223	NM_001033383	Zfp865
chr7	5080005	5080405	5080234	5098178	NM_010147	Epn1
chr7	5080005	5080405	5080234	5098178	NM_001252454	Epn1
chr7	7298337	7298737	7282315	7299511	NM_011334	Clcn4-2
chr7	12834551	12834951	12834809	12850584	NM_022981	Zfp110
chr7	12921660	12922060	12922310	12926686	NM_009095	Rps5
chr7	13009665	13010065	13005665	13009800	NM_001024699	Zbtb45
chr7	19345022	19345422	19345070	19354830	NM_001127324	Ercc1
chr7	19345022	19345422	19345070	19356524	NM_007948	Ercc1
chr7	25718743	25719143	25711116	25719053	NM_028771	Ccdc97
chr7	28372452	28372852	28359603	28372662	NM_001083912	Plekhg2
chr7	28372452	28372852	28359603	28372662	NM_138752	Plekhg2
chr7	29180416	29180816	29174186	29180673	NM_026545	Psmd8
chr7	29983644	29984044	29983954	30028282	NM_001167873	Zfp568
chr7	29983644	29984044	29983954	30028282	NM_001033355	Zfp568
chr7	30051181	30051581	30036358	30051396	NM_011748	Zfp14
chr7	30051181	30051581	30036358	30051396	NM_178733	Zfp14
chr7	34168335	34168735	34140696	34168529	NM_016682	Uba2
chr7	35555534	35555934	35547184	35555928	NM_033080	Nudt19
chr7	44246257	44246657	44246721	44252319	NM_025880	2410002F23Rik
chr7	44553786	44554186	44549632	44553923	NM_009473	Nr1h2
chr7	44748288	44748688	44731485	44748617	NM_178734	Zfp473
chr7	44748288	44748688	44748628	44777514	NM_133945	Vrk3
chr7	44892439	44892839	44879385	44892366	NM_029365	Med25
chr7	45813716	45814116	45806636	45814316	NM_011181	Cyth2
chr7	45813716	45814116	45806636	45814316	NM_001112701	Cyth2
chr7	46639575	46639975	46443158	46639807	NM_013789	Sergef
chr7	79466053	79466453	79449382	79466273	NM_017462	Polg
chr7	97371460	97371860	97371616	97392158	NM_199035	Alg8
chr7	100121385	100121785	100082112	100121500	NM_133692	Pold3
chr7	100537004	100537404	100537099	100539812	NM_183270	Coa4
chr7	101905769	101906169	101899807	101906359	NM_001081679	Tomt
chr7	101905769	101906169	101905836	101911903	NM_025605	Lamtor1
chr7	118491760	118492160	118485111	118491975	NM_001033380	Itpripl2
chr7	123123878	123124278	123123884	123195296	NM_144925	Tnrc6a
chr7	126200239	126200639	126101718	126200408	NM_028816	Xpo6
chr7	126503292	126503692	126491707	126503302	NM_183020	Atxn2l
chr7	126695712	126696112	126688926	126695783	NR_033446	Slx1b
chr7	126695712	126696112	126688926	126695783	NM_029420	Slx1b
chr7	126695712	126696112	126695999	126696693	NM_175103	Bola2
chr7	126792285	126792685	126785867	126792471	NM_019674	Ppp4c
chr7	127968057	127968457	127967478	127982031	NM_139149	Fus
chr7	129591850	129592250	129591862	129635738	NM_172255	Wdr11
chr7	135716489	135716889	135689787	135716379	NM_001081117	Mki67
chr7	140882163	140882563	140863662	140882309	NM_022433	Sirt3
chr7	140882163	140882563	140863662	140881869	NM_001177804	Sirt3
chr7	140882163	140882563	140863662	140881869	NM_001127351	Sirt3
chr7	140882163	140882563	140882393	140898642	NM_011875	Psmd13
chr7	141447317	141447717	141447649	141451342	NM_026020	Rplp2
chr7	142533227	142533627	142533116	142540742	NM_011288	Mrpl23
chr8	3392818	3393218	3393007	3456600	NM_133962	Arhgef18
chr8	3676253	3676653	3676476	3680921	NM_025701	Trappc5
chr8	11550594	11550994	11514016	11550771	NM_024248	Cars2
chr8	11555613	11556013	11556065	11563250	NM_011919	Ing1
chr8	11758177	11758577	11758329	11835217	NM_001113518	Arhgef7
chr8	11758177	11758577	11758329	11835217	NM_017402	Arhgef7
chr8	13200399	13200799	13176868	13200624	NM_025768	Grtp1
chr8	23237566	23237966	23226609	23237668	NM_024240	Gins4
chr8	25993867	25994267	25980603	25994121	NM_029037	4930444A02Rik
chr8	27174441	27174841	27138772	27174646	NM_029423	Rab11fip1
chr8	27174441	27174841	27138772	27174646	NM_001080813	Rab11fip1
chr8	31168534	31168934	31159467	31168724	NM_026453	Mak16
chr8	35495374	35495774	35465264	35495533	NM_026067	Eri1
chr8	47713736	47714136	47709343	47713931	NM_172407	Cdkn2aip
chr8	64947273	64947673	64947184	64969037	NM_001163747	Tmem192
chr8	64947273	64947673	64947184	64969037	NM_028427	Tmem192
chr8	68368233	68368633	68368458	68375710	NR_038181	1700125H03Rik
chr8	68368233	68368633	68368458	68372293	NR_038189	1700125H03Rik
chr8	69625076	69625476	69610653	69625175	NM_001045553	Zfp868
chr8	69625076	69625476	69610653	69625548	NM_172754	Zfp868
chr8	69790916	69791316	69791162	69807748	NM_133224	Atp13a1
chr8	69901518	69901918	69894181	69902558	NM_023312	Ndufa13
chr8	69901518	69901918	69902214	69903518	NM_032004	Tssk6
chr8	70523063	70523463	70513395	70523180	NM_029366	Kxd1
chr8	70673282	70673682	70673230	70678752	NM_015816	Lsm4
chr8	70777121	70777521	70776861	70777606	NR_029440	2010320M18Rik
chr8	70777121	70777521	70768180	70776712	NM_008841	Pik3r2
chr8	70792409	70792809	70778116	70792433	NM_199308	Mast3
chr8	70873063	70873463	70868226	70873490	NM_026964	Ccdc124
chr8	71371327	71371727	71371297	71373689	NM_029865	Ocel1
chr8	72219530	72219930	72219729	72223775	NM_026455	Fam32a
chr8	72239876	72240276	72240131	72257379	NM_007456	Ap1m1
chr8	72475101	72475501	72460482	72475233	NM_138585	Cherp
chr8	81014928	81015328	80980732	81014906	NM_027554	Usp38
chr8	83607991	83608391	83608174	83611903	NM_018808	Dnajb1
chr8	84104528	84104928	84097071	84104762	NM_172502	Dcaf15
chr8	84256615	84257015	84250575	84257324	NM_026423	Mri1
chr8	85840719	85841119	85841001	86060642	NM_199446	Phkb
chr8	85840719	85841119	85717556	85840949	NM_028007	Itfg1
chr8	86623779	86624179	86624042	86716638	NM_025827	Lonp2
chr8	90828601	90829001	90828834	91054508	NM_177224	Chd9
chr8	95715759	95716159	95715912	95719004	NM_001035123	Setd6
chr8	104248396	104248796	104226690	104248558	NR_045642	Tk2
chr8	104248396	104248796	104226690	104248558	NM_021028	Tk2
chr8	104509710	104510110	104446718	104509887	NM_180958	Ccdc79
chr8	104641494	104641894	104639838	104641728	NM_026753	Fam96b
chr8	105965939	105966339	105943589	105966115	NM_009195	Slc12a4
chr8	105965939	105966339	105943589	105966115	NR_045594	Slc12a4
chr8	106935480	106935880	106935749	107014192	NM_009229	Sntb2
chr8	110846812	110847212	110810491	110846803	NM_133953	Sf3b3
chr8	110846812	110847212	110847023	110882234	NM_133973	Cog4
chr8	111056117	111056517	111056338	111057599	NM_028274	Exosc6
chr8	116943186	116943586	116943392	116960445	NM_177700	Atmin
chr8	120101167	120101567	120081094	120101472	NM_133967	Zdhhc7
chr8	123065593	123065993	123065507	123097751	NM_153176	Spg7
chr8	123212551	123212951	123212857	123222045	NM_177279	4732415M23Rik
chr8	123212551	123212951	123204260	123212788	NM_145606	Chmp1a
chr8	123373545	123373945	123373823	123401892	NM_001037878	Tcf25
chr8	123373545	123373945	123373752	123403812	NM_025804	Tcf25
chr8	123373545	123373945	123373834	123404173	NM_001037877	Tcf25
chr8	124021301	124021701	123996312	124021309	NM_133966	Taf5l
chr8	124520503	124520903	124520766	124552007	NM_029746	Cog2
chr8	124721936	124722336	124722138	124734123	NM_026855	Arv1
chr8	124721936	124722336	124671326	124721975	NM_145607	Ttc13
chr8	125012691	125013091	125012996	125034192	NM_016909	Tsnax
chr8	125669652	125670052	125669817	125673365	NM_028908	4933403G14Rik
chr8	128685479	128685879	128685653	128733579	NM_010578	Itgb1
chr9	8003551	8003951	7932000	8004596	NM_001171147	Yap1
chr9	8003551	8003951	7932000	8004596	NM_009534	Yap1
chr9	13749005	13749405	13749180	13806481	NM_023858	Mtmr2
chr9	13749005	13749405	13749180	13806481	NR_024025	Mtmr2
chr9	18292087	18292487	18292266	18314000	NM_025844	Chordc1
chr9	20888004	20888404	20888174	20892179	NM_145610	Ppan
chr9	21073396	21073796	21067519	21073514	NM_001039824	Fdx1l
chr9	21616054	21616454	21616168	21704230	NM_001174079	Smarca4
chr9	21616054	21616454	21616168	21704230	NM_001174078	Smarca4
chr9	27030239	27030639	27004501	27030094	NM_178027	Vps26b
chr9	27030239	27030639	27030174	27095315	NM_178113	Ncapd3
chr9	37488999	37489399	37489320	37524150	NM_146222	Msantd2
chr9	45055095	45055495	45055187	45065169	NM_176993	Mpzl3
chr9	45055095	45055495	45055216	45074888	NM_001093749	Mpzl3
chr9	45906171	45906571	45863690	45906877	NM_178709	Rnf214
chr9	45906171	45906571	45906568	45929722	NM_008794	Pcsk7
chr9	45984586	45984986	45965310	45984871	NM_008775	Pafah1b2
chr9	50617114	50617514	50605239	50617464	NM_212449	AU019823
chr9	50617114	50617514	50605239	50617464	NM_001134902	AU019823
chr9	50617114	50617514	50617320	50625000	NM_028300	Pih1d2
chr9	51008982	51009382	50892800	51009073	NM_178710	Sik2
chr9	55208777	55209177	55208934	55224433	NM_028049	Fbxo22
chr9	56418861	56419261	56418845	56496936	NM_025812	Hmg20a
chr9	57910722	57911122	57910985	57929968	NM_027086	Ubl7
chr9	57910722	57911122	57910985	57929968	NM_001122873	Ubl7
chr9	59353261	59353661	59321965	59353508	NM_175325	Bbs4
chr9	59486699	59487099	59388553	59486374	NM_019927	Arih1
chr9	64049894	64050294	64049828	64054100	NR_040713	1110036E04Rik
chr9	64737739	64738139	64715299	64737756	NM_017382	Rab11a
chr9	65032272	65032672	65032457	65082651	NM_028906	Dpp8
chr9	65580054	65580454	65554383	65580034	NM_153119	Plekho2
chr9	65884828	65885228	65828925	65885173	NM_001170907	Trip4
chr9	65908619	65909019	65909009	66045014	NM_173185	Csnk1g1
chr9	65908619	65909019	65828925	65908794	NM_019797	Trip4
chr9	66060048	66060448	66060168	66066629	NM_011149	Ppib
chr9	70657205	70657605	70599013	70657174	NM_172772	Fam63b
chr9	78395986	78396386	78395776	78423589	NM_001191044	Ddx43
chr9	79793163	79793563	79768940	79793430	NM_133718	Tmem30a
chr9	79793163	79793563	79793640	79803235	NR_040734	4930429F24Rik
chr9	102626115	102626515	102626295	102634244	NM_181394	Anapc13
chr9	102626115	102626515	102586577	102626124	NM_001081122	Cep63
chr9	107554225	107554625	107554582	107562267	NM_019713	Rassf1
chr9	107872491	107872891	107773558	107872819	NM_029169	Rbm6
chr9	107872491	107872891	107773558	107872819	NM_011251	Rbm6
chr9	108339035	108339435	108339079	108340344	NM_008160	Gpx1
chr9	108649208	108649608	108602942	108649380	NM_011790	Arih2
chr9	109095115	109095515	109095435	109119915	NM_172775	Plxnb1
chr9	110407990	110408390	110385088	110408210	NM_001081043	Ptpn23
chr9	110476611	110477011	110476957	110525174	NM_010628	Kif9
chr9	110476611	110477011	110476993	110524440	NM_001163569	Kif9
chr9	110476611	110477011	110425925	110476694	NM_177771	Klhl18
chr9	110533033	110533433	110532596	110618633	NM_001081340	Setd2
chr9	114640014	114640414	114585873	114640200	NM_153585	Cnot10
chr9	118040316	118040716	118040498	118060484	NM_001048146	Azi2
chr9	118040316	118040716	118040498	118063907	NM_013727	Azi2
chr9	120127463	120127863	120127765	120132369	NM_011029	Rpsa
chr9	121277421	121277821	120964453	121277172	NM_177589	Ulk4
chr9	121718763	121719163	121719180	121756841	NM_010918	Nktr
chr9	122950570	122950970	122951080	123018733	NM_010620	Kif15
chr9	122950570	122950970	122945088	122951000	NM_025419	1110059G10Rik
chr9	124423958	124424358	124423255	124424856	NR_027950	4930526I15Rik
chr9	124423958	124424358	124423786	124424856	NR_015516	4930526I15Rik
chrX	36796123	36796523	36795651	36798806	NM_007451	Slc25a5

## Sheet: N16h_intragenic_peak_to_genes
peak_chr	peak_start	peak_end	gene_start	gene_end	gene_id	gene_name
chr1	12744501	12744901	12692429	12860372	NM_001198565	Sulf1
chr1	12744501	12744901	12718544	12860372	NM_172294	Sulf1
chr1	12744501	12744901	12692429	12860372	NM_001198566	Sulf1
chr1	62181714	62182114	61638823	62642284	NM_001081050	Pard3b
chr1	74304109	74304509	74285033	74353692	NM_001039509	Pnkd
chr1	86527882	86528282	86526735	86530698	NM_008972	Ptma
chr1	86858861	86859261	86703803	87050097	NM_001172157	Dis3l2
chr1	86858861	86859261	86703803	87050097	NM_153530	Dis3l2
chr1	121327649	121328049	121304352	121332589	NM_178082	Insig2
chr1	133397541	133397941	133382299	133424212	NM_011439	Sox13
chr1	135507794	135508194	135434579	135585355	NM_173437	Nav1
chr1	152573127	152573527	152517529	152625111	NM_016846	Rgl1
chr1	156668616	156669016	156653616	156674339	NM_023141	Tor3a
chr1	161969070	161969470	161942088	161979636	NM_001204904	4930558K02Rik
chr1	172217124	172217524	172209893	172219895	NM_009813	Casq1
chr1	178336386	178336786	178328299	178337784	NM_016805	Hnrnpu
chr10	4107639	4108039	3973074	4167081	NM_001170785	Mthfd1l
chr10	4107639	4108039	3973074	4156130	NM_172308	Mthfd1l
chr10	4107639	4108039	3973074	4156130	NM_001170786	Mthfd1l
chr10	4375275	4375675	4367073	4388108	NM_001033466	Zbtb2
chr10	10996785	10997185	10686058	11082331	NM_001114333	Grm1
chr10	10996785	10997185	10686058	11082331	NM_016976	Grm1
chr10	14018073	14018473	13966378	14151378	NM_010437	Hivep2
chr10	26334075	26334475	26275451	26375185	NM_172787	L3mbtl3
chr10	39106944	39107344	38965514	39110188	NM_010681	Lama4
chr10	59558668	59559068	59446983	59616692	NM_001033259	Ccdc109a
chr10	67083576	67083976	67009188	67096988	NM_001204915	Reep3
chr10	67083576	67083976	67009188	67096988	NM_178606	Reep3
chr10	77131564	77131964	77052178	77166530	NM_009929	Col18a1
chr10	80102494	80102894	79697304	80369637	NR_038088	Bc1
chr10	85539423	85539823	85386813	85660292	NM_028709	Btbd11
chr10	90804597	90804997	90576690	90972984	NM_001177398	Anks1b
chr10	90804597	90804997	90576690	90972984	NM_001177396	Anks1b
chr10	90804597	90804997	90575726	90972984	NM_001177397	Anks1b
chr10	90804597	90804997	89873508	90972984	NM_001128086	Anks1b
chr10	95242001	95242401	95174745	95324097	NM_009950	Cradd
chr11	3157770	3158170	3131849	3193463	NM_030207	Sfi1
chr11	3353048	3353448	3343382	3356141	NM_001034030	Limk2
chr11	3353048	3353448	3343382	3409235	NM_010718	Limk2
chr11	3353048	3353448	3239901	3462990	NR_037301	Mir3470a
chr11	3353048	3353448	3343296	3371392	NM_173053	Limk2
chr11	3535646	3536046	3517521	3539292	NM_001159284	Smtn
chr11	3535646	3536046	3517521	3539292	NM_013870	Smtn
chr11	8575733	8576133	8431651	8664535	NM_001083587	Tns3
chr11	20231167	20231567	20227036	20249424	NM_172260	Cep68
chr11	61529259	61529659	61517248	61579687	NM_001252188	Epn2
chr11	61529259	61529659	61517248	61579687	NM_010148	Epn2
chr11	75178510	75178910	75177642	75190483	NM_144491	Dph1
chr11	77348088	77348488	77216424	77460219	NM_177710	Ssh2
chr11	86701149	86701549	86694652	86757492	NM_001003908	Cltc
chr11	88627407	88627807	88339381	88718229	NM_054043	Msi2
chr11	95586052	95586452	95568820	95587698	NM_033217	Ngfr
chr11	95704961	95705361	95700105	95712754	NR_045780	1110035M17Rik
chr11	107417208	107417608	107207891	107470720	NM_145823	Pitpnc1
chr12	8547393	8547793	8528482	8599066	NM_177802	Slc7a15
chr12	33345750	33346150	33302514	33368277	NM_001033436	Atxn7l1
chr12	55376990	55377390	55302636	55382491	NM_025373	1110008L16Rik
chr12	55376990	55377390	55370694	55491306	NR_035430	Mir1198
chr12	76216646	76217046	76198689	76246746	NM_019784	Tex21
chr12	76216646	76217046	76203984	76246746	NM_001159532	Tex21
chr12	86501819	86502219	86361116	86521628	NM_001159500	Esrrb
chr12	86501819	86502219	86421643	86521628	NM_011934	Esrrb
chr13	23585071	23585471	23583669	23621094	NM_001177653	Hist1h2be
chr13	23585071	23585471	23583669	23621124	NM_178194	Hist1h2be
chr13	28780478	28780878	28460033	28885422	NR_045054	2610307P16Rik
chr13	28780478	28780878	28460033	28885422	NR_045053	2610307P16Rik
chr13	63555979	63556379	63511532	63565520	NM_008957	Ptch1
chr13	98029980	98030380	97898594	98206165	NM_012026	Arhgef28
chr13	111807587	111807987	111746434	111808983	NM_011945	Map3k1
chr14	21088761	21089161	21052573	21448569	NM_134079	Adk
chr14	21088761	21089161	21076151	21448569	NM_001243041	Adk
chr14	25754802	25755202	25711639	25768856	NM_001101433	Zcchc24
chr14	27045006	27045406	27039000	27107286	NM_134437	Il17rd
chr14	32379703	32380103	32376501	32388373	NM_001034037	1700024G13Rik
chr14	34549137	34549537	34526698	34588607	NM_001039074	Ldb3
chr14	34549137	34549537	34526698	34588681	NM_001039071	Ldb3
chr14	34549137	34549537	34526698	34588681	NM_011918	Ldb3
chr14	34693967	34694367	34673927	34746217	NM_001004436	Wapal
chr14	54412000	54412400	54369441	54417679	NM_001253679	Slc7a7
chr14	54412000	54412400	54369441	54417702	NM_011405	Slc7a7
chr14	58101411	58101811	58072685	58112720	NM_013518	Fgf9
chr14	77519404	77519804	77156762	77721763	NM_172813	Enox1
chr14	77519404	77519804	77156762	77721763	NM_001253759	Enox1
chr14	78289025	78289425	78277445	78308043	NM_011613	Tnfsf11
chr15	59652951	59653351	59648653	59657099	NM_144549	Trib1
chr15	62092705	62093105	62037986	62250975	NR_003368	Pvt1
chr15	79752976	79753376	79742697	79757394	NR_045069	Gm16576
chr15	85247099	85247499	85206007	85286294	NM_010180	Fbln1
chr15	102240517	102240917	102234939	102246352	NM_001042727	Rarg
chr15	102240517	102240917	102234939	102257483	NM_011244	Rarg
chr16	22403655	22404055	22381312	22439570	NM_023794	Etv5
chr16	22411807	22412207	22381312	22439570	NM_023794	Etv5
chr16	30510498	30510898	30368175	31275697	NR_035427	Mir1195
chr17	27799905	27800305	27751231	27820542	NM_001044719	D17Wsu92e
chr17	27799905	27800305	27751231	27820542	NM_001271511	D17Wsu92e
chr17	47521618	47522018	47505050	47599688	NM_001081636	Ccnd3
chr17	47521618	47522018	47505050	47599688	NM_001081635	Ccnd3
chr17	74300070	74300470	74299473	74316211	NM_001146224	Dpy30
chr17	74300070	74300470	74299473	74323944	NM_024428	Dpy30
chr17	74300070	74300470	74299473	74316433	NM_001146223	Dpy30
chr17	74300070	74300470	74299473	74316394	NM_001146222	Dpy30
chr17	83728917	83729317	83706162	83792877	NM_001171054	Mta3
chr17	83728917	83729317	83706162	83792877	NM_001171053	Mta3
chr17	83728917	83729317	83706162	83814905	NM_054082	Mta3
chr17	83728917	83729317	83706162	83805422	NM_001171052	Mta3
chr17	85341390	85341790	85090699	85458580	NM_028576	Camkmt
chr18	13712612	13713012	13687013	13972733	NM_145492	Zfp521
chr18	33835865	33836265	33796326	34007206	NM_013512	Epb4.1l4a
chr18	65587171	65587571	65580229	65689436	NM_207255	Zfp532
chr18	67299614	67300014	67289222	67318841	NM_053261	Impa2
chr18	67497685	67498085	67488208	67549173	NM_176832	Spire1
chr18	67497685	67498085	67488208	67552721	NM_194355	Spire1
chr18	73665358	73665758	73639012	73703741	NM_008540	Smad4
chr19	5491452	5491852	5490454	5494031	NM_007687	Cfl1
chr19	6281335	6281735	6276895	6300096	NM_010119	Ehd1
chr19	17356123	17356523	17326140	17372844	NM_010265	Gcnt1
chr19	31082857	31083257	30564486	31765033	NM_001013833	Prkg1
chr19	42409857	42410257	42283036	42431783	NM_145123	Crtac1
chr19	56963937	56964337	56912353	57008575	NM_146102	Afap1l2
chr19	56963937	56964337	56912353	57008575	NM_001177796	Afap1l2
chr19	57358306	57358706	57323196	57360899	NR_040316	B230217O12Rik
chr2	20669548	20669948	20519512	20810535	NM_001177631	Etl4
chr2	20669548	20669948	20510046	20810535	NM_178059	Etl4
chr2	20669548	20669948	20289912	20810535	NM_001081006	Etl4
chr2	20669548	20669948	20510046	20810535	NM_029895	Etl4
chr2	20669548	20669948	20519512	20810535	NM_001177630	Etl4
chr2	31068585	31068985	31053234	31142008	NM_019406	Fnbp1
chr2	31068585	31068985	31026205	31142008	NM_001038700	Fnbp1
chr2	31068585	31068985	31026205	31096500	NM_001177650	Fnbp1
chr2	31068585	31068985	31026205	31142008	NM_001177649	Fnbp1
chr2	31081455	31081855	31053234	31142008	NM_019406	Fnbp1
chr2	31081455	31081855	31026205	31142008	NM_001038700	Fnbp1
chr2	31081455	31081855	31026205	31096500	NM_001177650	Fnbp1
chr2	31081455	31081855	31026205	31142008	NM_001177649	Fnbp1
chr2	37786521	37786921	37776248	37799103	NM_001163566	Crb2
chr2	38555788	38556188	38511696	38587490	NM_021606	Nek6
chr2	38555788	38556188	38511875	38587490	NM_001159631	Nek6
chr2	57256371	57256771	57237677	57370719	NM_001145820	Gpd2
chr2	57256371	57256771	57238381	57370719	NM_010274	Gpd2
chr2	120476242	120476642	120463592	120504919	NM_007601	Capn3
chr2	120476242	120476642	120463592	120504919	NM_001177799	Capn3
chr2	138265214	138265614	138256583	138287422	NM_001025431	Btbd3
chr2	157464680	157465080	157424292	157471838	NM_001025395	Src
chr2	157464680	157465080	157424292	157471838	NM_009271	Src
chr2	180740451	180740851	180725338	180742278	NM_183161	Slc17a9
chr2	181580951	181581351	181578479	181585115	NR_027289	Gm16119
chr2	181580951	181581351	181579531	181582150	NR_027290	Gm16119
chr3	51277360	51277760	51255664	51325987	NM_023502	Elf2
chr3	62341878	62342278	62338776	62462221	NM_001081295	Arhgef26
chr3	88157882	88158282	88142394	88169167	NM_133665	Mef2d
chr3	152231716	152232116	152210457	152236830	NM_057172	Fubp1
chr4	40227242	40227642	40203776	40239825	NM_172689	Ddx58
chr4	57279190	57279590	57190840	57301837	NM_011207	Ptpn3
chr4	57690842	57691242	57568247	57717128	NM_172868	Palm2
chr4	98727921	98728321	98726753	98738486	NM_001081202	L1td1
chr4	104368647	104369047	104367570	104744842	NM_177259	Dab1
chr4	104368647	104369047	104367559	104680382	NM_010014	Dab1
chr4	108182258	108182658	108181933	108217922	NM_001167936	Zyg11a
chr4	117120342	117120742	117119217	117125725	NR_024078	Btbd19
chr4	117367171	117367571	117271463	117496915	NM_025739	Rnf220
chr4	133040444	133040844	133011505	133078110	NM_146155	Ahdc1
chr4	134081554	134081954	134068451	134092504	NM_001162970	Aim1l
chr4	134245387	134245787	134243762	134245873	NR_040435	E130218I03Rik
chr4	134245387	134245787	134243762	134245873	NR_040436	E130218I03Rik
chr4	136179898	136180298	136172393	136196056	NM_177733	E2f2
chr4	142205506	142205906	142102389	142210208	NM_144531	Kazn
chr4	142205506	142205906	142139239	142210208	NM_001109684	Kazn
chr4	142205506	142205906	142139239	142239401	NM_001109685	Kazn
chr5	20701869	20702269	19227045	20704791	NM_001170746	Magi2
chr5	20701869	20702269	19907517	20704791	NM_015823	Magi2
chr5	20701869	20702269	19907517	20704792	NM_001170745	Magi2
chr5	28209790	28210190	28205462	28237873	NM_175651	Cnpy1
chr5	76853605	76854005	76840598	76873554	NM_001163793	C530008M17Rik
chr5	98255742	98256142	98254183	98277030	NM_010203	Fgf5
chr5	115181247	115181647	115168690	115186121	NM_013879	Cabp1
chr5	116456876	116457276	116438721	116465487	NR_015595	2410137F16Rik
chr5	116456876	116457276	116439272	116591817	NM_026886	Srrm4
chr5	129155208	129155608	129096749	129204599	NM_001081342	Gpr133
chr5	131849633	131850033	131437681	132542343	NM_177047	Auts2
chr5	135962199	135962599	135960222	135974476	NM_001160366	Srcrb4d
chr5	137306066	137306466	137295703	137307674	NM_031405	Srrt
chr5	137306066	137306466	137295703	137307674	NM_001109909	Srrt
chr5	148550414	148550814	148504630	148552788	NM_011908	Ubl3
chr6	5019114	5019514	4903319	5165661	NM_181595	Ppp1r9a
chr6	94647585	94647985	94604528	94700145	NM_008377	Lrig1
chr6	111371800	111372200	110645597	111567230	NM_177328	Grm7
chr6	117916639	117917039	117907803	117925622	NM_001166429	Hnrnpf
chr6	117916639	117917039	117907803	117925622	NM_001166428	Hnrnpf
chr6	117916639	117917039	117906781	117925622	NM_001166430	Hnrnpf
chr6	117916639	117917039	117900339	117925622	NM_001166432	Hnrnpf
chr6	117916639	117917039	117906781	117925622	NM_133834	Hnrnpf
chr6	137495196	137495596	137477244	137571009	NM_001271587	Eps8
chr6	137495196	137495596	137477244	137649285	NM_007945	Eps8
chr6	137495196	137495596	137477244	137571009	NM_001271595	Eps8
chr6	137495196	137495596	137477244	137519895	NM_001271589	Eps8
chr6	137495196	137495596	137477244	137649285	NM_001271588	Eps8
chr7	3347963	3348363	3336584	3366948	NM_133189	Cacng7
chr7	19256632	19257032	19256929	19271854	NM_009499	Vasp
chr7	130890878	130891278	130865909	130913302	NM_133942	Plekha1
chr7	133115151	133115551	132987010	133123483	NM_009980	Ctbp2
chr7	138856750	138857150	138846385	138883056	NM_026391	Ppp2r2d
chr7	144898459	144898859	144896531	144900951	NM_008003	Fgf15
chr8	10925546	10925946	10924426	10928457	NR_030715	3930402G23Rik
chr8	11758177	11758577	11728104	11827152	NM_001113517	Arhgef7
chr8	22860436	22860836	22859538	22943262	NM_001081149	Kat6a
chr8	33885579	33885979	33803953	33929841	NM_001042675	Rbpms
chr8	33885579	33885979	33782643	33929841	NM_001042674	Rbpms
chr8	33885579	33885979	33782643	33929841	NM_019733	Rbpms
chr8	47673304	47673704	47667177	47675159	NM_023503	Ing2
chr8	67901384	67901784	67689081	67910946	NM_030263	Psd3
chr8	70914688	70915088	70905973	70917529	NM_173013	Map1s
chr8	78556756	78557156	78509334	78734005	NM_029736	Slc10a7
chr8	78719929	78720329	78509334	78734005	NM_029736	Slc10a7
chr8	84660987	84661387	84661330	84662852	NM_010499	Ier2
chr8	111056117	111056517	111033966	111056870	NM_146217	Aars
chr8	111898619	111899019	111889134	111910199	NM_019950	Chst5
chr8	119566392	119566792	119561977	119575200	NM_175185	Hsdl1
chr8	120631938	120632338	120608601	120634382	NM_197988	1190005I06Rik
chr8	125460411	125460811	125418062	125492710	NM_001081337	Sipa1l2
chr9	40782319	40782719	40685963	40784046	NM_133733	Clmp
chr9	57807153	57807553	57790504	57834234	NM_019689	Arid3b
chr9	72808138	72808538	72807273	72917307	NM_175485	Prtg
chr9	88332493	88332893	88327608	88372089	NM_011851	Nt5e
chr9	92260903	92261303	92250193	92272561	NM_011636	Plscr1
chr9	96705592	96705992	96685422	96731675	NM_175537	Zbtb38
chr9	96719594	96719994	96685422	96731675	NM_175537	Zbtb38
chr9	104088409	104088809	104063702	104127646	NM_175324	Acad11
chr9	110206076	110206476	110132023	110240178	NM_009211	Smarcc1
chrX	166243510	166243910	166238942	166389033	NM_023122	Gpm6b
chrX	166243510	166243910	166238942	166389033	NM_001177961	Gpm6b

## Sheet: N16h_promoter.bed
chr1	4857461	4857861
chr1	20820265	20820665
chr1	24678551	24678951
chr1	37864863	37865263
chr1	55130870	55131270
chr1	58392929	58393329
chr1	60409299	60409699
chr1	63113380	63113780
chr1	74304109	74304509
chr1	74661790	74662190
chr1	75521297	75521697
chr1	84838574	84838974
chr1	86154456	86154856
chr1	87755709	87756109
chr1	90603145	90603545
chr1	91540404	91540804
chr1	93801736	93802136
chr1	93803690	93804090
chr1	118311106	118311506
chr1	118388812	118389212
chr1	119526223	119526623
chr1	121327649	121328049
chr1	128359274	128359674
chr1	133660717	133661117
chr1	134415288	134415688
chr1	134494412	134494812
chr1	151344298	151344698
chr1	161034607	161035007
chr1	161070360	161070760
chr1	161969070	161969470
chr1	164275375	164275775
chr1	166003086	166003486
chr1	171410976	171411376
chr1	172376305	172376705
chr1	178318491	178318891
chr1	180850813	180851213
chr1	181352537	181352937
chr1	183388729	183389129
chr10	4386957	4387357
chr10	4432285	4432685
chr10	7725807	7726207
chr10	11149193	11149593
chr10	13192625	13193025
chr10	14705286	14705686
chr10	20952255	20952655
chr10	23787154	23787554
chr10	29143594	29143994
chr10	40025192	40025592
chr10	40246898	40247298
chr10	42501705	42502105
chr10	42678795	42679195
chr10	43221070	43221470
chr10	59221402	59221802
chr10	61147490	61147890
chr10	62946737	62947137
chr10	63243497	63243897
chr10	71237913	71238313
chr10	77259067	77259467
chr10	79681749	79682149
chr10	79854831	79855231
chr10	80102494	80102894
chr10	80754760	80755160
chr10	81605120	81605520
chr10	83359888	83360288
chr10	89686092	89686492
chr10	95514777	95515177
chr10	105841158	105841558
chr10	117063647	117064047
chr10	117376796	117377196
chr10	121586542	121586942
chr10	123076163	123076563
chr10	127211550	127211950
chr10	128704442	128704842
chr10	128748585	128748985
chr11	3193245	3193645
chr11	6388982	6389382
chr11	6546571	6546971
chr11	6625848	6626248
chr11	22859236	22859636
chr11	23306159	23306559
chr11	29247167	29247567
chr11	29526208	29526608
chr11	30771557	30771957
chr11	32221145	32221545
chr11	32226317	32226717
chr11	40692413	40692813
chr11	44470237	44470637
chr11	46312222	46312622
chr11	53300502	53300902
chr11	58977908	58978308
chr11	60913565	60913965
chr11	61929922	61930322
chr11	62457206	62457606
chr11	69920415	69920815
chr11	70647283	70647683
chr11	70764119	70764519
chr11	71004267	71004667
chr11	72207106	72207506
chr11	72795858	72796258
chr11	75178510	75178910
chr11	77893924	77894324
chr11	78037714	78038114
chr11	79962292	79962692
chr11	84879621	84880021
chr11	86757336	86757736
chr11	93885637	93886037
chr11	96977209	96977609
chr11	97883628	97884028
chr11	100545478	100545878
chr11	100713673	100714073
chr11	101732804	101733204
chr11	102819506	102819906
chr11	102924959	102925359
chr11	106487674	106488074
chr11	106788851	106789251
chr11	107479359	107479759
chr11	109362922	109363322
chr11	113683853	113684253
chr11	116023971	116024371
chr11	117076582	117076982
chr11	118290164	118290564
chr11	119299821	119300221
chr11	119491200	119491600
chr11	119913807	119914207
chr11	120581372	120581772
chr11	120672809	120673209
chr11	121354193	121354593
chr12	4234087	4234487
chr12	4817424	4817824
chr12	11265801	11266201
chr12	17348183	17348583
chr12	21373395	21373795
chr12	32378780	32379180
chr12	38779332	38779732
chr12	52602736	52603136
chr12	57230536	57230936
chr12	59219587	59219987
chr12	69197006	69197406
chr12	69296490	69296890
chr12	71015197	71015597
chr12	72760904	72761304
chr12	79172234	79172634
chr12	80462920	80463320
chr12	80945217	80945617
chr12	86241602	86242002
chr12	91590325	91590725
chr12	99884247	99884647
chr12	100187339	100187739
chr12	111574361	111574761
chr12	111713096	111713496
chr13	8870907	8871307
chr13	21944933	21945333
chr13	22041244	22041644
chr13	46727941	46728341
chr13	53377194	53377594
chr13	54694001	54694401
chr13	55634762	55635162
chr13	58128714	58129114
chr13	58385053	58385453
chr13	59585032	59585432
chr13	59822944	59823344
chr13	63815377	63815777
chr13	64432335	64432735
chr13	69611861	69612261
chr13	95375142	95375542
chr13	96388018	96388418
chr13	98262798	98263198
chr13	99344509	99344909
chr13	113794171	113794571
chr13	119790850	119791250
chr14	16365662	16366062
chr14	20674093	20674493
chr14	25693804	25694204
chr14	26669777	26670177
chr14	27038626	27039026
chr14	31494839	31495239
chr14	32085219	32085619
chr14	45388693	45389093
chr14	49066340	49066740
chr14	52304643	52305043
chr14	54426697	54427097
chr14	57826092	57826492
chr14	61681179	61681579
chr14	62332151	62332551
chr14	65097987	65098387
chr14	67008913	67009313
chr14	70153584	70153984
chr14	70351916	70352316
chr14	73385060	73385460
chr14	76110751	76111151
chr14	105258631	105259031
chr14	105897158	105897558
chr14	121878208	121878608
chr14	122106825	122107225
chr15	10485741	10486141
chr15	25622060	25622460
chr15	25984119	25984519
chr15	34443212	34443612
chr15	39112637	39113037
chr15	58134984	58135384
chr15	76879009	76879409
chr15	80233956	80234356
chr15	80255080	80255480
chr15	82127803	82128203
chr15	83148688	83149088
chr15	85335991	85336391
chr15	89373690	89374090
chr15	90224085	90224485
chr15	100551689	100552089
chr15	102279291	102279691
chr15	103214781	103215181
chr16	3884476	3884876
chr16	11254266	11254666
chr16	13109532	13109932
chr16	17530902	17531302
chr16	17910973	17911373
chr16	20516787	20517187
chr16	20672584	20672984
chr16	22857466	22857866
chr16	30587480	30587880
chr16	32099697	32100097
chr16	32246912	32247312
chr16	32867967	32868367
chr16	32914245	32914645
chr16	38522481	38522881
chr16	49855152	49855552
chr16	56075153	56075553
chr16	84834746	84835146
chr16	87495719	87496119
chr16	91484817	91485217
chr16	93832029	93832429
chr16	93883581	93883981
chr17	6106294	6106694
chr17	9167554	9167954
chr17	14943061	14943461
chr17	15527156	15527556
chr17	22423919	22424319
chr17	24414713	24415113
chr17	24527689	24528089
chr17	25184363	25184763
chr17	26973115	26973515
chr17	31512051	31512451
chr17	33909221	33909621
chr17	33951338	33951738
chr17	35135206	35135606
chr17	35241533	35241933
chr17	35504876	35505276
chr17	35916405	35916805
chr17	35979224	35979624
chr17	36271208	36271608
chr17	45572662	45573062
chr17	56036469	56036869
chr17	56609480	56609880
chr17	66111353	66111753
chr17	70990392	70990792
chr17	71002084	71002484
chr17	74528027	74528427
chr17	79615319	79615719
chr17	80062029	80062429
chr17	85090421	85090821
chr17	86752970	86753370
chr18	6136606	6137006
chr18	6489939	6490339
chr18	10609876	10610276
chr18	12128427	12128827
chr18	23954435	23954835
chr18	24020590	24020990
chr18	24121752	24122152
chr18	31788735	31789135
chr18	31911173	31911573
chr18	32240132	32240532
chr18	34931940	34932340
chr18	46597472	46597872
chr18	46598342	46598742
chr18	52465381	52465781
chr18	56707397	56707797
chr18	56975245	56975645
chr18	60774428	60774828
chr18	61176859	61177259
chr18	61554846	61555246
chr18	63692312	63692712
chr18	67724306	67724706
chr18	70567950	70568350
chr18	74063928	74064328
chr18	75005503	75005903
chr18	77713820	77714220
chr18	77767452	77767852
chr18	80469469	80469869
chr19	4191668	4192068
chr19	5295337	5295737
chr19	5366678	5367078
chr19	5389478	5389878
chr19	5488846	5489246
chr19	5609889	5610289
chr19	8770822	8771222
chr19	8774392	8774792
chr19	8818996	8819396
chr19	8888738	8889138
chr19	8942048	8942448
chr19	10525172	10525572
chr19	10688622	10689022
chr19	17356123	17356523
chr19	18712829	18713229
chr19	27429649	27430049
chr19	31082857	31083257
chr19	32485675	32486075
chr19	40894417	40894817
chr19	42518648	42519048
chr19	44408149	44408549
chr19	47090485	47090885
chr19	53390167	53390567
chr19	53943974	53944374
chr19	57360768	57361168
chr19	60790883	60791283
chr2	5844747	5845147
chr2	18392637	18393037
chr2	22895328	22895728
chr2	23067962	23068362
chr2	25224179	25224579
chr2	26603561	26603961
chr2	26902695	26903095
chr2	28840418	28840818
chr2	29060097	29060497
chr2	30048870	30049270
chr2	30133638	30134038
chr2	30237340	30237740
chr2	31571914	31572314
chr2	32381675	32382075
chr2	32712534	32712934
chr2	34826030	34826430
chr2	52741989	52742389
chr2	53191759	53192159
chr2	73386628	73387028
chr2	75659511	75659911
chr2	75704617	75705017
chr2	76369808	76370208
chr2	83644282	83644682
chr2	91236802	91237202
chr2	91649933	91650333
chr2	91730380	91730780
chr2	92459565	92459965
chr2	94406308	94406708
chr2	104590283	104590683
chr2	105016702	105017102
chr2	106974198	106974598
chr2	113848543	113848943
chr2	113848543	113848943
chr2	117120932	117121332
chr2	120476242	120476642
chr2	120609198	120609598
chr2	120977067	120977467
chr2	121008230	121008630
chr2	121171049	121171449
chr2	121449407	121449807
chr2	121866657	121867057
chr2	126552264	126552664
chr2	130424256	130424656
chr2	130629608	130630008
chr2	130667600	130668000
chr2	132247574	132247974
chr2	140066649	140067049
chr2	151542285	151542685
chr2	152831484	152831884
chr2	153741432	153741832
chr2	154436053	154436453
chr2	156839635	156840035
chr2	157367486	157367886
chr2	163602343	163602743
chr2	163995327	163995727
chr2	164745732	164746132
chr2	164911461	164911861
chr2	165287665	165288065
chr2	166996108	166996508
chr2	167015124	167015524
chr2	167421427	167421827
chr2	168080466	168080866
chr2	168206920	168207320
chr2	172393295	172393695
chr2	172440243	172440643
chr2	180171314	180171714
chr2	181219832	181220232
chr2	181580951	181581351
chr3	5576135	5576535
chr3	9003634	9004034
chr3	28780929	28781329
chr3	33800148	33800548
chr3	37419575	37419975
chr3	51277360	51277760
chr3	53863900	53864300
chr3	58525744	58526144
chr3	62506793	62507193
chr3	65958082	65958482
chr3	84582461	84582861
chr3	86002280	86002680
chr3	88914301	88914701
chr3	89202769	89203169
chr3	89418310	89418710
chr3	89773310	89773710
chr3	90080022	90080422
chr3	90433382	90433782
chr3	95016001	95016401
chr3	95357105	95357505
chr3	95658473	95658873
chr3	96172187	96172587
chr3	96708398	96708798
chr3	116861466	116861866
chr3	121815233	121815633
chr3	129831089	129831489
chr3	132683902	132684302
chr3	138143742	138144142
chr3	138526815	138527215
chr3	139205352	139205752
chr3	145924161	145924561
chr3	152210742	152211142
chr3	152395811	152396211
chr3	152395811	152396211
chr3	158031329	158031729
chr4	6190835	6191235
chr4	32800028	32800428
chr4	33247618	33248018
chr4	34687163	34687563
chr4	34778240	34778640
chr4	40948348	40948748
chr4	40971190	40971590
chr4	41124026	41124426
chr4	43561983	43562383
chr4	43578639	43579039
chr4	45320441	45320841
chr4	46138379	46138779
chr4	46650209	46650609
chr4	48473240	48473640
chr4	83525445	83525845
chr4	93334494	93334894
chr4	103114442	103114842
chr4	107923404	107923804
chr4	111719724	111720124
chr4	116685890	116686290
chr4	119294577	119294977
chr4	126753543	126753943
chr4	129742117	129742517
chr4	132463621	132464021
chr4	132533123	132533523
chr4	133545492	133545892
chr4	133672202	133672602
chr4	134245387	134245787
chr4	134535142	134535542
chr4	134930788	134931188
chr4	136052771	136053171
chr4	138725051	138725451
chr4	138863284	138863684
chr4	139130965	139131365
chr4	141078158	141078558
chr4	148558494	148558894
chr4	153975025	153975425
chr4	154011620	154012020
chr4	155086134	155086534
chr4	155624536	155624936
chr4	155803319	155803719
chr4	155812140	155812540
chr4	156235823	156236223
chr5	3647731	3648131
chr5	22550094	22550494
chr5	24685436	24685836
chr5	24685436	24685836
chr5	25529642	25530042
chr5	29434462	29434862
chr5	29568798	29569198
chr5	31048129	31048529
chr5	31179894	31180294
chr5	31697732	31698132
chr5	34169541	34169941
chr5	36484262	36484662
chr5	38277375	38277775
chr5	43868980	43869380
chr5	45669510	45669910
chr5	53267066	53267466
chr5	72914090	72914490
chr5	76529142	76529542
chr5	88554155	88554555
chr5	91962742	91963142
chr5	99978873	99979273
chr5	100416098	100416498
chr5	108268709	108269109
chr5	110109807	110110207
chr5	110448457	110448857
chr5	112326080	112326480
chr5	113771690	113772090
chr5	114128103	114128503
chr5	114690780	114691180
chr5	121711288	121711688
chr5	122614328	122614728
chr5	124032079	124032479
chr5	125475669	125476069
chr5	130029314	130029714
chr5	135168648	135169048
chr5	136986760	136987160
chr5	138116708	138117108
chr5	138171090	138171490
chr5	142629230	142629630
chr5	142905717	142906117
chr5	143112773	143113173
chr5	143314998	143315398
chr5	143329103	143329503
chr5	143527870	143528270
chr5	150665082	150665482
chr6	8209160	8209560
chr6	8259240	8259640
chr6	24664856	24665256
chr6	29609620	29610020
chr6	30693311	30693711
chr6	39377515	39377915
chr6	39420187	39420587
chr6	39573721	39574121
chr6	40471140	40471540
chr6	56797246	56797646
chr6	70792107	70792507
chr6	72347081	72347481
chr6	83794799	83795199
chr6	85961070	85961470
chr6	86371210	86371610
chr6	86684368	86684768
chr6	88518657	88519057
chr6	113046149	113046549
chr6	113077166	113077566
chr6	113377381	113377781
chr6	113697283	113697683
chr6	117916639	117917039
chr6	118138919	118139319
chr6	120363911	120364311
chr6	120463049	120463449
chr6	120835920	120836320
chr6	122339792	122340192
chr6	124712018	124712418
chr6	125008691	125009091
chr6	125039443	125039843
chr6	125349454	125349854
chr6	135011403	135011803
chr6	145211066	145211466
chr6	148896091	148896491
chr6	149188522	149188922
chr7	5020190	5020590
chr7	5080005	5080405
chr7	7298337	7298737
chr7	12834551	12834951
chr7	12921660	12922060
chr7	13009665	13010065
chr7	19345022	19345422
chr7	25718743	25719143
chr7	28372452	28372852
chr7	29180416	29180816
chr7	29983644	29984044
chr7	30051181	30051581
chr7	34168335	34168735
chr7	35555534	35555934
chr7	44246257	44246657
chr7	44553786	44554186
chr7	44748288	44748688
chr7	44892439	44892839
chr7	45813716	45814116
chr7	46639575	46639975
chr7	79466053	79466453
chr7	97371460	97371860
chr7	100121385	100121785
chr7	100537004	100537404
chr7	101905769	101906169
chr7	118491760	118492160
chr7	123123878	123124278
chr7	126200239	126200639
chr7	126503292	126503692
chr7	126695712	126696112
chr7	126792285	126792685
chr7	127968057	127968457
chr7	129591850	129592250
chr7	135716489	135716889
chr7	140882163	140882563
chr7	141447317	141447717
chr7	142533227	142533627
chr8	3392818	3393218
chr8	3676253	3676653
chr8	11550594	11550994
chr8	11555613	11556013
chr8	11758177	11758577
chr8	13200399	13200799
chr8	23237566	23237966
chr8	25993867	25994267
chr8	27174441	27174841
chr8	31168534	31168934
chr8	35495374	35495774
chr8	47713736	47714136
chr8	64947273	64947673
chr8	68368233	68368633
chr8	69625076	69625476
chr8	69790916	69791316
chr8	69901518	69901918
chr8	70523063	70523463
chr8	70673282	70673682
chr8	70777121	70777521
chr8	70792409	70792809
chr8	70873063	70873463
chr8	71371327	71371727
chr8	72219530	72219930
chr8	72239876	72240276
chr8	72475101	72475501
chr8	81014928	81015328
chr8	83607991	83608391
chr8	84104528	84104928
chr8	84256615	84257015
chr8	85840719	85841119
chr8	86623779	86624179
chr8	90828601	90829001
chr8	95715759	95716159
chr8	104248396	104248796
chr8	104509710	104510110
chr8	104641494	104641894
chr8	105965939	105966339
chr8	106935480	106935880
chr8	110846812	110847212
chr8	111056117	111056517
chr8	116943186	116943586
chr8	120101167	120101567
chr8	123065593	123065993
chr8	123212551	123212951
chr8	123373545	123373945
chr8	124021301	124021701
chr8	124520503	124520903
chr8	124721936	124722336
chr8	125012691	125013091
chr8	125669652	125670052
chr8	128685479	128685879
chr9	8003551	8003951
chr9	13749005	13749405
chr9	18292087	18292487
chr9	20888004	20888404
chr9	21073396	21073796
chr9	21616054	21616454
chr9	27030239	27030639
chr9	37488999	37489399
chr9	45055095	45055495
chr9	45906171	45906571
chr9	45984586	45984986
chr9	50617114	50617514
chr9	51008982	51009382
chr9	55208777	55209177
chr9	56418861	56419261
chr9	57910722	57911122
chr9	59353261	59353661
chr9	59486699	59487099
chr9	64049894	64050294
chr9	64737739	64738139
chr9	65032272	65032672
chr9	65580054	65580454
chr9	65884828	65885228
chr9	65908619	65909019
chr9	66060048	66060448
chr9	70657205	70657605
chr9	78395986	78396386
chr9	79793163	79793563
chr9	102626115	102626515
chr9	107554225	107554625
chr9	107872491	107872891
chr9	108339035	108339435
chr9	108649208	108649608
chr9	109095115	109095515
chr9	110407990	110408390
chr9	110476611	110477011
chr9	110533033	110533433
chr9	114640014	114640414
chr9	118040316	118040716
chr9	120127463	120127863
chr9	121277421	121277821
chr9	121718763	121719163
chr9	122950570	122950970
chr9	124423958	124424358
chrX	36796123	36796523

## Sheet: N16h_intragenic+intergenic
chr1	36985740	36986140
chr1	59423397	59423797
chr1	66960890	66961290
chr1	72960468	72960868
chr1	92432108	92432508
chr1	120197178	120197578
chr1	131890261	131890661
chr1	181853040	181853440
chr1	181860630	181861030
chr1	182162926	182163326
chr10	21746063	21746463
chr10	21829261	21829661
chr10	71310317	71310717
chr10	95565527	95565927
chr10	95643066	95643466
chr10	109521687	109522087
chr10	122410815	122411215
chr10	126905677	126906077
chr10	128669163	128669563
chr11	19875522	19875922
chr11	19920133	19920533
chr11	33527288	33527688
chr11	51858428	51858828
chr11	57970507	57970907
chr11	97191824	97192224
chr11	97661763	97662163
chr11	101696664	101697064
chr11	106637798	106638198
chr11	107140760	107141160
chr12	12840356	12840756
chr12	13067290	13067690
chr12	18135731	18136131
chr12	42017494	42017894
chr12	54102501	54102901
chr12	80115573	80115973
chr12	106175289	106175689
chr12	118766394	118766794
chr13	23445672	23446072
chr13	44018753	44019153
chr13	49013438	49013838
chr13	52562104	52562504
chr13	57362525	57362925
chr13	60434210	60434610
chr13	97435963	97436363
chr13	97587963	97588363
chr13	99609472	99609872
chr13	103774439	103774839
chr13	117216949	117217349
chr14	21486128	21486528
chr14	48654983	48655383
chr14	75834051	75834451
chr14	99324557	99324957
chr14	118751156	118751556
chr15	59082962	59083362
chr15	59638168	59638568
chr15	59983804	59984204
chr15	96709459	96709859
chr15	97593660	97594060
chr15	98969603	98970003
chr15	98993035	98993435
chr15	102393456	102393856
chr15	102399448	102399848
chr15	103177722	103178122
chr15	103304980	103305380
chr15	103307108	103307508
chr16	4541834	4542234
chr16	4586671	4587071
chr16	94290105	94290505
chr17	6827998	6828398
chr17	27041345	27041745
chr17	27555305	27555705
chr17	28522985	28523385
chr17	29747417	29747817
chr17	32114104	32114504
chr17	36997422	36997822
chr17	70900705	70901105
chr17	83668357	83668757
chr17	87530418	87530818
chr18	14512061	14512461
chr18	35888182	35888582
chr18	36522025	36522425
chr18	38631580	38631980
chr18	39491541	39491941
chr18	65507006	65507406
chr18	65565721	65566121
chr18	76171504	76171904
chr18	84708242	84708642
chr19	5433597	5433997
chr19	5846495	5846895
chr19	21144693	21145093
chr19	44281023	44281423
chr2	5077970	5078370
chr2	17917471	17917871
chr2	29122511	29122911
chr2	29820377	29820777
chr2	30077519	30077919
chr2	30927240	30927640
chr2	70830720	70831120
chr2	71866579	71866979
chr2	123385534	123385934
chr2	128240457	128240857
chr2	157418735	157419135
chr2	161339374	161339774
chr2	164942805	164943205
chr2	165943123	165943523
chr3	36311406	36311806
chr3	102083801	102084201
chr3	103207785	103208185
chr3	122309060	122309460
chr3	131102297	131102697
chr3	149219884	149220284
chr4	10967811	10968211
chr4	33823908	33824308
chr4	34886505	34886905
chr4	45654402	45654802
chr4	58643431	58643831
chr4	85162506	85162906
chr4	106839887	106840287
chr4	119498352	119498752
chr4	124646609	124647009
chr4	129125749	129126149
chr4	129750286	129750686
chr4	129811026	129811426
chr4	132524159	132524559
chr4	133122146	133122546
chr4	133660733	133661133
chr4	135617824	135618224
chr4	136146739	136147139
chr4	137387951	137388351
chr4	141291455	141291855
chr4	149445888	149446288
chr4	150889597	150889997
chr5	52910289	52910689
chr5	53505776	53506176
chr5	67138507	67138907
chr5	92106716	92107116
chr5	92112534	92112934
chr5	115194221	115194621
chr5	118014969	118015369
chr5	118436484	118436884
chr5	147155445	147155845
chr6	31642423	31642823
chr6	37658072	37658472
chr6	39446075	39446475
chr6	42380744	42381144
chr6	51381414	51381814
chr6	52078524	52078924
chr6	52105182	52105582
chr6	67111758	67112158
chr6	67145958	67146358
chr6	71293500	71293900
chr6	82694604	82695004
chr6	89288117	89288517
chr6	100390222	100390622
chr6	135713674	135714074
chr6	140816370	140816770
chr6	148957085	148957485
chr7	3206496	3206896
chr7	28963435	28963835
chr7	45240771	45241171
chr7	45922915	45923315
chr7	70788865	70789265
chr7	72326205	72326605
chr7	73618451	73618851
chr7	127104427	127104827
chr7	139945548	139945948
chr7	144857170	144857570
chr8	4677516	4677916
chr8	12481739	12482139
chr8	24353847	24354247
chr8	33138790	33139190
chr8	34727748	34728148
chr8	36539293	36539693
chr8	36548119	36548519
chr8	69121592	69121992
chr8	74822279	74822679
chr8	84356483	84356883
chr8	84655498	84655898
chr8	84663895	84664295
chr8	87975024	87975424
chr8	89003559	89003959
chr8	89064156	89064556
chr8	89073140	89073540
chr8	122557619	122558019
chr9	20978363	20978763
chr9	37485155	37485555
chr9	43698178	43698578
chr9	43737922	43738322
chr9	48240353	48240753
chr9	57836635	57837035
chr9	58279371	58279771
chr9	58280482	58280882
chr9	63803271	63803671
chr9	75424702	75425102
chr9	77910683	77911083
chr9	78503585	78503985
chr9	110947132	110947532
chr9	119991413	119991813
chrX	58013359	58013759
chr1	12744501	12744901
chr1	62181714	62182114
chr1	86527882	86528282
chr1	86858861	86859261
chr1	133397541	133397941
chr1	135507794	135508194
chr1	152573127	152573527
chr1	156668616	156669016
chr1	172217124	172217524
chr1	178336386	178336786
chr10	4107639	4108039
chr10	4375275	4375675
chr10	10996785	10997185
chr10	14018073	14018473
chr10	26334075	26334475
chr10	39106944	39107344
chr10	59558668	59559068
chr10	67083576	67083976
chr10	77131564	77131964
chr10	85539423	85539823
chr10	90804597	90804997
chr10	95242001	95242401
chr11	3157770	3158170
chr11	3353048	3353448
chr11	3535646	3536046
chr11	8575733	8576133
chr11	20231167	20231567
chr11	61529259	61529659
chr11	77348088	77348488
chr11	86701149	86701549
chr11	88627407	88627807
chr11	95586052	95586452
chr11	95704961	95705361
chr11	107417208	107417608
chr12	8547393	8547793
chr12	33345750	33346150
chr12	55376990	55377390
chr12	76216646	76217046
chr12	86501819	86502219
chr13	23585071	23585471
chr13	28780478	28780878
chr13	63555979	63556379
chr13	98029980	98030380
chr13	111807587	111807987
chr14	21088761	21089161
chr14	25754802	25755202
chr14	27045006	27045406
chr14	32379703	32380103
chr14	34549137	34549537
chr14	34693967	34694367
chr14	54412000	54412400
chr14	58101411	58101811
chr14	77519404	77519804
chr14	78289025	78289425
chr15	59652951	59653351
chr15	62092705	62093105
chr15	79752976	79753376
chr15	85247099	85247499
chr15	102240517	102240917
chr16	22403655	22404055
chr16	22411807	22412207
chr16	30510498	30510898
chr17	27799905	27800305
chr17	47521618	47522018
chr17	74300070	74300470
chr17	83728917	83729317
chr17	85341390	85341790
chr18	13712612	13713012
chr18	33835865	33836265
chr18	65587171	65587571
chr18	67299614	67300014
chr18	67497685	67498085
chr18	73665358	73665758
chr19	5491452	5491852
chr19	6281335	6281735
chr19	42409857	42410257
chr19	56963937	56964337
chr19	57358306	57358706
chr2	20669548	20669948
chr2	31068585	31068985
chr2	31081455	31081855
chr2	37786521	37786921
chr2	38555788	38556188
chr2	57256371	57256771
chr2	138265214	138265614
chr2	157464680	157465080
chr2	180740451	180740851
chr3	62341878	62342278
chr3	88157882	88158282
chr3	152231716	152232116
chr4	40227242	40227642
chr4	57279190	57279590
chr4	57690842	57691242
chr4	98727921	98728321
chr4	104368647	104369047
chr4	108182258	108182658
chr4	117120342	117120742
chr4	117367171	117367571
chr4	133040444	133040844
chr4	134081554	134081954
chr4	136179898	136180298
chr4	142205506	142205906
chr5	20701869	20702269
chr5	28209790	28210190
chr5	76853605	76854005
chr5	98255742	98256142
chr5	115181247	115181647
chr5	116456876	116457276
chr5	129155208	129155608
chr5	131849633	131850033
chr5	135962199	135962599
chr5	137306066	137306466
chr5	148550414	148550814
chr6	5019114	5019514
chr6	94647585	94647985
chr6	111371800	111372200
chr6	137495196	137495596
chr7	3347963	3348363
chr7	19256632	19257032
chr7	130890878	130891278
chr7	133115151	133115551
chr7	138856750	138857150
chr7	144898459	144898859
chr8	10925546	10925946
chr8	22860436	22860836
chr8	33885579	33885979
chr8	47673304	47673704
chr8	67901384	67901784
chr8	70914688	70915088
chr8	78556756	78557156
chr8	78719929	78720329
chr8	84660987	84661387
chr8	111898619	111899019
chr8	119566392	119566792
chr8	120631938	120632338
chr8	125460411	125460811
chr9	40782319	40782719
chr9	57807153	57807553
chr9	72808138	72808538
chr9	88332493	88332893
chr9	92260903	92261303
chr9	96705592	96705992
chr9	96719594	96719994
chr9	104088409	104088809
chr9	110206076	110206476
chrX	166243510	166243910

## Sheet: N16h_intragenic.bed
chr1	12744501	12744901
chr1	62181714	62182114
chr1	86527882	86528282
chr1	86858861	86859261
chr1	133397541	133397941
chr1	135507794	135508194
chr1	152573127	152573527
chr1	156668616	156669016
chr1	172217124	172217524
chr1	178336386	178336786
chr10	4107639	4108039
chr10	4375275	4375675
chr10	10996785	10997185
chr10	14018073	14018473
chr10	26334075	26334475
chr10	39106944	39107344
chr10	59558668	59559068
chr10	67083576	67083976
chr10	77131564	77131964
chr10	85539423	85539823
chr10	90804597	90804997
chr10	95242001	95242401
chr11	3157770	3158170
chr11	3353048	3353448
chr11	3535646	3536046
chr11	8575733	8576133
chr11	20231167	20231567
chr11	61529259	61529659
chr11	77348088	77348488
chr11	86701149	86701549
chr11	88627407	88627807
chr11	95586052	95586452
chr11	95704961	95705361
chr11	107417208	107417608
chr12	8547393	8547793
chr12	33345750	33346150
chr12	55376990	55377390
chr12	76216646	76217046
chr12	86501819	86502219
chr13	23585071	23585471
chr13	28780478	28780878
chr13	63555979	63556379
chr13	98029980	98030380
chr13	111807587	111807987
chr14	21088761	21089161
chr14	25754802	25755202
chr14	27045006	27045406
chr14	32379703	32380103
chr14	34549137	34549537
chr14	34693967	34694367
chr14	54412000	54412400
chr14	58101411	58101811
chr14	77519404	77519804
chr14	78289025	78289425
chr15	59652951	59653351
chr15	62092705	62093105
chr15	79752976	79753376
chr15	85247099	85247499
chr15	102240517	102240917
chr16	22403655	22404055
chr16	22411807	22412207
chr16	30510498	30510898
chr17	27799905	27800305
chr17	47521618	47522018
chr17	74300070	74300470
chr17	83728917	83729317
chr17	85341390	85341790
chr18	13712612	13713012
chr18	33835865	33836265
chr18	65587171	65587571
chr18	67299614	67300014
chr18	67497685	67498085
chr18	73665358	73665758
chr19	5491452	5491852
chr19	6281335	6281735
chr19	42409857	42410257
chr19	56963937	56964337
chr19	57358306	57358706
chr2	20669548	20669948
chr2	31068585	31068985
chr2	31081455	31081855
chr2	37786521	37786921
chr2	38555788	38556188
chr2	57256371	57256771
chr2	138265214	138265614
chr2	157464680	157465080
chr2	180740451	180740851
chr3	62341878	62342278
chr3	88157882	88158282
chr3	152231716	152232116
chr4	40227242	40227642
chr4	57279190	57279590
chr4	57690842	57691242
chr4	98727921	98728321
chr4	104368647	104369047
chr4	108182258	108182658
chr4	117120342	117120742
chr4	117367171	117367571
chr4	133040444	133040844
chr4	134081554	134081954
chr4	136179898	136180298
chr4	142205506	142205906
chr5	20701869	20702269
chr5	28209790	28210190
chr5	76853605	76854005
chr5	98255742	98256142
chr5	115181247	115181647
chr5	116456876	116457276
chr5	129155208	129155608
chr5	131849633	131850033
chr5	135962199	135962599
chr5	137306066	137306466
chr5	148550414	148550814
chr6	5019114	5019514
chr6	94647585	94647985
chr6	111371800	111372200
chr6	137495196	137495596
chr7	3347963	3348363
chr7	19256632	19257032
chr7	130890878	130891278
chr7	133115151	133115551
chr7	138856750	138857150
chr7	144898459	144898859
chr8	10925546	10925946
chr8	22860436	22860836
chr8	33885579	33885979
chr8	47673304	47673704
chr8	67901384	67901784
chr8	70914688	70915088
chr8	78556756	78557156
chr8	78719929	78720329
chr8	84660987	84661387
chr8	111898619	111899019
chr8	119566392	119566792
chr8	120631938	120632338
chr8	125460411	125460811
chr9	40782319	40782719
chr9	57807153	57807553
chr9	72808138	72808538
chr9	88332493	88332893
chr9	92260903	92261303
chr9	96705592	96705992
chr9	96719594	96719994
chr9	104088409	104088809
chr9	110206076	110206476
chrX	166243510	166243910
