# Supplementary material for: Complementary Activity of ETV5, RBPJ, and TCF3 Drives Formative Transition from Naive Pluripotency
Source: Cell Stem Cell. 2019 May 2;24(5):785–801.e7. doi: 10.1016/j.stem.2019.03.017 (PMC6509416; doi:10.1016/j.stem.2019.03.017)
Supplement: Table S6. Differentially Expressed Genes in Etv5 Mutants and Intersection with Genes Regulated by ETV5, RBPJ, and TCF3, Related to Figures 7 and S6 [file mmc6.xlsx]

## Sheet: UP Etv5-KO N16h  
ensemblids	names	biotype	mean	log2FC [ER-dKO.CH-p5/Control.2i-p5]	padj [ER-dKO.CH-p5/Control.2i-p5]	log2FC [ETR-tKO.N-p5/Control.2i-p5]	padj [ETR-tKO.N-p5/Control.2i-p5]	log2FC [RbpJ-KO.N-16h/Control.N-16h]	padj [RbpJ-KO.N-16h/Control.N-16h]	log2FC [Etv5-KO.N-16h/Control.N-16h]	padj [Etv5-KO.N-16h/Control.N-16h]	log2FC [RbpJ-KO.2i/Control.2i]	padj [RbpJ-KO.2i/Control.2i]	log2FC [Etv5-KO.2i/Control.2i]	padj [Etv5-KO.2i/Control.2i]	Control.2i.31	Control.2i.32	Control.2i.33	Control.2i-p5.1	Control.2i-p5.2	Control.2i-p5.3	Control.CH-p2.4	Control.CH-p2.5	Control.CH-p2.6	Control.N-16h.22	Control.N-16h.23	Control.N-16h.24	Control.N-72h.7	Control.N-72h.8	Control.N-72h.9	ER-dKO.CH-p5.10	ER-dKO.CH-p5.11	ER-dKO.CH-p5.12	ETR-tKO.N-p5.13	ETR-tKO.N-p5.14	ETR-tKO.N-p5.15	Etv5-KO.2i.25	Etv5-KO.2i.26	Etv5-KO.2i.27	Etv5-KO.N-16h.17	Etv5-KO.N-16h.18	RbpJ-KO.2i.28	RbpJ-KO.2i.29	RbpJ-KO.2i.30	RbpJ-KO.N-16h.19	RbpJ-KO.N-16h.20	RbpJ-KO.N-16h.21
ENSMUSG00000075602	Ly6a	protein_coding	124.3	1.882	3.988e-05	-0.1876	0.814	1.554	0.001873	6.326	4.883e-61	1.672	1.943e-06	5.172	1.042e-68	0.8	0.7	0.6	0.1	0	0.2	0.1	0.1	0.2	0	0.1	0.1	0	0	0	0.8	0.6	0.6	0.2	0	0	30.5	33.2	24.9	14.2	11.6	2.1	2.1	3	0.3	0.1	0.7
ENSMUSG00000019429	Ffar3	protein_coding	89.7	0.3447	0.5773	1.148	0.01564	3.765	6.488e-21	4.899	1.293e-31	3.835	2.739e-20	4.49	6.91e-29	0.1	0.3	0.3	0.2	0.1	0.3	0	0	0.3	0.1	0.1	0.1	0	0	0	0.4	0.3	0.2	0.3	1	0.5	6.4	7.2	6.9	7	7	4.6	4	4	4.3	2	1.9
ENSMUSG00000044165	Bcl2l15	protein_coding	12.95	0.8246	0.2542	1.07	0.117	3.028	6.396e-08	4.756	2.315e-18	1.694	0.01996	2.421	3.887e-05	0	0	0.1	0	0	0	0	0	0	0	0	0	0	0	0	0.1	0	0	0.1	0	0.1	0.2	0.3	0.3	1.4	1.7	0.1	0.2	0.1	0.4	0.4	0.3
ENSMUSG00000020805	Slc13a5	protein_coding	126.3	1.971	6.963e-06	3.947	5.341e-22	4.11	4.659e-22	4.593	2.188e-24	2.532	1.77e-08	1.377	0.003958	0.3	0.1	0.1	0.2	0.2	0.1	0.2	0.2	0.1	0.1	0	0	0.4	0.2	1	1	0.9	0.8	1.7	5.3	4.7	0.5	0.6	0.5	2.4	2.2	1	1.1	1.5	1.3	1.2	2.1
ENSMUSG00000075707	Dio3	protein_coding	198.6	-0.8523	0.01574	-1.099	0.001362	0.4931	0.409	4.528	5.3e-36	2.211	6.075e-11	4.486	2.522e-47	0.6	0.5	2	1.8	2.5	1.9	0.8	0.9	0.7	0.1	0.2	0.2	1.7	2	1.2	1.1	1.2	1.1	1.3	0.7	0.7	24	26.6	20.9	7.3	5	5	3.2	5.3	0.4	0.2	0.1
ENSMUSG00000027843	Ptpn22	protein_coding	22.24	0.02862	0.9804	-0.02172	0.9875	2.191	0.0002043	4.404	1.646e-15	0.2486	0.8751	2.321	0.000121	0	0	0	0	0	0	0	0	0	0	0	0	0	0	0	0	0	0	0	0	0	0.1	0.2	0.2	1.2	1.5	0	0	0	0.2	0.1	0.2
ENSMUSG00000070803	Cited4	protein_coding	48.12	-0.1026	0.8472	0.5178	0.1878	1.628	2.734e-05	4.219	1.928e-33	-0.1454	0.8669	-0.1278	0.8023	1.3	1.3	2.1	1	1.4	1.2	0.9	0.8	0.9	0.3	0.2	0.5	0.3	0	0.3	1.1	1.2	1	1.1	2.4	2	1.7	1.3	1.1	7.4	7.7	1.7	1.1	1.2	1.2	1.1	1
ENSMUSG00000042129	Rassf4	protein_coding	105.9	0.463	0.2734	0.3539	0.4371	1.927	6.213e-13	4.13	6.95e-54	1.769	3.955e-09	2.27	3.38e-16	0.1	0.1	0.1	0.1	0	0.1	0.1	0.1	0	0.1	0.2	0.2	0.4	0.4	0.5	0.1	0.1	0.1	0.1	0.1	0.1	0.8	0.6	0.7	2.6	3.2	0.5	0.4	0.6	0.7	0.5	0.5
ENSMUSG00000031509	1700016D06Rik	protein_coding	44.27	1.842	1.909e-05	2.756	1.381e-11	3.765	7.128e-16	4.1	8.223e-18	2.312	1.521e-08	2.742	1.056e-12	0.5	0.4	0.1	0.3	0.2	0.3	0	0	0	0	0	0	0	0	0	1.1	1.3	0.7	1.2	3.1	2.1	2.8	3.9	3.2	1.2	1.4	2	2.6	2.6	1	1.2	0.8
ENSMUSG00000001025	S100a6	protein_coding	129.8	0.08452	0.9253	2.569	5.528e-07	1.689	0.001356	4.09	1.387e-16	0.7823	0.3777	1.2	0.04337	0.1	0.3	0.2	0.3	0.3	0	7.4	5	3.2	0.7	0.6	2.2	1.1	1.3	1.1	0.2	0.3	0.2	3.8	1.1	1.2	0.6	0.7	0.8	38.5	31.9	0.2	0.4	0.8	4.6	4	4.9
ENSMUSG00000034777	Vax2	protein_coding	125.4	0.9481	0.01976	1.011	0.01168	3.988	1.917e-32	3.993	6.724e-28	3.149	2.976e-17	1.383	0.0007369	1	0.4	0.4	1.2	1.3	0.5	0.1	0.1	0	0.6	0.5	1.3	0.1	0	0.1	1.7	2	2.3	1	2.9	2.5	2.2	1.5	1.9	14.8	17.9	7.9	6.1	7.3	14.3	15.7	15.7
ENSMUSG00000100241	Slc18a3	protein_coding	38.31	2.376	1.131e-05	6.511	7.776e-42	2.051	1.376e-05	3.905	2.303e-19	0.1085	0.9553	0.2342	0.7987	0	0	0	0	0	0	0.5	0.3	0.3	0.1	0	0.1	0.2	0.1	0.2	0.2	0.1	0.2	4.4	4.4	4.2	0	0	0	1.7	1.4	0	0	0	0.5	0.1	0.5
ENSMUSG00000064294	Aox3	protein_coding	75.81	1.218	0.0008409	-1.768	1.767e-05	0.03268	0.9724	3.861	7.19e-27	-0.4293	0.4777	2.225	8.364e-13	0.6	0.3	0.3	0.2	0.1	0.2	0	0	0	0.1	0	0.1	0	0	0	0.4	0.4	0.4	0	0	0	2.6	1.9	2.1	1	1.3	0.2	0.3	0.5	0.1	0.1	0.1
ENSMUSG00000042367	Gjb3	protein_coding	1433	0.3114	0.0671	0.216	0.2331	2.182	5.325e-40	3.846	3.895e-112	1.304	2.902e-18	1.834	2.548e-37	22.4	17.8	20.1	31.8	36.5	39.8	8.5	6.6	5.8	1.6	1.4	2.2	1	1.1	1.5	46.3	45.9	42.5	38.5	46.3	41.3	78	73.8	67	26.9	24.5	53	45.2	52.8	7.3	6.8	9.7
ENSMUSG00000040483	Xaf1	protein_coding	213	3.078	7.637e-14	3.35	1.789e-16	3.981	2.447e-20	3.541	2.65e-14	2.54	5.239e-09	1.476	0.001217	0.5	0.5	0.4	0.3	0.5	0.3	0.2	0.2	0.1	0	0	0.1	0	0.1	0.1	5	4.6	3.9	1.4	8.1	7.2	1.5	1.8	1.5	1.2	1.1	3.1	3	4.7	1.4	1.4	1.9
ENSMUSG00000078508	Gm13128	protein_coding	120	3.455	1.338e-23	3.861	1.687e-29	2.32	3.291e-13	3.493	9.224e-27	1.783	2.715e-08	2.29	2.307e-14	1.4	1.4	0.6	0.2	0.4	0.2	0.1	0.1	0	0.6	0.4	0.3	0	0	0	3.6	4.1	4.3	2.7	6.5	6.9	5.7	7.2	6.4	5.6	6.2	4.9	4.1	4.5	2.4	2.4	2.5
ENSMUSG00000006056	Calcoco2	protein_coding	2771	-0.6168	9.055e-05	1.061	4.804e-13	1.563	2.836e-27	3.407	1.477e-107	0.8323	8.352e-08	2.039	8.256e-48	71.7	57.1	41.1	26	26.6	21.9	2.2	1.8	1.1	18.2	18.8	19.2	0.3	0.3	0.4	15.7	16.7	15.7	44.8	58.2	53.8	242.4	252.1	222.5	193.3	223	93.8	108.1	105.3	58.1	59.2	51.3
ENSMUSG00000085794	Vax2os	antisense	99.09	0.8129	0.009068	0.1708	0.6888	3.466	1.67e-34	3.374	2.449e-28	2.16	2.248e-13	1.173	0.0001698	0.4	0.3	0.4	0.5	0.4	0.4	0	0	0	0.1	0.1	0.2	0	0.1	0	0.8	0.9	0.6	0.4	0.6	0.5	0.9	0.8	0.6	1.6	1.9	1.8	1.4	1.5	1.6	1.5	2.4
ENSMUSG00000031075	Ano1	protein_coding	94.04	1.179	0.004092	1.513	0.0001245	2.141	4.503e-14	3.294	1.516e-28	0.3173	0.6126	0.1253	0.7922	0.4	0.4	0.2	0	0.1	0	0.3	0.2	0.3	0.2	0.3	0.4	0.1	0.2	0.1	0.2	0.2	0.2	0.2	0.3	0.2	0.5	0.2	0.4	3.7	3.5	0.6	0.4	0.4	1.7	1.3	1.4
ENSMUSG00000078509	Pramef17	protein_coding	52.14	2.695	9.16e-10	3.157	2.388e-13	1.972	6.187e-06	3.277	1.471e-14	2.006	4.731e-06	2.361	6.636e-09	0.6	0.3	0.4	0.1	0.3	0.1	0.2	0	0.2	0.3	0.2	0.1	0	0	0	1	1.7	1.8	1	2.9	2.5	2.2	2.4	3.7	2.7	2.9	1.9	2.1	2.3	1.1	1.1	0.9
ENSMUSG00000072473	1700024G13Rik	protein_coding	18.43	3.401	2.588e-09	5.537	2.005e-24	0.7419	0.3926	3.144	5.095e-08	0	1	0	1	0	0	0	0	0	0	0.2	0.4	1.8	0	0.2	0.5	0	0.2	0	3.1	2.4	1.7	13	12.9	12.6	0	0	0	3.8	3.5	0	0	0	0.3	0.7	0.4
ENSMUSG00000042357	Gjb5	protein_coding	82.73	0.5254	0.1671	1.638	1.918e-07	1.46	0.0004201	3.103	7.397e-17	1.324	0.001148	2.989	1.883e-19	0.6	0.5	0.2	1.6	1.7	1	1.2	1	0.3	0.2	0.1	0.2	1.8	1.3	2	2.2	2.2	2	4.7	4.9	4.8	5	5.7	3.9	2.4	2	1.1	1.2	1.9	0.4	0.5	1
ENSMUSG00000024524	Gnal	protein_coding	75.1	0.1117	0.8307	1.153	0.0005496	1.017	0.00447	3.079	1.549e-23	0.8331	0.03077	1.912	4.337e-11	0.4	0.3	0.2	0.1	0.2	0.2	0.3	0.2	0.3	0.2	0.1	0.1	0.6	0.5	0.5	0.2	0.2	0.3	0.6	0.4	0.4	1.4	1.5	1.2	1.4	1.5	0.7	0.4	0.8	0.2	0.4	0.3
ENSMUSG00000037833	Sh2d4b	protein_coding	365.5	1.601	3.086e-14	-1.734	8.88e-15	2.044	6.403e-19	3.067	2.686e-37	0.4566	0.1333	0.1937	0.5086	7.2	6.1	3.2	2.3	3	2.6	0.4	0.4	0.4	0.5	0.6	0.3	0	0	0	8.6	7.7	8.3	0.5	0.9	0.9	6.8	6.5	6.1	4.7	4.5	8.2	8.2	7.1	2.5	2.2	1.9
ENSMUSG00000041261	Car8	protein_coding	132.7	0.6299	0.006638	0.2277	0.425	2.12	4.272e-19	3.002	5.3e-36	1.337	6.396e-09	2.582	2.102e-36	1	0.7	0.5	0.8	1	1	0.4	0.3	0.2	0.1	0.3	0.3	0	0	0.1	1.4	1.6	1.6	1	1.3	1.2	4.7	4.7	4.7	2.2	2.2	2.2	1.9	1.9	1.2	1.3	1.1
ENSMUSG00000025930	Msc	protein_coding	67.4	1.573	5.327e-05	2.938	2.51e-16	0.5138	0.3298	2.977	3.469e-18	0.01268	0.9925	1.866	5.855e-10	1.4	1	0.9	0.1	0.2	0.2	0.2	0	0.1	0.2	0.2	0.2	0	0	0	0.4	0.7	0.7	1.1	2.5	1.5	4.3	4.6	3.7	2.1	2.1	1.3	0.9	1.1	0.3	0.4	0.3
ENSMUSG00000055322	Tns1	protein_coding	596.3	2.858	1.755e-29	3.24	5.444e-38	2.249	7.362e-20	2.943	3.134e-28	1.974	1.032e-14	1.786	1.453e-12	0.5	0.4	1.2	0.2	0.3	0.2	0.5	0.4	0.3	0.3	0.3	0.6	0.2	0.2	0.2	1.9	1.7	1.9	2.4	2.6	2.3	2.6	2.3	2.1	3.2	3.6	3	2.5	2.4	2.2	1.9	2
ENSMUSG00000011034	Slc5a1	protein_coding	87.38	-0.334	0.2679	1.596	2.432e-12	1.32	2.217e-06	2.927	7.494e-30	0.7073	0.03723	1.574	2.896e-10	0.4	0.4	0.7	1	0.8	0.6	0.1	0.1	0.1	0.2	0.3	0.2	0	0.1	0.1	0.6	0.5	0.6	2.2	2.7	2.3	1.6	1.2	1.4	1.9	2	0.9	0.8	0.6	0.5	0.7	0.7
ENSMUSG00000079162	Trim43b	protein_coding	38.41	0.141	0.8781	2.976	1.331e-08	0.9566	0.1105	2.919	3.799e-09	1.026	0.1836	0.9953	0.1027	0.1	0.2	0	0.2	0	0	0	0	0.1	0.5	0.4	0.5	0	0	0.1	0	0.1	0.1	1.3	0.6	0.6	0.2	0.3	0.5	5.3	5.8	0.5	0.2	0.3	1.5	0.7	1
ENSMUSG00000078607	1810010H24Rik	protein_coding	52.85	0.2393	0.729	1.996	4.844e-06	1.641	4.849e-07	2.917	6.667e-19	0.3766	0.6874	0.7362	0.1435	0.2	0.2	0.2	0.1	0.1	0.2	0.4	0.4	0.1	0.8	0.8	1.4	0.2	0.4	0.6	0.2	0.2	0.1	0.5	1	0.7	0.4	0.3	0.4	8.7	9.3	0.2	0.3	0.2	3.2	3.4	3.4
ENSMUSG00000032231	Anxa2	protein_coding	534.5	1.219	8.888e-08	2.234	5.163e-25	1.175	2.689e-07	2.916	3.417e-36	0.9759	0.00027	2.126	6.328e-21	1.4	1.1	1.5	2.3	2.6	1.5	5.7	4.5	3.9	2.1	2.4	2.7	4.6	5.2	7.9	5.4	4.8	5	10.2	11.3	9.8	6.3	6.6	5.3	20.4	18.8	2.4	2.1	3.4	4.4	5	7.2
ENSMUSG00000025969	Nrp2	protein_coding	1815	2.991	3.484e-82	2.922	1.698e-78	4.228	2.743e-160	2.786	5.741e-56	2.361	2.658e-49	0.3455	0.08285	2.2	1.8	1.5	1.8	1.8	1.7	1.8	2	1.2	0.8	0.7	0.5	0.1	0.1	0.1	15.5	14	14.6	11.3	15.9	14.8	2.5	2.3	2.3	4.9	4.8	10.2	8.9	10.2	13.8	12.7	13.5
ENSMUSG00000028294	Cfap206	protein_coding	39.27	0.4681	0.3975	0.2303	0.7191	0.0555	0.9505	2.773	1.225e-12	0.3381	0.713	3.194	6.284e-17	0.3	0.2	0.3	0	0.2	0.3	0.2	0.1	0	0.2	0.3	0.4	0	0	0	0.3	0.3	0.2	0.1	0.3	0.3	2.9	2.8	2.8	2.3	2.8	0.3	0.3	0.4	0.4	0.3	0.1
ENSMUSG00000070645	Ren1	protein_coding	11.34	2.623	3.383e-06	2.11	0.0002858	1.181	0.07232	2.737	5.296e-07	1.463	0.04857	1.14	0.08403	0	0.1	0	0	0.1	0	0.1	0.1	0	0.2	0.1	0.1	0	0	0	0.6	0.6	0.5	0.2	0.5	0.4	0.1	0.2	0.3	1	1.5	0.1	0.3	0.3	0.3	0.3	0.4
ENSMUSG00000032591	Mst1	protein_coding	56.14	0.7668	0.05891	2.615	7.122e-15	2.351	5.178e-12	2.735	8.545e-15	1.825	1.45e-07	1.777	9.062e-08	0.5	0.4	0.8	0.2	0.5	0.2	0.1	0	0	0.2	0.2	0.3	0.2	0.1	0.2	0.6	0.5	0.6	1.8	2.7	2.3	2.1	2	1.4	2	1.4	2.3	1.8	1.7	1.6	1	1.1
ENSMUSG00000057182	Scn3a	protein_coding	329.5	1.936	5.498e-14	2.566	1.939e-24	1.798	5.168e-13	2.732	2.79e-25	1.928	4.829e-14	2.592	1.719e-26	0.3	0.3	0.8	0.2	0.2	0.3	0.2	0.1	0.1	0.3	0.2	0.4	0	0	0	1	1.1	0.9	1.8	1.4	1.5	2.9	2.8	2.6	2.4	2.2	1.6	1.8	1.8	1.2	1.3	1
ENSMUSG00000074199	Krtdap	protein_coding	4.655	-1.743	0.01121	0.2194	0.8236	0.6667	0.4963	2.707	4.097e-05	0.2073	0.904	1.21	0.1052	0	0	0	0.7	0.3	0.6	0	0	0	0.1	0	0	0	0.2	0.1	0.1	0	0	1.2	0.2	0.4	0.4	0.2	0.3	2	1.1	0	0	0.1	0	0.2	0.2
ENSMUSG00000030549	Rhcg	protein_coding	30.25	0.2512	0.698	0.7985	0.1119	1.561	0.001554	2.703	4.587e-09	0.9108	0.1385	1.73	8.714e-05	0.5	0.3	0.2	0.2	0.3	0.4	0.3	0.3	0.1	0.1	0.2	0.1	0.1	0.1	0.1	0.4	0.4	0.4	0.4	0.9	0.5	2	1.7	0.7	1.4	1	0.9	0.8	0.8	0.5	0.5	0.4
ENSMUSG00000038756	Ttll6	protein_coding	119.7	-1.518	3.023e-08	2.143	4.293e-20	1.527	2.358e-10	2.66	6.33e-28	1.253	1.058e-06	0.8594	0.000883	0.9	0.7	1	0.7	0.7	0.6	0.1	0.1	0.2	0.5	0.5	0.4	0.2	0.1	0.2	0.2	0.2	0.2	3.5	2.7	2.9	1.7	1.5	1.3	3.4	3.5	2	2	1.9	1.7	1.9	0.9
ENSMUSG00000042401	Crtac1	protein_coding	123.7	1.667	3.267e-08	3.679	5.97e-39	2.047	2.174e-12	2.639	4.659e-18	2.169	2.326e-11	-0.4771	0.2777	0.5	0.2	0.4	0.7	0.6	0.5	0.3	0.2	0.1	0.5	0.5	0.5	0.1	0.1	0.1	2.1	1.9	2.4	5.5	10.6	11	0.3	0.1	0.4	3.5	3.3	2	1.9	1.9	2.6	2.1	1.8
ENSMUSG00000018604	Tbx3	protein_coding	2821	1.102	3.109e-10	0.6508	0.0003946	1.511	4.323e-18	2.597	1.663e-43	0.4166	0.08559	0.5613	0.003722	23.5	17.5	21.1	10.7	13.6	11.2	5.4	4.6	3.7	4.1	4.1	4.9	0.4	0.4	0.7	26.7	23.8	26.7	13.3	21.9	21	34	29.8	28.6	26.5	28.7	32.6	24	26.9	12.6	12.6	13
ENSMUSG00000039954	Stk32a	protein_coding	46.72	1.608	1.533e-05	2.297	8.61e-11	2.45	7.288e-13	2.564	1.293e-12	2.181	6.201e-07	0.9584	0.05035	0.1	0.1	0.1	0.2	0.2	0.1	0.4	0.4	0.3	0.1	0.2	0.1	0.6	0.5	0.5	0.6	0.6	0.6	0.6	1.3	1.2	0.1	0.2	0.2	1.1	1	0.6	0.4	0.3	1.2	0.9	0.7
ENSMUSG00000060402	Chst8	protein_coding	108.3	0.7796	0.003455	1.211	1.249e-06	1.523	6.382e-08	2.537	2.407e-20	0.1106	0.8539	-0.0005124	1	1.2	0.9	1.3	0.7	0.5	0.4	0.1	0.2	0.2	0.2	0.2	0.2	0	0	0.1	0.8	0.9	0.9	0.9	1.3	1.3	1.3	0.8	1.1	1	1	1.1	1.1	1.3	0.5	0.4	0.5
ENSMUSG00000031994	Adamts8	protein_coding	142.3	1.245	7.963e-07	1.267	4.366e-07	2.104	1.811e-16	2.524	5.202e-21	0.4874	0.1763	0.718	0.006805	1.2	0.9	1.7	0.6	0.7	0.7	0.8	0.6	0.7	0.3	0.3	0.2	0.2	0.5	0.3	1.7	1.5	1.8	1.3	2.1	1.7	2.4	2	1.6	1.7	1.7	2	1.6	1.5	1.2	1	1.6
ENSMUSG00000051401	Kctd16	protein_coding	31.8	1.498	0.008563	1.939	0.0003612	1.149	0.01678	2.52	7.04e-09	1.096	0.1482	2.602	2.099e-07	0.1	0	0	0	0.1	0	0.2	0.4	0.1	1	0.5	0.5	1.7	2.5	1.5	0.4	0.3	0.1	0.2	0.5	0.6	1.1	0.9	0.8	4.4	5.6	0.2	0.3	0.3	1.6	2.2	1.1
ENSMUSG00000018822	Sfrp5	protein_coding	22.76	1.014	0.1051	2.618	6.961e-07	1.152	0.04926	2.488	1.229e-06	-0.1931	0.8841	-0.9476	0.1125	0.5	0.5	0.2	0	0.1	0	0.1	0.2	0.3	0.3	0.4	0.1	0.5	0.3	0.3	0.3	0.1	0.2	0.8	0.6	0.9	0.2	0.2	0.2	1.8	2.5	0.8	0.3	0.2	0.8	0.8	0.5
ENSMUSG00000029826	Zc3hav1	protein_coding	3136	0.4711	9.008e-05	0.356	0.00398	1.654	7.741e-48	2.46	4.136e-88	0.6851	1.805e-08	1.023	2.007e-19	18.2	17	15.2	21	22.2	23.1	5.6	5.8	4.2	3.9	3.8	4.9	1	1	1.4	31	29.6	31.5	25	30.2	29.9	36	35.3	32.1	23.3	23.4	27.7	26.5	27.5	12.8	13.7	13.4
ENSMUSG00000021379	Id4	protein_coding	291.1	1.295	7.701e-15	-0.3762	0.05584	2.629	1.029e-23	2.441	5.948e-19	0.7782	9.835e-05	-0.857	8.035e-06	6.6	5.6	7.8	10.3	12.4	10.2	0.5	0.5	0.6	0.4	0.2	0.2	0.3	0.6	0.5	28	24.9	28.9	6.6	9.5	9.3	3.3	3.6	3.7	1.7	1.7	13	10.8	10.1	2.1	1.5	2.2
ENSMUSG00000032363	Adamts7	protein_coding	197.9	-0.7889	0.001643	0.2082	0.5078	1.155	9.795e-06	2.424	2.612e-21	0.6012	0.06255	0.3401	0.2626	1.2	1	1.1	1.6	1.5	1.7	1.2	0.7	0.6	0.4	0.5	0.3	0.6	0.7	0.7	1	0.8	1	2.3	1.5	1.8	1.5	1.5	1.2	2.5	2.1	2.5	1.3	1.4	0.7	1	1
ENSMUSG00000009248	Ascl2	protein_coding	41.22	-0.4528	0.4437	-0.1956	0.774	0.286	0.7167	2.423	1.226e-07	-0.3095	0.7507	1.009	0.03849	1.3	0.9	0.7	0.7	0.9	0.1	0.8	0.9	0.3	0.5	0.6	0.4	1.5	0.9	0.7	0.4	0.4	0.3	0.7	0.3	0.4	2.6	1.8	2.1	3.2	4	0.7	0.9	0.6	0.7	0.9	0.3
ENSMUSG00000018411	Mapt	protein_coding	171.2	0.2238	0.546	1.565	2.485e-09	1.133	5.652e-05	2.414	2.852e-18	0.2131	0.7189	1.003	0.0004085	0.7	0.8	0.5	0.6	0.7	0.5	0.2	0.1	0.1	0.5	0.5	0.4	0	0	0	0.6	0.6	0.8	0.9	2.5	2	1.3	1.4	1.4	2.5	2.9	0.7	0.8	0.9	1.1	1.1	0.9
ENSMUSG00000026880	Stom	protein_coding	287.4	-0.4218	0.01979	-0.02361	0.9358	1.396	4.457e-16	2.375	1.93e-41	0.0631	0.8922	-0.2632	0.2172	3.5	3.3	4.1	5.1	5.6	4.3	3.9	4.1	3.2	1.3	1.7	1.3	3.6	3.9	4.7	3.6	3.8	3.8	5.4	5.2	4.2	3.1	2.9	2.8	7.6	7.9	3	3.4	4.5	3.7	3.6	4.3
ENSMUSG00000049382	Krt8	protein_coding	688.1	1.083	5.368e-06	1.44	3.604e-10	2.545	1.65e-31	2.375	6.036e-23	1.698	8.126e-13	0.1548	0.6566	2.6	2.5	3.5	3.1	2.7	2.8	56	54.4	34	2.1	2.3	2.3	46.8	57	55.1	5.5	7	6	6.7	9.2	8.2	3.5	3.1	2.8	12	12.5	7.2	7.1	13.9	13.5	10.7	17
ENSMUSG00000057093	Zfp607b	protein_coding	771.9	0.7673	2.425e-05	0.6348	0.0005851	1.186	1.536e-10	2.363	3.028e-35	0.4152	0.08469	0.4228	0.0353	9.7	8	4.7	3.9	4.4	4.6	2.7	2.3	1.8	1.3	1.4	1.2	0.3	0.5	0.3	7.5	7.4	7.5	5.5	7.2	7.7	10.8	10.2	9.6	7.3	6.6	10.2	10.1	10.3	3.1	3	3
ENSMUSG00000018727	Cpsf4l	protein_coding	357.9	-0.2575	0.3274	0.3051	0.223	1.913	3.896e-19	2.359	8.663e-25	-0.5922	0.03137	-1.801	1.955e-17	9.8	7	4.9	10.2	9.9	10.1	7.7	5.4	5.4	1.8	1.7	1.2	0.7	1	0.6	9	8.1	8.1	12.8	11.7	13.1	2.6	1.9	1.7	8.6	9	6.1	4.4	4.2	7.1	6.8	5.1
ENSMUSG00000022037	Clu	protein_coding	128	0.7094	0.06953	1.832	4.922e-08	1.574	4.528e-06	2.356	1.397e-11	0.8295	0.06611	0.5818	0.1516	0.8	0.5	0.5	0.6	0.4	0.3	4.2	4.1	2.7	0.4	0.3	0.4	3.3	3.5	3.3	0.8	0.8	0.5	2.4	1	1.5	0.9	1	0.8	1.8	2.6	0.7	0.9	1.6	1	1	1.7
ENSMUSG00000033170	Card10	protein_coding	50.05	-0.5168	0.2049	0.4739	0.2332	0.6062	0.1439	2.356	3.609e-14	0.6796	0.1571	0.3788	0.3741	0.3	0.2	0.1	0.3	0.2	0.2	0.5	0.6	0.3	0.2	0.2	0.1	0.8	1.1	0.9	0.2	0.1	0.1	0.3	0.3	0.4	0.4	0.2	0.3	1	1.2	0.4	0.3	0.3	0.3	0.3	0.3
ENSMUSG00000105039	Gm42637	lincRNA	48.3	-2.422	4.199e-08	1.876	6.211e-07	-0.2518	0.737	2.337	3.283e-09	-0.5669	0.5518	0.3942	0.5262	0.5	0.2	0.6	1.3	1	1.6	2.5	2	1.6	1.2	0.8	0.7	10.7	10	11.7	0.3	0	0.2	7	4.2	4.7	0.8	0.5	0.4	5.4	5.8	0	0.4	0.2	0.9	1	0.3
ENSMUSG00000096972	Gm26883	lincRNA	25.16	-0.2416	0.7637	2.697	2.045e-08	0.8523	0.1102	2.337	1.299e-07	-0.3055	0.7861	0.2632	0.7024	0.1	0.1	0.1	0.1	0	0	0	0	0	0.2	0.2	0.1	0	0	0	0	0	0	0.4	0.3	0.3	0.1	0.1	0.1	1.2	1.2	0	0.1	0.1	0.3	0.3	0.4
ENSMUSG00000064325	Hhip	protein_coding	244.2	-1.004	0.001741	2.36	2.631e-17	1.033	0.0009935	2.318	1.747e-14	0.9337	0.007209	2.58	6.302e-21	0.7	0.6	0.3	0.3	0.6	0.3	0	0	0	0.4	0.4	0.4	0.1	0.1	0	0.2	0.2	0.1	1.5	2.6	2.5	4	4.1	3.5	2.4	2	1	1.1	1.5	0.7	1	0.8
ENSMUSG00000030020	Prickle2	protein_coding	598.3	-0.09632	0.7504	-0.1299	0.6442	1.538	8.829e-13	2.305	6.917e-25	0.3559	0.2455	0.8404	4.373e-05	5	3.8	2.6	3.4	3.6	2.7	0.8	0.8	0.5	0.4	0.4	0.2	0.4	0.6	0.4	2.8	3.2	3	2.6	3.3	2.9	7.6	7.1	6.4	1.9	1.7	5.6	4.8	4.5	1.1	1	1.1
ENSMUSG00000034981	Parm1	protein_coding	295.8	1.253	1.969e-11	2.249	1.243e-36	0.9446	6.439e-06	2.298	4.536e-33	1.251	1.456e-11	3.317	2.956e-90	0.9	0.8	1.3	0.6	0.9	0.5	1	1.1	0.7	0.4	0.5	0.4	1.5	1.6	1.6	1.7	1.8	1.6	3	3.8	3.4	10.3	10.8	8.6	2.1	2.2	2.1	2.3	2.5	0.8	0.8	0.8
ENSMUSG00000052776	Oas1a	protein_coding	467.8	0.1758	0.4119	0.06385	0.8027	0.6963	6.739e-05	2.298	1.373e-43	0.3872	0.07085	1.096	1.402e-12	13.3	11	10.7	6	7.4	5.3	3.3	3.2	2.3	4.1	4.9	4.3	0.6	0.3	0.5	6.6	7.1	7.5	6.9	7.4	5.3	26.6	25.1	24.6	24.8	20.5	17.2	13	16.3	7.4	7.7	6.8
ENSMUSG00000032623	Oas1d	protein_coding	27.62	-0.1155	0.8608	-0.3988	0.4705	0.7187	0.1587	2.278	6.795e-09	-0.4116	0.5851	0.3506	0.4782	0.9	0.8	0.4	0.5	0.4	0.2	0.6	0.4	0.6	0.3	0.3	0.3	0.2	0.2	0.1	0.3	0.3	0.3	0.3	0.2	0.3	1.3	0.8	0.8	1.7	1.8	0.3	0.6	0.6	0.4	0.7	0.4
ENSMUSG00000034947	Tmem106a	protein_coding	176.1	0.02679	0.9556	0.4519	0.1527	1.247	2.653e-06	2.277	3.608e-17	0.09183	0.8997	0.2714	0.4406	1.9	1.3	2.8	0.8	1.7	1.3	0.3	0.5	0.5	1.6	1.6	1.8	0.4	0.5	0.7	1.4	1.4	1.1	1.2	2.2	2	2.8	2.1	2.1	8.7	8.8	2.1	1.8	2.2	4	3.5	4.6
ENSMUSG00000018648	Dusp14	protein_coding	293.7	0.4408	0.04596	0.03017	0.9322	2.198	1.564e-31	2.276	1.023e-28	0.8768	1.634e-05	0.4404	0.04096	7.1	5.3	7.7	2.8	3.9	3.5	6.2	5.8	3.9	1.5	1.8	1.9	1.6	2.5	2.3	4.9	4.7	4.5	2.7	4.4	3.4	9.7	8.5	8.5	8.2	9.1	13	11	12.6	8.5	8.2	7.7
ENSMUSG00000006205	Htra1	protein_coding	387.7	-0.08065	0.8608	3.968	7.526e-55	2.931	1.432e-35	2.266	9.892e-18	3.074	1.14e-33	0.3071	0.3903	1	0.9	1.5	1	0.9	0.5	1.2	0.7	0.5	2.1	1.9	1.6	2.6	2.5	5	0.7	0.9	0.6	13.7	14.1	13	1.3	1.5	1.4	8.4	11.1	9.5	9.1	12.1	13.8	14.6	17.7
ENSMUSG00000028836	Slc30a2	protein_coding	430	0.9865	0.0001639	-0.9022	0.0006794	0.6132	0.09283	2.248	1.627e-14	-0.406	0.3349	0.5602	0.0564	9	6	4.9	5.8	6.4	6	4.4	3.8	2.7	0.4	0.4	0.5	0.5	0.3	0.2	13.2	11.5	12.4	4.9	2.4	2.2	12.1	9.3	8.6	2.3	2.3	5.3	4.4	5.3	0.6	0.6	0.9
ENSMUSG00000078949	R3hdml	protein_coding	24.18	2.738	1.749e-10	2.598	1.567e-09	0.6237	0.3132	2.225	3.932e-07	-0.0006293	1	0.08738	0.9107	0.5	0.2	0.3	0.5	0.3	0.3	0.2	0	0	0.4	0.4	0.3	0	0	0	3.1	2.1	2.8	1.7	2.5	3.1	0.6	0.3	0.3	2	2.3	0.6	0.2	0.4	0.5	0.7	0.6
ENSMUSG00000046005	D830044D21Rik	lincRNA	47.75	1.51	0.0003691	1.08	0.01565	0.8558	0.0702	2.223	4.292e-08	0.8212	0.1589	1.516	0.000253	0.7	0.6	0.2	0.7	0.3	0.1	0	0	0	0.6	0.6	0.7	0	0	0	1.2	1	1.1	0.4	0.9	1.1	2.2	1.6	1.4	2.8	4	0.8	1	1.2	0.9	1.3	1.2
ENSMUSG00000020689	Itgb3	protein_coding	83.05	-2.588	9.483e-17	-0.793	0.0179	0.996	0.008781	2.203	1.723e-10	0.3091	0.6464	1.614	5.379e-07	0.5	0.5	0.2	0.9	0.8	1.5	0.1	0.1	0.4	0.2	0.2	0.2	0.2	0.1	0.1	0.1	0.1	0.2	0.7	0.7	0.4	1.5	1.5	1.4	1	1	0.6	0.5	0.6	0.4	0.3	0.4
ENSMUSG00000043259	Fam13c	protein_coding	188.3	2.557	8.783e-22	3.347	2.105e-37	1.526	1.624e-09	2.202	7.939e-17	0.7801	0.02008	1.397	1.454e-07	0.5	0.3	0.3	0.1	0.3	0.1	0.3	0.4	0.3	0.4	0.4	0.4	0.6	0.7	0.5	1.4	1	1.4	1.4	2.5	2.7	1	1.1	0.9	1.9	1.9	0.6	0.6	0.7	1	1.2	1.2
ENSMUSG00000046280	She	protein_coding	344.8	0.1181	0.6794	1.221	7.858e-11	1.172	2.132e-09	2.198	1.424e-28	0.8566	1.585e-05	1.138	3.543e-10	2.3	1.8	1.9	1	1	0.8	1.4	1.4	1	0.6	0.5	0.6	0.4	0.6	0.4	0.9	0.9	1.3	1.7	2.7	2.3	4.6	4.4	4.5	2.6	2.8	4.3	3.4	3.4	1.5	1.2	1.2
ENSMUSG00000057337	Chst3	protein_coding	110.7	0.02774	0.9614	2.575	1.241e-19	0.7842	0.005707	2.191	1.635e-17	0.01275	0.9907	1.139	2.433e-05	0.4	0.4	0.4	0.2	0.1	0.2	0.2	0.3	0.2	0.5	0.5	0.4	0.8	1.2	0.6	0.1	0.2	0.1	0.8	1.2	1	0.8	1.2	0.9	2.4	2.3	0.5	0.3	0.5	0.9	0.7	0.8
ENSMUSG00000041670	Rims1	protein_coding	154.2	1.414	4.303e-11	2.024	2.029e-22	0.7042	0.01263	2.184	2.814e-20	0.8808	0.001678	1.794	2.805e-15	0.4	0.3	0.4	0.6	0.5	0.5	0.8	0.4	0.5	0.2	0.2	0.2	0.4	0.6	0.4	1.6	1.4	1.4	2.1	2.6	2.1	1.1	1.2	1.1	1.1	1.1	0.7	0.6	0.5	0.4	0.3	0.3
ENSMUSG00000026479	Lamc2	protein_coding	481.5	0.9156	2.52e-05	1.268	1.183e-09	1.894	5.919e-22	2.177	3.583e-24	0.642	0.008609	0.8892	2.048e-05	2.7	2.3	2.3	0.9	0.9	0.6	1.8	1.3	0.8	1	0.9	0.8	0.9	1.1	0.9	1.5	1.6	1.5	1.4	2.5	2.2	4.7	5	4	4.4	4.2	3.5	3.7	4.3	3.2	3.9	3.3
ENSMUSG00000030587	2200002D01Rik	protein_coding	48.36	2.939	7.126e-10	3.627	5.551e-15	1.594	0.0001527	2.167	3.551e-07	1.581	0.004805	2.042	1.853e-05	0.2	0.1	0.1	0.1	0.1	0	1.3	0.9	0.2	0.3	0.7	0.8	2.5	3	3.1	1.2	0.9	1.1	1.4	2.1	1.9	0.8	0.9	0.7	3.5	3.1	0.2	0.4	1	2.3	1.6	2.1
ENSMUSG00000083890	Gm15703	processed_pseudogene	3.96	-0.7348	0.3625	0.1072	0.9221	1.726	0.01364	2.167	0.001019	0.9736	0.3492	0.2417	0.8049	0.1	0.1	0	0.1	0	0	0	0	0	0.1	0.1	0.1	0	0	0	0	0	0	0.1	0	0	0	0.1	0.1	1	1	0.3	0.1	0.3	0.6	0.7	0.6
ENSMUSG00000027702	Lrrc34	protein_coding	697.1	0.8014	2.609e-05	-0.02295	0.9464	0.6319	0.006962	2.154	4.971e-25	0.1992	0.5979	1.109	4.605e-09	16.2	15.2	8.3	15	21.2	22.2	7.6	5.9	5.3	1.8	2.3	3.1	1.1	1.2	0.9	33.8	33.2	36.3	20.2	18.3	19.1	30	30.9	28.1	10.9	11.5	13.9	17.5	15.2	3.7	4	3.7
ENSMUSG00000039349	C130074G19Rik	protein_coding	240.6	0.3216	0.2116	-1.379	2.291e-10	1.143	7.461e-06	2.152	2.018e-18	0.7003	0.007011	1.535	2.303e-13	3.5	2.9	2.8	2.8	4.6	3.1	2.2	1.7	1.8	0.5	0.6	0.5	0.6	0.8	0.7	3.6	4.2	5.3	0.9	1.5	1.5	9.4	9.4	9	2.5	2.7	4.3	5	6	1.5	0.9	1.4
ENSMUSG00000040536	Necab1	protein_coding	259.5	1.368	6.788e-11	1.885	1.993e-20	1.012	1.494e-07	2.15	3.205e-28	1.495	5.248e-14	1.034	2.767e-07	1.3	1.3	0.7	0.7	0.7	0.5	0.3	0.3	0.2	1.5	1.5	1.4	0	0.1	0	1.5	1.8	1.4	1.8	2.6	2.6	2.4	2.7	2.2	6.2	7.1	3.3	3.4	3.4	2.9	2.7	3.2
ENSMUSG00000031548	Sfrp1	protein_coding	1032	-1.148	2.032e-15	-0.6612	1.08e-05	0.9594	2.358e-10	2.145	3.633e-43	0.2341	0.3281	1.075	3.897e-14	14.9	12.6	12.7	9.4	9.8	6.6	0.9	0.9	0.9	3.2	3.2	2.9	2.2	3.2	2.5	3.6	3.9	4	4.7	5.8	5.7	27	32.3	26.2	14.5	13.8	15.7	14.2	17.6	6.8	5.5	6.1
ENSMUSG00000026890	Lhx6	protein_coding	96.78	-0.1764	0.6886	0.4637	0.1878	1.493	1.629e-07	2.137	3.71e-13	0.3173	0.5651	0.8622	0.004703	0.8	0.7	0.6	0.5	0.4	0.4	0.6	0.4	0.6	0.6	0.4	0.3	0.3	0.4	0.3	0.5	0.3	0.4	0.4	0.9	0.5	1.2	1.7	1.3	1.9	2.2	0.8	1	1	1	1.3	1.4
ENSMUSG00000040703	Cyp2s1	protein_coding	85.19	1.905	3.29e-10	1.412	6.133e-06	0.5452	0.1896	2.12	3.578e-11	0.3364	0.6207	0.7644	0.03912	0.3	0.2	0.5	0.3	0.5	0.3	0.6	0.3	0.3	0.4	0.3	0.4	0.3	0.6	0.6	1.8	1.4	1.6	0.8	1.3	1.3	0.5	0.5	0.5	1.4	1.8	0.4	0.3	0.4	0.4	0.5	0.6
ENSMUSG00000021456	Fbp2	protein_coding	64.96	-0.9699	0.01411	1.164	0.001022	1.335	7.557e-05	2.115	2.936e-10	1.678	2.723e-06	2.326	7.852e-13	1.1	0.6	0.8	0.8	1.1	0.5	0.1	0	0.1	0.8	0.7	1.4	0.2	0.3	0.2	0.3	0.4	0.4	2.3	1.6	1.7	3.5	4.9	5.5	4.6	4.5	3.4	2.3	3.1	3	2.6	1.8
ENSMUSG00000046733	Gprc5a	protein_coding	106	0.4964	0.1199	0.7253	0.01441	1.356	1.034e-06	2.104	6.263e-14	0.03815	0.9644	-0.5104	0.0944	3.7	2.8	3	0.8	1.7	1.2	1.4	1.2	0.9	1.1	0.9	0.6	0.1	0.3	0.1	1.8	1.6	2.1	1.6	2.1	2.7	2.3	2.5	1.8	4.1	4.1	3.4	3.1	3.2	2.2	2.7	2.2
ENSMUSG00000025359	Pmel	protein_coding	67.44	1.171	3.213e-05	0.6557	0.03727	1.061	5.621e-05	2.093	2.169e-17	0.6573	0.05481	1.283	3.284e-07	0.8	0.7	1	0.2	0.5	0.7	0.9	0.7	0.9	0.6	0.5	0.8	0.5	0.8	0.8	1.2	1.1	1.2	0.8	0.8	0.8	2.2	2.1	1.9	2.5	3.2	1.5	1.3	1.2	1.7	1.1	1.3
ENSMUSG00000050271	Prag1	protein_coding	282.5	-0.07874	0.8139	1.84	1.449e-20	1.24	5.639e-09	2.084	6.436e-22	1.181	4.434e-08	1.206	5.183e-09	0.9	0.6	0.4	0.5	0.7	0.5	1.3	1	0.8	0.4	0.4	0.3	1.8	1.9	1.9	0.5	0.6	0.6	1.8	2.3	2.3	1.6	1.7	1.5	1.4	1.7	1.8	1.4	1.5	0.8	0.9	0.9
ENSMUSG00000032420	Nt5e	protein_coding	748.7	4.654	4.277e-97	5.179	1.348e-120	1.803	4.038e-22	2.083	1.723e-24	0.7797	0.001592	1.99	2.068e-23	0.6	0.4	0.9	0.1	0.2	0.2	10.1	9.5	9.3	1	0.9	1.5	0.8	0.8	0.7	5.6	4.5	5.7	5.7	9	8.1	2.9	2.2	2.3	4.9	5	1.1	1	1.1	4	4.1	4
ENSMUSG00000051159	Cited1	protein_coding	47.66	-0.356	0.5961	-0.8183	0.1525	1.741	0.0007487	2.072	7.693e-05	0.2948	0.7763	-0.1695	0.8129	2.3	1.4	2	0.3	0.5	0.7	1.4	0.9	1	0.2	0.2	0.3	0.4	0.5	1.4	0.3	0.4	0.5	0.5	0.1	0.2	1.6	1.7	1.7	1.5	1.4	1.5	1.7	3.9	1.1	0.3	1.9
ENSMUSG00000074653	Lrrc31	protein_coding	510.2	0.4388	0.01482	0.4749	0.007146	0.7388	0.0007555	2.069	2.902e-26	0.08343	0.8383	0.9958	1.263e-09	5.1	4.8	4.2	3.9	4.5	3.7	1.2	0.8	0.5	0.5	0.5	0.4	0.5	0.4	0.4	6.1	5	5.2	4.7	6	6.1	10	10.4	8.3	2.1	1.9	5.2	4.8	5.1	0.8	0.9	0.7
ENSMUSG00000029120	Ppp2r2c	protein_coding	296.1	-2.171	1.664e-28	-0.1251	0.6588	-0.08764	0.8528	2.054	2.071e-20	-0.8295	0.0003673	1.252	2.381e-10	2.7	2.7	4.4	3.6	4.5	3.5	2.4	2.4	2.1	0.7	0.6	0.7	1.1	1	0.9	0.8	0.7	1	4.6	3.3	2.6	7.5	8.2	7.4	2.8	3.1	2	1.5	1.8	0.6	0.6	0.7
ENSMUSG00000047786	Lix1	protein_coding	201.7	1.085	5.196e-06	2.701	2.016e-35	1.812	1.585e-17	2.052	1.34e-19	2.088	1.097e-24	0.74	0.001134	1.8	1.8	1.2	0.8	0.6	0.7	0.6	0.6	0.4	0.7	0.7	0.7	0.1	0.2	0.1	1.3	1.6	1.6	3.5	5.6	5	2.6	2.9	2.8	3.2	2.8	6.6	6.5	8.5	2	2.6	2.9
ENSMUSG00000020100	Slc29a3	protein_coding	682	0.7112	1.698e-06	0.5129	0.0009233	1.314	2.708e-23	2.051	7.555e-47	0.6961	4.878e-06	-0.2307	0.1909	4.6	3.1	3.5	2.1	2.2	1.9	1.6	1.5	1.3	3.9	3.6	3.6	1.9	1.9	1.8	3.5	3.6	3.3	2.6	3.3	3.1	3.5	3.2	3	15.6	15.6	7.1	5.1	6.3	9.9	9.2	8.6
ENSMUSG00000056758	Hmga2	protein_coding	178.5	2.191	8.182e-12	-0.7187	0.08248	0.7955	0.01523	2.04	1.508e-11	0.7442	0.0693	2.128	2.92e-13	0.4	0.3	0.4	0.2	0.1	0.1	2.5	2	1.5	0.7	0.7	0.7	0.8	0.9	1.1	0.9	0.6	0.7	0.1	0	0.1	2.2	1.6	1.7	2.7	3.8	0.5	0.5	1	1.1	1	1.7
ENSMUSG00000104528	Gm43314	TEC	30.73	1.025	0.03666	0.5536	0.3206	1.376	0.003616	2.022	1.097e-05	0.03111	0.9835	0.8305	0.09743	0.7	0.5	0.2	0.3	0.3	0.2	0.1	0.1	0	0.2	0.4	0.3	0.2	0.3	0.2	0.7	0.6	0.6	0.1	0.7	0.5	1.3	0.8	0.7	1.3	1.7	0.4	0.4	0.6	0.7	1.2	0.8
ENSMUSG00000102987	Gm38324	lincRNA	4.011	0.1815	0.8579	0.7848	0.3121	0.5142	0.6248	2.016	0.002763	0.6306	0.6096	1.285	0.06864	0.3	0.5	0.4	0	0.1	0	0	0	0	0.1	0.1	0.2	0	0	0	0.2	0.1	0.1	0.4	0.3	0.1	1.7	0.9	1	1.7	1.1	0.4	0.5	1.1	0.4	0.4	0.1
ENSMUSG00000000031	H19	lincRNA	247.3	-1.481	0.008829	-0.08284	0.9277	-0.5999	0.4457	2.01	0.0005316	0.06019	0.9743	2.487	3.659e-06	0.4	0.5	1	1.4	1.7	0.8	12.5	9.3	9	1.7	1.7	2.1	9.6	10.5	16.9	0.4	0.4	0.1	1.9	0.7	1.1	6.6	6	4.9	11.3	11.7	0.2	0.2	1.6	0.7	0.6	1.9
ENSMUSG00000025212	Sfxn3	protein_coding	150.4	-0.1315	0.6783	-0.4172	0.09745	1.173	6.583e-07	2.009	1.072e-17	0.1311	0.7944	-0.02522	0.9478	3	2.5	2.5	2.8	2.2	2.3	1	0.9	0.6	1	0.9	0.5	0.7	0.6	0.6	2.3	2.2	2	1.3	1.8	2.2	2.9	2.7	2.3	3.6	3.2	3.5	2.4	2.9	1.6	1.8	2.1
ENSMUSG00000031788	Kifc3	protein_coding	662.1	0.679	4.009e-05	0.1694	0.4179	0.4594	0.01643	1.983	2.118e-31	-0.6537	0.0004962	0.6956	3.794e-05	5.9	4.4	5	4.6	5	5.1	2.5	1.7	2	2.7	2.4	3	0.7	0.9	0.9	8.6	7	8.3	4.4	6.1	6.2	9.7	7.8	7.4	10.6	11.4	3.4	2.8	3.4	4	3.8	3.4
ENSMUSG00000005125	Ndrg1	protein_coding	576.3	0.02227	0.9498	0.5578	0.008858	2.124	2.974e-27	1.973	1.358e-19	-0.2166	0.5851	-0.8287	9.584e-05	5	3.7	2.9	5.2	4.4	3.2	3.1	2.3	2	1.1	1.2	0.7	1.3	1.5	1.7	4.6	4.1	4.2	6	6.8	6	2.6	2.1	1.7	3.9	4.1	3.4	3.2	3.4	4.3	4.3	4.7
ENSMUSG00000022900	Ildr1	protein_coding	952.7	0.785	1.238e-07	0.6714	7.423e-06	1.961	3.502e-41	1.958	4.847e-34	0.7353	5.269e-06	1.035	2.683e-12	7.3	6.3	7.9	7.8	8	9.1	1.8	1.5	2	1.8	2.1	3.1	2.5	2.5	2.4	16	13	14.2	11.9	14	14	16	15.3	12.7	9.2	9.1	12	11.4	12.3	8.5	8.9	10
ENSMUSG00000026177	Slc11a1	protein_coding	39.5	-0.01783	0.9833	2.646	4.793e-11	-0.6422	0.1987	1.956	3.364e-07	-0.03582	0.9806	-0.3304	0.5808	0.2	0.2	0.1	0.1	0	0.2	0.1	0.1	0	0.6	0.7	0.5	0.1	0	0	0.2	0.1	0.1	1.1	1	0.8	0.2	0.2	0.1	2.5	2.7	0.1	0.1	0.3	0.5	0.3	0.2
ENSMUSG00000025911	Adhfe1	protein_coding	123.9	0.8742	0.0001359	0.407	0.1189	0.8247	0.001891	1.955	3.136e-16	0.2773	0.5254	1.223	5.564e-08	1.3	1	0.6	1	1.3	1.1	0.8	0.5	0.4	0.4	0.5	0.6	0.8	0.8	0.8	2.2	2	2.1	1.2	1.6	1.7	2.9	2.4	2.1	1.8	2.2	1.5	1.2	1.2	1	0.8	0.8
ENSMUSG00000043639	Rbm20	protein_coding	117.3	-2.289	4.939e-22	-0.4639	0.07214	2.195	3.365e-25	1.941	7.479e-17	0.5062	0.1291	-1.359	8.662e-08	0.5	0.4	0.7	0.7	0.8	0.7	0.5	0.4	0.4	0.4	0.3	0.5	0.4	0.5	0.4	0.2	0.1	0.2	0.6	0.6	0.5	0.2	0.2	0.2	1.5	1.6	0.7	0.7	0.9	1.5	1.8	2.3
ENSMUSG00000028977	Casz1	protein_coding	239.6	1.345	2.927e-09	1.804	2.316e-16	1.142	6.263e-07	1.94	1.463e-16	0.7264	0.01456	0.5508	0.0444	0.4	0.2	0.4	0.4	0.4	0.4	0.7	0.7	0.5	0.5	0.4	0.5	0.4	0.6	0.5	1.2	1	1.1	1.4	1.7	1.5	0.6	0.5	0.4	1.5	2	0.7	0.5	0.5	1.1	1	0.9
ENSMUSG00000027574	Nkain4	protein_coding	92.05	0.1482	0.777	0.7135	0.05974	1.473	0.0002704	1.939	1.5e-06	0.7728	0.1075	1.584	5.947e-06	2.7	2	3	4.1	1.9	3.2	1.4	0.2	0.2	0.3	0.6	0.5	0.1	0.3	0.1	3.3	3.1	3.7	6.7	4.3	4.3	8.9	7.7	7.8	2.5	1.5	5.5	3.7	4.4	1.7	1.5	1
ENSMUSG00000025934	Gsta3	protein_coding	162.7	1.508	1.249e-11	1.28	1.389e-08	1.119	1.254e-05	1.938	1.055e-14	0.2394	0.6032	0.5819	0.02264	1.7	1.5	0.9	1	1	1.4	0.3	0.3	0.2	0.4	0.4	0.6	0	0	0.1	3.2	3.1	3.5	2.1	3.1	3.3	2.3	2.4	1.9	1.6	2	2	1.6	1.7	1.2	1	0.8
ENSMUSG00000030283	St8sia1	protein_coding	604.2	1.905	7.739e-28	2.333	9.229e-42	0.752	6.747e-05	1.937	7.765e-26	0.7602	6.319e-05	1.051	1.028e-09	3.2	2.8	1.8	0.9	0.9	0.7	0.3	0.2	0.1	1.1	1.1	0.9	0.1	0.1	0.1	3.2	2.9	3.3	4.2	4.7	3.8	5.8	5.6	5.3	4.3	3.8	4.8	4.4	4.6	1.5	1.7	2.1
ENSMUSG00000056413	Adap1	protein_coding	1288	0.2926	0.1851	0.5527	0.00464	0.7553	9.827e-05	1.934	1.625e-23	-0.741	0.0002762	0.3453	0.1093	27.2	22	23	8.8	10.1	8.4	3.6	3.3	2.8	10.5	9.3	9.6	2.7	3	3.1	11.2	11.1	11.4	8	16.8	15.9	31.9	29.1	31.1	37.7	40.3	17.2	12.9	12.8	18.8	16.7	14.8
ENSMUSG00000060477	Irak2	protein_coding	186.2	0.3833	0.1214	0.335	0.1863	0.8392	0.0007772	1.931	6.151e-17	0.2564	0.5084	0.5564	0.01602	2.6	2	1.8	1.5	1.7	1.2	0.5	0.6	0.2	0.6	0.6	0.4	0.6	0.6	0.6	2	1.9	2.1	2	1.9	1.8	3.5	3.5	2.8	2.3	2.1	3	2.2	2.8	1.2	0.6	1.1
ENSMUSG00000006575	Rundc3a	protein_coding	333.1	-1.956	4.039e-22	0.2588	0.3046	0.9668	6.615e-06	1.926	5.158e-19	0.07892	0.8846	-0.04676	0.8904	5	4.2	7.3	4	5.4	5.5	1.8	2.1	1.9	2.6	2.2	2.6	2.6	2.9	2.5	1.6	1	1.1	7.3	5.2	5.4	6.5	4.8	4.1	9.9	9.5	6.4	4.9	5.6	5.1	5	4.4
ENSMUSG00000087677	Gm15226	lincRNA	27.6	1.864	1.89e-05	1.283	0.005338	1.085	0.02195	1.925	1.009e-05	0.6667	0.3532	-0.07387	0.9215	0.2	0.3	0.1	0.1	0.3	0.1	0.1	0.1	0	0.3	0.3	0.1	0	0	0	0.6	0.8	0.9	0.4	0.4	0.6	0.2	0.3	0.2	1.3	1	0.4	0.4	0.4	0.6	0.4	0.7
ENSMUSG00000021130	Galnt16	protein_coding	158.1	-0.3831	0.1381	0.5272	0.02491	0.8839	3.613e-05	1.919	2.79e-21	-0.03964	0.9468	0.7449	0.0001963	1	0.7	0.7	0.5	0.4	0.3	0.3	0.1	0.2	0.3	0.4	0.4	1.5	1.9	1.6	0.3	0.3	0.3	0.6	0.6	0.5	1.3	1.5	1.4	1.3	1.5	1	0.7	0.7	0.7	0.7	0.6
ENSMUSG00000009075	Cabp7	protein_coding	74.65	1.023	0.01378	2.268	6.279e-10	0.4263	0.4109	1.919	6.988e-08	0.2183	0.79	0.1608	0.7625	0.6	0.4	0.5	0.1	0.2	0.2	6.2	6.5	4.5	0.4	0.4	0.2	0.8	0.7	0.8	0.5	0.6	0.3	1.6	0.9	1	0.5	0.3	0.7	1.2	1.8	0.6	0.6	0.4	0.6	0.4	0.5
ENSMUSG00000024391	Apom	protein_coding	19.13	0.7679	0.2088	1.228	0.0262	0.9438	0.05637	1.916	1.145e-05	0.3522	0.7361	1.075	0.0378	0.5	0.3	0	0.1	0.2	0.1	0.2	0.1	0.4	0.6	1	0.8	0.2	0.1	0	0.4	0.4	0.2	0.6	0.4	0.4	0.9	1.1	0.6	3.5	3.8	0.3	0.6	0.5	2.3	1.4	1.3
ENSMUSG00000066861	Oas1g	protein_coding	157.3	-0.849	0.0007327	-0.2425	0.4308	0.1024	0.803	1.914	2.958e-19	-0.09687	0.8564	1.157	1.867e-08	3.7	2.5	3.7	1.2	1.1	1.6	0.4	0.4	0.6	2.1	2.2	2.1	0.6	0.3	0.6	0.7	0.7	0.8	1.1	1.2	1	7.5	7.8	6.7	8.7	8.1	3.4	2.3	3.4	2.6	1.9	2.3
ENSMUSG00000024033	Rsph1	protein_coding	61.19	1.153	5.636e-05	1.587	7.093e-09	1.082	0.0002353	1.913	6.578e-12	0.6003	0.1574	-0.2818	0.4834	1.3	1.3	0.7	1.6	1.2	1.1	0.5	0.2	0.4	0.9	1.2	1	3.1	3	3.5	3.1	2.8	2.8	4	4.6	3.3	0.8	1.3	0.9	4.6	3.9	1.2	1.8	2.4	2.5	1.9	2.5
ENSMUSG00000028709	Mob3c	protein_coding	113.6	0.3453	0.3567	0.5092	0.1366	1.066	0.001523	1.912	3.818e-09	0.5756	0.2017	1.046	0.0009641	1.6	1.2	1	1.4	1.3	1.8	0.6	0.7	0.4	0.7	0.5	0.6	0.1	0.1	0.3	2	1.6	2.3	1.5	2.5	2.6	3.2	2.9	2.3	2.5	2.2	2.1	1.5	2.4	1.3	1.3	1.1
ENSMUSG00000112523	AC122024.3	TEC	1139	0.3997	0.05494	-0.5495	0.005253	1.312	8.874e-11	1.901	2.082e-19	0.2635	0.4092	-0.1619	0.5266	68	60.9	54.3	53.5	63.5	50.3	170.8	169.1	117	5.3	5.2	3.1	2.6	2.7	4	74.2	70.3	77.4	29.1	43.6	40.7	56.6	54.4	53	20	15.8	65.9	74.7	80.7	13.9	9.6	11.9
ENSMUSG00000030353	Tead4	protein_coding	567.9	0.7762	0.0002027	0.4072	0.07562	1.828	9.848e-20	1.892	9.27e-18	0.8193	0.0002808	-0.1158	0.6985	8	5.8	7.2	5.3	7.4	5.3	1.4	1.6	0.9	1.6	1.7	1.9	0.8	0.7	1.3	10.6	9.9	10.6	5.5	9.9	8.7	6.4	6.9	6	6.5	7	13.1	11.7	12.9	5.7	6.5	7
ENSMUSG00000081044	AU015836	protein_coding	33.48	-1.088	0.09066	0.8612	0.1754	-0.4083	0.6274	1.891	0.0006543	-0.8145	0.3632	0.6679	0.3112	0.4	0.2	0	0.1	0	0.1	0.6	0.5	0.1	0.5	0.5	0.5	0.1	0.1	0.1	0	0	0	0.4	0.1	0.1	0.4	0.3	0.4	2.6	2.8	0	0.1	0.2	0.5	0.2	0.4
ENSMUSG00000040693	Slco4c1	protein_coding	344.6	0.02684	0.9431	-0.9954	4.767e-06	0.8184	0.0009754	1.887	1.398e-15	0.3838	0.2562	0.9296	3.217e-05	3.8	3.3	1.9	3.5	3.5	4.6	1.5	1.6	1.3	0.9	0.9	0.8	0.2	0.2	0.2	4.2	3.9	3.7	2.8	1.3	1.6	6.2	6.2	5.6	3.1	3.5	4.5	4	3.7	1.6	1.6	1.4
ENSMUSG00000019194	Scn1b	protein_coding	81.24	-1.182	5.961e-06	0.9841	7.112e-05	1.09	0.001895	1.879	2.449e-09	0.6289	0.1213	0.5292	0.113	0.6	0.7	1.3	1.8	2.1	2.1	2.2	2.5	2.4	0.3	0.3	0.2	4.2	2.8	4.4	1	0.8	0.8	4.2	4.3	3.6	1.3	1.2	0.8	1.2	1.2	1.4	1.1	1.2	0.7	0.8	0.5
ENSMUSG00000020044	Timp3	protein_coding	191.2	0.8301	0.02794	1.728	3.051e-07	0.7236	0.07089	1.872	1.178e-07	0.615	0.2298	-0.782	0.0454	0.4	0.5	0.3	0.2	0.3	0.3	1	0.8	0.7	0.4	0.5	0.5	3.6	3.6	3.5	0.4	0.5	0.5	1	0.9	0.7	0.2	0.2	0.2	1.7	2.1	0.5	0.4	1.1	0.4	0.6	1.4
ENSMUSG00000053024	Cntn2	protein_coding	231.7	-0.2781	0.307	1.504	2.018e-13	1.39	2.91e-11	1.867	1.896e-17	0.6668	0.01224	-0.3434	0.2076	0.6	0.5	0.6	0.5	0.7	0.5	0.4	0.5	0.3	0.4	0.4	0.5	2.4	3	2.7	0.6	0.4	0.4	1.2	1.9	1.8	0.5	0.4	0.4	1.7	1.5	1	0.8	1	0.9	1.1	1.4
ENSMUSG00000021765	Fst	protein_coding	272.4	1.669	9.915e-10	2.197	1.266e-16	1.584	9.858e-09	1.867	2.241e-10	1.789	3.53e-11	0.2368	0.5248	3	2.3	2.5	2.4	1	0.8	10.1	8.9	13.6	1	1	1.1	2.1	3.1	1.4	5.1	4.5	4.1	8	5.6	6.4	3.1	2.7	3.6	4.2	4	9.9	8.6	10.6	2.7	3	4.3
ENSMUSG00000091243	Vgll3	protein_coding	87.87	2.057	6.619e-10	3.482	2.479e-28	-0.26	0.5904	1.866	2.825e-11	0.5503	0.2487	2.375	8.817e-18	0.3	0.4	0.3	0.2	0.2	0.1	1.6	1.3	1.1	0.5	0.7	0.3	1.4	1.6	1.3	0.8	0.8	0.7	2	2.3	2.1	2	2.2	2	2.2	1.6	0.7	0.4	0.6	0.5	0.3	0.4
ENSMUSG00000062444	Ap3b2	protein_coding	1294	-1.995	5.76e-48	-3.087	1.566e-110	-0.2333	0.4541	1.859	2.26e-24	-1.378	1.193e-20	1.112	8.501e-15	11.5	9.3	10	23.5	24.1	26.8	13.8	11.8	11.5	0.4	0.5	0.4	0.4	0.5	0.5	6.7	5.7	5.9	3.3	2.7	2.5	25.3	23.2	18.8	1.6	1.7	3.8	3.8	4	0.2	0.4	0.6
ENSMUSG00000019894	Slc6a15	protein_coding	368.3	2.196	4.652e-33	2.207	2.361e-33	0.7354	0.0003036	1.856	1.26e-21	0.1453	0.7236	0.1679	0.511	1.8	1.4	1	0.7	0.9	0.5	1.8	1.7	1.4	0.8	0.7	0.8	2.1	2.4	2.3	3.4	3.4	2.9	2.6	3.7	3.4	1.5	1.6	1.7	2.9	2.9	1.7	1.7	1.4	1.1	1.6	1.2
ENSMUSG00000097814	Panct2	antisense	186	0.4503	0.01865	-0.4188	0.03676	0.8905	9.822e-06	1.848	3.318e-22	0.5549	0.0101	0.918	1.704e-07	2	2.1	1.5	1.7	1.7	2.1	0.6	0.7	0.7	0.6	0.8	0.6	0.2	0.3	0.2	3.1	2.3	2.3	1.5	1.2	1.4	3.5	4	3.5	2.4	2.7	2.9	2.9	2.8	1.3	1.3	1.3
ENSMUSG00000024501	Dpysl3	protein_coding	965.3	4.66	7.665e-90	5.029	7.068e-105	0.7306	0.006956	1.845	4.963e-13	0.5283	0.1208	1.136	3.9e-06	2.1	1.9	1	0.7	0.7	0.5	1.7	1.5	1.4	1.6	1.6	0.9	4.3	5.2	4.4	15.9	19.5	18.8	14.2	28.9	27.5	3.9	4	3.9	4.9	5.4	3	2.6	2	2.6	2.3	1.9
ENSMUSG00000049719	Prss46	protein_coding	20.78	-0.4561	0.6058	0.5126	0.5408	0.5312	0.4697	1.845	0.0005894	-0.5997	0.6371	-0.6284	0.4428	0.1	0	0	0	0	0	0	0	0	1.1	1.1	1.1	0	0	0	0	0	0	0	0.1	0	0	0.1	0	4.5	6	0	0.1	0	2.2	1.8	0.9
ENSMUSG00000052724	Gm9888	antisense	19.63	0.773	0.1776	0.4073	0.5362	0.7791	0.2774	1.838	0.0009267	0.4871	0.6143	1.215	0.02172	1.1	0.8	0.3	1.2	0.2	0.6	0	0.1	0	0.2	0.3	0.1	0.2	0.1	0.1	1	1.3	1.2	0.4	0.9	1.3	1.9	2.6	2.1	1.2	1	1.3	0.8	1.6	0.3	0.7	0.3
ENSMUSG00000001333	Sync	protein_coding	99.36	0.3043	0.4214	0.3899	0.2758	1.077	0.001074	1.831	7.321e-09	1.225	0.0001223	1.766	4.681e-10	1.5	1	0.4	1.1	1	0.9	0.7	0.5	0.7	0.5	0.4	0.5	0.3	0.3	0.2	1.2	1.3	1.3	0.8	1.8	1.4	4.4	3.6	3.4	1.5	2	2.3	2.8	2.6	0.8	1.1	1.1
ENSMUSG00000062526	Mppe1	protein_coding	191.3	0.7433	0.0006604	0.7525	0.000543	1.101	2.732e-07	1.829	1.829e-17	0.1977	0.6337	0.9252	5.184e-06	4.6	3.2	5.3	1.6	2.3	2.8	1.9	1.5	1	2	1.4	1.3	1.3	1.3	1.6	3.8	4	4.1	3.6	4.6	3.8	8.6	7.9	8	6.1	5.6	5.1	5.1	4.5	3	3.9	3.5
ENSMUSG00000037419	Endod1	protein_coding	173.7	0.9372	1.706e-05	0.4101	0.09866	1.124	8.777e-06	1.826	1.246e-13	0.04215	0.9503	-0.1725	0.5718	1.6	1.4	1.1	1.1	1.3	1.3	2.8	2.2	1.8	0.3	0.4	0.3	1.5	2.1	1.8	2.6	2.4	2.4	1.2	1.9	2	1.5	1.1	1.1	1.2	1.3	1.7	1.3	1.4	0.7	0.7	0.9
ENSMUSG00000025478	Dpysl4	protein_coding	144.5	-0.2384	0.5035	1.927	7.512e-15	0.75	0.01078	1.817	1.767e-11	-0.3799	0.4189	-0.9245	0.001376	0.8	0.8	0.7	0.5	0.9	0.5	1	1.1	0.8	0.6	0.6	0.5	0.6	0.6	0.6	0.5	0.6	0.5	1.5	3.2	3	0.3	0.4	0.4	1.9	2.4	0.5	0.5	0.6	0.8	1	1.1
ENSMUSG00000029413	Naaa	protein_coding	642.7	1.736	5.97e-23	0.2152	0.3569	1.154	1.514e-06	1.794	2.52e-14	0.3635	0.229	0.7655	0.0001947	3.5	2.8	2.6	9.2	11.3	8.7	1.6	1.3	1.2	0.5	0.3	0.5	0.9	1.2	1.2	35.5	32.3	31.9	7.6	13.1	13.3	4.8	5.2	5.6	1.5	1.6	4.3	4.1	3.4	0.8	1	1.1
ENSMUSG00000001270	Ckb	protein_coding	10160	-0.2772	0.04051	-1.275	1.258e-28	-0.02337	0.9296	1.793	3.272e-44	-0.1819	0.3699	1.03	1.325e-18	214.8	174.4	241.5	179.9	178.7	194.8	41.7	35.5	36.9	38.5	35.7	32.5	19.7	22.7	21.1	154.7	152.2	149	71.1	78.4	77.4	465.1	425.4	403.8	119.2	130.9	226.8	162	166.4	35.4	33.1	36.6
ENSMUSG00000070644	Etnk2	protein_coding	364.2	0.8157	1.745e-06	0.85	5.275e-07	2.327	4.274e-52	1.789	2.121e-25	1.494	4.08e-19	0.4284	0.02766	1.9	1.5	2.1	1.9	1.7	1.8	1.6	2	1.6	1.4	1.3	1.7	0.7	0.9	0.8	3.2	3.2	3.4	2.8	3.9	3.2	2.6	2.2	2.5	4.8	5.7	6.2	4.5	4.9	8.2	7.1	7.5
ENSMUSG00000020644	Id2	protein_coding	56.23	-0.4485	0.3803	1.76	2.106e-06	-0.6564	0.1327	1.787	8.597e-08	-0.83	0.08575	1.734	6.364e-08	0.9	0.6	0.7	0.3	0.2	0.2	1.1	1.3	0.5	0.7	0.7	0.7	0.6	0.6	0.5	0.2	0.2	0.2	0.5	1	1.2	2.6	2.7	2.5	2.7	2.8	0.4	0.4	0.3	0.3	0.4	0.6
ENSMUSG00000053062	Jam2	protein_coding	3816	1.072	7.197e-09	0.4293	0.03788	0.2318	0.4033	1.786	5.467e-19	-0.006062	0.9941	0.9692	2.986e-07	42.7	36.1	26.3	16.8	17.8	15.9	2.1	2	2	11.1	10.9	11.6	0.4	0.3	0.3	35.9	34.5	37.4	12.9	27.3	28.1	70.1	73.8	65.2	40	40.2	36.7	31.6	36.6	13.8	12.1	13.7
ENSMUSG00000085218	BB218582	processed_transcript	28.99	-0.481	0.4515	1.578	0.0009372	0.7846	0.1336	1.786	5.945e-05	0.01876	0.9916	0.257	0.6834	0.6	0.7	0.4	0.3	0.3	0.2	1	0.5	0.3	0.8	1.1	0.7	0.5	0.4	0.4	0.3	0.1	0.1	1	0.7	1.2	0.7	0.5	1.1	3.6	3.5	0.2	0.9	0.7	1.4	1.5	1.8
ENSMUSG00000073650	Catip	protein_coding	54.14	0.1889	0.7872	2.237	2.923e-07	-1.114	0.0203	1.784	5.957e-05	-0.4506	0.6477	0.3304	0.6073	0.4	0.2	0.1	0.3	0.4	0.1	0.2	0.3	0	1.6	1.8	1.4	0	0.1	0.2	0.4	0.2	0.3	1.7	1.4	1.7	0.3	0.4	0.4	7.1	6.8	0	0.2	0.2	0.8	0.8	0.5
ENSMUSG00000012396	Nanog	protein_coding	16410	0.2728	0.0167	0.3452	0.001527	1.375	1.311e-43	1.778	6.949e-59	0.2203	0.1379	0.1341	0.3169	500.3	435.9	352.9	279.2	311.2	277.7	146.2	127.5	118.3	75.6	76.8	78.5	25.5	30.7	31.3	347.2	347.8	355.3	356	377.6	371.2	492.1	476.6	448.3	267.5	265.3	541.3	499.9	463.9	207.4	200	195.3
ENSMUSG00000006179	Prss16	protein_coding	66.27	1.78	1.858e-08	1.843	4.799e-09	0.05036	0.9405	1.777	5.096e-09	0.579	0.1899	0.7813	0.01587	0.7	0.8	1.2	0.4	0.4	0.3	0.9	0.9	0.7	0.8	0.6	0.4	0.6	0.8	0.5	1.3	1.4	1.6	1.5	1.2	1.7	1.9	1.4	1.2	1.9	2.6	1.7	1.1	1.2	0.6	0.5	0.7
ENSMUSG00000055675	Kbtbd11	protein_coding	313.5	-0.5731	0.02161	1.198	2.812e-08	0.3443	0.1998	1.775	2.172e-17	1.052	5.621e-06	1.229	9.5e-09	0.8	0.5	0.7	0.4	0.7	0.6	0.7	0.4	0.4	1.2	1.5	1.5	4.9	5.5	4.8	0.4	0.4	0.4	1	1.5	1.5	1.4	1.9	1.7	5.3	4.7	1.6	1.1	1.7	2.1	1.6	1.7
ENSMUSG00000042414	Prdm14	protein_coding	589.8	-1.153	7.043e-18	-0.5877	2.799e-05	1.144	5.298e-15	1.774	1.843e-31	-0.1778	0.467	-0.2294	0.1634	21.8	17.7	17.2	12.6	12.2	13.1	1.7	1.4	1.3	2.8	2.9	2.2	0.3	0.2	0.4	5.1	6.2	5.5	9	8.4	7.7	17.5	17	14	10.5	8.2	17.8	16.2	16.4	6.5	5.8	5.6
ENSMUSG00000070780	Rbm47	protein_coding	195.2	-0.7923	0.005755	-0.7574	0.008263	0.02652	0.9686	1.774	5.206e-09	-0.5751	0.1747	-0.2432	0.532	0.8	0.6	1.1	2.1	2.5	2.6	1.8	1.7	1.7	0.3	0.3	0.5	0.6	0.6	1	1.4	1.4	1.3	1.9	1.2	1.1	0.7	0.7	0.6	1.4	1.4	0.4	0.4	0.7	0.3	0.3	0.6
ENSMUSG00000033491	Prss35	protein_coding	431.2	0.816	0.000119	1.102	6.116e-08	1.755	2.816e-18	1.765	1.067e-15	0.9418	9.564e-06	0.9751	1.339e-06	6.7	5.9	5	2.5	3	1.9	0.7	0.4	0.6	1.4	1.4	1.1	0.7	0.8	1.3	4.4	4.1	4.6	3.9	6.6	5.7	11.9	12.8	10.7	4.6	4.5	11.3	11.5	11.7	4.5	4.2	4.9
ENSMUSG00000027858	Tspan2	protein_coding	88.45	0.6814	0.03298	0.8192	0.008012	0.1564	0.7853	1.765	5.985e-09	-1.087	0.002714	0.767	0.01399	0.7	0.6	0.3	0.6	0.4	0.4	1.5	1.3	1.3	0.3	0.4	0.2	1.1	1.6	1.1	0.7	0.6	0.9	0.6	0.8	1.1	1.1	1	0.9	1	1.2	0.3	0.2	0.3	0.3	0.3	0.4
ENSMUSG00000077113	Mir466p	miRNA	10.06	0.5886	0.4052	0.861	0.183	0.8171	0.3467	1.763	0.007707	0.2299	0.8821	0.0471	0.9651	2.3	0.3	7	9.2	4	6.7	4.6	1.6	4	1	0.2	0.4	0	0.7	0.3	9.9	12.8	7.7	9.7	20	9.3	2.4	1.8	3	4.3	4.3	0.9	3.1	4	1.7	3	0
ENSMUSG00000034271	Jdp2	protein_coding	129.9	0.8221	0.001599	1.595	1.935e-11	2.235	8.011e-25	1.762	2.193e-13	1.311	1.731e-09	0.065	0.8507	2.2	2.1	2	0.7	1.1	0.6	1.4	1.6	2	0.7	0.8	0.6	3.6	3.2	2.9	1.6	1.6	1.1	1.9	3	2.6	1.9	2.3	2.4	2.5	2.4	4.5	5.3	6.1	3.5	3.5	3.4
ENSMUSG00000030087	Klf15	protein_coding	499.1	1.062	5.919e-14	0.4919	0.001382	0.9942	2.514e-10	1.76	2.088e-28	0.09558	0.774	0.06809	0.7577	8.6	7.1	8	4.8	6.6	5.8	6.5	6.7	6.9	2	2	2.2	4.5	6.1	6	12.9	11.1	12.7	7.8	8	8.8	9.2	8.5	7	7.6	6.7	9	7.4	8.8	3.7	4.4	4.5
ENSMUSG00000000402	Egfl6	protein_coding	200	2.089	8.011e-18	1.276	4.998e-07	1.57	9.717e-11	1.758	2.102e-11	1.055	0.000123	-0.0461	0.9151	2.8	2	1.4	1.4	1.6	1.1	0.8	0.8	1	1.8	1.5	1.3	0.2	0.1	0.2	6	6.6	5.6	1.9	4.2	4.1	2.2	1.9	2.1	5.1	5.9	4.2	4.7	4.7	4.2	4.9	5.2
ENSMUSG00000007457	2310003L06Rik	protein_coding	30.06	0.584	0.2667	0.513	0.3446	1.057	0.02521	1.751	5.612e-05	-0.01504	0.9925	0.1646	0.7748	1.6	1.8	0.4	0.2	0.4	0.4	0.1	0.1	0	0.5	0.4	0.2	0	0	0	0.5	0.6	0.4	0.4	0.5	0.6	1.8	1.5	1.2	1.2	1.7	1.5	1.1	1.5	0.9	0.8	0.9
ENSMUSG00000029103	Lrpap1	protein_coding	4065	0.5906	0.0006001	0.5192	0.002731	0.9079	7.408e-08	1.746	5.308e-23	0.3685	0.1094	1.197	1.368e-13	44.7	32.5	27	35	35.1	32.6	26.1	23.2	22.4	11.3	12.2	12.6	23	26.1	27.4	58.6	48.4	48.7	42.7	54.3	51.1	86.4	82.9	73.8	40.3	42.4	40.6	40.1	54.7	19.1	20.4	29.2
ENSMUSG00000047767	Atg16l2	protein_coding	303.9	0.1208	0.6483	0.7079	0.0001621	-0.1464	0.6518	1.74	1.159e-20	-0.1314	0.7474	1.618	1.286e-21	1.1	1.2	1.6	0.7	1	0.9	1.2	1.3	1.1	0.8	0.7	0.6	1.2	1.3	1.2	0.9	0.9	1.1	1.3	1.7	1.4	4.1	3.8	3.6	2.3	2.4	1.4	1.1	0.9	0.6	0.5	0.7
ENSMUSG00000024610	Cd74	protein_coding	26.83	-0.02099	0.9782	0.3415	0.5071	1.45	0.0001595	1.736	8.891e-06	0.05326	0.9721	-0.8997	0.08986	0.4	0.3	0.1	0.6	0.6	0.5	1.6	1.2	1.2	0.5	0.5	0.7	0.6	0.5	0.2	0.6	0.6	0.5	0.7	0.9	0.7	0.2	0.2	0.1	1.6	2.3	0.3	0.3	0.3	1.6	1.9	1.1
ENSMUSG00000029822	Osbpl3	protein_coding	343.9	0.6753	1.61e-05	1.17	2.155e-15	0.6106	0.000131	1.734	4.547e-31	0.3694	0.08439	1.524	1.131e-26	1	0.8	1.2	0.7	0.9	0.9	1.5	1.2	1.4	0.8	0.8	0.9	1.4	1.5	1.3	1.3	1.3	1.5	1.7	2.1	2	2.8	2.8	2.6	2.9	2.7	1.2	1	1.4	1.1	1.3	1.4
ENSMUSG00000034730	Adgrb1	protein_coding	101.4	0.6579	0.04257	2.732	2.253e-24	0.4628	0.2073	1.731	8.058e-10	0.4201	0.4383	-1.503	1.674e-05	0.3	0.1	0.2	0.2	0.3	0.2	0.8	0.6	0.9	0.3	0.3	0.3	1	0.9	0.9	0.5	0.3	0.4	1.3	1.8	1.9	0.1	0.1	0.1	1	1.2	0.4	0.2	0.2	0.5	0.4	0.4
ENSMUSG00000043300	B3galnt1	protein_coding	271.5	-0.4012	0.06318	1.01	4.483e-08	1.237	1.287e-11	1.729	4.032e-19	0.5988	0.01058	0.08422	0.7748	3.6	3.8	5.1	3.9	5.7	3.8	2.3	1.9	1.5	3	3.3	4.4	1.7	1.6	1.6	3.5	3.2	3.4	7.9	11	8.8	3.8	5.2	3.8	11.4	12.9	6.2	5.9	6.4	8.2	8.9	8.4
ENSMUSG00000048612	Myof	protein_coding	2848	-0.4233	0.03806	-0.5181	0.007997	0.5898	0.00414	1.724	1.935e-18	0.3089	0.2894	0.6543	0.0008397	22.2	17.8	12.7	19.9	24.4	19.8	3.5	2.9	2.5	9.4	8.8	8.3	0.4	0.7	0.7	16.5	15.4	15.7	10.4	17.6	16.5	27.6	30.5	26	30.5	30	22.2	21.7	22	13.1	13.4	13.8
ENSMUSG00000020032	Nuak1	protein_coding	175.3	0.4532	0.06481	1.306	4.736e-10	1.753	1.532e-17	1.723	1.238e-14	0.7368	0.007676	0.5121	0.04919	0.6	0.5	0.6	0.7	0.6	1	2.2	2	1.5	0.6	0.5	0.5	1.1	1.4	1.3	1.2	1	1.1	1.5	2.4	2	0.9	0.9	0.7	1.8	1.9	1.1	0.8	1	1.6	2	1.9
ENSMUSG00000029153	Ociad2	protein_coding	73.68	0.7122	0.02491	0.329	0.3782	0.8127	0.01128	1.715	4.974e-09	0.8938	0.009147	0.3891	0.2771	1	1	0.7	0.5	1	0.6	0.8	0.4	0.5	0.5	0.8	0.8	0.3	0.4	0.4	1.1	1.4	1.1	0.6	1.2	1	1.3	1.2	1.2	2.5	2.5	1.9	1.8	1.6	1.5	1.3	1
ENSMUSG00000066026	Dhrs3	protein_coding	162.5	-0.4392	0.1421	-0.2826	0.3908	-0.1095	0.7677	1.711	2.337e-17	-0.6624	0.02223	2.223	7.301e-30	1.5	1.4	1.6	0.4	0.9	0.5	0.7	0.5	0.6	2.6	2.5	2	1.4	1.9	1.3	0.4	0.5	0.4	0.4	0.6	0.6	7.4	7.2	6.3	7.8	8.3	1.1	0.7	0.9	2.2	2	2.3
ENSMUSG00000044393	Dsg2	protein_coding	1081	1.091	6.432e-10	-0.3059	0.15	1.051	4.701e-09	1.709	1.824e-19	0.1923	0.5709	0.2219	0.3245	9.6	7.1	5.8	2.3	2.6	2.4	6.2	5	5.9	1.9	1.8	2.4	2.8	2.6	3.1	5.2	5	5.8	1.4	2.4	2.2	9.5	8.9	8.1	6.5	7.1	8.6	8.5	8.9	3.5	4.6	4.7
ENSMUSG00000019055	Plod1	protein_coding	447.4	0.6754	0.0005873	0.6205	0.001689	0.5282	0.0147	1.705	3.612e-18	0.1143	0.794	0.5105	0.01455	2.5	1.9	2.6	1.9	1.9	1.8	2.1	2	1.9	1.6	1.6	1.8	1.4	1.9	2.1	3.3	2.8	2.8	1.9	3.3	3.4	3.4	3.4	3.1	5.4	5.8	3	2.1	2.4	2.1	2.5	2.6
ENSMUSG00000025915	Sgk3	protein_coding	528.9	-0.7837	2.234e-06	-2.317	4.276e-45	-0.009621	0.9812	1.701	1.025e-22	-0.3318	0.1646	0.9255	8.565e-09	2.5	2.1	1.8	1.7	1.8	1.5	0.9	0.7	0.7	0.7	0.7	0.6	0.6	0.7	0.6	0.9	0.9	1	0.2	0.4	0.4	4	4.3	4.1	2.2	2.5	1.9	1.8	1.5	0.6	0.8	0.7
ENSMUSG00000031119	Gpc4	protein_coding	459.6	1.236	1.459e-10	2.82	1.506e-54	0.2792	0.231	1.693	3.142e-21	0.4448	0.0803	1.287	5.521e-13	3	2.3	4.3	1.2	1.5	1.7	2.1	2	2.3	6.8	6.7	6.5	7.9	10.1	8	3.4	3.6	4	9	12	12.5	8.1	7.2	7.3	21.9	22.6	4.5	3.5	4.5	7.5	7.5	9.4
ENSMUSG00000076028	Mir669a-3	miRNA	18.33	1.575	0.001664	1.378	0.006701	1.977	0.0005196	1.692	0.004696	0.3186	0.7856	0.3344	0.6437	1.9	7	0	2.5	9.3	5.5	2.3	2.7	2	1.3	0.9	0	1.5	0	0.9	20.4	15.9	25.8	17.8	20.9	14.6	4.9	3	6.9	3.5	5.2	6.7	5.7	3	6	4.3	6.4
ENSMUSG00000097134	1110002J07Rik	lincRNA	353.1	0.4014	0.0486	0.8804	1.066e-06	1.293	1.456e-13	1.689	1.678e-19	1.091	7.359e-09	1.185	4.434e-11	3.9	3.1	4.2	3.8	3.6	4.5	3.6	3.9	2	2.6	3.3	3.6	0.1	0.1	0.1	5.8	4.6	5.4	6.2	8.1	7.9	8.3	8.8	8.4	10.4	10.5	8.7	7.9	7.3	7.6	7.7	8.3
ENSMUSG00000022562	Oplah	protein_coding	247	0.151	0.6834	0.3863	0.1981	1.312	2.618e-06	1.688	6.725e-09	0.4881	0.2352	0.7583	0.009582	1	0.7	1.2	2.7	2.6	3.1	1	1.1	1.1	0.4	0.3	0.5	0.4	0.5	0.8	3.5	3.1	2.7	3.3	4.1	3.6	1.6	1.6	1.6	1.5	1.3	1.7	0.8	1.6	0.9	0.8	1.5
ENSMUSG00000098894	Gm27234	antisense	33.12	0.1538	0.8376	1.579	0.001038	1.161	0.01992	1.686	0.0004612	0.9809	0.114	0.5684	0.3165	2.6	1.6	0.5	0.3	1.4	0.5	0	0.3	0.1	2	2.1	1.1	0.1	0	0	0.8	1.3	0.6	3	2.4	3.3	1.7	3.3	3.2	6.9	7	4	4.3	3	5.7	5.4	2
ENSMUSG00000039382	Wdr45	protein_coding	223.3	0.6878	0.00139	1.218	1.079e-09	0.925	1.143e-05	1.684	1.292e-15	0.5532	0.04188	1.127	4.591e-08	2.4	1.7	0.9	1.4	1.7	2.2	2.3	2	1.7	1.2	1.6	1.7	0.8	0.9	0.8	3	2.9	2.9	4.3	4.9	3.7	3.7	4.3	3.9	5	5	3.1	2.4	2.6	2.8	3.2	2.8
ENSMUSG00000019891	Dcbld1	protein_coding	928.6	1.664	1.116e-28	1.976	1.676e-40	0.7603	2.985e-06	1.679	1.745e-24	0.8345	3.273e-07	0.5708	0.0005809	4.3	3.2	5.2	2.1	2.7	2.5	2.7	2.1	1.9	2	2.3	2.4	1.2	1.6	1.5	7.8	7.5	8.4	8.1	10.9	10.6	6.4	6.5	5.8	7.2	7.4	8.4	7.1	7	4	3.5	3.9
ENSMUSG00000069805	Fbp1	protein_coding	37.21	-1.219	0.007362	1.415	0.0005314	-0.2963	0.6756	1.679	7.589e-05	0.08902	0.9414	0.4556	0.3824	0.6	0.4	0.9	0.3	0.7	0.6	0.1	0.1	0	0.2	0.5	0.9	1.9	2.5	2.5	0.2	0.3	0.1	2.1	1.5	1.2	0.6	1	0.9	2	1.9	0.7	0.6	0.6	0.2	0.4	0.6
ENSMUSG00000003411	Rab3b	protein_coding	51.28	-0.2139	0.6576	0.9409	0.006404	0.163	0.7814	1.678	1.056e-07	-0.06357	0.9506	1.606	2.435e-07	0.4	0.3	0.5	0.3	0.3	0.4	1	0.8	0.5	0.4	0.3	0.4	0.2	0.6	0.5	0.2	0.3	0.3	0.5	0.8	0.6	1.3	1.1	1.2	1.3	1.4	0.4	0.2	0.4	0.6	0.4	0.3
ENSMUSG00000069833	Ahnak	protein_coding	5514	1.684	7.565e-09	1.589	4.343e-08	0.9318	0.00472	1.678	2.89e-07	0.4749	0.3188	0.8621	0.007756	16.8	12.7	7	3.6	4.3	3.1	6.6	5.5	2.7	6.4	6.8	5.2	4	5.7	4.7	11.6	13.7	13	6.1	15.7	13.9	22.2	25.2	21.3	22.6	20.2	17.6	16.9	17.2	11.1	12.8	12.4
ENSMUSG00000046591	Ticrr	protein_coding	6548	0.7526	9.281e-12	0.9893	4.365e-20	0.6761	2.548e-09	1.675	4.038e-45	0.3041	0.0355	0.621	4.635e-08	31.7	24.5	21.9	16.7	18.9	19.2	14.8	12.8	12.1	14.7	13.4	13.7	6	6.4	6.7	31.5	30.4	31.1	33.5	38.7	37.5	43.5	40.6	36.9	43.8	46.4	35.8	31.5	29.8	22	22.6	22.5
ENSMUSG00000043391	2510009E07Rik	protein_coding	299.3	-2.337	1.482e-28	-4.319	3.38e-61	0.6432	0.02981	1.674	2.471e-11	-0.4541	0.1082	0.2032	0.45	7.2	6.1	4.5	2.1	2.4	2.2	3.1	2.3	1.8	0.2	0.3	0.4	0	0	0.1	0.5	0.3	0.4	0.1	0.1	0.1	7.4	6.9	6.5	1.1	1.1	4.2	4.2	4.6	0.5	0.4	0.6
ENSMUSG00000033220	Rac2	protein_coding	120.5	-2.343	5.039e-19	-2.692	8.292e-22	1.125	1.028e-05	1.666	1.58e-10	-0.5709	0.06972	-3.513	6.042e-47	5.5	5.2	4	1.8	1.6	1.3	0.1	0	0	1.1	1	1.1	0.1	0	0	0.3	0.2	0.3	0.2	0.2	0.3	0.6	0.4	0.3	3.2	3.7	4.3	3	2.7	2.6	2	2.3
ENSMUSG00000059991	Nptx2	protein_coding	1219	2.023	1.668e-34	1.685	3.791e-24	1.622	1.328e-21	1.662	9.449e-19	1.313	8.01e-14	-0.3724	0.07231	10.4	8.4	16	10.9	13.3	9.8	7.5	5.9	7.8	6	6	6.2	8.3	8.9	8.6	48.4	50	43.4	41.7	33.9	36.2	8.7	9.7	7.7	18.1	21.3	34.1	23.5	28.4	18.5	17.1	21.6
ENSMUSG00000040998	Npnt	protein_coding	118.3	-0.3533	0.297	0.1126	0.7843	0.5108	0.1433	1.655	4.406e-09	0.1817	0.7685	1.268	2.871e-06	0.7	0.7	0.4	0.5	1	0.4	1.7	1.9	1	0.6	0.5	0.4	1	1	0.9	0.4	0.6	0.6	0.7	0.7	0.8	1.6	1.7	1.7	1.6	1.7	0.6	0.8	0.9	0.7	0.7	0.7
ENSMUSG00000086742	Gm16201	processed_transcript	37.88	0.4477	0.4715	2.642	1.477e-09	0.3522	0.5555	1.654	4.117e-05	0.1652	0.9005	0.2268	0.7485	0.1	0.1	0	0	0.1	0.1	0.6	0.5	0.3	0.5	0.4	0.3	1	1.2	1	0.1	0.1	0.1	0.5	0.7	0.6	0.1	0.1	0.1	1.6	1.5	0	0	0.2	0.6	0.6	0.5
ENSMUSG00000004044	Ptrf	protein_coding	114.2	0.776	0.02135	0.8359	0.01195	0.989	0.001219	1.652	5.214e-08	-0.6487	0.1252	-1.19	0.0001465	1.2	1.2	0.7	0.4	0.6	0.3	2.3	2.7	2.2	0.8	0.8	1.2	1.1	1.8	1.6	0.8	0.9	0.7	0.7	0.9	1	0.5	0.4	0.5	3.3	3.1	0.6	0.5	0.9	1.4	1.5	2.9
ENSMUSG00000032092	Mpzl2	protein_coding	943.4	1.643	7.153e-21	0.7952	1.864e-05	1.639	1.003e-20	1.648	2.436e-17	0.2693	0.3822	0.02606	0.9359	6.3	5.5	3.2	3.1	3.1	2.8	2.7	2.2	2.7	2.7	2.4	2.5	2.7	3.3	3.6	9.2	9.7	9.9	4.5	5.7	5.6	5.6	5.1	4.8	7.7	8.6	5.1	7.5	5.8	6.4	9.7	8.2
ENSMUSG00000025491	Ifitm1	protein_coding	1725	-0.6178	0.002386	1.285	4.349e-12	-0.04298	0.9169	1.645	2.857e-15	-0.7494	0.0006847	1.052	6.561e-08	62	47.8	31.7	78.8	82.8	87.1	21.1	19.5	14	26	32.4	18.9	9.9	8.4	9.5	60.7	53.1	46.6	194.3	209.9	214.5	107	107.2	87.4	86	81	22.4	28.4	32.8	27.7	23.7	23.6
ENSMUSG00000022490	Ppp1r1a	protein_coding	308.5	1.104	9.841e-07	2.563	2.047e-34	0.7388	0.001791	1.643	4.717e-13	0.6183	0.02434	1.407	3.512e-11	7	6.3	4.8	3.9	3.9	2.7	2.8	2.2	2.3	6.1	5.4	2.7	8.1	8.6	6.5	6.6	8.6	7.6	19.1	23.6	22	18.1	16.7	15.7	14.7	16.3	11.6	8.6	8.8	8.8	7.9	7.5
ENSMUSG00000028435	Aqp3	protein_coding	439.8	-0.9528	4.626e-06	0.3495	0.135	0.9615	2.017e-06	1.632	4.373e-15	0.7934	0.0003033	2.169	6.414e-32	8.6	7.2	7.4	4.7	5.2	5.3	3.8	2.6	1.8	5.5	5	3.8	0.7	0.3	0.7	2.3	2.9	2.5	7.9	5.5	6.1	39.6	37.6	30.9	14.9	15.8	16.7	12	12.4	9.3	10.7	8.4
ENSMUSG00000047485	Klhl34	protein_coding	39.5	0.1114	0.8508	0.7403	0.07411	1.698	7.885e-07	1.626	1.018e-05	0.8906	0.03412	-0.3272	0.4671	1.1	0.9	1	0.3	0.5	0.3	0.3	0.2	0.2	0.4	0.4	0.5	0.1	0	0.1	0.6	0.3	0.6	0.7	0.9	0.6	0.8	0.7	0.8	1.5	1.3	2.6	1.6	1.6	1.8	1.1	1.6
ENSMUSG00000032714	Syde1	protein_coding	245.4	0.8879	6.166e-07	1.495	7.988e-19	1.028	1.364e-10	1.621	1.877e-23	0.5884	0.001211	0.538	0.001334	3.1	2.7	1.9	1.2	1.3	1	2.1	2.2	1.9	1.6	1.5	1.2	3.8	4.8	3.8	2.1	2.1	2.3	2.8	3.5	3.6	4.3	3.7	3.7	4.4	4.8	4.2	4	4	2.9	3.1	3.1
ENSMUSG00000030315	Vgll4	protein_coding	423	-0.1566	0.4751	-0.7505	8.643e-06	1.304	7.254e-14	1.616	1.542e-18	0.2264	0.4303	0.7018	2.976e-05	5	3.8	4	3.4	3.5	3.2	2.6	2.6	1.5	0.8	0.9	0.8	0.9	1	0.9	3.3	2.9	2.9	2.2	1.8	1.9	7.7	7.4	5.9	2.6	2.6	5.9	4.5	4.6	1.9	2.1	2.3
ENSMUSG00000048899	Rimkla	protein_coding	212.3	0.8094	0.0003923	0.7083	0.002163	0.9514	0.0008182	1.616	1.943e-09	0.3987	0.293	0.09666	0.7901	1.4	1	1	2	1.8	2.9	2.3	2.4	2.4	0.3	0.4	0.3	3	3.2	3.8	4.4	3.4	4.1	4.4	3.8	2.8	1.5	1.2	1	1.1	1	1.4	1.7	1.5	0.5	0.7	0.8
ENSMUSG00000022871	Fetub	protein_coding	195.7	2.739	1.886e-41	0.6671	0.005107	1.597	1.564e-15	1.614	9.74e-14	0.7801	0.0005174	0.06682	0.8337	5	3.6	4.3	2	1.5	1.3	0.6	0.3	0.2	2	1.5	1.5	0.4	0.6	0.4	10.6	11.2	10.6	2.7	2.2	2.6	5.6	4	3.8	4.8	5.8	6.9	7.3	8	4.7	4.9	6.1
ENSMUSG00000041359	Tcl1	protein_coding	1140	1.112	4.156e-14	0.7796	2.447e-07	0.409	0.02594	1.61	3.395e-23	0.2716	0.2503	1.423	7.575e-23	29	24.9	20	17.8	19.2	17.8	2.4	2.9	2.1	10.4	10.1	6.9	0.3	0.4	0.5	38.6	40.7	40.5	27.2	34.4	33.4	73.3	65.8	63.6	29.1	28.1	35.4	27.1	28.2	13.2	12.2	11.3
ENSMUSG00000050737	Ptges	protein_coding	253.4	-1.405	1.338e-08	-0.3889	0.1778	1.938	3.42e-18	1.61	1.308e-10	1.347	4.439e-08	1.389	4.332e-09	2	1.7	1.3	1.3	1.9	1.4	0.6	0.6	0.6	1.4	1.3	2.2	0.3	0.3	0.4	0.7	0.6	0.5	0.7	1.4	1.4	4.4	5.5	3.9	5.8	4.8	4.4	4.6	4.4	6	6.4	7.3
ENSMUSG00000039633	Lonrf1	protein_coding	268.9	0.2869	0.2127	0.3515	0.111	0.884	4.367e-06	1.609	5.644e-17	0.853	1.747e-05	0.9265	5.379e-07	2.8	2.1	2.3	1.5	1.5	1.8	2.1	1.5	1.3	1.6	1.3	1.3	2.2	2.6	2.7	1.8	2	2.2	1.6	2.3	2.3	4.7	4.4	4.9	4.4	4.4	5.3	3.6	4.6	2.5	2.6	2.8
ENSMUSG00000047250	Ptgs1	protein_coding	57.8	0.9606	0.003949	0.8807	0.009059	0.2057	0.7232	1.608	1.44e-06	-0.2516	0.7705	0.7308	0.07364	0.3	0.2	0.2	0.6	0.4	0.4	2	1.5	1.2	0.3	0.3	0.5	0.1	0	0.2	1	0.8	0.9	1.1	0.9	0.6	0.4	0.3	0.3	1.2	1.2	0.2	0.2	0.2	0.4	0.5	0.4
ENSMUSG00000019823	Mical1	protein_coding	1781	0.506	0.0002859	1.064	1.418e-16	0.9986	1.817e-14	1.605	2.658e-30	0.1754	0.4643	0.3125	0.04059	14.5	10.7	10	7	8	7.1	2.8	2.7	2.8	7.9	7.6	7.2	6.9	8	7.4	10.5	10	11.1	13.3	17.7	15.6	15.6	14.4	14.1	23	23.9	14.9	13.7	11.5	17.3	15	13.4
ENSMUSG00000026837	Col5a1	protein_coding	622.3	1.076	1.677e-11	0.8543	1.547e-07	0.3131	0.1375	1.605	3.106e-21	-0.0952	0.8024	0.3108	0.1035	3.5	2.8	2.5	1.8	1.8	1.8	2.5	2.3	2.3	2	2	1.4	1.4	1.7	1.6	4	3.9	3.8	3.2	3.6	3.3	4.1	3.6	3.4	5.5	5.8	3.7	2.4	2.4	2.5	2.3	2
ENSMUSG00000028412	Slc44a1	protein_coding	3147	0.9157	2.937e-13	0.6041	2.988e-06	1.239	3.995e-23	1.603	1.988e-31	0.4703	0.001559	0.2012	0.2087	20.1	16.8	14.4	14.2	17.3	13.8	13.6	12.6	10.8	7.6	7	6.4	8.4	10.2	8.7	29	28	29.3	19.1	25.3	25	20.4	20.7	18.3	21.3	21.9	23.3	23.3	25	15.4	16.7	18.1
ENSMUSG00000036185	Sapcd1	protein_coding	59.27	0.3276	0.3625	0.1581	0.7032	0.9048	0.01356	1.602	1.189e-06	-0.2217	0.7174	-0.08847	0.8406	3.9	4.1	2	1.8	3.2	2.3	0.8	0.7	1.7	0.8	0.8	0.6	1	0.9	0.7	3.2	2.7	3.6	2.4	2.9	3	3.3	3.5	3.2	2.5	2.5	3.5	3.2	2.6	1.9	1.6	1
ENSMUSG00000089876	Tmem102	protein_coding	70.76	-1.281	1.06e-07	-1.377	2.401e-08	1.284	3.721e-05	1.601	1.358e-07	0.01935	0.9812	0.1049	0.7662	2.2	1.5	2.7	1.9	2.4	1.9	1.5	1.5	1	0.3	0.3	0.3	2.1	1.9	1.9	0.7	0.9	0.9	0.7	0.9	0.7	2.3	2.4	1.8	1	1	2.3	2.1	1.7	0.9	0.8	0.7
ENSMUSG00000035561	Aldh1b1	protein_coding	310.2	-1.182	2.285e-14	-1.719	2.492e-28	0.2329	0.3553	1.599	4.276e-20	-0.4346	0.05115	0.4149	0.02438	6.9	6.1	4.5	10	11.4	11	2.3	1.7	1.5	2.6	2.9	2.6	5.1	5.5	5.7	5.1	4.2	4.9	2.9	3.2	3.6	9.2	7.9	7.1	8.8	7.9	4.7	4.6	4	3.3	2.4	3.9
ENSMUSG00000068115	Ninl	protein_coding	1201	-0.1182	0.5266	0.1665	0.3311	0.383	0.01966	1.597	5.74e-28	0.04257	0.9112	0.6534	2.58e-06	13.1	9.9	7.3	7.1	7.7	7.1	5.3	4.4	4.9	3.5	3.5	3.1	4.7	5.1	4.7	7.1	6.8	6.3	7.1	8.9	8.7	16.2	16.8	15.7	10.1	10.6	10.3	9.9	11.5	4.4	4.2	4.6
ENSMUSG00000035557	Krt17	protein_coding	21.34	-0.8421	0.1444	0.983	0.06103	-0.2182	0.8008	1.596	0.001029	-1.527	0.0212	-1.492	0.007893	0.3	0.3	0.4	0.6	0.1	0.2	0.9	1.1	0.4	0.7	0.5	0.5	0.7	0.9	1.3	0.1	0.1	0.2	0.6	0.8	0.6	0	0.1	0.1	2	2	0.1	0	0.1	0.6	0.2	0.6
ENSMUSG00000028527	Ak4	protein_coding	3402	1.637	1.056e-34	1.118	1.679e-16	0.9485	1.666e-11	1.591	3.253e-26	1.437	3.702e-26	1.789	1.035e-41	26.5	23.1	16.1	12.6	13.9	12.6	14	13.5	11.8	8.1	8.1	7.3	6.8	7.9	9.3	38.7	42.1	42.6	23.3	33.4	29	81.4	77.4	73.5	23.4	24.5	62.6	58.1	60.8	15	14.7	16.1
ENSMUSG00000035969	Rusc2	protein_coding	431.7	0.8726	2.814e-08	0.3697	0.03597	0.9509	5.854e-08	1.591	1.908e-19	0.439	0.02978	0.8058	4.219e-07	2.9	2.2	2.3	1.8	2.1	2	1.1	1	1	0.6	0.6	0.6	0.2	0.2	0.3	3.6	3.3	3.9	2.2	2.8	2.6	4.9	4.1	4	1.8	1.9	4.3	2.9	2.9	1.2	1	1.3
ENSMUSG00000086587	Gm11837	antisense	53.9	0.4185	0.2409	0.3507	0.3462	0.5609	0.1521	1.591	2.368e-07	1.105	0.001626	1.257	4.998e-05	1.4	1.2	1.1	1.9	1.2	1.9	2.8	2.6	1.8	1.2	1.1	1.1	1.3	0.5	1	1.9	2.5	2.3	2.1	2.1	2.3	2.7	3.4	3.4	3.1	4.2	3.8	2	3	1.4	2.1	1.6
ENSMUSG00000024909	Efemp2	protein_coding	203.5	0.2024	0.4208	0.07966	0.7876	0.9678	2.199e-05	1.589	9.38e-13	0.5258	0.04281	0.09998	0.7386	2.9	2.6	2.5	3.4	3	3.6	3.4	2.6	2.6	0.9	0.8	0.8	4.5	4.3	4.8	3.4	3.9	4.2	2.4	4.6	3.8	2.8	3.2	2.6	2.5	2.7	4.2	3.4	4.1	1.7	1.5	1.9
ENSMUSG00000038576	Susd4	protein_coding	272.2	1.596	4.459e-16	1.908	6.773e-23	1.429	1.66e-12	1.588	2.384e-13	0.4346	0.1344	-0.3177	0.2096	2.2	1.7	2.1	1.3	1.8	1.1	3.5	3	2.9	1	0.9	0.8	3.3	2.9	3.3	4.8	4	4.3	3.9	6.7	5.7	1.8	1.7	1.3	2.7	3	3	2.4	2.7	2.7	2.4	2.6
ENSMUSG00000063646	Jakmip1	protein_coding	867.3	-0.7465	5.611e-07	-1.329	2.395e-20	1.562	1.318e-24	1.588	1.937e-21	0.1958	0.4613	0.1352	0.5043	8.5	6.3	5	5.7	5.9	6.1	1	0.7	0.6	1	0.9	0.7	2.3	2.8	2.5	3.8	3.4	3.2	2.2	2.4	2.3	7.5	7.7	6.9	2.6	2.6	7.3	7.4	8.3	2.5	2.7	2.5
ENSMUSG00000028591	Pramef12	protein_coding	1729	0.5395	0.0001724	0.575	4.637e-05	0.9367	1.626e-11	1.586	7.519e-27	0.5186	0.001147	0.6466	6.375e-06	31.6	24.4	20.4	25.2	27	19.4	13.9	14.2	10.8	12.2	12.6	12.4	6.2	6.3	5.6	32.5	36.5	35.3	30.6	39.9	36.5	42.8	41	37.6	37.4	38.3	39.4	36.5	35.2	24.6	24.5	22.7
ENSMUSG00000026480	Ncf2	protein_coding	152	-0.5557	0.04778	0.2272	0.4885	1.488	7.812e-10	1.57	2.361e-09	0.488	0.1778	0.3468	0.2583	0.9	0.8	0.4	0.6	0.7	0.6	0.1	0.1	0	0.5	0.5	0.4	0.1	0	0.1	0.4	0.4	0.4	0.4	0.9	0.9	1	1.1	0.8	1.3	1.5	1.1	1.2	1	1.3	1.4	1.2
ENSMUSG00000071860	2900055J20Rik	protein_coding	7.133	0.1926	0.8473	0.6478	0.4227	0.9092	0.279	1.562	0.02389	0.7729	0.4984	1.18	0.1063	0.1	0.1	0	0	0	0	0.2	0.1	0	0.2	0.2	0.5	1.3	1.4	0.6	0	0.1	0	0.1	0	0.3	0.6	0.5	0.1	1.6	1.2	0.6	0	0.3	0.6	0.8	0.7
ENSMUSG00000005373	Mlxipl	protein_coding	74.94	-2.805	5.03e-18	-1.547	9.121e-07	-1.181	0.000567	1.56	3.866e-07	-1.556	1.004e-05	0.4398	0.2239	0.5	0.4	0.8	0.5	0.6	0.5	1	0.8	0.8	0.5	0.5	0.4	0.6	1.1	0.8	0.1	0.1	0.1	0.3	0.1	0.1	0.8	0.8	0.7	1.5	1.5	0.2	0.1	0.1	0.2	0.2	0.2
ENSMUSG00000024883	Rin1	protein_coding	148.4	-0.1945	0.5438	2.493	1.158e-32	1.12	5.967e-06	1.559	2.107e-10	0.7997	0.002231	0.1072	0.7545	1	0.8	0.3	0.8	0.6	0.7	0.9	1	0.7	0.4	0.4	0.3	3.8	3.6	3.6	0.6	0.6	0.5	4.3	4	3.6	1	0.9	0.8	1.1	1.1	1.4	1.2	1.7	0.6	0.8	1.1
ENSMUSG00000032015	Pou2f3	protein_coding	122.9	-0.4253	0.2396	-0.6897	0.04061	1.41	1.441e-06	1.556	5.212e-07	0.4758	0.2503	-0.1998	0.5971	4.4	3	1.5	1	0.8	0.6	0.6	0.8	0.9	0.7	0.6	0.4	0.3	0.4	0.5	0.6	0.7	0.4	0.5	0.4	0.5	3	2.7	2.3	1.7	2	4.3	4.4	4.4	1.5	1.7	1.7
ENSMUSG00000025494	Sigirr	protein_coding	191.7	0.5757	0.01401	1.547	4.813e-14	1.19	1.621e-09	1.554	8.574e-14	0.4316	0.1555	-0.228	0.4117	1.8	1.9	1.7	1.1	1.1	1.3	2	2	1.1	1.7	1.4	2.1	2.3	2.9	2.6	2.2	1.7	1.5	3.2	3.6	4	1.8	1.5	1.4	5.1	5.4	2.4	2.2	2.8	4	4.5	3.7
ENSMUSG00000036492	Rnf39	protein_coding	20.03	0.175	0.8148	1.068	0.04016	1.154	0.02393	1.553	0.001549	-0.388	0.7167	-1.736	0.00178	0.3	0.1	0.3	0.2	0.3	0.2	0.7	0.8	1.2	0.4	0.2	0.4	0.3	0.3	0.2	0.4	0.2	0.2	0.5	0.7	0.4	0.1	0.1	0	1.3	1	0.2	0.3	0.1	0.6	0.7	1.2
ENSMUSG00000044317	Gpr4	protein_coding	86.41	1.952	3.088e-09	1.996	1.061e-09	0.4138	0.3426	1.547	2.937e-06	-0.01701	0.9896	-0.1064	0.8371	0.7	0.8	0.5	0.4	0.6	0.2	0.9	0.7	0.4	1.1	1.2	1.1	0.8	0.8	0.7	1.7	1.6	1.8	0.9	2.3	2	0.8	0.6	0.7	3	4.2	0.8	0.6	0.8	1.3	1.4	1.9
ENSMUSG00000026879	Gsn	protein_coding	97.2	0.7288	0.2433	2.47	1.107e-06	0.8858	0.1815	1.546	0.007805	0.5454	0.5825	0.431	0.5395	0.3	0.2	1.2	0.2	0.3	0.3	1.6	1.2	1.4	0.6	0.5	0.9	1.6	1.7	2.5	0.8	0.4	0.5	1.8	3.3	2.4	1	0.8	0.7	2.7	2.5	0.3	0.4	1.9	0.9	0.9	2.5
ENSMUSG00000031169	Porcn	protein_coding	1032	-0.1301	0.4908	1.378	1.277e-25	0.7148	1.251e-07	1.544	2.871e-28	-0.823	9.141e-09	-0.04064	0.8512	15	11.5	13.6	6.9	6.1	6.8	17.9	16.9	17.9	14.4	13.1	11.5	0.7	0.5	1	6.2	5.8	6.1	18.7	17.5	15.8	14.5	12	12.4	36.8	40.2	9.1	6.5	7	22.4	21.8	20.1
ENSMUSG00000018166	Erbb3	protein_coding	1259	0.7877	2.671e-09	0.8475	8.895e-11	0.9655	1.993e-13	1.541	5.214e-28	0.5062	0.001134	0.03067	0.8924	6.7	6	4.1	5.5	6.3	6	10.4	9.4	8.1	5	4.6	4.4	6.9	7.8	7.3	10.8	10	10.4	9.2	12.2	11	6.4	5.9	5.3	13.3	14.3	9.1	7.9	7.6	9.3	9.5	8.9
ENSMUSG00000024793	Tnfrsf25	protein_coding	44.41	0.6257	0.1307	0.1004	0.8636	1.584	2.308e-05	1.538	0.0001162	-0.6132	0.2738	-0.2546	0.602	1.4	1	0.8	0.8	0.5	0.6	1.3	0.4	0.6	0.3	0.2	0.5	0.2	0.1	0.2	1.1	0.8	1.1	0.8	0.6	0.6	1.1	0.8	0.9	1.1	1	0.7	0.6	0.9	1	1.3	1.1
ENSMUSG00000081249	Gm11517	processed_pseudogene	6.205	0.01433	0.9904	1.457	0.0208	0.07524	0.9531	1.537	0.0191	0.2973	0.8451	0.5313	0.5221	0.3	0.3	0	0.7	0.4	0.5	0	0.1	0	0.7	0.7	0.1	0	0	0	0.1	0.8	0.6	1.5	1.7	2.5	0.4	0.5	0.5	2.2	2.5	0	0.5	0.4	0.6	0.4	0.8
ENSMUSG00000042388	Dlgap3	protein_coding	1505	-0.3135	0.1381	0.3972	0.04654	1.344	3.221e-14	1.534	2.943e-15	0.1047	0.8005	-1.18	2.528e-11	25.2	19.2	34.9	11.3	12.5	11.2	4.2	4.2	3.1	6.2	5.1	5	0.9	1	0.8	9.1	9.8	9.1	15.8	15	15.6	13.5	10.9	9.8	15.8	16.5	36.7	22.8	25.5	14.4	13.1	14.7
ENSMUSG00000051439	Cd14	protein_coding	16.37	-0.4409	0.6076	1.199	0.06767	1.352	0.009293	1.534	0.003414	-0.004934	1	0.9301	0.1774	0.1	0	0	0	0	0	0.2	0.2	0.3	0.6	0.7	0.3	0.2	0.4	0.1	0	0	0	0.2	0.1	0.1	0.2	0.1	0.1	1.9	2.1	0.1	0	0	1.5	1.8	1.5
ENSMUSG00000016386	Mpped2	protein_coding	180.7	-0.2467	0.3273	0.4108	0.06544	0.9851	3.258e-07	1.531	9.007e-15	-0.1676	0.6824	-0.5105	0.01736	3	2.3	2.5	1.2	1.6	1.8	1.8	1.9	1.8	1.7	1.5	1.4	0.6	0.5	0.7	1.2	1.3	1.5	1.6	2.6	2.3	2.1	1.9	1.4	4.7	4.5	2.2	2.5	2.2	3.1	3.1	3
ENSMUSG00000041329	Atp1b2	protein_coding	120.5	0.5077	0.08345	1.251	7.251e-07	1.712	2.305e-15	1.529	1.434e-10	1.096	1.889e-05	0.09589	0.7961	0.9	0.7	0.8	0.5	0.6	0.3	0.5	0.4	0.3	0.9	0.7	0.7	1	1.2	1.3	0.7	0.6	0.7	0.8	1.3	1.4	0.8	1	0.8	2.4	2.4	1.9	1.5	1.7	2.6	2.7	2.6
ENSMUSG00000029484	Anxa3	protein_coding	219.3	0.7312	0.00839	0.002535	0.9984	0.7721	0.008491	1.525	4.845e-08	0.01441	0.9889	0.9691	0.0004248	1.8	1.5	0.9	1.1	1.8	1.6	8.3	7.1	4	1.1	1.2	1.1	1.3	1.8	1.7	2.9	2	2.8	1.3	1.6	1.6	3.2	2.9	2.7	3.7	3.2	1.1	1.4	1.8	1.4	2.4	2.2
ENSMUSG00000030605	Mfge8	protein_coding	2572	0.493	0.0002823	0.9141	4.875e-13	0.658	1.129e-06	1.522	5.68e-28	0.609	1.808e-05	1.012	2.411e-15	20.3	15	17.9	20.1	19.8	14.5	12.5	11.3	9	12.1	11.2	11	4.5	5.2	5	27.4	23.9	25.5	31.8	36.8	34.5	39.2	35.8	33	32	34.5	28.7	25.1	27.7	17.9	17.5	19
ENSMUSG00000024313	Mep1b	protein_coding	246.4	0.195	0.5022	-1.467	9.541e-11	1.611	3.285e-14	1.518	7.243e-11	0.9103	4.577e-05	0.4552	0.05399	7.2	6.1	5.4	2.7	2.9	2.7	1.1	1.4	2.1	1.1	1.4	2	0.2	0.1	0.2	3.8	2.5	3.3	0.7	1.2	1.1	9.5	8.3	8.2	4.6	4.2	10.5	13.3	12	4.2	4.5	5.3
ENSMUSG00000027907	S100a11	protein_coding	257.6	0.5027	0.1607	0.4445	0.2225	0.3179	0.4988	1.518	6.707e-06	-0.3162	0.5993	0.63	0.07175	32.4	21.3	8.2	14.7	16.2	12.6	21.8	14.3	13.9	9.1	13.8	10.1	13	18.4	20.4	28	18.6	16.3	16.2	24.2	20	37.1	35.8	28.4	33.8	34.8	10.9	18	21.2	12.4	12.5	17
ENSMUSG00000106928	Gm43860	TEC	123.1	0.7743	0.002132	-1.233	1.028e-06	1.22	5.074e-05	1.518	4.746e-07	-0.1667	0.7543	-0.2905	0.3439	3.7	2.6	3.5	2.1	2.2	2.2	1.1	1.2	0.9	0.3	0.3	0.4	0.3	0.3	0.3	3.5	3.3	4.5	0.5	1	1.2	2.8	2.8	2.3	1.1	1	3.4	2.6	2.6	0.8	1	0.7
ENSMUSG00000039278	Pcsk1n	protein_coding	73.34	3.435	6.05e-18	5.468	4.41e-46	0.806	0.01318	1.516	4.573e-07	0.4455	0.5304	1.404	0.0001211	0.2	0.2	0.4	0	0.1	0.1	0.3	0.3	0.7	0.9	0.9	0.7	1.3	1	1.6	1.3	1.1	1.5	4.6	5.5	6.3	0.9	0.7	0.6	2.3	2.7	0.5	0.2	0.4	1.6	1.5	1.4
ENSMUSG00000023393	Slc17a9	protein_coding	545	0.3646	0.07496	-0.6658	0.0003618	0.5439	0.01389	1.511	5.371e-14	-0.2632	0.403	-1.094	2.602e-09	11.8	9.6	6.7	11.9	11.7	10	5.2	4.2	3.4	2.5	2.4	2	1.7	1.6	1.9	15	13.4	14.9	6	7.6	7.4	5.7	3.6	3.8	6.5	7	8.6	7.5	7.6	3.4	3.3	3.4
ENSMUSG00000002847	Pla1a	protein_coding	422.8	0.3701	0.09658	-1.248	7.01e-11	0.7141	0.002863	1.51	2.086e-11	0.1316	0.774	1.129	1.48e-08	7.8	6.5	7.7	17.5	15.9	14.1	5.4	4.4	3.4	1.7	1.7	2.3	1	1.3	0.9	20.4	18.8	22.4	4.2	8.1	7.4	19.2	15	14.3	5.5	5.6	7.8	8.2	7.9	3.2	3.5	2.8
ENSMUSG00000073568	Arl14epl	protein_coding	488.6	0.1904	0.5939	-0.4461	0.1349	0.4017	0.249	1.507	7.747e-08	0.5193	0.1639	0.6556	0.0227	11.3	8.7	5	8.1	7.7	7.8	1.4	1.4	0.2	9.2	8.1	6.7	0.1	0.2	0.2	8.9	8.5	9.7	3.6	7	6.5	14	13.6	13.4	24.8	23.9	12.7	12.3	12.2	10.7	10.6	10.8
ENSMUSG00000063011	Msln	protein_coding	26.29	0.5892	0.3979	2.081	0.0001086	-0.3905	0.6133	1.505	0.004083	-1.179	0.08856	-0.6806	0.2669	0.6	0.5	0.2	0.1	0	0.1	0.1	0.1	0.2	1.1	0.9	0.5	0	0.1	0	0.2	0.1	0.1	0.3	0.5	0.6	0.4	0.2	0.2	2.8	3.2	0	0.3	0.2	0.4	0.5	0.9
ENSMUSG00000031216	Stard8	protein_coding	316.9	-1.301	1.173e-05	-0.7366	0.01993	0.9841	0.002683	1.504	5.117e-06	-0.08555	0.9178	0.4002	0.2784	4.2	3.1	1.4	3.1	3.9	3.2	1.3	1.6	1	0.9	1.1	0.8	0.9	1	2	1.4	1.3	1.3	1.2	2.6	2.3	3.7	4.4	3.8	2.8	3.1	3.1	2.7	2.5	1.8	1.9	2.2
ENSMUSG00000090561	Gm17207	sense_intronic	13.78	1.423	0.009741	1.952	0.0001766	1.041	0.07204	1.499	0.004446	-0.003576	1	-0.5409	0.3857	0.9	1.2	0.7	0.6	0.2	0.1	0.6	0.1	0.3	0.6	0.4	0.6	0.6	0.4	0.2	1	0.9	0.9	1.4	1.8	1.1	0.8	0.7	0.4	1.6	2.1	0.9	1.4	0.6	1.8	0.9	0.9
ENSMUSG00000003134	Tbc1d8	protein_coding	509.9	0.06207	0.7955	0.6001	0.0001302	0.8458	5.463e-07	1.498	9.03e-19	0.8898	4.068e-08	1.331	4.586e-19	3.1	2.7	3.3	3.2	3.9	3.6	2.3	2.6	1.9	1.1	1	1.3	3.4	3.2	3.8	3.8	3.7	3.7	4.4	6.5	5.5	8	8.4	6.5	3.4	3.3	6.5	5	5.4	2.2	1.9	2.1
ENSMUSG00000042677	Zc3h12a	protein_coding	122.1	0.4579	0.2032	1.694	3.402e-09	1.54	3.221e-10	1.493	3.056e-08	0.005904	0.9959	-0.289	0.4168	1.5	1.1	1	0.5	0.6	0.3	0.8	0.7	0.7	1.5	1.7	1.7	0.7	0.9	0.7	0.7	0.6	0.7	1	2.3	1.5	1	1.2	0.7	4.8	5.1	1.5	1	1.2	5.1	4.6	5.2
ENSMUSG00000026399	Cd55	protein_coding	550.8	-0.4404	0.02597	0.01175	0.9748	0.582	0.007298	1.492	8.492e-14	-0.1712	0.6458	0.8419	4.296e-06	7.4	6	4.2	6	6.2	5	1.9	1.1	1.3	1.4	1.4	1.2	1.9	2.3	2	4.2	4	4.3	4.4	6.5	6.3	11.2	11.7	9.5	3.5	4.1	5	4.9	5.9	2	1.8	2.3
ENSMUSG00000097545	Mir124a-1hg	lincRNA	88.77	-1.585	7.988e-05	1.468	3.329e-05	0.7262	0.05217	1.49	1.297e-05	-0.7209	0.08366	-1.793	6.429e-09	2.6	1.8	1.4	0.2	0.3	0.2	0.1	0	0	0.7	0.6	0.6	0	0	0	0.1	0	0.1	0.3	0.8	0.8	0.6	0.6	0.4	2.1	1.9	1.1	1	1.3	1.2	1.2	0.9
ENSMUSG00000056737	Capg	protein_coding	365.3	0.7571	0.0005205	2.026	8.948e-25	1.275	4.064e-10	1.486	1.553e-11	0.8949	0.0002566	0.3268	0.2323	2.2	1.8	2.2	2.7	3.7	2.3	5.5	3.8	4.9	2.4	2.5	3.3	11.1	12.5	11.3	5	5.6	4.4	16.8	9.5	10.3	2.8	2.6	2.2	8.2	7.7	3.8	4	3.7	6.3	7.1	7.1
ENSMUSG00000021127	Zfp36l1	protein_coding	1146	2.292	9.598e-35	2.499	2.155e-41	0.5971	0.006091	1.483	1.276e-12	0.4618	0.08408	0.9155	4.876e-06	8.6	6	12.7	4.3	5.7	4.3	8.1	6.8	9	10.8	8.3	11.4	9.2	9.2	10.4	24.5	22.5	26	24	30.7	29.8	19.1	16.6	15.3	28.1	30.6	15.8	10.7	10.7	14.6	15.7	16.3
ENSMUSG00000031785	Adgrg1	protein_coding	278.6	-2.335	2.596e-18	-1.855	6.116e-12	0.07565	0.9077	1.48	6.25e-06	-2.035	3.735e-13	-0.8742	0.00345	7.6	6	4.1	4.7	4.7	5.3	1.7	1.3	0.7	0.6	0.3	0.2	1.1	1.1	1	1	0.9	0.8	1.4	1.2	1.2	4	3.2	2.3	1.1	1.1	1.7	1.2	1.2	0.4	0.3	0.5
ENSMUSG00000024526	Cidea	protein_coding	265.2	4.389	2.129e-75	3.737	2.311e-54	3.71	8.23e-47	1.478	3.079e-06	2.638	6.084e-32	1.633	1.328e-12	3.4	2.6	3.2	0.7	2	1.2	0.3	0.3	0.4	0.5	0.4	0.6	0.1	0.1	0.1	34.6	27.6	32	16	22.3	21.1	8.9	11.1	8.9	1.2	1.8	16.9	18	23.9	9	7.4	6.2
ENSMUSG00000043681	Fam25c	protein_coding	123.7	0.2096	0.5377	-1.209	4.574e-06	-0.5755	0.0747	1.477	3.151e-08	-0.1222	0.8516	1.462	4.71e-09	13	11.7	8	14.2	14.3	10.3	1.8	1.3	0.9	9.3	10.6	10.6	1	0.7	0.7	14.7	13.9	16	4.2	5.7	6.2	36.8	31.3	28.9	32.6	27.3	6.8	9	14.6	8.9	5.7	5.3
ENSMUSG00000030200	Bcl2l14	protein_coding	238.7	0.01663	0.9724	0.1961	0.5658	1.065	0.0001443	1.47	2.645e-07	0.4169	0.2947	0.8023	0.002745	3.6	2.6	2.2	2.3	2.3	2.4	1.2	1	0.7	0.5	0.5	0.9	0.7	0.5	0.7	2.4	2.7	2	3.9	2.4	1.9	5.9	5.1	4.4	1.8	1.9	3.5	4.4	3.8	1.5	1.1	1.5
ENSMUSG00000037902	Sirpa	protein_coding	666.5	-0.3709	0.02882	0.2979	0.08673	0.8163	3.864e-06	1.469	5.056e-17	0.1707	0.5737	1.227	2.147e-16	6.4	5.2	4.3	6.2	6.4	7	3.7	2.5	2.9	1.1	1.2	1	3.9	4.2	4.5	4.9	5.3	4.9	7.1	8.8	8.2	13.4	13	11.8	2.8	3.4	7.3	6	5.1	1.9	2.3	1.8
ENSMUSG00000040296	Ddx58	protein_coding	1346	1.69	2.741e-33	1.535	1.41e-27	1.242	4.736e-18	1.466	1.268e-20	0.3888	0.04736	-0.0273	0.916	6.3	5.2	4.4	4	5.1	4.4	6.2	5.7	4.6	4.4	4	4.1	1	1.6	1.5	15.6	14.3	14.7	11.5	13.9	14.6	5.9	5.1	4.8	10.7	12.6	6.7	7.2	7.2	9	9.7	11
ENSMUSG00000032202	Rab27a	protein_coding	379.2	0.1569	0.3871	1.66	7.621e-38	0.294	0.05684	1.461	8.47e-30	0.05012	0.9048	-0.3331	0.05568	2	1.6	2.1	2.5	2.5	2	2.1	1.7	1.6	4.5	4.5	4.4	2.3	2.8	2.9	2.4	2.5	2.9	7.4	7.3	7.6	1.6	1.5	1.3	12.5	12.6	1.5	2.1	1.9	5.5	5.6	5.4
ENSMUSG00000017723	Wfdc2	protein_coding	217	-0.9968	7.794e-06	0.7013	0.00189	1.029	9.509e-05	1.46	2.747e-08	0.639	0.02566	0.9213	8.593e-05	5.7	4.8	7.9	8.7	10.4	12.9	3.1	3.6	2.8	1.3	1.6	1.7	6.7	8.6	7.2	5.2	5.8	4.8	22.4	15.7	14.8	12.4	11.6	10.1	5.5	3.4	9.5	8.3	10.1	3.4	2.4	4
ENSMUSG00000028042	Zbtb7b	protein_coding	785.7	0.9651	3.992e-14	0.9125	9.285e-13	0.531	0.0003562	1.459	5.318e-25	0.8072	1.067e-08	0.6786	9.708e-07	3.8	2.9	3.5	4.5	4.8	4.7	5	4.5	4.7	2.5	2.3	1.8	6	6.2	6.9	9.4	8.9	9.2	8.8	8.8	8.9	6.3	5.4	4.6	5.7	6.6	6.6	5.6	5.7	3.6	2.9	3.1
ENSMUSG00000022658	Tagln3	protein_coding	135	0.6129	0.005675	0.6119	0.005628	1.634	9.192e-12	1.459	1.651e-08	0.8439	0.0005062	0.5249	0.0305	4.5	3.6	2.6	4	5.4	4.6	3.1	1.8	3.4	1.1	0.9	1	1.1	1	1.8	7	6.8	8.1	7.4	7.6	6.8	6	4.8	5.5	2.9	2.6	6.7	6.7	7.1	3.4	2.8	3.2
ENSMUSG00000100908	Gm28888	lincRNA	6.976	1.002	0.1635	3.01	2.495e-07	0.5758	0.5045	1.459	0.02122	0.3609	0.7898	0.2661	0.7642	0.9	0.4	0	0	0	0	0	0.2	0	1	0.6	1	0	0	0	0.5	0.3	0.5	1.8	2.4	3.1	0.5	1	0.5	3.8	2.6	0.8	1.1	0.4	2.1	1.3	0.8
ENSMUSG00000024084	Qpct	protein_coding	53.87	-0.009104	0.989	-0.6638	0.08733	0.3546	0.5451	1.455	0.0001919	-0.1352	0.882	1.369	6.607e-05	1.5	0.8	1.2	1.6	1.2	1	0.8	0.8	1.6	0.3	0.5	0.5	0.2	0.3	0.2	1.4	1.2	1	0.4	0.9	0.9	3.1	3.8	2.5	1.1	1.3	0.9	1	1.1	0.5	0.4	0.6
ENSMUSG00000022265	Ank	protein_coding	331.5	1.475	1.982e-13	2.619	4.786e-42	1.573	5.216e-15	1.451	5.313e-11	1.985	1.659e-22	1.536	4.758e-14	1.3	1.4	1.5	1.6	2	0.9	2.5	1.7	1.8	1.3	1	0.8	3.4	3.7	3.3	3.8	4.4	4.4	7.4	10.3	10.6	4.1	4	4.2	3	2.9	6.6	5.2	5.4	2.9	3.5	3.2
ENSMUSG00000025402	Nab2	protein_coding	235.3	1.221	6.571e-13	1.783	2.587e-27	0.8192	2e-07	1.45	4.133e-20	0.5021	0.009535	0.4901	0.004103	3.4	2.7	2	1.4	1.5	1.1	2.9	2.5	2.4	2.2	2.4	2.1	0.4	0.3	0.5	3.5	3	2.8	4.7	4.6	4.4	4.2	4.1	3.7	6.1	6.4	4.3	3.9	3.9	4.1	4	3.8
ENSMUSG00000035722	Abca7	protein_coding	557.9	-0.3119	0.08085	0.3133	0.07495	0.5284	0.002899	1.448	3.469e-18	0.2393	0.3731	0.3871	0.03113	3.3	2.5	3	3.6	3.5	3.9	2.5	2.3	1.9	2.1	1.8	1.6	3	2.4	2.8	3.3	2.7	2.8	4.3	4.8	4.6	4.6	3.4	3.4	4.6	5.4	3.9	3.2	3.3	2.9	2.7	2.3
ENSMUSG00000020799	Tekt1	protein_coding	142.9	0.6379	0.005175	-0.2083	0.4673	1.339	3.011e-09	1.447	1.858e-09	0.8137	0.00186	0.7928	0.000887	3.4	2.3	2.1	3.9	4.4	4	1.7	1.5	0.8	1.4	1.6	1.8	0.2	0.2	0.3	7.5	6.1	5.8	2.9	3.8	4	5.6	4.6	4	4.4	4.6	4.7	4.6	5.1	5	3.9	3.5
ENSMUSG00000074071	Fam169b	protein_coding	322	-0.4815	0.03087	0.2422	0.3328	0.3951	0.1458	1.446	5.479e-11	0.2867	0.4029	-0.03442	0.9202	3.1	2.5	2.5	1.9	2.2	2	0.5	0.3	0.4	0.9	1.1	0.5	0.4	0.2	0.5	1.7	1.4	1.3	2.5	2.3	2.5	2.8	2.8	2.4	2.4	2.4	3.5	3.1	3.3	1.2	1.2	1
ENSMUSG00000049577	Zfpm1	protein_coding	157.9	0.0008116	1	1.115	6.486e-06	1.046	0.0001393	1.442	2.312e-07	0.488	0.2095	-0.07443	0.8573	1.2	0.9	1.9	1.6	1.8	1.7	1	1.7	1.2	0.9	0.5	0.6	2.4	2.5	2.6	1.7	1.4	1.9	4	3.7	3.5	1.2	1.3	1.1	1.9	2	2.3	1.2	1.9	1.5	1.2	1.7
ENSMUSG00000051343	Rab11fip5	protein_coding	650.7	-0.193	0.4564	-1.208	6.286e-10	0.4454	0.07249	1.439	1.971e-11	-0.04087	0.9433	1.058	4.794e-08	8.1	6.2	4.2	3.6	3.9	3.2	2.3	2	1.9	1.9	1.6	1.1	1.6	1.8	2	3	3.2	3.1	1.5	1.5	1.5	14.3	14	11.3	4.1	4.4	7.8	5.4	5.2	2.3	2.2	1.8
ENSMUSG00000005397	Nid1	protein_coding	4327	-0.7442	2.911e-06	-0.181	0.3619	0.7073	1.723e-05	1.436	2.108e-17	0.2536	0.3198	0.2994	0.1077	45.1	36.6	32	22.8	25.7	17.9	4.9	4.2	3.6	15	13.9	14.7	2.7	3.1	4.1	12.9	12.8	13.7	16.1	22.2	20.2	48.4	51.8	40.3	40.5	40	50.6	42	43.6	23.2	23.6	25.1
ENSMUSG00000066129	Kndc1	protein_coding	169.2	1.137	3.223e-07	1.903	1.67e-19	-0.4937	0.04222	1.433	1.184e-12	-0.3862	0.4797	0.8399	0.003085	0.1	0.1	0.2	0.2	0.2	0.3	0.8	0.6	0.6	0.5	0.5	0.8	1.6	1.7	1.7	0.5	0.5	0.5	1	0.9	0.7	0.2	0.2	0.2	1.6	1.7	0.1	0.1	0.1	0.4	0.4	0.4
ENSMUSG00000027820	Mme	protein_coding	2040	0.3606	0.3312	0.4671	0.1786	1.053	0.001014	1.432	1.792e-05	0.2587	0.673	0.1364	0.7599	13	11.5	6.9	4	5.5	3.9	1.7	1.4	0.9	4.2	4	3.3	0.7	1	0.9	5.6	6	5.9	2.8	8.5	7.6	11.6	12.1	11.2	10.2	12.1	12.1	12.7	13.3	7.6	8.5	8.7
ENSMUSG00000021699	Pde4d	protein_coding	1324	1.319	2.15e-27	1.834	7.292e-53	1.297	7.432e-28	1.431	1.023e-27	0.6407	2.723e-06	0.3524	0.01347	3	2.7	2.9	2.3	2.3	1.9	1.1	1.1	1.1	3.3	3	3.1	1.5	1.6	1.5	5.7	5.2	5.4	6	8.9	8.6	4	3.3	3.5	8.1	9.1	4.7	3.9	4.7	7.8	7.5	8.2
ENSMUSG00000020785	Camkk1	protein_coding	113.6	1.119	0.0001216	1.116	0.0001213	0.5995	0.07753	1.431	1.566e-06	0.04218	0.9643	0.3405	0.3455	1.3	1	0.3	0.6	0.8	0.6	1.7	1.5	1.4	1	0.8	0.7	0.6	0.6	0.5	1.4	1.5	1.7	1.6	1.8	1.2	1.4	1	1.3	2.3	2.4	1.5	0.8	0.8	1.5	1.2	1.1
ENSMUSG00000040713	Creg1	protein_coding	273.7	0.7701	0.0009739	0.5671	0.01972	1.396	1.146e-09	1.429	9.762e-09	0.9849	8.176e-05	1.32	4.854e-09	4	3.3	1.5	3.3	4	3.8	4.3	3.1	2.9	1.9	1.7	1.1	2.5	2.4	3.1	6.4	6	7	5.1	6.3	5.4	8.8	8.4	6.9	4	4.9	6.5	6.2	6.3	4	3.4	5.6
ENSMUSG00000018924	Alox15	protein_coding	263.2	3.134	3.293e-26	3.197	3.63e-27	-0.1802	0.6253	1.426	2.335e-10	0.08005	0.9414	-1.216	0.005454	0.2	0.1	0.3	0	0.2	0.3	34.8	30	25.5	2	2.6	1.6	1	1.4	1.3	2.5	1.9	2.3	2.5	2.2	2.2	0.1	0.1	0	5.2	6.4	0	0.3	0.2	1.7	1.8	2
ENSMUSG00000053175	Bcl3	protein_coding	25.78	-1.147	0.02506	0.1318	0.8548	-0.01209	0.992	1.426	0.003496	0.3593	0.7197	0.7777	0.1525	0.4	0.2	0.1	0.1	0.4	0.4	0.4	0.7	0.7	0.4	0.4	0.2	0.5	0.7	0.5	0.1	0.1	0.2	0.3	0.5	0.3	0.5	0.4	0.5	1	1.2	0.5	0.1	0.4	0.3	0.2	0.4
ENSMUSG00000031441	Atp11a	protein_coding	1311	-0.1424	0.402	0.3823	0.005938	-0.08452	0.7125	1.416	6.641e-26	-0.2568	0.1786	0.4593	0.0007898	6.1	5	5.3	2.9	3.1	3.3	3.9	3.5	3.4	4.2	3.8	4.9	1.2	1.3	1.4	3	2.5	2.9	3.5	4.5	4.2	8.1	7.9	6.8	11.4	11.8	5.2	3.9	4.7	3.9	4.1	4.1
ENSMUSG00000028214	Gem	protein_coding	40.59	0.7686	0.06917	0.4199	0.3799	0.3546	0.5703	1.415	0.0007879	-0.3695	0.6351	0.4384	0.3557	0.7	1.1	0.9	1	0.7	0.3	0.8	0.5	0.3	0.3	0.5	0.4	0.2	0.1	0.1	1.1	1.2	1.1	0.5	1.1	1	1.2	1.5	1	1.2	1.3	0.7	0.9	0.5	0.6	0.5	0.6
ENSMUSG00000029098	Acox3	protein_coding	795.2	0.1628	0.5265	-0.6882	0.0004587	0.9625	1.987e-06	1.409	2.937e-11	-0.007244	0.9925	-0.04791	0.8778	4.7	3.7	3.1	3.8	4.5	3.1	2.3	2	1.7	0.9	0.8	0.7	0.9	0.9	0.8	4.4	3.9	4.4	1.5	3	2.5	4.1	3.8	3.3	2.2	2.2	4.1	3.7	3.7	1.6	1.8	1.4
ENSMUSG00000038417	Fig4	protein_coding	2290	0.3775	0.00105	0.4574	4.147e-05	0.5257	2e-06	1.408	5.3e-36	0.4001	0.001157	0.6426	2.031e-09	32.6	26.8	29.1	14.6	16.9	13.4	14	13.5	13.9	21.9	21.3	21.5	12.9	14.1	13.9	19	19.6	19.8	17.5	23.3	21.1	50.9	44.7	43.1	55.3	60.2	43.2	36.2	37.8	32.5	30.9	29.9
ENSMUSG00000020758	Itgb4	protein_coding	137.7	-0.1334	0.765	0.4077	0.247	0.9841	0.001873	1.408	1.07e-05	0.06522	0.9402	0.1168	0.7953	0.6	0.5	1	0.6	0.8	0.5	0.9	0.9	0.8	0.4	0.4	0.6	1	0.6	0.9	0.7	0.5	0.6	0.5	1	1	1	0.6	0.6	1.2	1.4	0.7	0.6	0.8	0.9	0.8	1.1
ENSMUSG00000038354	Ankrd35	protein_coding	165.8	0.3411	0.2522	1.571	1.205e-11	0.4719	0.09283	1.406	3.268e-09	0.7245	0.01097	2.22	1.14e-24	1.3	0.9	0.7	0.7	0.9	0.6	0.2	0.1	0.2	1	1.1	1.3	0.3	0.4	0.2	0.9	0.9	0.9	1.6	2.6	2.3	4.6	5.7	4.7	3	3.3	1.5	1.7	2	1.7	1.6	1.4
ENSMUSG00000017868	Sgk2	protein_coding	31.72	1.507	0.000809	-0.3711	0.5493	-0.239	0.749	1.403	0.002011	-0.5825	0.4586	0.3882	0.4942	0.3	0.3	0.5	0.3	0.2	0.1	0.3	0.2	0.2	0.5	0.3	0.5	0.1	0	0.1	0.6	0.6	0.6	0.2	0	0.1	0.5	0.3	0.4	1.1	1.5	0	0.2	0.3	0.3	0.3	0.5
ENSMUSG00000023235	Ccl25	protein_coding	181	0.3016	0.2644	0.208	0.4831	-0.3059	0.1969	1.401	1.187e-14	-0.3863	0.2024	0.8113	3.113e-05	0.9	0.7	0.5	0.2	0.4	0.3	0.5	0.4	0.4	1.4	1.6	1.5	0.4	0.5	0.4	0.5	0.4	0.4	0.4	0.4	0.3	1.4	1.5	1.2	3.9	4.2	0.6	0.5	0.6	1.3	1.3	1
ENSMUSG00000051243	Islr2	protein_coding	91.09	0.1631	0.8016	1.115	0.0121	0.8308	0.08537	1.401	0.001775	0.1312	0.9024	0.4812	0.3375	0.6	0.5	1.2	0.1	0.2	0.2	0.2	0.2	0.1	0.4	0.3	0.8	0.1	0.2	0.6	0.2	0.2	0.2	0.3	0.6	0.4	1.1	1.1	1	1.5	1.6	0.8	0.6	1	0.9	0.6	1.3
ENSMUSG00000028640	Tfap2c	protein_coding	920.8	-0.1105	0.649	0.42	0.02223	0.3069	0.272	1.399	6.451e-12	0.2544	0.3835	0.6163	0.0007725	9	6.7	9.8	13	13.5	18	20.7	19.8	15.7	1	1	1	0.5	0.5	0.6	13.5	13.8	14	25.6	17.3	17	13.8	13.9	11.4	2.6	2.7	11.2	9.4	9.8	1.1	1.5	1.1
ENSMUSG00000035245	Eogt	protein_coding	363.8	1.661	1.407e-20	1.53	1.363e-17	1.72	1.308e-18	1.396	1.221e-10	0.9541	4.082e-06	1.258	2.974e-11	1.7	1.3	1.4	1.4	1.6	2.3	4.7	4.2	3.4	0.5	0.6	0.6	1.9	2.6	2.3	5.9	5.5	6.1	5.6	5.7	4.6	3.3	3.7	3.7	1.5	1.6	2.5	2.8	3.4	1.7	1.6	2.5
ENSMUSG00000094297	Mir669k	miRNA	36.69	1.79	2.804e-07	1.769	3.591e-07	1.537	0.00039	1.394	0.002139	0.8805	0.1254	0.8232	0.07577	3.8	5.1	0	7.9	10.4	9.4	8.4	8.4	4	1.8	3.6	0.9	1.6	1.9	1.1	34.8	29.8	39.6	28.4	37.8	36.7	9.1	5.9	7.3	4.6	9.4	7	8.4	7.7	7.5	8.7	7.5
ENSMUSG00000015312	Gadd45b	protein_coding	453.9	-0.7378	2.66e-07	-0.3614	0.02049	1.747	2.518e-36	1.394	1.523e-19	0.2573	0.2191	-0.2503	0.1289	16.9	14.1	16.5	9.5	11	10.3	12.6	11	8	3.8	4	3.5	10.9	13.6	10.5	6.9	5.7	5.8	7.8	7.7	8.5	13.7	13	12.9	10.1	10.2	20.9	17.5	18.5	12.8	11.9	14.2
ENSMUSG00000031758	Cdyl2	protein_coding	673.6	0.4873	0.001821	0.1488	0.442	0.6384	4.021e-05	1.394	3.873e-19	0.257	0.285	-0.03442	0.8904	10.2	8.8	11	10	10.6	11.1	5.3	5.7	6.5	8.4	7.6	9.8	3.1	3.4	3.6	14.8	15	15	8.8	13.3	13.3	10.7	9.6	8.7	22.6	23.3	13.1	10.4	12.2	12.7	12.8	14.9
ENSMUSG00000004035	Gstm7	protein_coding	75.8	0.1848	0.5969	0.7262	0.005949	0.7576	0.01245	1.392	4.367e-07	0.3396	0.494	0.7587	0.008218	1.5	1.2	0.8	2.3	1.6	1.8	1.3	0.9	1	1	1.1	0.7	1.8	2.4	2.7	2.2	1.8	2.4	2.6	3.3	3.4	2.1	2.4	2.1	2.8	2.4	1.1	1.6	1.9	1.5	1.3	2
ENSMUSG00000035407	Kank4	protein_coding	574.6	0.9677	1.501e-05	1.52	7.497e-13	1.4	3.594e-11	1.392	2.953e-09	0.9978	1.577e-05	0.4979	0.0428	5	4.3	4.2	2.1	2.3	1.7	0.2	0.3	0.1	3.4	2.8	2.8	0.3	0.3	0.4	3.8	4	4.4	3.3	7.8	7	6.5	6.5	6.3	7.9	8.6	10.4	7.7	9.5	8.7	7.8	8.2
ENSMUSG00000041287	Sox15	protein_coding	371.8	0.1037	0.7036	0.4093	0.04499	0.3914	0.09427	1.392	1.909e-12	-0.007802	0.9925	-0.3004	0.2043	13.3	10.2	16.1	20.9	17.4	19.7	24.6	19.8	20	10.9	11.3	14.7	4.2	3.1	5.4	20.5	20.6	21.2	28.5	24.5	24.2	13.4	9.6	8.2	31.8	34.5	12.5	12.5	13.2	16.4	13.9	18.3
ENSMUSG00000066607	6030419C18Rik	protein_coding	113	0.2806	0.4939	1.163	0.0001797	1.31	3.487e-05	1.391	3.729e-05	1.113	0.001174	0.8781	0.007655	1.2	1	2.7	0.8	1.2	1.3	2	2.2	1.8	0.6	0.8	1	0.5	0.6	0.2	1.3	1.6	1.4	3.3	2.4	2.3	3.4	2.7	2.4	2.2	2.4	4.2	2.6	3.4	2.2	2.1	2.1
ENSMUSG00000080558	Gm22091	miRNA	20.63	1.603	0.002135	2.129	1.863e-05	1.322	0.03681	1.39	0.02439	1.235	0.08173	0.7222	0.272	1.4	3.2	1.2	4.3	4	3.7	1.3	6.5	7.9	0.7	2.1	0	0.6	1.9	0.2	13.8	15.1	15	19.9	26.4	20.5	2.5	6.9	3.4	3.9	3.8	9.6	5.7	5.1	6.3	1.7	2.8
ENSMUSG00000050052	Tdrp	protein_coding	932.3	-0.09823	0.6404	-0.7866	8.192e-08	0.8783	1.487e-08	1.388	8.754e-18	0.2418	0.3066	0.2354	0.1907	12.6	10.6	12.5	9.6	10.6	9.7	3.8	3.9	3.1	2.3	2.3	3.1	1.6	1.7	1.9	9.4	9	9.5	4.3	6.6	6.4	14.9	13.6	13.5	6.4	7.2	15.4	12.8	14	5.4	4.1	4.8
ENSMUSG00000035547	Capn5	protein_coding	733.1	0.5639	0.000198	0.6821	3.509e-06	0.759	1.609e-06	1.385	4.38e-18	0.366	0.06538	1.286	7.147e-20	4.5	3.7	5.6	4.1	4.4	4.3	4.4	3.9	3.9	1.8	1.6	1.7	4.2	4.1	5.1	6.2	6.6	6.2	6.5	7.4	6.9	13	11.6	8.7	4.4	4.7	5.5	5.3	6.6	2.8	3.1	2.9
ENSMUSG00000015568	Lpl	protein_coding	288.2	0.4387	0.1077	-0.5045	0.06124	0.6577	0.01691	1.385	7.983e-08	-0.163	0.7529	1.157	7.195e-07	1.7	1.1	1	0.7	0.9	0.6	0.6	0.5	0.4	0.5	0.6	0.4	0.8	1.4	1.1	1.1	1	1	0.6	0.6	0.4	2.9	2.9	3.1	1.2	1.4	0.8	1.2	1.4	0.6	0.7	1
ENSMUSG00000056174	Col8a2	protein_coding	56.58	0.9326	0.03752	1.969	6.999e-07	-1.032	0.01661	1.384	0.0007462	-0.5675	0.4951	0.242	0.6978	0.1	0.1	0.2	0.2	0.2	0.1	0.5	0.4	0.4	1	0.7	0.9	0.2	0.1	0.2	0.4	0.3	0.3	0.4	1.1	0.9	0.3	0.1	0.1	2.1	2.9	0.1	0.1	0	0.5	0.3	0.3
ENSMUSG00000019817	Plagl1	protein_coding	2428	1.197	0.0136	-0.248	0.7017	1.063	0.04966	1.384	0.009064	-0.073	0.9589	-0.01165	0.9898	21	16.6	32.1	8.8	9.9	14.7	4.5	4.2	5.4	1.2	1	1.1	0.1	0.2	0.4	20.9	23.7	41.8	1.9	11.5	13.9	35.4	16.8	16.9	3.1	3.7	26.9	20.2	18.7	2.8	2.8	2.6
ENSMUSG00000038065	Mturn	protein_coding	203.5	0.08053	0.8174	0.6641	0.004706	0.1684	0.6853	1.383	2.941e-08	-0.6269	0.03062	0.356	0.1884	2.4	1.7	1.4	1.5	1.5	1.4	0.8	0.6	0.8	0.5	0.7	0.6	0.7	0.9	0.7	1.5	1.6	1.7	1.8	2.9	2.5	2.5	2.6	2.2	1.7	1.5	1.7	1.2	0.8	0.7	0.7	0.6
ENSMUSG00000057706	Mex3b	protein_coding	178.2	0.998	1.576e-05	0.129	0.7097	0.655	0.006962	1.382	3.548e-10	1.096	8.262e-08	1.729	1.332e-20	2.3	1.8	1.8	0.7	0.7	0.6	1.1	1.2	0.8	0.9	0.7	0.8	1.5	1.6	1.4	1.3	1.5	1.3	0.7	0.8	0.7	7.4	7	6.1	1.9	2.4	5.8	3.7	3.9	1.2	1.4	1.2
ENSMUSG00000104501	Gm37736	TEC	42.85	-0.4219	0.4185	0.03459	0.964	0.6235	0.2337	1.382	0.001536	-0.4838	0.4984	-0.152	0.7965	0.8	1	0.9	0.6	0.3	0.5	0.1	0.1	0	0.6	0.5	0.3	0.4	0.5	0.3	0.4	0.3	0.3	0.2	0.7	0.5	0.9	0.8	0.6	1.3	1.6	0.9	0.4	0.7	1	0.5	0.9
ENSMUSG00000036564	Ndrg4	protein_coding	254.8	0.7536	0.0001025	1.071	7.618e-09	0.5716	0.01438	1.38	5.12e-11	0.1471	0.7333	0.4221	0.0592	1.9	1.5	1.5	2.1	1.8	1.9	1.6	1.7	1.4	0.7	0.9	0.8	1.6	1.5	1.8	3.4	3.3	3	3.1	5	4.2	2.8	2.1	1.7	2.1	2.2	1.9	1.7	1.9	1.2	1.2	1.2
ENSMUSG00000006675	P4htm	protein_coding	114	0.003411	0.9956	0.5225	0.08454	1.399	2.162e-07	1.38	2.201e-06	0.4421	0.287	0.055	0.8991	1.3	0.8	1.8	0.8	0.9	0.8	1	0.8	0.4	0.5	0.5	0.6	1.1	1.2	1.1	0.8	0.9	0.9	0.8	1.4	1.5	1.6	1.2	1.1	1.4	1.5	1.6	1.7	1.8	1.4	1.7	1.3
ENSMUSG00000022619	Mapk8ip2	protein_coding	426.5	0.4942	0.008522	1.265	3.891e-14	-0.05201	0.893	1.379	1.618e-13	-0.05978	0.904	0.3136	0.14	2.3	1.8	2.3	2.1	2.1	2.3	3.4	2.9	3.2	1.5	1.3	1	5.3	5.7	6.1	3.5	2.9	2.7	5.2	5.2	5.3	2.9	2.5	2.3	3.6	3.3	2.8	1.7	1.6	1.1	1.2	1.4
ENSMUSG00000030559	Rab38	protein_coding	116.6	-0.1863	0.5358	-2.136	3.779e-17	0.7869	0.006337	1.378	9.909e-08	-0.2616	0.4648	0.3071	0.1984	7.8	6.3	5.4	2.6	2.6	1.8	1.8	1.5	1.4	0.8	0.8	0.5	1	0.4	0.9	1.8	2	2.1	0.4	0.6	0.5	8.9	8.1	7.7	1.8	2.1	5.5	6.1	5	1.4	1.3	1.2
ENSMUSG00000027703	Lrriq4	protein_coding	130.9	2.05	1.563e-24	2.247	2.291e-29	1.023	7.766e-06	1.377	1.658e-09	0.5921	0.03737	1.082	5.232e-07	1.1	1.1	1.1	0.9	1.2	1	0.1	0.2	0.2	0.8	0.7	0.6	0.1	0.3	0.2	4.7	4.2	4.7	4.5	6	5	2.5	2.2	2.3	1.6	2.1	1.2	1.6	2	1.4	1.4	1.5
ENSMUSG00000023935	Spats1	protein_coding	55.74	0.8696	0.006235	1.174	0.0001087	1.382	5.995e-06	1.377	1.972e-05	0.9929	0.005087	0.7358	0.02752	1.5	1.4	0.4	0.9	1.3	1.3	1.3	0.8	0.5	0.6	1.2	0.7	1.9	2	2	2.3	2.1	2.6	2.6	2.8	3.2	2.1	2.2	2.3	1.9	2.7	2.6	2.9	2.5	2.2	2	2.8
ENSMUSG00000029449	Rhof	protein_coding	102.4	1.561	7.197e-09	1.935	1.889e-13	0.3752	0.3057	1.376	7.446e-07	0.0149	0.9901	0.5896	0.06912	0.4	0.3	0.6	0.4	0.4	0.5	0.9	0.7	0.8	0.7	0.8	0.6	0.4	0.3	0.5	1.3	1.3	1.5	2	1.5	2	0.8	0.6	0.6	1.7	2	0.5	0.3	0.5	0.6	0.9	1.1
ENSMUSG00000023951	Vegfa	protein_coding	534.6	-0.247	0.1378	-0.221	0.1951	0.7448	2.145e-08	1.375	1.067e-23	-0.2615	0.2155	-0.6937	8.269e-07	5.4	3.8	4.1	3	3.1	2.7	5.7	5	4.9	4.1	3.8	4.3	10.3	9.5	8.9	2.1	2.5	2.8	2.4	2.5	2.7	2.8	2.9	2.6	10.2	11.1	4.3	3.4	3.7	6.9	6.8	6.8
ENSMUSG00000028602	Tnfrsf8	protein_coding	34.19	-0.521	0.3764	-0.5322	0.3656	-0.6614	0.274	1.375	0.004375	-2.183	3.52e-06	-0.4532	0.4077	1.3	1.3	0.1	0.2	0.2	0.1	0.3	0.1	0.2	0.5	0.4	0.3	0.1	0.2	0.1	0.1	0.2	0.1	0.1	0.1	0.2	0.7	0.6	0.8	1.1	1.5	0.2	0.2	0.2	0.3	0.3	0.2
ENSMUSG00000039470	Zdhhc2	protein_coding	303	1.677	5.686e-17	1.409	3.734e-12	0.591	0.01655	1.372	9.397e-10	0.2571	0.4918	0.576	0.009871	2.1	1.8	1.5	0.9	1.2	0.9	3.7	2.8	2.8	0.9	0.8	0.5	2.7	2.8	2.4	3.3	3.2	3.4	2.1	3	3.1	3.1	2.7	2.5	1.7	2.2	2.7	2.2	1.8	1.2	0.9	1.2
ENSMUSG00000032436	Cmtm7	protein_coding	1205	0.8123	1.576e-05	0.5127	0.009748	1.314	7.198e-13	1.37	1.327e-11	0.7027	0.0006752	0.5238	0.009716	16.8	15	23	8.6	9.9	8.9	3.3	3	1.7	5.2	4.5	5.1	2.5	2.6	2.6	16.8	16.1	15.8	9.4	15.1	14.9	29.3	25.9	23.5	13.3	12.7	35.7	25.3	28.5	11.4	12.4	13.8
ENSMUSG00000020122	Egfr	protein_coding	499.1	2.556	1.639e-34	3.081	3.003e-50	1.524	1.502e-13	1.368	2.928e-09	1.529	6.371e-12	1.58	2.173e-13	0.6	0.4	0.7	0.5	0.5	0.3	1.9	1.6	1.5	0.7	0.7	0.7	1.6	1.8	1.8	2.6	2.7	2.8	2.7	4.7	4.3	1.8	1.6	1.5	1.7	2.1	1.3	1.7	1.8	1.9	1.9	2.5
ENSMUSG00000031750	Il34	protein_coding	103.3	0.2529	0.4402	0.8781	0.0006099	1.628	8.874e-11	1.368	6.289e-07	0.9181	0.0004412	1.43	2.509e-10	2.3	2.2	1.6	1.1	1.2	1.4	0.7	0.5	0.7	0.7	0.6	0.7	0.3	0.4	0.6	1.3	1.6	1.5	1.6	2.9	2.5	6.3	6	5.1	1.9	1.6	4.7	4.1	3.5	2.2	1.8	2.1
ENSMUSG00000055629	B4galnt4	protein_coding	807.1	0.2826	0.05932	1.696	1.858e-43	1.081	1.404e-18	1.368	7.391e-25	0.2411	0.21	-0.4006	0.003945	10.8	7.7	8.7	4.7	4.4	4.1	5	4	4.2	5.3	5	4.7	7	7.1	6.8	5.1	5.8	5.2	12.8	15.5	14.8	6.7	7.5	6.4	12.8	13.4	12.4	9.8	10.3	10.6	10.1	11.4
ENSMUSG00000030281	Il17rc	protein_coding	139.6	0.7135	0.00292	0.1425	0.6647	1.494	1.285e-09	1.367	3.049e-07	0.03246	0.9659	0.1224	0.7142	2.8	2	3	1.7	1.9	2.2	2.4	1.9	1.2	0.7	0.6	0.6	0.9	1	0.8	3.4	3.2	3.1	2.4	2.2	1.9	3.3	2.7	2.4	1.6	1.6	3.6	2	2.4	1.6	1.8	1.9
ENSMUSG00000072944	Nup62cl	protein_coding	1063	1.351	1.153e-10	1.291	6.525e-10	0.4938	0.05709	1.366	6.078e-09	0.2541	0.5286	0.5426	0.02508	15.2	13.8	12.7	11.7	14.1	12.3	9.9	11.9	8.4	14.5	13.3	12.5	0.7	0.9	1.4	33.4	31.4	35	16.5	40.7	38.5	21.1	19.6	20.9	35	37.1	17.4	16.9	15.9	19.6	18.2	19.6
ENSMUSG00000020788	Atp2a3	protein_coding	170.7	1.672	3.408e-12	2.565	1.462e-28	1.331	6.199e-10	1.366	4.453e-09	1.627	9.404e-13	0.02809	0.9466	0.7	0.4	0.9	0.3	0.3	0.4	0.9	0.8	0.9	0.7	0.7	0.5	2	2.2	2.1	1.1	1	1.3	1.7	2.7	2	0.7	0.6	0.6	1.7	1.7	2	1.8	2.1	1.6	1.6	1.9
ENSMUSG00000058672	Tubb2a	protein_coding	801.2	0.9384	1.59e-06	2.043	5.427e-29	0.829	2.193e-05	1.365	1.956e-11	0.7699	0.0002808	0.4321	0.04781	14.4	14	16.7	7.3	8.4	6.5	7.8	8.8	5.5	18.9	16.5	16.2	3.9	6.3	5.8	13.3	15.1	14.9	20.7	41.1	33.2	20.4	20.8	19.6	45.5	45.6	27.2	23	27.1	29.8	31.7	31.1
ENSMUSG00000060671	Atp8b2	protein_coding	4343	1.027	4.782e-19	0.7929	1.039e-11	0.7167	5.029e-09	1.364	3.555e-26	0.3405	0.02387	0.4488	0.000428	26.3	20.6	23	16.9	18.2	17.5	8	7.3	6.5	6.9	6.3	6.3	4.4	5.6	4.8	35.7	35	37.3	27.2	33	31.5	34.4	31.6	29.7	17	16.9	35.5	28.7	24.7	10.9	10.6	10.8
ENSMUSG00000050530	Fam171a1	protein_coding	176	-0.0791	0.8273	-0.5161	0.04646	0.1481	0.7504	1.363	2.42e-07	-0.5706	0.07589	-0.1152	0.7407	2.1	1.8	1.6	1.3	1.8	2.3	3.1	3.1	2.4	0.7	0.5	0.4	1.3	1.9	1.8	2	1.5	1.7	1.1	1.7	1	1.7	1.8	1.7	1.4	1.6	1.5	1.1	1.2	0.4	0.6	0.8
ENSMUSG00000097576	D930030I03Rik	lincRNA	13.52	1.962	0.0001553	1.228	0.02839	0.07541	0.9452	1.362	0.01425	0.1406	0.9268	0.6367	0.3369	0.5	0.2	0.2	0.3	0.4	0.2	0	0.3	0.2	0.4	0.5	0.5	0.5	0.4	0.2	1.9	0.9	1.7	0.6	0.8	1	0.7	0.4	0.4	1.8	1.2	0.3	0.2	0.5	0.7	0.3	0.3
ENSMUSG00000048826	Dact2	protein_coding	873.2	0.4936	0.00579	-0.2054	0.3262	1.227	2.949e-13	1.359	1.518e-13	0.3477	0.1602	0.03623	0.8987	11.6	9.8	12.1	15.9	15.2	15.6	9.5	8.5	7.8	5.6	4.8	4.9	5.2	6.8	6.5	22.5	21.5	22.1	9.1	16.2	15.2	12.9	11.1	10.2	12.6	13.8	16.2	12.1	14.5	11.2	11.3	13.7
ENSMUSG00000031239	Itm2a	protein_coding	217.5	0.2467	0.3458	0.2298	0.3829	0.8006	0.001115	1.355	8.921e-09	0.5957	0.02397	1.045	6.005e-07	4.6	4.2	2	4.6	4.3	3.5	6.5	5.9	5.2	1.7	1.5	0.8	8.1	7.9	8.3	5.3	4.6	4.6	4.9	4.3	5.2	8	9.3	7	4	3.3	6	6	5.7	2.1	2.6	2.8
ENSMUSG00000004665	Cnn2	protein_coding	1564	-0.5932	0.0001756	1.359	3.61e-21	-0.2627	0.1944	1.355	2.254e-17	-0.4118	0.03332	-0.003684	0.9906	20.5	16.5	29.7	11.6	14	13	36.5	39	35.5	15.7	14.5	12.7	56	70.1	52.5	7.8	8.7	9.1	32.1	33.2	35.5	23.5	21.4	20.5	37	37.5	16.6	14.7	17.7	11.9	12.5	11.3
ENSMUSG00000050473	Slc35d3	protein_coding	98.97	1.274	0.00115	3.3	3.551e-22	0.8192	0.0003913	1.348	5.907e-09	-0.3621	0.71	0.2556	0.6609	0.1	0.1	0.1	0.2	0.1	0.1	0.3	0.1	0.2	2.4	2	2.2	3	3.6	2.3	0.3	0.4	0.3	1.6	1.4	1.5	0.1	0.1	0.1	5.6	6.3	0	0.1	0.1	3.2	4.3	4.5
ENSMUSG00000029287	Tgfbr3	protein_coding	1061	0.3258	0.1015	-2.283	1.179e-42	0.578	0.009388	1.347	3.773e-11	-0.3492	0.1609	-0.2515	0.2397	18.8	14	13.3	6.9	9	8.4	3.2	3	3.2	0.7	0.8	0.7	0.6	0.7	0.8	10.7	9.8	10.1	2	1.5	1.3	13.9	13.2	11.6	1.6	2.1	15.3	11.5	9.4	1.1	1	1.1
ENSMUSG00000031489	Adrb3	protein_coding	432	0.4091	0.09904	-0.01068	0.9819	0.09448	0.8275	1.343	1.417e-08	-0.131	0.7947	0.5867	0.01485	6.2	5.6	3.6	5.2	6.7	4.5	3	2.3	2.2	4.2	3.9	2.3	1	0.9	0.9	7.6	6.6	7.7	3.9	6.3	6.1	8.3	8.2	7.5	8.2	10.1	5.1	4.1	5.2	4.1	3.7	3.3
ENSMUSG00000039713	Plekhg5	protein_coding	1179	0.1425	0.4847	0.1102	0.6031	0.8537	4.005e-08	1.343	3.069e-16	-0.06345	0.8751	-0.09379	0.6784	10.5	8.1	9.6	10.4	11.1	11.8	6.6	6.6	4.6	6.5	5.6	5.4	3.1	3.3	3.7	12.8	11.6	12.5	11.5	12.6	12	10.5	9	6.9	13.8	16.5	10.9	7.8	8.4	10.3	11.3	10.5
ENSMUSG00000035158	Mitf	protein_coding	223	-0.0004616	1	-0.02457	0.955	0.5761	0.06196	1.342	5.495e-07	-0.5861	0.05198	0.8057	0.0007788	3.1	2.6	1.6	1.4	1.6	1.3	0.3	0.3	0.2	0.5	0.3	0.4	0.3	0.3	0.2	1.5	1.2	1.5	1.8	1	1.4	4.4	5.2	3.7	1	1	1.8	1.6	1.6	0.5	0.6	0.7
ENSMUSG00000048376	F2r	protein_coding	2226	0.6236	0.0001379	0.2904	0.1122	1.073	4.856e-12	1.338	3.405e-15	0.4911	0.01094	0.4719	0.006872	21.5	18.9	18.7	15.8	18.6	15.2	16.2	15	14.4	22.3	21.3	24	11.2	14.2	15.8	27.8	24	25.4	14	23	24	29.3	27.5	25.9	53.7	62.5	27.8	26.4	29.6	43.2	44.6	56
ENSMUSG00000042156	Dzip1	protein_coding	844.1	0.1414	0.3197	1.075	8.103e-24	0.8941	2.626e-13	1.337	3.808e-26	0.1162	0.6181	-0.00194	0.9939	8.2	7	6.5	7.5	7.9	6.5	4	4	3.6	1.9	2.1	1.9	7.6	7.1	7.1	8.1	8.1	7.8	13.3	17.6	15.5	8	7.2	6.7	5.2	5	8.5	7.6	7.8	3.6	3.7	3.9
ENSMUSG00000041653	Pnpla3	protein_coding	369.5	1.284	2.283e-11	0.7372	0.0002868	1.388	2.186e-12	1.336	8.238e-10	1.677	2.159e-17	1.144	1.298e-08	2	1.5	2.1	2.4	2.2	2.4	1.2	1.2	1.3	1	1.1	1.4	0.7	0.8	1.5	5.8	5.4	6.2	3.3	4.7	3.8	4.3	4.4	3.9	2.9	3.3	6.2	5.7	6.5	2.8	3	3.7
ENSMUSG00000061517	Sox21	protein_coding	165.3	-1.186	0.000173	3.295	1.633e-36	2.132	8.927e-18	1.335	3.479e-06	1.369	6.421e-07	-1.055	0.0002574	1.1	1.1	1.8	0.5	0.6	0.5	0	0.1	0.2	0.8	0.8	1	0	0	0.1	0.2	0.2	0.2	3.6	6.8	6.3	0.6	0.5	0.6	2.1	2.4	4	2.6	3.4	3.1	4.3	4.6
ENSMUSG00000022817	Itgb5	protein_coding	772.7	0.136	0.4285	0.06498	0.7407	0.04584	0.8707	1.33	1.222e-21	-0.1783	0.4497	0.962	2.955e-14	11.3	9.4	9.8	8.2	8.8	7.4	5.7	5.8	4.8	4.7	4.9	4.5	6.5	6.8	8.4	9.4	8.6	8.9	7.3	10	8.3	22.4	19.8	17.9	11.6	12.2	9.7	8.4	9	4.9	4.7	4.9
ENSMUSG00000047735	Samd9l	protein_coding	147.6	0.4345	0.2636	1.465	2.861e-06	1.619	5.854e-08	1.33	7.544e-05	1.423	1.327e-05	0.8758	0.008997	0.7	0.6	0.9	0.3	0.3	0.6	0.4	0.7	0.4	0.5	0.4	1.2	0	0.1	0	0.6	0.6	0.5	1.5	0.9	1.2	1.5	1.3	1.3	2.1	1.8	1.6	2.3	2.2	2.3	2.6	2.1
ENSMUSG00000028528	Dnajc6	protein_coding	1777	0.2658	0.19	0.1462	0.5198	1.237	2.478e-13	1.33	9.927e-13	0.5678	0.004757	0.07721	0.7662	16.2	12.6	9.7	16.1	16	16.6	2.5	2.2	1.4	4.6	4.3	3.5	1.6	2	1.7	18.6	19.9	20.2	13.9	20.9	19.2	14.2	13.3	13.4	9.5	11.6	19.2	18.1	20.5	8.9	9.6	11
ENSMUSG00000037636	Slc25a43	protein_coding	54.79	0.1026	0.819	0.08484	0.8544	1.274	0.000215	1.329	0.0001833	-0.1354	0.8639	-0.1556	0.7302	1.1	1	1.7	1.5	1.6	1.6	2	1.2	1.4	0.3	0.4	0.5	0.8	0.6	0.7	1.6	1.9	1.5	2.2	1.7	1.1	1	1.2	1	1	1.2	1.2	1	1.1	0.9	0.7	1.5
ENSMUSG00000021313	Ryr2	protein_coding	720.7	0.8562	7.419e-10	1.817	3.224e-43	0.4209	0.007625	1.328	6.934e-20	0.03914	0.9233	0.6561	4.985e-06	0.9	0.7	0.7	0.6	0.6	0.6	0.3	0.3	0.3	0.7	0.7	0.8	0.2	0.1	0.2	1.3	1	1.1	1.7	2.6	2.4	1.4	1.3	1.2	1.8	1.8	0.9	0.8	0.9	0.9	1	1
ENSMUSG00000018217	Pmp22	protein_coding	38.42	-0.818	0.04579	0.7809	0.03959	0.6169	0.1077	1.328	4.689e-05	-1.887	2.041e-06	0.01917	0.9736	0.6	0.7	1.1	0.3	0.4	0.4	1.2	1.6	0.9	0.6	0.6	0.6	0.1	0.2	0.2	0.2	0.2	0.1	0.6	0.6	0.7	0.8	0.6	0.8	1.5	1.6	0.2	0.1	0.2	0.7	1.1	0.9
ENSMUSG00000052852	Reep1	protein_coding	275.7	0.6236	0.008213	1.123	2.202e-07	0.8175	0.0003699	1.324	6.776e-09	0.8767	0.0001254	1.732	1.555e-18	2.7	2.2	1.4	0.9	1.2	1	2.3	2.5	2.3	1	1	1	1.6	2.1	2	1.6	1.7	1.6	1.5	3	2.6	7.8	7.1	7.7	2.6	2.6	3.8	4.3	4.1	1.7	1.7	2.1
ENSMUSG00000038668	Lpar1	protein_coding	1099	0.1872	0.3531	-0.3385	0.05799	0.2741	0.1964	1.322	5.913e-15	0.0001133	1	0.7481	2.901e-06	17	13.7	12.8	7.3	9.3	8.3	2.4	1.9	1.7	7.9	6.5	5.1	0.4	0.7	0.4	8.8	9.6	10.1	5.9	6.8	6.9	26.8	25.4	21.8	15.2	17.9	16.2	13.7	13.8	7.5	8.3	7.8
ENSMUSG00000055862	Izumo4	protein_coding	62.17	-0.4231	0.2153	0.4416	0.1783	0.6642	0.05383	1.322	1.338e-05	-0.2945	0.604	-0.008705	0.9873	1.3	0.9	0.7	0.8	0.9	0.9	0.6	0.7	0.6	0.5	0.7	0.3	0.8	1	0.7	0.6	0.7	0.6	1	1.2	1.3	1	1.1	0.9	1.6	1.2	1.1	0.8	0.6	0.8	0.9	0.9
ENSMUSG00000008999	Bmp7	protein_coding	268.9	-1.298	1.668e-09	-2.377	1.453e-28	0.1193	0.8102	1.319	5.397e-07	-0.8279	0.00119	0.1483	0.6359	4.1	3.6	4.9	5.5	5	5.1	3.7	3	3.6	0.5	0.5	0.6	2.8	2.7	3.1	2.5	1.9	1.8	1.4	0.7	0.6	5.4	4.6	3.9	1.4	1.4	3	2	2	0.5	0.7	0.6
ENSMUSG00000060519	Tor3a	protein_coding	1075	3.018	5.192e-125	3.672	4.662e-186	0.5348	1.248e-05	1.308	2.524e-26	1.185	2.437e-19	0.6818	5.249e-07	2.6	2.4	4	1.7	2	1.9	5.7	5.1	5.3	9.3	9.9	12.1	8.8	9.1	9.2	15.4	15.8	16.5	25	26.2	24.1	4.9	4.3	4.3	25.1	27	6.9	6.2	6.2	15.1	14	16.3
ENSMUSG00000096751	Gm28373	processed_transcript	57.11	1.509	3.95e-05	1.325	0.0003784	1.884	3.592e-08	1.307	0.0008445	1.101	0.008438	-0.2817	0.5687	0.7	1	0	0.2	0.3	0.6	0.5	0.3	0.4	0.4	0.4	0.5	0.3	0.2	0.3	1.1	1	1.3	0.9	0.8	1.3	0.5	0.7	0.4	1	1.3	1.7	1.3	1.4	2	1.7	1.6
ENSMUSG00000028063	Lmna	protein_coding	219.5	0.9646	0.001786	1.521	1.457e-07	0.3602	0.3765	1.306	3.247e-05	0.4187	0.4075	0.9191	0.003441	0.7	0.5	1.1	0.4	0.7	0.5	2	2.1	1.2	1	1.1	1.4	2	2.2	3.2	1.1	1.1	1.2	1	2	2	1.6	1.4	1.4	3.2	3.1	0.9	0.9	1.3	1.4	1.1	2.1
ENSMUSG00000037523	Mavs	protein_coding	973.3	0.2338	0.1451	-0.01629	0.9482	0.9156	1.735e-11	1.306	2.837e-19	0.2265	0.2991	-0.2174	0.1942	17.2	13.2	13.1	11	10.9	11.2	7.1	7.1	5.4	6.9	6.3	6	5	5.6	5.7	13.8	12.8	12.4	9.1	12	11.7	14.2	12.2	11.2	15	17	19.5	15.8	16.1	11.7	12	12.8
ENSMUSG00000076435	Acsf2	protein_coding	341.6	1.134	2.068e-07	-0.4774	0.05569	1.761	2.026e-16	1.298	1.079e-07	1.316	7.832e-09	0.2128	0.4817	3.8	2.5	2.2	3	4.2	2.8	1.7	1.3	1.6	1.9	1.6	1.8	1.5	2.1	1.8	7.9	6.2	8.3	1.6	2.7	2.9	3.7	3.6	2.8	4.7	4.3	7.7	6.6	7.9	6.6	5.4	6.8
ENSMUSG00000033576	Apol6	protein_coding	101.3	-0.8219	0.003634	-2.884	4.047e-24	-0.3042	0.4527	1.297	7.375e-06	-1.013	0.001227	-3.3	3.203e-30	2	1.5	1.2	1.4	1.4	1.6	0.6	0.6	0.2	1.1	1.1	1.1	0	0	0	0.8	0.8	0.9	0.2	0.1	0.2	0.2	0.1	0.1	2.9	3	0.6	0.6	1.1	1.1	0.7	0.9
ENSMUSG00000029761	Cald1	protein_coding	2718	-0.4976	0.001921	0.1159	0.5782	0.9357	5.22e-10	1.296	1.64e-15	0.8399	8.394e-08	0.663	2.276e-05	8.9	7.7	6.4	5.3	6.9	5.5	7.9	6.3	5.6	5.2	5.2	5.3	11.2	14.1	11.8	4.5	3.7	4.3	5.2	7.4	6.7	12.2	13.3	11.4	12.5	13.6	11.8	15.1	14.9	9.7	10.3	10.4
ENSMUSG00000041649	Klf8	protein_coding	1029	-0.01309	0.9618	-0.2223	0.2207	0.7474	3.082e-06	1.296	4.007e-15	-0.08949	0.7976	0.05528	0.8146	14.2	12	8.8	9.9	9.3	9.8	2.9	3.2	2.2	3.8	3.3	2.5	2.6	2.6	2.4	9.6	9.9	9.2	7.6	8.7	8.5	13.6	12.6	10.5	7.6	8.3	12.4	10.3	10.6	5.6	5.2	5.5
ENSMUSG00000041959	S100a10	protein_coding	1156	2.232	1.343e-45	2.305	1.019e-48	0.6034	0.0008675	1.295	5.587e-13	0.626	0.001456	0.7172	5.412e-05	22.6	15.8	11.3	15.5	22.7	16.8	22.7	20.1	17.2	21.3	23	20.2	11.6	11.9	12.7	86.3	89.3	91.1	80.9	103.9	96	25.5	28.3	31	53.1	54.7	22.2	27.8	29.2	32.1	30.8	35.9
ENSMUSG00000042102	Dmgdh	protein_coding	236.4	-0.2792	0.398	-3.366	4.427e-33	0.9505	0.001794	1.295	2.088e-05	0.6266	0.05712	0.9928	0.0001425	5.4	4.2	3.3	2.5	2.7	2.1	1.6	1.6	0.8	0.4	0.5	0.7	0	0	0	2.3	1.6	2.1	0.2	0.2	0.2	9.4	9.1	8.1	1.1	1.7	6.3	6.3	8	0.8	0.9	1.6
ENSMUSG00000029403	Cdkl2	protein_coding	130.1	1.909	3.404e-11	2.564	4.638e-20	0.7174	0.008816	1.295	9.876e-07	0.4463	0.3206	0.553	0.07843	0.5	0.4	0.2	0.3	0.1	0.2	0.4	0.7	0.8	0.7	0.9	1.1	0.5	1	0.9	0.7	0.8	0.6	1.1	1.1	1.2	0.7	0.5	0.5	2.4	2.3	0.6	0.6	0.4	1.4	1.4	1.7
ENSMUSG00000028041	Adam15	protein_coding	557.1	0.5344	0.01	0.6322	0.001656	0.916	4.31e-06	1.295	6.137e-10	0.4629	0.07132	0.1248	0.6502	3.7	2.9	5	2.5	2.8	2.5	2.9	2.9	2.5	2.2	1.6	1.5	2.5	2.4	3.5	4.1	3.6	3.6	3.6	4.4	4.1	4.7	3.9	3.9	4.2	4.7	6.1	4.6	5.3	3	3	4.2
ENSMUSG00000051650	B3gnt2	protein_coding	105.6	0.5373	0.162	0.1706	0.7207	1.176	0.001034	1.291	0.0006318	0.08143	0.933	-0.5211	0.2019	1.9	1.1	0.7	0.7	1.8	1.4	1.2	0.7	0.8	0.6	0.8	0.5	0.5	0.3	0.6	2.3	1.5	2.1	1.3	1.7	1.4	1	1	0.7	1.7	1.8	0.8	1.7	1.6	1.6	1.5	1.6
ENSMUSG00000073018	Gm1070	lincRNA	205.1	1.39	4.042e-12	1.427	8.918e-13	0.6544	0.002061	1.29	3.373e-10	0.8755	0.000123	1.345	1.434e-11	1.8	1.3	2.2	1.6	1.4	1.3	0.6	0.5	0.5	2.5	1.9	2.6	0.2	0.3	0.4	4.2	3.5	3.9	3.1	4.6	4.2	5.1	4.1	4.1	5.8	5.9	3.4	3	3.3	3.7	3.3	4.1
ENSMUSG00000028179	Cth	protein_coding	3858	0.4482	0.007771	0.428	0.0108	0.5977	0.0003619	1.29	2.258e-14	0.3847	0.06522	0.8323	1.359e-07	56	47.4	40	36.2	39	32.9	14.7	13.6	17.5	46.5	48.2	49.4	22.9	26.4	23.3	49.6	49.7	48.9	31.5	61.8	53	86.3	89.9	82.2	119.7	119.9	62.5	62.6	63.5	71.5	73.8	74.2
ENSMUSG00000031990	Jam3	protein_coding	1140	0.9397	4.74e-12	0.1703	0.3313	1.62	1.203e-34	1.289	4.38e-18	0.9518	9.192e-12	0.4351	0.003981	15.9	13.2	10.3	8.6	10.7	9.5	6.9	7	6.5	6.6	6.6	6	6.6	8.4	6.7	19	18.9	18	8.9	12.6	11.2	19	18.3	17	15.2	16.5	25	25	27.8	18.5	18.9	22.5
ENSMUSG00000018774	Cd68	protein_coding	301.7	0.353	0.149	0.986	1.726e-06	0.4855	0.03107	1.288	4.049e-10	0.7542	0.001271	0.4373	0.06353	6.3	5.2	5.4	4.8	4.6	3.8	2.8	2.6	2.9	12.8	11.2	10.9	6.5	6.2	7.6	6	6	4.9	6	11.8	9	9.3	7.4	6.6	26.7	31.9	11.5	8.7	9.2	16.8	16.7	15.7
ENSMUSG00000037161	Mgarp	protein_coding	243.4	1.317	2.527e-13	0.7099	0.0002218	0.614	0.005213	1.287	3.461e-10	0.177	0.6787	1.158	2.222e-09	3	2.3	3	3.3	4.2	4.5	5.2	4.9	4.1	2.2	2.2	2.1	1.9	1.7	1.8	11.9	9.2	9.9	4.8	8.5	7	6.4	5.9	6.1	5.5	5.3	3	3	3.2	2.9	3.1	4
ENSMUSG00000024308	Tapbp	protein_coding	810.1	0.8169	7.809e-08	0.5663	0.0003345	0.5959	0.0002989	1.282	3.657e-15	0.4258	0.03437	0.559	0.0007623	6.1	5.2	6.4	6.4	6.5	7.8	24.4	24.6	17.3	5.6	4.9	5.1	5.8	6	6.2	12.9	11.8	12.1	10.3	11.4	9.2	10.1	8.8	7	11.2	14.5	8.4	6.8	8.4	8	7.7	8.1
ENSMUSG00000029070	Mxra8	protein_coding	118.8	-0.0824	0.8251	-0.01749	0.9707	-0.4721	0.1759	1.282	7.757e-07	-1.055	0.0001658	0.2303	0.4607	2	1.5	1.4	1.3	1.7	1.3	2.5	2.9	2.1	1	0.8	0.6	2.7	3.6	2.8	1.6	1.1	1.4	1.1	1.5	1.7	2.2	2.1	1.7	1.8	2.2	0.6	0.7	0.9	0.6	0.6	0.4
ENSMUSG00000041598	Cdc42ep4	protein_coding	1334	0.5906	8.3e-06	0.3803	0.006307	1.172	1.864e-19	1.281	2.417e-19	-0.1475	0.5625	-0.6073	7.904e-06	17	14.1	18.5	14.9	15.5	13.7	19.5	15.8	14.5	5.7	5.5	4.7	9.2	11.3	11.3	22.8	20.4	23.6	19.5	19.5	18.5	12.2	10.2	9.8	12.3	13.6	16.9	13.1	14.7	12.4	11.9	11.7
ENSMUSG00000018899	Irf1	protein_coding	847.5	0.3509	0.06554	0.1874	0.3801	0.9355	6.5e-08	1.281	3.888e-12	-0.08163	0.8507	-0.6388	0.0005417	6.5	6.4	4.6	8.8	8.8	9.6	20.9	19.2	14.2	4.8	4.4	3	5	5.8	4.6	12.1	11.2	11.6	9.6	11	10.6	4	4.1	3.2	9.5	10.5	5.1	5.1	6.5	7.2	7.3	9
ENSMUSG00000042249	Grk3	protein_coding	537	0.9718	4.245e-08	0.3351	0.104	1.067	1.123e-08	1.279	1.43e-10	0.6329	0.001945	0.529	0.006252	3.2	2.4	2.9	2	1.8	1.6	1.2	1.2	1	0.7	0.6	0.9	1.9	2.1	2	3.8	3.3	3.6	1.5	2.8	2.6	4.3	4	4	1.8	1.8	4.9	4.1	4.2	1.7	1.5	1.5
ENSMUSG00000040009	Gnaz	protein_coding	124.3	-0.0981	0.7965	1.302	2.675e-08	0.251	0.4938	1.279	1.864e-07	-0.1783	0.7764	0.408	0.1967	0.6	0.3	0.7	0.5	0.9	0.7	2.1	1.9	2.1	0.9	0.6	0.6	4.4	5.1	4.6	0.6	0.7	0.7	2	1.9	1.5	0.7	0.7	0.5	1.6	1.9	0.5	0.3	0.5	0.9	0.7	1
ENSMUSG00000028019	Pdgfc	protein_coding	670.2	0.7336	0.0001912	1.914	1.438e-26	-0.4959	0.02645	1.278	3.316e-10	-0.08579	0.8557	0.7135	0.0002923	6.5	6.3	4.6	2.7	3.4	2.7	0.8	0.5	0.6	4.3	3.9	3.7	0.1	0.1	0.1	4.5	5.3	5	7.7	13.4	13.1	9.9	10.6	8.5	9.6	10.3	5.8	5	5.7	2.9	2.3	3.3
ENSMUSG00000017057	Il13ra1	protein_coding	93.95	0.3553	0.409	1.271	0.0001536	0.2802	0.577	1.278	0.0002086	0.1687	0.8225	0.846	0.0133	1.2	1	0.5	0.5	0.4	0.3	1.8	1.3	1.3	0.8	0.7	0.9	0.2	0.6	0.4	0.5	0.7	0.3	1.3	1	0.7	1.5	2	1.8	2	1.9	0.8	1.1	1.2	0.7	1.2	0.9
ENSMUSG00000021403	Serpinb9b	protein_coding	126.6	0.5632	0.1635	-0.6094	0.1275	1.068	0.006286	1.276	0.00149	-0.2009	0.8007	-1.107	0.003072	3.4	2.4	1	1.6	2	1.6	0.9	1.3	0.4	0.8	0.7	0.7	0.2	0	0.1	2.8	2.3	2.9	1.8	0.6	0.9	1.2	1	0.9	2	2	2	2.1	2	1.7	1.5	1.9
ENSMUSG00000058297	Spock2	protein_coding	317.8	0.3488	0.1612	1.841	5.678e-21	-0.07578	0.8372	1.275	7.811e-11	0.02636	0.9743	-0.1172	0.7278	0.6	0.4	0.6	0.6	0.7	0.8	2.7	2.3	2	3	2.6	3.5	4.2	5.1	4.7	0.9	0.9	0.9	2.7	2.6	2.6	0.5	0.6	0.4	7.4	7.6	0.9	0.4	0.4	3	2.9	2.7
ENSMUSG00000026956	Uap1l1	protein_coding	822.3	-0.1432	0.4914	-1.543	9.993e-25	0.3588	0.1251	1.27	9.444e-12	-0.257	0.3261	0.7178	9.893e-06	9.4	6.9	8	12.6	12.6	13.3	12.7	12.3	11.8	1.2	1.3	0.9	8.3	9.7	10.9	12.5	10.7	11.6	3.6	4.6	4.8	15.7	12.7	11.9	2.9	2.7	7.8	5.6	7	1.3	1.4	1.7
ENSMUSG00000104598	Gm30214	antisense	24.57	1.006	0.08234	3.231	5.596e-12	-0.00372	0.9977	1.27	0.002447	-0.2461	0.8087	1.121	0.01131	0.4	0.6	0.6	0	0.2	0	0	0	0.1	0.7	1.1	1.1	0	0	0	0.2	0.3	0.2	1.2	1.6	1.2	1.2	1.1	1.3	2.7	2.4	0.4	0.2	0.7	1.1	1	0.8
ENSMUSG00000101549	Gm29630	lincRNA	34.74	-0.4357	0.4164	-1.622	0.0004298	0.9588	0.03933	1.267	0.004778	0.2577	0.7685	0.8839	0.04318	6.2	5.1	3.5	4.6	3	1.2	0	0.4	0	2.4	2.5	3.3	0.1	0	0.1	2.5	2.1	1.1	0.4	0.2	1.5	9.4	9	11	7.8	7	6.5	5.9	6.2	4.6	7.5	5
ENSMUSG00000024039	Cbs	protein_coding	1483	0.8095	4.946e-09	0.5554	0.0001047	0.7559	9.86e-08	1.265	1.934e-17	0.6813	5.348e-06	1.352	3.826e-24	16	12.7	13.3	11.7	12.7	11.1	7.6	6.8	9.2	9.8	9.3	10.5	8.8	9.4	11.7	22.2	19	21.5	15.2	19.5	17.8	39.9	36.1	32.5	22.8	25.1	25.9	22.4	19.7	15.6	17.6	16.9
ENSMUSG00000071847	Apcdd1	protein_coding	196.3	0.5813	0.03534	0.2355	0.4757	0.07559	0.887	1.263	3.714e-06	0.3919	0.3222	0.8423	0.001073	3.9	2.9	3.2	2.3	2	1.3	1.7	1	2	1.3	1.6	1.4	1.3	1	1.6	2.9	2.5	2.9	1.6	2.6	2.3	6.4	6.8	5.2	3.1	4.1	4.8	3.7	4.8	1.4	1.3	1.8
ENSMUSG00000112267	AC153382.1	lincRNA	38.93	1.389	0.005083	1.363	0.005789	1.598	0.001166	1.263	0.01918	1.888	0.0004483	1.596	0.001958	0.7	0.5	0	0.5	0.5	1.2	0.5	0.2	0.5	0.7	0.4	1.6	0	0	0.2	1.6	1.6	3.9	2.1	2.5	2.3	1.8	1.5	2	2	3	3	1.2	2.6	2.7	3.8	2.9
ENSMUSG00000047281	Sfn	protein_coding	590.8	1.908	2.688e-16	2.226	3.6e-22	0.5662	0.06241	1.261	3.891e-06	0.4371	0.288	-0.04085	0.9271	2.6	1.6	4.5	4.7	4	5.1	72.2	64.1	57.4	2.6	2.3	3.6	17.8	22.5	21.8	18.9	19.7	15.6	25.7	21.7	20.8	3.7	1.8	2.3	6.1	7.7	4.1	2.9	4.1	4.3	3.8	4.5
ENSMUSG00000031179	3830417A13Rik	protein_coding	11.1	0.5637	0.4566	0.9823	0.1401	0.2272	0.8298	1.257	0.04526	-0.2311	0.8796	-0.3167	0.7062	0.1	0.2	0	0.1	0	0.1	0.3	0.5	0.1	0.4	0.4	0.2	0	0	0.1	0.1	0.2	0.2	0.3	0.1	0.2	0.1	0.1	0.1	1	1.1	0	0.1	0.2	0.2	0.5	0.6
ENSMUSG00000068335	Dok1	protein_coding	430.2	0.0387	0.906	0.4571	0.03296	0.8698	6.089e-05	1.256	1.66e-08	0.3429	0.2623	0.047	0.8839	9.6	8.2	15.8	9.2	9.9	9.8	6.8	6.7	5.1	2.8	2.6	2.8	2.4	2.7	1.9	10.3	9.8	9.7	17.5	11.3	11.1	12.9	10.3	10.5	6.6	6.7	15.5	13.6	12.6	5.2	5.3	4.7
ENSMUSG00000026235	Epha4	protein_coding	1903	1.437	2.367e-28	1.512	1.817e-31	0.9019	4.655e-11	1.254	1.955e-17	0.5924	0.0001223	1.461	1.926e-28	6	5.1	5.2	6.4	6.9	6.8	4.4	4.2	3.5	4.1	3.7	5.5	0.7	0.6	0.9	19.6	17	18.4	17.9	20.2	19.9	16.5	15.7	13.3	10.6	10.7	8.9	7.3	8.5	7.9	8.1	9
ENSMUSG00000018398	Sept8	protein_coding	822.5	0.4452	0.001298	0.3286	0.02284	0.9841	1.255e-13	1.253	1.067e-18	0.5944	3.368e-05	0.5261	0.0001332	6.4	4.7	4.8	4.6	4.6	4.2	3.9	4.8	4.1	2.4	2	2.1	4	4.4	4.1	5.8	6.1	6.4	5.4	5.8	5.6	8.2	7.7	7.4	5	5.5	9.5	6.9	8.1	3.8	4.3	4.9
ENSMUSG00000023034	Nr4a1	protein_coding	489.7	0.145	0.5099	0.3223	0.08194	0.5291	0.004193	1.251	6.584e-13	-0.08202	0.8323	-0.6516	0.0001027	11.8	8.6	12.3	6.4	5.9	5.7	13.1	11.1	10.5	3.7	3.4	4.6	5.7	5.9	7.3	7.3	6	6.7	7.5	7.6	7.4	7.5	6.7	6.2	9.2	9.7	11.9	8.9	9.9	5.1	5.1	6.9
ENSMUSG00000082152	Gm13655	processed_pseudogene	12.56	-0.1414	0.8758	-1.308	0.04379	1.08	0.08141	1.25	0.03476	0.301	0.7932	0.4624	0.4881	1.3	1	0.2	0.4	0.1	0.4	0	0.1	0.2	0.4	0.4	0.6	0.5	0.1	0.3	0.2	0.2	0.4	0	0.1	0	1	1.7	1.4	1.3	1.5	1	1	1.6	0.9	1.8	0.9
ENSMUSG00000026829	Gbgt1	protein_coding	70.15	-0.09088	0.8556	-0.7112	0.04315	1.826	1.885e-08	1.247	0.0008179	0.9384	0.02013	1.26	0.0001708	2.2	1.4	0.7	3.2	2.7	2.2	1	0.6	0.4	0.7	0.8	1.1	0.2	0.4	0.5	3.4	2.2	1.8	1.7	1.3	1.7	4.3	4	3.6	2.4	1.8	3.4	2.3	3.7	2.9	3.2	3.4
ENSMUSG00000026566	Mpzl1	protein_coding	658.7	0.6335	0.0007568	0.4756	0.01452	0.4368	0.04526	1.247	2.095e-10	0.1502	0.6995	0.2691	0.2311	9.8	7.4	4.9	5.7	7.3	5.9	5.2	4	4.4	5.1	4.6	3.8	4.1	4.6	4.3	10.2	9.5	10	7.2	10.1	9.3	9.9	8.8	8.5	10.7	11.2	9.2	7.9	8	5	6.4	7.1
ENSMUSG00000028626	Col9a2	protein_coding	424.5	-0.04577	0.9122	1.67	1.366e-12	0.5798	0.0461	1.247	3.944e-06	-0.135	0.8142	-0.08844	0.8153	8.9	6.8	3.2	3.8	3.3	2.9	3.4	3.1	2.3	4.7	4.6	2.4	1.7	1.2	1.7	2.9	3.2	3.5	10.3	11.8	11	6.8	5.7	5.7	8.9	10.6	6.3	5.9	5.5	7	5.2	5.7
ENSMUSG00000056050	Mia3	protein_coding	1581	1.098	3.088e-14	0.8507	7.082e-09	0.5156	0.001629	1.242	8.545e-15	0.2248	0.3719	0.3439	0.04494	15	10.9	8.7	8.7	9.9	9.5	14.8	11.9	13.1	9.7	9.2	7.9	10.1	11.7	11.9	21.7	19.5	19.7	14	19.1	18.2	16.4	14.5	13.7	19.6	23.5	13.5	13.7	13.7	12.8	12.5	13.3
ENSMUSG00000063838	1700027J19Rik	protein_coding	738	-0.4894	0.006264	-0.5053	0.004321	0.1196	0.7084	1.24	5.395e-11	-0.1539	0.6599	0.2494	0.2304	41.3	28	31.3	31.7	32.1	30	25.3	21.7	19.8	7.9	7	4.7	10.6	10.9	12.6	23.7	23	19.6	21.2	23	21.4	46.2	39.3	34.7	13.3	18.3	32.1	27.9	30.6	8	6.7	6.7
ENSMUSG00000054793	Cadm4	protein_coding	127	-2.097	1.402e-23	-1.893	7.574e-19	0.4044	0.1432	1.24	2.953e-08	-0.6459	0.01167	-0.1051	0.7282	4.4	3.9	3.5	3.3	3.6	3.5	1.6	1.6	1.7	1.9	1.6	1.7	0.6	0.4	0.9	1	0.6	0.7	0.7	1.1	0.9	4	3.6	3.4	3.7	4.6	2	2.8	2.7	2.4	2.2	2.2
ENSMUSG00000029313	Aff1	protein_coding	4610	0.4721	9.407e-05	0.4588	0.0001332	0.521	2.919e-05	1.236	1.223e-22	0.02728	0.9367	0.258	0.05684	30.3	24.1	25.1	15.9	19.3	16.6	11.3	10	9.4	8.1	7.2	7.8	9.5	10.5	9.6	24.2	23.4	24.5	19.1	26.8	25.5	33.6	32.6	29.1	18.3	18.3	28.7	25.5	26.9	10.5	11	11.9
ENSMUSG00000022853	Ehhadh	protein_coding	125.3	-0.351	0.1017	-1.551	6.023e-15	0.2184	0.4883	1.236	8.238e-10	-1.053	7.75e-08	0.2244	0.3084	3.4	2.7	2.4	2.2	1.6	1.8	1.9	1.5	2	0.9	0.9	0.8	0.6	0.4	0.7	1.5	1.4	1.5	0.6	0.5	0.7	3.7	3.4	3.2	2.2	2	1.4	1.3	1.4	1.1	0.9	1
ENSMUSG00000032741	Tpcn1	protein_coding	599	0.4597	0.007403	0.4835	0.004283	0.405	0.03452	1.236	5.248e-13	-0.3635	0.1012	-0.1597	0.4512	4	3.4	3.6	2.3	2.7	2.1	1.5	1.6	1.4	1.9	1.7	1.6	1.6	1.8	2	3.5	3.1	3.4	2.7	3.9	3.6	3.8	3.1	3	3.9	4.6	3.2	2.5	2.9	2.2	2	2.8
ENSMUSG00000042228	Lyn	protein_coding	345.9	1.13	2.878e-05	1.194	7.246e-06	2.112	5.837e-17	1.235	3.169e-05	1.501	4.03e-08	0.6649	0.02643	2.3	1.9	1.8	1.6	2.1	1.5	1.2	1.2	0.4	1.9	1.3	1.8	0.7	0.9	1	3.9	3.8	4	2.1	5.2	5	3.5	3.1	3.3	4.1	4.2	6.1	5.5	6.5	7.1	8.5	7.6
ENSMUSG00000044835	Ankrd45	protein_coding	226.5	0.5943	0.004153	0.9203	2.27e-06	0.1317	0.6902	1.235	6.016e-10	-0.009726	0.9902	0.3303	0.159	2.5	1.9	1.2	1.3	2	1.6	3.3	3.1	2.6	2.2	2.1	2.1	0.4	0.5	0.6	2.4	2.7	2.4	2.7	3.7	3.1	2.6	2.6	2.3	5.1	5.2	1.6	1.9	2.3	2.5	2.3	2.2
ENSMUSG00000029007	Agtrap	protein_coding	1382	-0.06598	0.7393	-0.1552	0.3464	0.6777	5.296e-07	1.233	1.68e-18	-0.358	0.03479	-0.3732	0.01054	19.1	14	15.4	15.6	14.8	13.9	8.6	6.8	6.1	8.4	8.4	8	9.1	9.6	10.2	15.2	13.6	13.4	11.1	14.1	14.5	13.9	12.7	10.9	18.9	20.5	12.3	12.1	13.4	12.6	12.9	14.5
ENSMUSG00000113769	AC132623.2	lincRNA	30.53	-0.8807	0.0529	-0.6115	0.2088	0.0954	0.9091	1.233	0.005064	-0.6961	0.2511	0.2961	0.5692	1.4	1	0.7	0.4	0.8	0.5	0.3	0.2	0.6	0.6	0.6	0.2	0.6	0.3	0.7	0.2	0.4	0.3	0.4	0.3	0.3	1.5	1.2	1.3	1.4	1.2	0.5	0.5	0.8	0.5	0.5	0.6
ENSMUSG00000005892	Trh	protein_coding	14150	3.424	1.047e-72	2.768	1.058e-47	4.243	1.366e-110	1.232	7.501e-08	1.69	3.982e-17	-1.992	4.144e-24	137.5	101	47.2	149.2	127.4	134.9	408	337.1	360.6	34	33.1	24	28.9	32.3	34.3	1600.5	1582.4	1518.4	1128.7	896.7	922.8	25.6	23.2	20.6	73	71.8	317.1	300.9	339.1	634.5	594.3	644
ENSMUSG00000083834	Gm12577	processed_pseudogene	14.93	0.02696	0.9788	-0.5158	0.4462	0.6732	0.3736	1.231	0.04524	0.3972	0.7167	0.5238	0.4305	2.2	1.3	0.3	0.9	0.8	1.4	0.1	0.2	0.4	0.7	0.7	0.1	0	0	0	1	1	1.2	0.4	0.7	0.9	2.6	2.5	1.3	1.9	1.3	1	2.5	2.1	0.7	0.7	1.5
ENSMUSG00000028100	Nudt17	protein_coding	87.64	0.3806	0.1766	0.3138	0.2868	0.3505	0.3014	1.229	1.088e-06	0.3052	0.5317	0.9449	0.0002768	1.1	0.9	1	1.5	1.7	1.1	1.3	1.2	1.1	1.3	1	0.9	1.5	1.8	1.7	2.2	1.7	1.7	1.4	2.1	1.9	2.3	1.7	1.8	2.3	2.9	0.9	1.4	1.2	1.3	1.5	1.4
ENSMUSG00000094327	Gm26398	miRNA	39.39	1.719	6.337e-09	2.06	1.106e-12	1.464	0.0001204	1.229	0.002375	0.6559	0.2081	0.2992	0.5228	5.7	6.7	2.5	5	9.6	11.9	5.8	7.2	6.2	3.6	1.9	2.8	1.6	2.8	1.8	32.7	28.3	36.1	42.5	37.2	43.7	6.6	7.7	7.5	6	7.9	9.6	10.6	8.2	8.1	9.1	7.9
ENSMUSG00000018340	Anxa6	protein_coding	2395	0.5596	0.0001106	1.178	1.671e-18	0.2398	0.1992	1.228	2.577e-16	0.02345	0.958	0.8873	1.755e-10	31.2	22.9	27.1	19.6	22	19.1	16.5	13.4	12	23.7	24.5	27.8	23.7	31.9	25.2	29.2	29.8	30.8	39.8	51	47.8	55.9	53.6	42	58.9	61.6	25.3	28.8	28.4	30.9	30.6	28.5
ENSMUSG00000024055	Cyp4f13	protein_coding	212.1	0.03637	0.9062	-0.05869	0.842	0.3151	0.2313	1.228	1.055e-09	-0.2245	0.5301	0.04888	0.871	3.2	2.8	2.5	2.3	3.5	2.6	2.1	1.6	1.6	1.6	1.6	1.2	2.1	2.5	2.2	3	2.7	3	2.6	3	2.6	3.5	3	2.5	3.4	3.6	2.3	2.4	2.6	1.7	1.4	2.4
ENSMUSG00000007872	Id3	protein_coding	767	3.629	5.557e-100	3.961	1.886e-119	1.728	2.299e-26	1.227	4.098e-11	1.539	9.356e-19	-0.7847	4.183e-05	6.5	5.6	5.9	3.5	3.8	2.2	14.2	11.7	9.1	6.8	7.9	5.7	1	0.8	0.7	39.8	41.1	42.7	56.4	52.1	47.7	3.9	3	3.5	15.3	17.2	21.6	17.1	15.2	25.4	21.9	21.8
ENSMUSG00000041734	Kirrel	protein_coding	884.6	-1.819	5.23e-20	-2.256	8.048e-30	0.7982	0.000276	1.227	6.67e-08	0.4965	0.07004	0.7268	0.0008613	7	5.1	5.6	4.4	5.2	5.4	2.3	1.9	1.4	3.5	3	3.3	1	1.3	1.1	1.4	1.3	1.4	0.5	1.4	1.1	10.4	10.7	8.7	7.8	8.1	9.4	7.5	8.4	5.4	5.7	6.3
ENSMUSG00000024659	Anxa1	protein_coding	47.72	-0.6162	0.263	-0.4556	0.433	0.06582	0.9459	1.227	0.01841	-0.07588	0.9571	0.4442	0.4514	0.9	0.9	0.1	0.3	0.9	0.6	2.4	2.2	0.7	0.4	0.6	0.5	0.1	0.1	0.2	0.3	0.3	0.5	0.2	0.5	0.6	0.9	1.2	0.9	1.5	1.3	0.7	0.4	0.9	0.5	0.5	0.6
ENSMUSG00000025401	Myo1a	protein_coding	188.9	-0.6656	0.01184	-1.086	1.454e-05	0.9816	0.0009346	1.225	4.313e-05	-0.04944	0.9451	1.097	7.182e-06	4.5	3.5	1.7	2.4	3	1.9	0.3	0.2	0	0.4	0.4	0.4	0.1	0.1	0.1	1.5	1.6	1.4	1	1.2	1.1	8.1	6.6	7.2	1	1	3.2	3.1	3.4	0.7	0.9	1.1
ENSMUSG00000038331	Satb2	protein_coding	152.6	0.7204	0.03024	-0.04516	0.933	0.02981	0.9648	1.225	0.0003282	-0.1799	0.7995	0.1961	0.6514	1.5	0.9	0.4	0.9	0.8	0.6	0.5	0.5	0.2	0.9	0.9	0.5	0.2	0.2	0.2	1.3	1.3	1.4	0.6	0.8	0.9	1.1	1.3	1	2	2	1.1	0.7	0.7	0.9	0.7	0.8
ENSMUSG00000032011	Thy1	protein_coding	82.13	-0.7728	0.07355	0.8872	0.02885	0.9382	0.03387	1.224	0.00466	-0.6498	0.3127	-2.07	9.402e-07	0.5	0.4	0.9	0.7	1	0.3	0.5	0.5	0.4	0.3	0.6	0.4	4.7	5.4	5.8	0.4	0.3	0.4	1.7	1.1	1.2	0.1	0.1	0	1	1.4	0.2	0.3	0.5	1.1	0.7	1
ENSMUSG00000033209	Ttc28	protein_coding	984.1	0.2596	0.1295	0.1172	0.5583	1.766	5.779e-32	1.224	6.695e-13	0.4271	0.01861	-0.1452	0.4591	5.2	3.9	4.9	3.7	3.5	3.5	3.4	2.8	2.1	0.5	0.5	0.6	0.3	0.3	0.3	4.2	4.2	4.3	3.3	4.1	4.1	4.6	4	3.9	1.5	1.1	7.1	5.6	6	1.8	2.1	1.8
ENSMUSG00000041624	Gucy1a2	protein_coding	350.2	0.8528	0.000452	0.5634	0.02839	0.9894	7.01e-05	1.223	3.266e-06	0.298	0.4774	-0.1776	0.5871	3.2	2.6	1.9	1.5	1.8	1.4	1.7	1.3	1.5	1.1	1.1	0.7	0.7	1.3	0.8	2.6	2.8	3.3	1.4	2.9	2.8	2.4	2.4	2.1	2.4	2.3	3.1	3.1	3.4	1.9	2	2
ENSMUSG00000028581	Laptm5	protein_coding	1131	0.1318	0.5543	0.5932	0.0003785	1.222	1.545e-14	1.221	5.085e-12	0.4614	0.02367	-0.2745	0.1666	14.6	12.4	12.9	11.9	14.1	9.7	1	1	0.7	7.6	6.9	7.2	0.9	1	1	13.5	13.3	12.4	12.8	21.1	20.3	11.9	12	9.1	16.6	17.7	19	17.3	19	15.8	16.2	19.2
ENSMUSG00000040813	Tex264	protein_coding	764.5	0.2598	0.1973	-0.002664	0.9959	1.166	4.478e-12	1.221	4.728e-11	0.1214	0.7451	-0.1749	0.4368	15.4	10.9	10.9	11.9	13.5	11	7.6	5.7	5.4	5.6	5	4	3.6	4.2	5.2	14.9	13.8	14.9	10.4	13.6	12.2	13.4	10.1	9.6	11	12.2	13.3	14	13.5	11.3	10.7	11.4
ENSMUSG00000021496	Pcbd2	protein_coding	64.42	-0.5022	0.1375	-1.128	0.0002954	0.2138	0.7021	1.22	0.0002414	-0.09279	0.9066	1.081	0.0001758	4.9	5	7.1	3.7	4.5	5.4	7.5	6	3.8	2.4	1.2	2.2	4.2	2.5	4.5	3.5	2.9	3.2	2	2	2	9.5	11.9	13.7	5.2	4.1	4.8	5.6	4.7	2.5	1.8	2.2
ENSMUSG00000049969	Plekhf2	protein_coding	4328	0.6594	3.262e-09	0.4267	0.0002275	1.03	5.282e-21	1.22	6.005e-24	0.342	0.0137	0.1835	0.1861	60.7	55.9	46.1	45.8	52.4	54.9	57.3	54.5	50	26.8	24.8	22.2	31.9	39.9	33.9	80.6	78.4	84	57.8	76.6	72.2	63.2	63.3	59.3	56	59.4	68.1	67.1	72.2	51.2	49.8	50.6
ENSMUSG00000023094	Msrb2	protein_coding	798.1	0.8988	2.724e-07	0.9368	5.95e-08	0.4938	0.01845	1.219	3.8e-10	0.123	0.7526	0.48	0.01378	32.2	27.9	16	19.1	23.8	21.8	6.2	4.3	5.2	9.9	9.4	7.6	4.4	4.5	3.6	39.7	41.4	41.3	41.5	42.7	41.5	38.2	36.6	34.3	22.9	19.9	27.7	29.1	27.9	13.9	14.8	9.7
ENSMUSG00000039043	Arpin	protein_coding	150.2	-0.4144	0.1256	0.4465	0.08402	1.589	1.26e-13	1.218	4e-07	1.235	1.801e-08	0.6704	0.003736	2.7	2.3	1.6	1.5	1.8	1.1	2.1	1.8	1.5	0.9	1	1.3	3.2	4	3.5	1.2	0.9	1.1	1.7	2.3	2	3.3	4.1	3.6	2.3	2.7	4.9	4.8	6.6	3.3	2.8	3.8
ENSMUSG00000056749	Nfil3	protein_coding	103.3	0.5696	0.01902	0.6755	0.004287	0.2771	0.4021	1.217	1.178e-07	0.6159	0.03683	1.331	1.162e-09	1.5	1.4	1.2	1	1.7	1.6	1.5	1.6	1.3	1.4	1.2	1.3	1.3	1.8	1.4	2.4	2.2	2	1.8	2.5	2.9	4.1	3.5	3.2	3.2	3	2.4	1.9	2.3	1.5	1.6	1.7
ENSMUSG00000033065	Pfkm	protein_coding	2102	0.106	0.5275	-0.3506	0.008115	-0.09337	0.6575	1.216	1.835e-20	-0.3008	0.07384	-0.5198	6.323e-05	36.1	26.7	23.7	26.9	31.1	24.7	22.3	18.4	19.4	25	26.4	26.5	30.8	33	31.1	31.2	27.9	30.1	22.6	20.9	21.2	22.4	19.3	18.8	58.2	63.8	22	23	25.5	22.9	23.8	26.2
ENSMUSG00000023915	Tnfrsf21	protein_coding	945.1	0.1244	0.4885	-0.6425	2.257e-06	0.8916	6.908e-11	1.214	7.959e-17	0.08972	0.7638	-0.5378	0.0001347	17.9	13.9	14.1	10.5	11.9	11.8	7.9	7	6.4	5.2	4.5	4.6	5.3	7.3	6	13.5	11.8	12.1	6.4	7.7	7.7	11.8	10	9.9	10.7	11.5	18.3	15.7	15.2	8.1	8.5	10
ENSMUSG00000037712	Fermt2	protein_coding	2971	0.9124	2.232e-19	0.8126	1.423e-15	0.6218	3.252e-09	1.214	5.42e-28	0.2865	0.03412	0.3488	0.002188	33.7	27.1	22.9	19.2	20.7	19.6	18.4	18.2	17.8	23.7	22.7	24.5	21.6	24.6	20.7	38.4	35.1	39.1	31.5	37.3	36.3	37.4	37.6	32.6	54.5	56.1	34.6	33.9	34.5	36.3	35.1	38.1
ENSMUSG00000078779	Zfp59	protein_coding	1607	0.7657	7.965e-08	0.163	0.3694	0.9985	5.928e-12	1.214	1.376e-14	0.1696	0.5283	-0.3948	0.01362	32.3	26.1	17.3	19.4	21	20.8	8.7	7.8	7.9	6.6	6.7	6	4	4.6	4.1	33.9	34.9	36	18.4	25.8	24.5	19.6	19.9	18.4	15.2	15.1	28.8	28.3	29	13.5	12.4	13.1
ENSMUSG00000073609	D2hgdh	protein_coding	125	2.721	5.081e-15	2.099	3.629e-09	-0.02515	0.9731	1.212	0.001056	0.1471	0.8589	0.8832	0.01421	0.9	0.6	1.6	0.1	0.1	0.3	0.5	0.9	1.1	0.8	0.7	1	1.4	1.4	2	1.7	1.2	1.6	1.3	0.7	0.8	1.8	2.1	1.7	2	2.1	1.5	0.8	1	0.9	0.7	0.8
ENSMUSG00000022425	Enpp2	protein_coding	316.3	0.653	0.05343	2.605	5.62e-21	-0.2542	0.5611	1.211	1.973e-05	-0.9519	0.1033	0.5391	0.2148	0.1	0.1	0.3	0.3	0.5	0.2	1.5	1.3	2.3	0.6	0.8	0.8	28.6	32.8	28	0.5	0.6	0.6	2.9	2	1.7	0.3	0.2	0.2	1.6	2.1	0	0	0.1	0.6	0.5	0.8
ENSMUSG00000021194	Chga	protein_coding	115.4	-0.2725	0.4182	0.7188	0.008238	0.424	0.2049	1.21	9.079e-06	0.9475	0.002325	0.7835	0.007175	0.7	1	0.8	1.5	1.1	1.3	1.3	1.8	1.6	1	1.3	1.7	1.3	2.3	1.1	1	1	1.2	2.7	1.8	2	1.7	1.6	1.5	3.1	3.5	1.5	1.7	2.1	1.9	2	1.6
ENSMUSG00000051790	Nlgn2	protein_coding	539.8	-1.169	7.265e-13	-0.6691	8.443e-05	0.3318	0.1386	1.21	4.344e-11	-0.1652	0.6242	-0.4821	0.008376	5.8	4.9	5.7	4.7	4.7	4.6	4	3.8	3.5	2	1.7	1.3	4.4	4.7	4.7	2.1	2.1	1.9	2.8	2.9	3.1	4.3	3.7	3.6	4.1	3.8	6.8	3.9	4	2.4	2	1.9
ENSMUSG00000009145	Dqx1	protein_coding	63.34	-0.06802	0.9045	0.5875	0.1312	0.4618	0.3102	1.21	0.000792	-0.1782	0.8169	0.5021	0.194	1.1	0.6	0.7	0.3	0.4	0.4	0.4	0.9	0.5	0.5	0.5	0.4	0.9	0.8	1	0.6	0.4	0.3	0.8	0.6	0.5	1.4	1.1	1	1.1	1.4	0.9	0.7	0.7	0.6	0.7	0.7
ENSMUSG00000035305	Ror1	protein_coding	536.7	0.202	0.4033	0.04863	0.8736	-0.3427	0.2173	1.209	1.546e-08	-1.027	1.951e-07	-0.7491	0.0001367	8	6.6	4.5	5	5.1	4	2.2	1.8	1.9	1.2	1.4	0.8	4.1	4.9	4.3	5.7	5	5.5	4.7	4.8	5	4.2	3.5	3.7	2.7	2.7	3.7	2.9	2.8	0.9	1.1	0.7
ENSMUSG00000031160	Eras	protein_coding	557.6	2.891	3.183e-63	4.196	2.285e-135	0.5201	0.0002246	1.204	7.084e-18	0.2304	0.4664	0.4097	0.03212	5.1	3.1	4.6	2.1	2.5	1.9	7.1	5.7	7.4	28.8	31.7	31.7	7.2	9	7.5	17.7	16.1	17.5	45.6	39.1	42.7	6.5	5	5.2	71.4	72.6	4.6	4.5	5.5	46.6	43.4	42.7
ENSMUSG00000046417	Lrrc75a	protein_coding	195.9	0.8607	0.006736	1.154	0.0001373	1.03	0.001028	1.204	0.0002642	0.5393	0.2138	0.6378	0.05258	3.6	2.4	5.8	1.8	1.8	1.3	3.2	3.6	2	2.1	1.8	1.8	2.2	3.4	2.3	3.5	3	2.7	2.2	5.1	4.2	6.8	6.2	5	4.4	4.9	6.4	4.9	5.4	4	5.1	3.2
ENSMUSG00000081683	Fzd10	protein_coding	1202	-0.01793	0.9397	-1.176	2.222e-19	1.113	1.777e-13	1.202	1.19e-13	-0.1736	0.4799	-0.3953	0.008234	26.7	22.7	23.9	21.7	22.9	21.8	26.3	25.2	22.4	2.1	1.8	1.7	0.7	0.9	1	21.8	21.2	22.6	8.2	10.7	10.3	19.2	18.9	17.6	4.6	4.2	27.6	18.9	18.8	3.8	4.3	4.3
ENSMUSG00000032726	Bmp8a	protein_coding	64.66	1.34	2.134e-05	1.463	2.412e-06	1.15	0.0002669	1.199	0.0003259	0.4257	0.4212	-0.6411	0.07496	1.1	0.9	0.9	0.4	0.8	0.6	0.5	0.5	0.4	0.8	0.6	0.6	0.1	0.3	0.2	1.5	1.6	1.7	1.1	1.8	2.4	0.7	0.7	0.5	1.4	2	1.3	1.3	1.4	1.3	1.4	2.2
ENSMUSG00000003865	Gys1	protein_coding	1449	-0.1717	0.3821	-0.3094	0.07396	0.581	0.0003294	1.196	2.305e-13	0.06559	0.8671	0.3682	0.03363	11.7	9.3	11.5	8.6	9.6	9.8	7.8	6.7	6.9	11.7	10.6	13.2	7.6	9.4	9.5	9.1	7.8	7.9	5.4	8.8	8.5	15.3	13.9	12.8	26.7	28.4	12.8	10.7	10.5	16.9	17.5	19
ENSMUSG00000030688	Stard10	protein_coding	226.3	0.9132	3.538e-05	1.244	4.472e-09	0.2882	0.365	1.195	2.118e-07	0.5459	0.07804	1.089	1.264e-06	1.6	1.4	0.9	1.5	1.8	1.6	7.8	8.6	9.5	1.4	1.3	1.5	8.4	9.6	10.1	3.3	3	3.3	3.8	4.6	3.7	3.3	2.8	3	2.9	3.8	2.3	2.2	1.7	1.2	1.4	2.6
ENSMUSG00000006930	Hap1	protein_coding	1767	0.8282	1.044e-07	0.9331	1.026e-09	0.8651	4.389e-08	1.195	1.846e-12	0.7429	7.802e-06	0.5944	0.000295	20.5	15.6	22.7	12.7	13.7	10.5	6.6	6.8	5.5	9.4	8.8	11.1	5.5	4.7	4.7	23.1	21.2	21.7	17.2	27.9	26.1	32.2	29.4	27.2	22.7	22.6	35.8	30.7	32.1	17.7	18.1	17.9
ENSMUSG00000023017	Asic1	protein_coding	182	-0.2105	0.4637	0.1255	0.6884	0.2198	0.5025	1.195	1.367e-07	-0.3642	0.2889	-0.6579	0.00471	2.6	2.5	1.7	1.6	2	1.2	2.7	2.1	1.6	1.7	1.5	1.7	1.4	1.9	1.8	1.4	1.4	1.2	1.3	2.2	1.8	1.5	1.4	1.5	3.5	4.1	1.7	1.8	1.9	2.1	1.8	1.7
ENSMUSG00000087283	Gm13580	antisense	53.93	-1.21	0.001871	-0.07695	0.8978	1.143	0.002459	1.195	0.002336	0.4575	0.4303	0.8842	0.01494	6.6	5	4.1	2.2	2.9	2.5	0	0	0	2.1	1.9	2.2	0	0	0.1	1	0.8	1.2	1.1	3.4	2.9	7.9	13	9.9	5.6	4.7	5.4	8.3	8.6	4.5	6	4
ENSMUSG00000087135	Gm16096	processed_transcript	63.17	1.255	5.852e-05	0.5261	0.1474	0.2054	0.6967	1.195	0.0002934	-0.03393	0.9753	0.05617	0.9132	3.1	4.2	1.5	2.3	2.7	1.5	1.8	1.7	1.5	2.7	2.9	1.9	0.6	0.2	0.3	6.5	4.4	4.9	3.1	2.8	3.5	3.7	3	3.2	6.1	6.2	2	3.3	3.7	3.4	2.1	3.3
ENSMUSG00000024197	Plin3	protein_coding	3161	0.5475	9.005e-07	0.5005	7.325e-06	-0.3117	0.01498	1.194	1.745e-24	-0.447	0.0003506	0.4048	0.000589	62	51.4	50.4	44.3	43.5	36	52.9	49.1	47.5	52.1	47.7	45.5	61.2	67.3	71	65.4	57.9	57.8	55.4	59.8	60	80.3	71	66.6	108	115.5	39.5	35.6	45	40.1	36.3	40.5
ENSMUSG00000055116	Arntl	protein_coding	621.7	0.7216	2.233e-07	0.7342	1.157e-07	0.5651	0.0001441	1.194	4.488e-16	0.04273	0.9141	0.4727	0.001588	4.1	3	2.2	2.8	2.8	2.5	2.1	1.9	1.7	2.3	2.3	2	0.8	0.8	0.9	4.8	4.2	4.3	4.2	4.8	4.5	4.7	4.4	4.3	5.1	5.1	3.2	3.5	3.3	3.1	3.3	3.5
ENSMUSG00000043323	Fbrsl1	protein_coding	1572	-0.4499	0.009361	-0.07716	0.7465	0.4579	0.01453	1.194	1.227e-11	-0.3131	0.1871	-0.2122	0.2977	13.3	10.6	14.9	8.6	9.4	9.4	4	3.4	3.4	4.3	3.9	3.2	2.8	2.7	3.2	6.9	6.5	6.6	7.7	9.7	8.6	12.8	11	9.5	8.2	9.7	13.3	8.3	9.5	4.8	5.8	5.3
ENSMUSG00000036452	Arhgap26	protein_coding	406.8	0.1158	0.6617	0.8133	8.664e-06	1.007	1.619e-08	1.192	6.209e-10	0.1493	0.7016	0.2275	0.3236	1.1	0.9	0.7	0.6	0.6	0.6	0.5	0.5	0.3	0.7	0.7	0.7	0.6	0.6	0.6	0.7	0.7	0.7	0.8	1.5	1.2	1	1.1	1.1	1.6	1.7	1.1	1	1	1.5	1.4	1.4
ENSMUSG00000021959	Lats2	protein_coding	357.6	1.176	7.877e-10	2.775	3.063e-54	0.1702	0.5329	1.191	8.873e-11	-0.1003	0.8161	0.5919	0.00177	1.6	1.3	1.7	0.4	0.8	0.5	1.8	2.4	1.7	1.8	1.7	1.4	1.4	1.4	1.1	1.1	1.3	1.4	3.6	4.1	4	2.4	2.3	2.2	3.6	4	1.7	1.2	1.3	1.7	1.9	1.9
ENSMUSG00000024731	Ms4a10	protein_coding	78.92	-2.961	8.473e-20	-1.09	0.00113	-1.941	7.523e-07	1.191	0.001542	-2.341	1.007e-10	0.957	0.006007	5.9	5.1	2.8	6.1	6.9	5.6	0.6	0.3	0.8	2.3	2.4	1.4	1.1	1.6	0.9	0.9	0.7	0.5	4.2	2	2	10.3	9.9	8.7	5.1	5.1	0.6	0.8	1	0.7	0.2	0.4
ENSMUSG00000055148	Klf2	protein_coding	1454	-0.2737	0.4403	-0.05539	0.9036	0.5265	0.1338	1.191	0.0001468	-0.4013	0.3755	-0.5247	0.1	43.2	39.4	103.7	37.2	43.4	40.2	18.1	18.8	17.1	12.6	10.1	8.5	2.8	2.9	2.9	31	33.7	34.3	40.5	36.8	38.8	44.7	41.1	40.7	23.8	25.7	64.9	36	37.7	16.4	14.9	14.4
ENSMUSG00000020186	Csrp2	protein_coding	2476	0.6288	2.771e-07	1.035	7.516e-19	0.5849	3.369e-06	1.189	5.745e-20	0.4142	0.004561	0.2784	0.04964	38.7	29.6	32.5	32.8	38.7	34.1	22.4	16.9	17.7	34.9	35.5	39.6	20.6	22.4	24.3	54.2	53.9	56	59.6	82.9	75.7	43.5	40.7	38.4	85.4	83.5	42.7	45.1	47	57.1	54	54.3
ENSMUSG00000028871	Rspo1	protein_coding	40.62	0.09691	0.8887	1.637	6.567e-05	-0.2492	0.7245	1.188	0.00612	-0.4546	0.6088	0.03299	0.966	0.5	0.2	0.2	0.2	0.2	0.5	2.1	1.9	2.9	0.6	0.5	0.5	1.8	2	1.6	0.4	0.2	0.4	1.4	0.9	1.2	0.4	0.2	0.4	1.2	1.6	0.2	0.1	0.3	0.4	0.5	0.4
ENSMUSG00000026435	Slc45a3	protein_coding	110.5	0.4128	0.2571	0.01894	0.9758	0.5749	0.1106	1.185	0.0001884	0.381	0.4231	0.1415	0.7281	2	1.7	1.9	0.4	0.7	0.6	1.1	0.8	0.9	0.7	0.6	0.7	0.7	0.8	0.7	0.6	0.9	0.9	0.3	0.6	0.9	2.4	2	1.7	1.6	1.6	3.5	2	2	0.9	1.2	1
ENSMUSG00000055003	Lrtm2	protein_coding	68.61	-1.984	3.087e-09	-0.02759	0.9631	0.4767	0.2368	1.182	0.0003445	-0.8408	0.02083	-0.7187	0.02556	1.5	1.5	1.8	0.3	0.6	0.6	0	0	0	0.7	0.6	0.4	0.2	0.3	0.3	0.1	0.1	0.1	0.7	0.4	0.3	1.1	0.8	0.9	1.4	1.3	1	0.7	0.9	1	0.6	0.8
ENSMUSG00000024036	Slc37a1	protein_coding	521.4	0.796	1.581e-05	0.9405	1.645e-07	0.8175	1.225e-05	1.181	1.848e-09	-0.4171	0.1062	-1.821	1.066e-23	6.7	5.1	4.5	5.1	4.8	4.7	3.1	2.1	1.6	5.3	5	3.9	2.4	2.6	2.3	7.9	8.9	8.8	9	10.1	9.3	1.9	1.3	1.3	10.2	12	5.3	3.5	3.7	9.2	7.8	8.5
ENSMUSG00000027359	Slc27a2	protein_coding	486.2	-0.3929	0.1468	0.5863	0.01781	-0.06326	0.8955	1.179	3.133e-06	-1.537	2.342e-10	-2.194	9.596e-22	5	4.6	2.7	3.9	3.8	3.1	4.2	4.3	4.5	4.8	4.7	3	15.1	19.7	13.9	2.6	3	2.6	5	5.7	5.8	0.9	0.6	1.1	9.4	10.5	1.9	0.8	1.5	4.2	3.7	4.2
ENSMUSG00000051065	Mb21d2	protein_coding	1004	0.3834	0.005427	0.3942	0.00385	0.5668	3.967e-05	1.176	1.764e-17	-0.1262	0.633	-0.7415	1.067e-08	17.2	14.2	20.2	11.6	13.6	11.8	14.7	12.5	11.2	7.7	7	6.7	4.9	6.2	6.1	16.3	15.8	16.4	15.1	16.6	17.2	11.1	9.7	9.5	16.5	16	17.9	13.8	15.3	10.5	10.5	10.7
ENSMUSG00000027329	Spef1	protein_coding	44.69	0.0763	0.8924	-0.274	0.5661	1.149	0.0006991	1.176	0.001009	0.09792	0.9145	0.1159	0.8174	0.9	0.6	0.7	0.5	0.5	0.4	0.3	0.8	0.5	0.4	0.6	0.6	0.2	0.1	0.1	0.5	0.5	0.5	0.2	0.4	0.5	0.9	0.7	0.8	1.2	1.3	0.6	1	0.7	1.1	1.2	1.3
ENSMUSG00000056938	Acbd4	protein_coding	294.2	0.4135	0.00705	0.5613	0.0001318	1.116	2.773e-14	1.174	5.326e-14	0.3296	0.1079	0.1971	0.2814	4.2	3.1	3.4	3.2	3.5	3.8	3.5	3.7	4.1	1.7	1.8	1.7	3.5	3.6	4	4.8	4.7	4.7	5.4	4.8	5.5	4.7	3.6	4	3.8	4.2	4.6	4.7	4.2	3.3	3.9	4.4
ENSMUSG00000017009	Sdc4	protein_coding	2635	0.7823	1.145e-12	1.131	4.092e-26	0.924	4.27e-16	1.173	2.225e-21	0.2454	0.1449	0.3816	0.002474	24.6	20.4	20.9	47	53.4	50.3	17	16.2	16.1	12.1	12.5	15.4	24.9	27.6	30.9	87.1	87.2	86.2	121.3	107.5	103.6	30.8	30.8	24.8	30.8	29.5	25	24.7	28.7	24.2	24	27.9
ENSMUSG00000020150	Gamt	protein_coding	43.66	0.6429	0.1038	0.4876	0.2468	0.1019	0.8987	1.173	0.003572	-0.2947	0.6723	0.788	0.02749	1.8	1.4	1.7	0.9	0.5	1	0.5	0.4	0.6	0.6	0.3	0.5	1.2	1.1	1.5	1.2	1.3	1.3	0.8	1.5	1.1	3.5	2.4	2.8	1.1	1	1.6	1.2	1.3	0.2	0.7	0.5
ENSMUSG00000031951	Tmem231	protein_coding	1041	0.6608	3.818e-09	0.3629	0.002527	0.2639	0.05234	1.17	1.067e-23	0.02753	0.9337	0.2467	0.05488	9.5	7.8	9.8	5.7	5.7	5.3	3.5	3.3	2.8	6	5.8	6.4	3.6	4.2	4.1	9.5	7.9	9.1	6.1	7.9	7.6	10.9	10.7	10.2	13.5	14	9.5	8.5	9.4	7.7	7	7.1
ENSMUSG00000087193	Gm14820	antisense	463.1	0.6454	0.003222	0.5197	0.02085	0.1907	0.5658	1.17	2.36e-07	-0.1085	0.8277	0.193	0.4895	11.9	10.3	8.1	9.1	7	5.9	2.1	1.5	1.3	8.1	8.5	6.8	0.1	0.1	0.1	11.4	11.6	11.6	6.4	12.7	12.6	12.1	12	11.1	16.4	19.9	9.8	9	9.7	9.3	8.8	8.8
ENSMUSG00000079330	Lemd1	protein_coding	126.6	1.227	3.155e-06	-0.01113	0.985	-0.9352	0.0007209	1.169	1.747e-05	-0.09251	0.904	1.155	2.478e-05	0.3	0.2	0.4	0.3	0.3	0.4	0.4	0.4	0.5	0.8	0.6	0.8	0.2	0.2	0.2	1	0.7	0.7	0.3	0.3	0.3	0.9	0.7	0.5	1.6	1.9	0.3	0.3	0.2	0.4	0.4	0.3
ENSMUSG00000025225	Nfkb2	protein_coding	269.6	-0.4265	0.04306	-0.4879	0.01833	0.5149	0.03398	1.169	5.17e-08	0.1364	0.7499	0.06496	0.83	3	2.7	2.1	3.6	3.5	2.2	9.4	7.5	6.5	1.1	1	1.1	5.4	6.7	6.1	2.4	2	2.4	1.9	2.3	2.3	3.1	3	2.3	2.2	2.6	3	2.9	3	1.4	1.5	1.6
ENSMUSG00000025351	Cd63	protein_coding	553.7	0.4921	0.0756	-1.569	7.013e-11	0.1663	0.7061	1.168	3.067e-05	-0.1594	0.774	0.5514	0.04946	9.2	6.6	2.7	5.2	7.6	7.4	8.5	7.3	6.1	2.2	2.9	2.4	4.9	5.9	7	10.2	8.4	10.3	2.4	1.9	2.2	9.8	9.4	8.9	5.8	5.9	4.1	6.2	6.5	2.9	2.7	2.9
ENSMUSG00000022575	Gsdmd	protein_coding	55.1	-0.5026	0.1921	-0.4849	0.213	-0.3621	0.4731	1.168	0.001087	-0.3927	0.5112	0.373	0.3564	2.1	1.6	1.3	1.7	1.4	1.1	0.6	0.6	0.1	1.2	1	0.9	0.4	0.4	0.2	0.8	1.1	0.9	0.6	1.3	1	2.5	2.5	1.8	2.7	2.4	1.8	1	1.1	0.9	0.7	0.8
ENSMUSG00000079037	Prnp	protein_coding	253.1	0.2309	0.3793	0.7057	0.0008595	0.3497	0.1853	1.165	5.696e-08	0.3401	0.3276	0.6285	0.005616	3.2	2.2	1.4	2.2	3.3	2.8	7.3	6.4	5.5	3	3.2	3.5	6.4	5.8	6.1	3.7	3.2	3.1	4.1	5.1	4.7	4.6	3.5	3.4	7.4	7.4	2.6	2.7	3.9	4.1	3.8	4.4
ENSMUSG00000028007	Snx7	protein_coding	166.5	0.1778	0.5728	1.073	1.722e-06	1.106	5.042e-07	1.164	8.368e-07	0.7439	0.00506	1.041	3.549e-06	0.8	0.6	0.7	0.7	0.5	0.6	1.3	1.2	0.7	0.6	0.6	0.7	1.2	1.1	1.4	0.7	0.7	0.6	1.2	1.3	1.4	1.3	1.8	1.4	1.2	1.5	1.1	1	1.5	1.3	1.2	1.5
ENSMUSG00000028763	Hspg2	protein_coding	6750	1.13	1.697e-09	1.227	2.976e-11	0.5316	0.01554	1.164	4.006e-08	0.254	0.4507	-0.2742	0.25	21.7	17.4	17.3	11.4	11.5	9.9	14	12.7	10.8	13.7	11.8	7.9	18.3	20.5	20.7	24.2	24.3	24.4	18	31.9	28.3	17.1	15.8	13.6	25.1	26.2	29.6	18.7	19.4	15.7	16.6	16.6
ENSMUSG00000004415	Col26a1	protein_coding	103.4	-0.7922	0.001275	-1.169	1.509e-06	0.0623	0.8988	1.159	2.255e-06	-0.4066	0.289	0.4194	0.1237	0.7	0.5	0.5	0.7	0.5	0.5	0.4	0.2	0.3	0.6	0.5	0.3	0.4	0.5	0.3	0.4	0.3	0.3	0.3	0.2	0.2	0.8	0.7	0.8	1.1	1.1	0.5	0.4	0.4	0.5	0.6	0.4
ENSMUSG00000042622	Maff	protein_coding	107.2	2.26	9.522e-18	1.931	5.586e-13	0.898	0.001183	1.155	3.11e-05	1.063	0.004561	0.1272	0.7993	0.4	0.4	0.1	0.9	0.5	0.5	5.1	4.8	3.5	0.7	1.1	0.8	4.5	5.3	5.5	3	3.1	3.1	1.9	2.5	2.9	0.4	0.3	0.4	2.1	1.9	0.6	0.8	0.9	1.2	1.8	1.9
ENSMUSG00000092274	Neat1	lincRNA	397.6	0.5227	0.09044	-0.5246	0.088	-0.2174	0.6357	1.154	0.0002019	-0.4732	0.2661	0.1345	0.7402	1.1	0.8	0.6	0.7	0.9	0.8	1	0.8	0.5	0.5	0.6	0.4	0.5	0.6	0.4	1.4	0.9	1.2	0.3	0.6	0.7	1.1	1.1	0.7	1.2	1.1	0.8	0.5	0.6	0.5	0.4	0.4
ENSMUSG00000059866	Tnip2	protein_coding	174.2	0.2721	0.233	0.1828	0.4618	0.5344	0.02118	1.152	2.965e-08	0.2408	0.4848	0.3882	0.07246	3.3	2.9	2.1	2.7	2.5	2.4	3	2.1	1.9	1.2	1.5	1.2	0.7	1.1	1	2.9	3.2	3	2.7	3.1	2.8	3.8	3.7	3.8	2.8	3.1	2.7	3.5	3.8	2.2	1.6	1.9
ENSMUSG00000002881	Nab1	protein_coding	228.8	0.5955	0.01736	1.492	1.407e-11	1.147	1.993e-07	1.152	1.712e-06	0.6478	0.02225	-0.3449	0.2245	2	1.3	0.6	0.9	1.2	0.9	3.9	3.5	2.5	1.4	1.3	1.3	2.9	3.2	2.9	1.6	1.5	1.7	2.9	3.6	2.5	1.2	1.1	1.1	3	3.1	1.8	2.4	2.5	3.6	2.6	3
ENSMUSG00000005148	Klf5	protein_coding	1144	0.9417	1.124e-07	0.6411	0.000495	0.6751	0.0003958	1.151	3.79e-09	-0.3999	0.1089	-0.7657	3.816e-05	34.5	26.8	26.6	20.8	22.6	18.8	17	16.3	10.5	23.9	21.8	20.6	6	6.6	8	42.9	37	41.1	23.8	37.7	36.5	19.9	16.5	14.8	47.2	53.3	24.2	19.9	22.4	32.2	34.5	40.2
ENSMUSG00000038894	Irs2	protein_coding	505.6	0.2076	0.3712	0.488	0.01243	-0.1257	0.6986	1.151	4.532e-09	-0.7847	0.0001244	-0.5347	0.00739	3.1	2.7	3	2	2.5	2	5.4	5.4	4	2.1	1.8	1.2	6.9	9.1	7.6	2.5	2.6	2.4	2.5	3.4	3.3	2.3	2	1.8	3.9	3.9	2	1.5	1.5	1.7	1.5	1.5
ENSMUSG00000104056	Gm38129	TEC	24.55	0.6836	0.1519	0.3722	0.499	0.7285	0.1469	1.151	0.009195	-0.3337	0.6697	-0.6933	0.1144	1.8	2.2	1	0.7	0.6	0.4	0.4	0.5	0.1	0.8	0.6	0.5	0.3	0.2	0.1	1.2	0.7	1	0.7	1	0.6	1.4	1	0.7	1.5	1.6	1.5	1.1	1.7	1.1	0.9	1.3
ENSMUSG00000048636	A730049H05Rik	protein_coding	151.8	1.548	3.405e-06	1.241	0.0002624	0.4857	0.2782	1.15	0.002197	0.7513	0.09332	0.1452	0.7706	1.9	1.3	1.1	1.2	0.7	0.6	0	0.1	0.2	1.7	1.5	0.8	0	0.1	0	2.8	2.5	2.5	1.1	2.9	2.3	1.5	1.5	2	3.4	3.2	2.1	2.7	2.8	1.8	2.1	1.9
ENSMUSG00000095798	Gm26298	miRNA	29	1.488	0.0001318	0.02831	0.9723	0.3428	0.6066	1.149	0.008598	1.072	0.01876	2.069	4.782e-09	8.6	7.8	3.9	6	7.1	2.9	0	0	0.6	3.8	4.7	2.9	0	0	0.2	13.9	17.3	15.7	4.6	5.8	5.6	31.3	39.3	30.9	11.2	7.8	20.1	13.4	16.9	5.7	7	2.5
ENSMUSG00000018507	Trpv2	protein_coding	73.41	-0.1785	0.7455	1.233	0.0008073	-0.1359	0.8454	1.149	0.003504	0.04195	0.974	0.08579	0.8847	0.6	0.3	0.2	0.2	0.3	0.5	0.3	0.7	0.5	0.7	0.8	0.4	1.3	1.6	1.3	0.4	0.3	0.3	0.7	1.2	0.8	0.6	0.3	0.3	1.4	1.6	0.3	0.5	0.4	0.6	0.5	0.6
ENSMUSG00000031486	Adgra2	protein_coding	191.2	-2.642	4.614e-17	-0.8873	0.002503	1.131	5.688e-09	1.147	6.494e-08	-0.19	0.6586	-0.233	0.3789	1.5	1.3	1.1	0.3	0.3	0.3	1	1.2	0.7	1.3	1.2	1.1	2.7	3.4	2.3	0	0	0	0.2	0.1	0.2	1.2	1.1	1.1	2.9	2.7	1.5	1	1.1	2.5	2.9	2.7
ENSMUSG00000020205	Phlda1	protein_coding	51.65	1.104	0.01449	2.459	5.205e-10	0.971	0.003887	1.143	0.001008	0.7504	0.2326	0.2112	0.73	0.2	0.2	0	0.2	0.2	0.1	1.3	1	0.5	1.2	1.1	1.6	0.6	0.8	0.7	0.3	0.3	0.5	0.9	1.3	0.8	0.2	0.1	0.3	3.1	3	0.3	0.4	0.4	2.2	2.8	2.9
ENSMUSG00000025608	Podxl	protein_coding	1038	2.272	1.352e-29	3.112	1.175e-55	0.7561	0.0003332	1.141	1.689e-07	0.8644	0.0003684	0.7703	0.0007682	1.3	0.9	0.7	1	0.9	0.9	14.3	12.5	10.8	4.6	4.2	2.8	26.6	30.5	33.8	5.3	4.6	4.3	8.9	8.5	8.4	1.7	1.9	1.8	8.1	9.6	1.6	1.4	2.7	6.5	6.2	7.2
ENSMUSG00000086342	Gm12932	antisense	25.54	0.9118	0.04017	0.5268	0.2973	0.6134	0.2201	1.135	0.006413	-0.2949	0.7137	-0.5281	0.247	1.7	1.5	4.3	1.2	0.7	0.6	1.6	1.6	1.3	1.2	0.9	1.2	1.7	1.5	1.6	1.7	1.5	1.6	1.2	1.6	0.9	1.3	1.2	1.8	2.5	2.9	1.8	1.6	1.7	1.4	2.3	1.8
ENSMUSG00000063160	Numbl	protein_coding	585.8	0.4877	0.006499	0.7541	7.081e-06	0.332	0.1293	1.135	5.301e-10	0.0198	0.9728	-0.04113	0.8806	2.9	2.3	3.2	2.4	2.1	2.2	2.8	2.2	1.8	1.7	1.3	1.2	2.9	3	3	3.1	2.9	3.3	3.2	4.1	3.9	3	2.6	2.4	2.9	3.5	3.4	2.6	2.4	1.8	1.8	1.8
ENSMUSG00000038604	Fam65a	protein_coding	126.1	0.2463	0.4549	0.4488	0.1204	0.5239	0.08132	1.134	2.122e-05	-0.2579	0.6073	-0.3122	0.3232	1.5	1.1	0.9	0.8	1	0.8	1.4	1.3	0.6	0.9	0.9	0.8	1.6	1.6	2	1.2	1	1	0.9	1.4	1.4	1	1.1	0.8	1.9	2.2	1.3	0.9	0.9	1.2	1.2	1.5
ENSMUSG00000000244	Tspan32	protein_coding	83.46	1.312	0.0002043	1.456	2.653e-05	0.3897	0.3979	1.133	0.001745	-0.1829	0.8118	-0.2536	0.5723	0.7	0.6	0.5	0.3	0.2	0.2	0	0.1	0	0.8	0.6	0.4	0	0	0	0.5	0.6	0.6	0.3	0.7	0.8	0.6	0.4	0.6	1.3	1.6	0.5	0.5	0.7	0.8	1	0.7
ENSMUSG00000020105	Lrig3	protein_coding	1083	0.182	0.206	0.7677	3.165e-11	0.4483	0.000612	1.132	4.384e-19	0.2117	0.2652	0.5433	1.106e-05	5.5	4.2	4.4	4.6	5.2	4.8	2.5	2.1	2.2	3.5	3	2.9	3.3	3.5	3.3	5.6	5.9	5.2	7.3	9	8.8	6.8	7.5	6.6	6.7	7.1	6.3	5.3	5	4.5	4.2	4.2
ENSMUSG00000048497	Mmgt2	protein_coding	122.6	1.216	6.678e-07	0.9061	0.0003906	0.9648	4.972e-05	1.13	5.181e-06	0.9787	0.0001986	0.6172	0.01898	0.6	0.5	1.1	0.3	0.5	0.5	1.5	1.3	0.9	0.6	0.6	0.6	1	1.1	1.1	1.2	1	1	0.7	1	0.8	1.1	1.1	0.8	1.3	1.4	1.4	1.1	1.4	1.1	1.2	1.3
ENSMUSG00000004317	Clcn5	protein_coding	1672	0.4923	0.0003632	0.3482	0.01553	0.7038	3.577e-07	1.129	6.454e-15	0.2674	0.1709	0.815	6.557e-10	6.9	5.7	4.2	4.5	4.6	4.8	7.3	6.2	5.8	2.3	2.3	2	4.5	5.4	5.5	6.7	6.2	6.7	5.3	6.2	6.3	9.8	10.6	9.8	4.7	5	7.6	6.4	6.6	3.6	3.4	4
ENSMUSG00000038384	Setd1b	protein_coding	214.8	1.699	2.13e-19	1.849	7.424e-23	0.2798	0.2453	1.129	1.308e-09	-0.05213	0.9235	-0.2274	0.3483	0.6	0.4	0.7	0.2	0.3	0.3	0.6	0.6	0.6	0.7	0.7	0.6	0.5	0.6	0.5	1	0.8	1	0.9	1.1	1.1	0.5	0.4	0.5	1.5	1.5	0.6	0.4	0.6	0.8	0.7	0.9
ENSMUSG00000023982	Guca1a	protein_coding	24.32	-0.4029	0.4638	-0.5087	0.3348	0.6273	0.2545	1.125	0.01635	0.3557	0.7194	0.0315	0.9699	0.6	0.6	0	1.8	0.7	1.1	0.8	1.4	0.9	1.2	1.1	0.8	1.3	2.4	1.6	1	0.8	0.8	1	0.8	0.5	0.8	0.6	0.2	2.3	2.7	0.7	0.6	0.7	1.8	1.6	1.6
ENSMUSG00000011267	Zfp296	protein_coding	956.8	0.4016	0.001596	0.02808	0.8897	0.09279	0.652	1.122	7.052e-19	-0.3664	0.01214	-0.3018	0.02401	32.1	24.6	33.1	17.5	14.4	16.3	9.4	9	8.1	16.5	14	13.5	2.9	2.7	3	21.9	20.7	20.9	16.3	15.8	16.9	26	23.8	22.4	31.2	33.3	26.5	21.4	21.5	15.1	16.5	15.4
ENSMUSG00000020828	Pld2	protein_coding	180.6	0.1614	0.6161	0.1245	0.7086	0.8708	0.0007111	1.12	1.953e-05	0.612	0.04612	0.9218	0.0001487	0.9	0.6	1	0.9	1.1	1	1.7	1.6	1.2	0.4	0.5	0.5	1.3	1.8	1.4	1.2	1.1	1.2	0.7	1.4	1.2	1.8	1.4	1.5	1	1.1	1.5	1	1.4	0.9	0.9	0.8
ENSMUSG00000109649	Gm45521	protein_coding	14.94	-0.9127	0.09441	-0.9828	0.07094	0.3025	0.716	1.119	0.04185	-1.115	0.1162	-1.786	0.001017	1.5	0.6	0.9	1.3	1.6	0.8	0.6	1.1	1	0.6	1.5	0.4	0.8	0.7	0.8	0.5	0.8	0.4	0.6	0.6	0.5	0.2	0.2	0.2	2.3	2.2	0.4	0.2	0.6	1.1	1.6	0.7
ENSMUSG00000023906	Cldn6	protein_coding	868.5	1.448	5.728e-10	1.338	1.115e-08	0.2639	0.4811	1.117	3.55e-05	-0.3561	0.4141	-0.3345	0.286	4	3.4	4.3	5.1	4.4	3.8	80.4	70.7	70.4	3	3.1	3	102.8	120	122.3	12.7	14.8	9.8	16.2	10	8.4	3	3.8	2.3	5.6	7.9	3.3	2	3.7	2.7	4	4.4
ENSMUSG00000019849	Prep	protein_coding	3748	0.01175	0.9561	0.07835	0.6442	0.6985	1.22e-08	1.115	1.057e-17	0.08801	0.737	0.4917	8.783e-05	21.5	15.7	17.4	15.2	14.7	14	7.1	6.8	6.4	5.3	5	5.3	4.8	6.2	5.5	15.3	14.4	14.6	13.5	17.3	15.7	27.5	26.6	23	11.3	11.4	21.7	18	18.6	8.9	7.7	8.9
ENSMUSG00000003051	Elf3	protein_coding	1461	-0.4915	0.001223	-0.3868	0.0132	0.7912	5.301e-07	1.114	1.621e-11	0.311	0.1254	0.4027	0.01156	50.3	40.4	41.1	32.6	33.6	30	10.9	11	9.1	5.6	5.4	4.1	3.7	4.9	5.1	25.3	21.7	21.1	22.8	25.1	25.4	61.1	61.9	52.2	9.8	12.3	61.8	50.8	51.9	9.1	7.2	10.1
ENSMUSG00000029552	Tes	protein_coding	338.6	-0.5316	0.05165	-0.4173	0.1408	0.6318	0.03504	1.112	8.927e-05	0.1471	0.8007	1.331	8.02e-08	1.6	1.3	0.6	1.9	1.9	2.2	3.3	3.3	2.2	0.6	0.7	0.6	3.5	4.9	4.6	1.5	1.4	1.2	2.1	1.1	1.2	3.4	3.6	2.6	1.3	1.5	1.5	1.2	1.4	1	0.9	1.2
ENSMUSG00000066652	Lefty2	protein_coding	4733	-0.3241	0.1719	-3.397	3.45e-74	0.007906	0.9887	1.112	1.473e-06	-0.1433	0.7451	-0.2445	0.345	119.3	98.9	54.8	227.7	234.3	225.9	55.1	52.1	32.2	5.4	5.3	5.3	2.7	2.6	2.4	196.5	178.9	171	19.9	20.9	20.8	77.3	73.2	79.5	9.7	13.5	91.1	82.9	73.3	5.2	4.1	6.6
ENSMUSG00000025504	Eps8l2	protein_coding	286.1	0.7046	0.0001284	0.1446	0.5574	0.1513	0.6764	1.111	2.454e-07	0.1524	0.7159	0.8964	2.829e-06	1.6	1.1	1.5	2.4	2.6	2.2	3	2.2	2	0.6	0.6	0.5	2.7	2.9	3.1	4	3.6	4.2	2	3.2	2.7	2.9	2.8	2.2	1.2	1.3	1.6	1.5	1.6	0.6	0.7	0.7
ENSMUSG00000006342	Susd2	protein_coding	102.2	0.575	0.1598	1.129	0.001716	0.2866	0.6129	1.111	0.005016	-0.07907	0.9367	0.6463	0.1021	1.2	1	2.2	0.4	0.9	0.7	0.5	0.4	0.1	0.7	0.9	0.7	0.7	0.5	1.1	1.2	0.6	1.3	1.4	2	1.4	2.6	2.2	1.9	1.7	1.9	1.6	1.1	1.3	0.7	0.8	1.4
ENSMUSG00000037411	Serpine1	protein_coding	222.8	-0.3117	0.3085	-0.81	0.001689	-0.1058	0.8364	1.111	9.377e-05	-0.9082	0.002417	-0.1989	0.5711	2.8	1.8	3.4	4	4.2	4.6	2.1	1.8	1.1	1.4	1.5	1.9	0.4	0.2	0.4	3.6	3.6	3	3.3	2	1.8	2.5	2.2	2.1	3.5	3.7	1.5	1	1.6	1.5	1.2	1.7
ENSMUSG00000025196	Cpn1	protein_coding	50.63	-1.326	0.0009037	-0.4566	0.3256	-0.03735	0.9594	1.11	0.003706	-0.8237	0.1137	0.5377	0.2087	0.7	0.4	0.3	0.3	0.4	0.2	0.3	0.2	0.4	0.7	0.7	0.7	0.7	0.8	0.6	0.1	0.1	0.1	0.3	0.1	0.3	0.7	0.8	0.7	1.5	1.9	0.1	0.4	0.3	0.7	0.5	0.9
ENSMUSG00000049858	Suox	protein_coding	117.6	-0.4197	0.1478	0.1429	0.6855	0.02044	0.9708	1.109	1.977e-05	0.06871	0.9239	0.9797	0.0001178	1.7	1.4	0.9	2	1.1	1.6	2.3	2.2	2.5	1.2	1.5	2	1.2	1.4	1.8	1.3	1.2	1	1.6	1.7	1.9	3.1	2.9	2.5	3.3	3.8	1.2	1.4	1.8	1.8	1.1	1.9
ENSMUSG00000044813	Shb	protein_coding	304.3	-0.6467	2.748e-05	-0.5954	0.0001455	0.1767	0.4621	1.109	4.206e-12	-0.3419	0.1567	0.476	0.005077	2.4	2.3	2.8	3.5	3.6	3.9	4.2	4	2.9	2.2	1.8	2	11.1	13	12.5	2.5	2.4	2.2	2.1	2.7	2.5	3.9	3.4	2.9	4.4	4.4	1.9	1.8	2	2.1	2.4	2.3
ENSMUSG00000044279	Crb3	protein_coding	178	0.3616	0.3469	0.41	0.2711	0.849	0.03538	1.109	0.003784	-0.03423	0.9765	-0.9132	0.01111	1.6	1.2	1	1.9	1.4	1.6	9.9	10.7	9.2	0.6	0.5	0.2	23.6	27.4	27	2.3	2	2	3.3	1.4	1.6	0.6	0.9	0.5	1	1.1	1.6	0.9	1.5	0.7	0.7	1.3
ENSMUSG00000000120	Ngfr	protein_coding	491.5	-0.3388	0.1036	0.3969	0.0461	1.331	8.817e-14	1.106	3.763e-08	-0.7895	4.302e-05	-2.603	9.11e-53	16.2	12.3	13.5	5.2	6.6	6.3	2.8	2.4	1.8	3.1	2.8	2.2	0	0	0.1	5.2	4.5	4.6	6.7	9.4	8	2.5	2.4	1.7	5.8	5.9	9.3	7	7.8	6.7	6.3	7.6
ENSMUSG00000036553	Sh3tc1	protein_coding	661	0.4307	0.009231	-0.2755	0.1247	0.9452	5.885e-10	1.106	2.814e-11	0.1492	0.6384	-0.328	0.0685	5.5	4.6	5	5	4.2	4.5	1.8	1.6	1.5	4	3.1	3.3	1.4	1.7	1.6	6.4	5.8	6.4	2.9	4.5	4	4.3	3.9	3.8	7.5	7.6	6.2	4.7	6	5.9	6.6	7.6
ENSMUSG00000027536	Chmp4c	protein_coding	837.4	0.449	0.0008808	0.5109	0.0001082	1.191	5.265e-21	1.106	3.039e-15	0.4707	0.00126	-0.06008	0.7562	4.9	4	3.4	2.9	2.7	2.8	1.4	1.4	1	1.4	1.6	1.3	1.7	2.1	1.9	3.7	4	3.7	3.4	4.2	4.3	3.9	4.2	4	3	3.1	5.8	5.6	6	3.3	3.1	3.3
ENSMUSG00000031799	Tpm4	protein_coding	3181	0.926	4.195e-15	0.8794	8.156e-14	0.6771	4.885e-08	1.105	3.251e-17	0.1806	0.3791	0.2294	0.1124	58.2	49.9	43.5	30.8	38	32.8	76.3	70.7	73.6	25.3	25.7	21.6	88.3	106.4	94.2	67.7	64.8	62	54	69.7	64.6	58.8	65.3	54.8	52	53	52	58.3	62.3	36.4	37.2	43.2
ENSMUSG00000025489	Ifitm5	protein_coding	27.28	-0.03267	0.964	0.5161	0.2784	-0.2366	0.7185	1.104	0.006498	-0.2557	0.7663	0.003763	0.9973	1.6	1.5	1.6	0.6	1.3	1	0.6	0.4	0.8	1	1.6	2.4	0.5	0.6	0.6	1.3	0.8	0.9	1.3	1.2	1.9	1.8	1.3	1.6	3.4	4.4	2	1	1.1	1.7	1.3	1
ENSMUSG00000062309	Rpp25	protein_coding	1994	0.01967	0.9398	-0.5484	0.0003788	0.1571	0.4965	1.101	1.417e-11	-0.1565	0.5932	0.2393	0.1888	102	76.9	85.8	47.5	60.2	52.2	17.2	15.1	12.9	42.6	41.5	33.6	8	8.8	9.6	54.5	52.4	55.5	29.6	41.4	38	117.5	103.9	91.7	80.9	90.1	95	72.5	70.2	45.5	43.7	42.4
ENSMUSG00000031304	Il2rg	protein_coding	46.48	0.2245	0.5793	-0.1172	0.7987	0.9399	0.001912	1.099	0.000355	0.07649	0.9263	0.07532	0.8687	1	0.9	0.7	0.7	0.5	0.8	0.2	0.2	0.2	0.6	0.6	0.7	0.3	0.1	0.1	0.8	0.7	0.9	0.8	0.5	0.6	0.9	1.1	0.8	1.3	1.6	0.8	1.1	0.9	1.2	1.3	1.3
ENSMUSG00000017400	Stac2	protein_coding	93.39	0.314	0.3206	1.052	3.09e-05	-0.4272	0.1969	1.097	2.112e-05	-1.24	5.269e-06	-0.348	0.2382	2	1.5	1.6	1	0.6	0.9	0.6	0.8	0.7	1.3	1	1.1	0.7	0.6	0.9	1	1	1.1	1.6	1.7	1.9	1.5	1.2	1.2	2.2	2.7	0.6	0.5	0.9	0.6	1	0.8
ENSMUSG00000034312	Iqsec1	protein_coding	762.1	0.6438	0.0001755	1.138	1.356e-12	0.8758	1.551e-07	1.096	1.014e-09	0.5173	0.01055	0.1895	0.3847	2.2	1.7	1.8	1.7	1.6	1.4	2.4	2.6	2.1	1.7	1.4	1.3	3.8	4.2	4.7	2.7	2.3	2.3	4.2	3.3	2.9	2.3	2.3	2	3	3.4	3.3	2.4	2.6	2.4	2.6	3.1
ENSMUSG00000041119	Pde9a	protein_coding	572	1.85	5.894e-33	1.774	3.46e-30	1.026	2.927e-12	1.095	1.439e-11	0.6493	0.0002026	-1.297	2.962e-16	5.9	4.5	7.5	2.4	3.1	2.6	2.3	2.3	1.8	8	8.2	9	3.5	4.3	4.7	10	9.6	10.3	9	10.4	9	2.7	1.9	2.3	17.3	19.1	9.4	8.1	9.7	17.3	16.6	17.7
ENSMUSG00000038677	Scube3	protein_coding	650.4	0.5314	0.01932	0.01711	0.9666	0.3101	0.2859	1.095	2.449e-06	0.5263	0.05174	0.5079	0.02979	4.2	3.7	2.5	2.2	2.5	2.2	1.6	1.4	0.9	2.1	1.9	1.7	1.1	1.1	0.9	3.2	3.3	3.6	1.7	2.7	2.6	5.6	5	4.5	4	4.4	6.8	4.7	3.9	2.6	2.4	2.1
ENSMUSG00000026509	Capn2	protein_coding	305.9	0.7406	0.01339	3.149	8.59e-36	0.6567	0.01676	1.095	4.115e-05	0.6511	0.06585	0.2886	0.4049	0.5	0.4	0.4	0.1	0.4	0.2	4.9	4	3.1	0.9	0.8	1.2	6.3	7.7	7.2	0.5	0.4	0.5	2.3	3	2.6	0.6	0.6	0.4	2.3	1.9	0.8	0.5	0.8	1.2	1.5	1.8
ENSMUSG00000029304	Spp1	protein_coding	3973	-0.6954	0.001463	-0.7794	0.0002552	0.1163	0.7606	1.095	3.283e-06	-0.3971	0.2012	0.1181	0.6993	203	161.2	83.4	124.3	132.8	114.6	20.6	17	15.6	80.1	79.3	65.6	17	19.6	15.2	76	80.1	70.3	52	82.1	79.3	163.2	178.8	146.1	159.6	171.1	91.8	117.3	128.9	79.2	75.2	90.1
ENSMUSG00000078670	Fam174b	protein_coding	62.17	-2.114	2.602e-09	-0.08944	0.8617	0.7136	0.03745	1.094	0.0006661	-0.0186	0.9853	-0.9272	0.002667	1	1	1.1	0.3	0.5	0.4	1.3	1.1	1.5	0.3	0.5	0.6	1.4	0.9	1.2	0.1	0.1	0.1	0.5	0.3	0.3	0.5	0.6	0.4	1.1	1	1.3	0.8	1	0.8	0.7	0.9
ENSMUSG00000060802	B2m	protein_coding	247.7	-1.375	1.893e-09	-1.144	8.837e-07	0.5187	0.08146	1.094	2.872e-05	-0.2169	0.6374	0.6653	0.005591	11.6	13.3	8.1	9.2	9	7.3	23.1	24.7	19.8	2.8	3.7	3	29.2	29.9	30.7	3.5	2.8	3.2	5	2.9	3	18.1	21.2	15.4	6.9	7.2	6.3	10.6	11.6	3.8	4.5	5.8
ENSMUSG00000032226	Gcnt3	protein_coding	39.18	-1.767	1.464e-05	-1.771	1.954e-05	0.4975	0.3314	1.093	0.009636	0.6307	0.3217	0.01267	0.9872	0.2	0.3	0.4	0.4	0.6	0.2	0.1	0	0	0.4	0.4	0.7	0	0	0	0.1	0.1	0.1	0.1	0.1	0.1	0.3	0.2	0.3	1.3	1.3	0.4	0.4	0.5	0.7	0.6	1.1
ENSMUSG00000020439	Smtn	protein_coding	816.2	0.6221	0.000314	0.785	2.427e-06	0.254	0.2604	1.092	9.723e-10	-0.1551	0.6561	-0.002155	0.996	6.9	5.4	6.6	4.1	5.2	4.6	6.7	5.8	5.4	7.1	6.2	6.1	8.4	9.5	10.3	7.8	6.8	7.1	6.1	9.6	8.6	7.3	6.4	5	12.5	15.6	6.3	5.1	5.4	7.8	8.1	7.4
ENSMUSG00000004207	Psap	protein_coding	5032	0.1331	0.2952	0.07725	0.5828	0.4557	2.305e-05	1.091	1.668e-23	0.2761	0.03587	0.8385	2.573e-17	73.6	59.7	65.1	65.5	77.4	66.3	63	59.3	57.5	40.5	36.6	38.6	62.3	66.6	70.9	77.5	75.5	76.7	69.1	80.3	71.6	128.9	122.4	105	80.9	84.3	84.9	71.6	84.3	51.7	49.8	57.4
ENSMUSG00000045934	Mtmr11	protein_coding	153.6	-0.09582	0.8106	0.5796	0.03832	1.38	1.378e-08	1.09	7.709e-05	1.165	9.759e-05	0.2786	0.446	0.6	0.6	0.4	1.1	1.1	1	1.3	1.4	1.2	1.2	1.1	1.4	2.7	2.9	3.3	1.1	0.9	1	0.9	2.1	1.9	0.9	0.5	0.7	2.4	2.9	1.4	1.3	1.4	3	3.2	3.5
ENSMUSG00000030096	Slc6a6	protein_coding	5778	0.09802	0.476	0.1699	0.1599	0.446	4.324e-05	1.089	5.833e-23	0.1405	0.4396	0.2126	0.0775	36.5	29.1	34.1	25.8	28.9	27	15	14.4	13.1	16.8	15.3	14.5	13	13.6	14.7	30.3	29.3	27.9	33.8	30	28.3	42.3	38.7	34.7	32.6	33.9	40.4	34	35.6	20.7	20.1	22.9
ENSMUSG00000030088	Aldh1l1	protein_coding	684.7	-0.5939	1.11e-06	-1.321	3.05e-29	0.5149	0.0004381	1.088	6.061e-15	-0.07041	0.8129	0.9094	2.971e-14	7.9	6.5	6.2	9.7	10.8	8.8	4	3.2	3.4	2.1	2	1.8	4.8	5.2	5.1	6.1	6.5	6.7	4.6	3.6	3.3	13.8	13.1	12.2	4.1	4.4	6.7	6.5	6.5	2.7	2.9	2.9
ENSMUSG00000043411	Usp48	protein_coding	8664	0.657	2.748e-07	0.6528	2.595e-07	0.84	3.579e-11	1.088	4.258e-15	0.485	0.0007944	0.2815	0.0568	42	35.3	27.9	27.5	30.6	27.9	19.6	17.1	15.9	22	23.5	21.2	10.7	12.5	11.8	46.4	43	46.9	35.8	51.9	48.2	44	45.2	39.2	47.7	47.8	49.5	48.1	50.5	39.8	39	41.3
ENSMUSG00000101438	Gm19412	antisense	27.45	0.6317	0.199	0.5273	0.3025	0.4752	0.4473	1.087	0.02358	0.4179	0.6235	-0.09113	0.896	0.6	1	1.4	1.1	1.1	0.6	2.9	2.6	2.4	0.2	0.7	1.2	1.2	0.3	0.7	1.8	1.4	1.2	1.2	1.3	1.6	0.9	1	0.7	1.3	2	1.1	1.3	1.3	0.9	1.2	1
ENSMUSG00000060716	Plekhh1	protein_coding	2198	0.1316	0.5449	-0.5498	0.0008772	1.685	5.105e-28	1.079	1.276e-09	0.5194	0.006457	0.2688	0.1673	15.2	13	12	16.4	17.4	18.5	6.5	5.8	5.4	4.8	4.5	4.3	5.4	6.7	6.7	19.5	19	18.9	7.7	14.6	13.3	17.6	16.3	14.8	9.8	9.5	21.2	17.4	19.5	13.6	14.9	15.8
ENSMUSG00000043252	Tmem64	protein_coding	2878	0.8868	3.846e-15	0.4064	0.0008098	0.0221	0.9305	1.077	7.705e-18	0.01745	0.9634	0.3371	0.008497	35.2	32.2	30.3	18.7	20.8	17.8	14.1	13.2	10.1	16	14.2	13.7	4.6	5.4	5.3	34.3	35.6	36.7	22	27.3	27	43.4	39.8	40.7	28.9	33.4	35.5	30.6	33.1	15.3	13.7	15.7
ENSMUSG00000009681	Bcr	protein_coding	822.4	-0.1086	0.5483	0.6944	8.44e-08	0.2978	0.05277	1.077	1.077e-15	0.01113	0.9804	-0.008736	0.9705	4.2	3.4	3.4	2.5	2.9	2.3	4.2	3.4	3.1	3.8	3.6	3.4	4.3	5	4.9	2.6	2.3	2.3	3.9	4.3	4.2	4	3.5	3.4	7.3	8	4.2	3.4	3.7	4	4.6	4.7
ENSMUSG00000039542	Ncam1	protein_coding	1763	1.174	2.776e-09	2.006	2.935e-26	0.5981	0.009355	1.076	2.136e-06	0.31	0.3491	0.4835	0.03345	10.1	7.9	5.4	5.6	6.2	4.9	0.9	0.8	0.4	3.1	3.1	2.3	1.9	2.2	1.9	12.6	12.8	12.9	16.3	27.8	25.3	11.5	11.6	10.1	5.9	6.3	10.2	10.3	8.9	4.6	4.9	3.6
ENSMUSG00000029233	Srd5a3	protein_coding	238.2	-0.0651	0.824	0.01671	0.9628	0.4464	0.05715	1.075	1.726e-07	0.1185	0.7804	0.3865	0.06948	2.4	2	2.5	1.9	1.9	1.9	2.4	2.1	2.1	1.2	1.2	0.8	1.5	1.7	1.8	2	1.9	1.6	2.2	2	1.6	3	3.2	2.7	1.9	2.6	2.5	2.3	2.5	1.4	1.1	1.8
ENSMUSG00000033577	Myo6	protein_coding	672.4	0.1482	0.5224	0.06408	0.8091	0.6482	0.0006323	1.074	1.953e-08	0.301	0.2738	0.7069	9.418e-05	1.8	1.7	1.3	1.7	2.2	2.1	3.4	2.8	2.7	1	1	0.8	3.3	3.6	4.2	2.3	2.1	2.3	1.4	2.3	2.5	2.5	3.1	2.5	1.9	2.1	2	2	2.1	1.3	1.5	1.6
ENSMUSG00000034708	Grn	protein_coding	2031	-0.4588	0.0009999	-0.6791	2.886e-07	0.4955	0.0007719	1.074	1.932e-13	-0.07809	0.8014	0.4451	0.001945	33.6	26.4	30.2	31.8	34.1	29.7	17.4	15.9	14	11.6	9.9	9.6	10.6	11.4	13.6	24.2	22.6	22.4	17.5	20.8	21.1	48.3	40.1	34.8	21.1	23	31.8	25.4	28.3	14.2	14	15.9
ENSMUSG00000026688	Mgst3	protein_coding	413.7	0.9145	1.835e-06	0.6515	0.001069	0.3504	0.1679	1.074	3.462e-07	0.06969	0.8928	0.6245	0.002341	13.8	10.6	14	10.4	10.1	10.5	15.1	13.2	14.8	7.3	7.9	7.5	18.9	21.8	22.5	23.1	19.4	16.6	13.8	18.2	17.4	23.2	20.3	15.7	17.3	15.3	12.3	10.4	17	10.4	7.6	11.1
ENSMUSG00000038816	Ctnnal1	protein_coding	2442	0.782	1.941e-11	1.671	6.194e-51	0.1872	0.2458	1.074	1.488e-17	0.4472	0.001247	0.1307	0.4146	8.5	6.5	5.6	7	8.4	7.6	14.8	13.6	12.5	12.1	11.4	10.4	8.1	9.9	8.1	13.3	12.8	13.6	23.2	26.6	24.1	7.2	7.8	7.7	22.2	25.7	9.3	9.5	9.6	12.3	13.1	13.1
ENSMUSG00000039552	Rsph4a	protein_coding	204.3	0.247	0.2792	0.625	0.001131	0.05968	0.8781	1.074	7.418e-08	-0.4827	0.06897	-0.09216	0.7485	2.5	2.1	1.6	2.6	2.3	2.6	1.7	1.3	1.6	1.8	1.8	2.1	0.1	0.1	0.1	3	3	2.8	3	4.6	3.9	1.9	2	2.2	3.4	4.7	1.3	1.6	1.7	2.1	2.1	1.7
ENSMUSG00000030272	Camk1	protein_coding	129.8	-0.2715	0.2617	-0.577	0.008214	0.7611	0.000109	1.073	5.58e-08	0.6182	0.01051	0.9579	9.423e-07	0.6	0.6	0.8	0.6	0.8	0.7	0.9	0.9	0.8	0.6	0.7	0.7	0.6	0.6	0.6	0.6	0.6	0.5	0.3	0.5	0.6	1.4	1.2	1.2	1.5	1.4	0.9	1.1	1	1.2	1.2	1.1
ENSMUSG00000030722	Nfatc2ip	protein_coding	1725	0.05569	0.7633	-0.5381	1.099e-05	-0.02359	0.9294	1.072	1.629e-16	0.229	0.2039	0.5974	9.206e-07	33	26.6	26.7	17.8	21.2	20	8.2	7.9	6.2	11	10.6	10.8	5.4	7.1	6	20	20.1	21.3	12.2	14.4	14.1	44.1	44.5	42.8	24.2	21.6	36.7	31.1	34	10.9	9.1	11.9
ENSMUSG00000047412	Zbtb44	protein_coding	2714	0.2977	0.009469	0.3003	0.008183	0.7359	3.61e-12	1.072	5.202e-21	0.2254	0.136	0.2994	0.01083	16.2	13.2	13.5	9.7	11.2	11.7	5.7	5	4.9	6.3	5.6	6.5	3.5	3.5	3.7	12.8	12.9	14.5	11.2	14.5	14.6	18.2	17.5	17.3	12.5	13.4	17.6	16.6	16.2	10	10.2	10.4
ENSMUSG00000023048	Prr13	protein_coding	245.3	0.5292	0.005407	0.506	0.008036	0.9184	2.423e-06	1.072	1.498e-07	0.3837	0.1492	0.3338	0.1245	6.1	4.5	6.6	5.9	7.2	5.9	4.7	3.4	3.7	2.8	2.7	2.4	4	4.4	5.8	9.7	8.9	9	8.3	9.8	9.2	8.3	7.4	5.5	5.5	5.7	8.3	6.6	7.2	4.8	4.8	5.5
ENSMUSG00000032446	Eomes	protein_coding	494.8	2.126	2.904e-20	1.876	5.129e-16	1.007	9.827e-05	1.072	0.0001232	1.685	2.302e-12	-0.2616	0.414	2.8	2.6	5.4	1.8	2.7	2.5	2.1	1.7	1.7	1.6	1.2	1.5	0.4	0.5	0.6	11.1	10.1	11.4	5.6	11.7	10	3.2	2.7	2.7	2.7	3.5	13.3	11.3	10.3	2.7	2.9	3.3
ENSMUSG00000022687	Boc	protein_coding	105.6	2.022	7.197e-12	1.965	2.807e-11	0.957	0.001428	1.069	0.0007033	0.9333	0.01172	0.4019	0.2976	0.5	0.3	0.5	0.3	0.3	0.3	0.8	0.8	0.5	0.8	0.9	0.4	1.3	1.6	1.4	1.3	1.3	1.5	0.8	1.6	1.5	0.6	0.5	0.5	1.4	1.6	0.8	0.6	0.9	1.4	1.3	1.4
ENSMUSG00000030499	Kctd15	protein_coding	463.2	0.9748	2.756e-08	0.9177	1.7e-07	0.245	0.3605	1.067	7.939e-08	0.3098	0.2707	0.6346	0.0007814	4	2.7	5.5	3.5	3.5	3.3	4.8	4.3	3.3	2	1.8	1.4	2.8	3.1	2.6	6.9	6.9	6.7	6.7	6.1	6.9	6.9	6.1	5.3	3.8	3.7	5.4	4.6	4.6	2.2	2.2	1.9
ENSMUSG00000036503	Rnf13	protein_coding	737.4	0.3423	0.1013	0.5061	0.008879	1.019	1.256e-08	1.066	6.461e-08	0.7201	0.0003035	0.3012	0.1663	3.6	2.9	1.6	1.8	1.9	1.7	2.4	2	2	2	1.9	1.8	2.1	2.5	2.2	2.3	2.2	2.4	1.9	3	2.9	3.5	3.7	3.2	4	4.1	4.5	4.7	4.8	3.8	4.1	3.8
ENSMUSG00000032300	1700017B05Rik	protein_coding	1080	0.5985	8.188e-05	0.6032	6.29e-05	0.4582	0.005269	1.066	1.621e-11	0.04161	0.9209	0.07974	0.7152	8.5	6	7.6	4.5	5.8	4.7	9	7.9	7.9	6.1	5.6	5.3	11.9	13.2	12.5	8	6.9	7.9	7.5	7.5	7.9	9.1	7.6	6.7	10.9	13.2	8.9	6.8	7.2	7.2	7.2	9.1
ENSMUSG00000001985	Grik3	protein_coding	2142	1.285	2.526e-15	0.3995	0.03091	0.8359	1.034e-06	1.066	8.066e-09	0.2178	0.467	0.07659	0.763	12.5	9.2	10.5	4.6	5.5	4.9	7	6.7	6.4	7.2	6.5	6.5	4.1	5.1	5.1	12.4	11.9	13	4.2	8.3	7.5	12.6	10.8	10.6	14.4	14.3	13.8	11.2	12.6	11.3	11.8	13.3
ENSMUSG00000033060	Lmo7	protein_coding	1746	1.863	9.208e-52	1.974	3.954e-58	0.7447	1.053e-08	1.065	2.205e-14	0.7031	2.707e-07	0.009039	0.9701	5.4	4.3	3.5	2.9	2.8	2.8	1.3	1.1	1.3	4.4	4.2	3.4	1.7	2.2	1.9	10.7	10.1	10.6	9.6	12.3	12	4.4	4.7	4.2	7.9	9.1	7.4	7.3	7.1	7	6.7	6.7
ENSMUSG00000032085	Tagln	protein_coding	340.2	-0.3266	0.5738	0.05531	0.9412	0.1201	0.8911	1.064	0.02845	0.07839	0.9557	-0.7277	0.1861	0.2	0.2	0.7	0.5	0.5	0.5	33.5	27.3	21.7	0.3	0.3	0.7	35.5	48.3	34.3	0.5	0.4	0.3	0.4	0.4	0.7	0.1	0.2	0.2	1	1	0.2	0.3	0.5	0.3	0.3	0.9
ENSMUSG00000032652	Crebl2	protein_coding	119	-0.2921	0.2264	0.5737	0.005573	0.5741	0.008492	1.062	1.498e-07	-0.1545	0.7273	0.5318	0.01237	0.6	0.8	0.7	0.7	0.6	0.7	0.6	0.5	0.4	0.5	0.6	0.7	0.5	0.6	0.5	0.7	0.5	0.5	1.1	1.1	0.9	1.1	1	1.1	1.2	1.3	0.7	0.5	0.7	1	0.8	0.8
ENSMUSG00000038208	Pgap3	protein_coding	129.2	0.07796	0.8514	0.1938	0.592	0.346	0.3499	1.062	0.0002219	0.3072	0.5239	0.4867	0.1056	2	1.2	1.7	1.4	1.1	1.2	1.5	0.9	1.3	1.1	1.3	1	1.1	1.4	1.3	1.3	1.3	1.2	1.3	1.5	1.4	2.3	2.4	2.1	2.5	2.4	2.8	1.3	2	1.6	1	1.7
ENSMUSG00000040811	Eml2	protein_coding	1045	0.1011	0.6073	0.1876	0.2735	0.1828	0.3692	1.062	1.805e-12	0.009355	0.9853	0.2227	0.1997	12.7	8.7	8.9	9.9	11.3	11.5	10.7	7.3	8	9.3	8.7	7.9	14.5	17.8	14.9	12.2	10.9	12.2	11.5	13.6	12.4	12.6	12.1	11.1	18.1	18.3	10.4	9.9	10.5	9.5	9.6	10.3
ENSMUSG00000021319	Sfrp4	protein_coding	95.73	1.299	1.042e-07	0.851	0.001085	0.2736	0.415	1.061	1.238e-05	-0.1373	0.8137	-1.484	1.019e-08	0.9	0.8	0.4	0.4	0.5	0.5	1	0.7	0.9	0.9	0.7	0.9	1.6	1.3	1.3	1.5	1	1.2	0.7	1	0.9	0.3	0.3	0.2	1.8	1.8	0.7	0.7	0.7	1.1	0.8	1.1
ENSMUSG00000031591	Asah1	protein_coding	2162	0.1043	0.5869	-0.4543	0.001651	0.6311	1.21e-05	1.061	1.703e-12	0.1716	0.4975	0.3123	0.04908	29.1	27.4	21	24.3	27.6	25.3	26.6	26.5	21.1	15	15.1	14.2	21.1	20.7	20.6	28.2	26.9	28	13.7	21.8	20.7	33.1	33.4	30.5	29.4	32.9	26.9	28.4	32.6	22.4	22.3	24.3
ENSMUSG00000021190	Lgmn	protein_coding	1200	0.7922	1.524e-07	0.5922	0.0001299	1.486	2.825e-24	1.06	2.443e-10	1.326	1.171e-18	0.5709	0.0004672	15.3	12.5	9.6	15.2	16.8	16.9	10.6	9.9	10.8	8.6	8.3	8	20.2	23.2	35.6	29.5	27.6	28.3	24.6	24.8	24.8	20.2	19.2	17.6	17	18.1	32.1	31.6	33.1	23.5	22.4	25
ENSMUSG00000023043	Krt18	protein_coding	675.1	0.7047	0.007664	1.171	1.757e-06	1.15	2.633e-06	1.06	8.797e-05	0.8147	0.006932	-0.2171	0.5377	3.7	2.2	2	3	3.7	2.2	61.7	54.8	39.8	3.1	3	3.6	98.2	115.5	108.5	5	5.1	4.8	6.6	8	6.2	2.8	2.1	2.1	6.9	6.8	3.4	4.1	7.1	6.1	6.5	9.5
ENSMUSG00000026380	Tfcp2l1	protein_coding	14680	-0.02524	0.9202	-0.0655	0.7697	0.5951	0.000186	1.059	1.149e-10	-0.002116	0.9982	0.3193	0.06371	121	103.7	87.9	67.6	75.3	73.5	20	17.4	13.1	18.6	17.6	19.8	2.1	2.8	2.5	68.8	71.1	72.6	52.3	80	74.3	137	134.8	119.6	40.1	38.4	115.7	98.5	98	28.4	26.8	29.8
ENSMUSG00000026796	Fam129b	protein_coding	1690	0.4619	0.001092	0.176	0.2899	0.9215	7.806e-12	1.057	8.293e-13	0.2398	0.2536	-1.01	3.081e-14	20.1	15.7	16.6	15	16.6	12.9	8.5	6.9	7.6	8	7.3	6.8	9.7	10.9	12.9	22.2	19.3	20	15.7	17.2	17.5	9.6	8.6	7.6	14.4	16.5	23.2	18.1	21	13.3	13.4	15.4
ENSMUSG00000028962	Slc4a2	protein_coding	616	0.7878	3.246e-07	0.1943	0.3149	0.6598	7.162e-05	1.057	4.587e-10	0.08355	0.8188	0.1508	0.4608	4.2	3.1	3.3	2.3	2.3	2.2	3	2.6	2.2	1.5	1.5	1.1	2	2.3	2.1	4.2	3.9	3.9	2.5	3	2.3	4.5	3.9	3.5	2.7	3.2	4.3	3.2	4	2.3	2	2.4
ENSMUSG00000003153	Slc2a3	protein_coding	41640	0.3457	0.02185	0.1212	0.5085	1.11	1.11e-16	1.056	2.508e-12	0.4979	0.001574	0.1328	0.4739	270.6	224.8	190.7	215	230.6	200.6	349.9	309.4	240.6	110.6	103.7	88.1	73.6	87.2	98.8	276.6	264.2	282.8	262.8	226.1	214.5	272.6	248.7	232	206.3	216.5	353.2	304.1	316	214	216.8	228
ENSMUSG00000041390	Mdfic	protein_coding	367.6	-0.2784	0.2596	-1.231	1.258e-09	0.8996	2.032e-05	1.055	2.705e-06	0.2319	0.5248	-0.5227	0.01676	4.4	4	2.7	1.7	2	1.5	0.9	0.6	1.1	1.1	1	0.9	0.6	0.9	0.6	1.6	1.4	1.3	0.9	0.7	0.6	2.2	3.1	2.5	2.2	2	4.3	4.8	4.2	1.7	2	1.9
ENSMUSG00000040616	Tmem51	protein_coding	133.5	0.5617	0.00214	-0.3656	0.07443	1.97	1.278e-19	1.055	4.114e-05	0.9818	1.832e-07	0.4506	0.02656	2.7	2.7	2.7	3.4	3.5	3.2	1.6	1.4	0.8	0.4	0.5	0.6	2	1.9	2.1	5.5	4.7	4.7	2.1	2.9	2.9	3.7	4	3.4	1.1	1.1	5.4	5.2	5.6	2.1	2.2	2.1
ENSMUSG00000018821	Avpi1	protein_coding	1235	-0.4953	5.265e-06	0.1178	0.386	0.2473	0.05003	1.055	8.772e-22	-0.07481	0.7598	0.2095	0.1001	39	29.8	29.7	35.7	35	37.8	35.7	30.5	27.7	46.5	47.9	39.7	17.5	18	17.2	25.8	25.8	25.3	37.9	40.2	40	39.5	39.8	36	96	91.3	34	29.8	31	54.8	50.2	54.5
ENSMUSG00000022895	Ets2	protein_coding	814.2	0.4734	0.00418	0.3967	0.01901	0.7832	3.411e-07	1.055	1.347e-10	0.51	0.004531	0.2049	0.2879	7.8	6.9	6.7	4.2	4.1	3.5	4.3	4.3	3.3	5.7	4.9	5.5	5.1	4.9	4.8	6.1	5.4	4.9	3.6	6	6.1	8.4	8.3	8.2	10.7	12	10.8	10.9	9.2	9.7	8.9	9.3
ENSMUSG00000067702	Tuba3a	protein_coding	1079	0.3159	0.1381	-0.2114	0.3582	-0.2413	0.3459	1.054	9.909e-08	-0.5174	0.02219	0.2491	0.271	41.1	31.3	22.4	15.8	19.2	15.6	12.1	10.4	7.2	42	41.8	33.1	14.4	15.5	12.8	18.1	24.5	20.8	15	14.8	13.9	39.5	36.8	37.9	80.7	85.3	25.6	22.6	18.5	36.7	32.4	29.4
ENSMUSG00000018593	Sparc	protein_coding	4029	-0.2986	0.226	0.4238	0.06233	0.8047	0.0002004	1.054	4.575e-06	0.5053	0.05877	0.04637	0.8904	52.3	42	39.9	31.7	32	25.8	19.6	18.1	17.2	31	30.2	31.2	31.7	37.3	59.7	24.9	23.5	23.9	42.4	39.6	38.9	49.1	49.6	40.2	63.1	68.2	56.9	56.8	78.7	40.8	44.9	78.3
ENSMUSG00000001999	Blvra	protein_coding	140.2	0.4491	0.02469	0.4156	0.04262	0.7707	2.169e-05	1.051	6.818e-09	0.5454	0.01031	0.4181	0.03153	2.3	1.9	2.2	1.5	1.5	1.6	1.7	1.7	1.6	1.3	1.3	1.8	2.2	2.3	2.2	2.3	1.9	2.2	2.2	2	1.9	3	2.8	2.8	3.2	3	2.4	3.2	3.5	2.5	2.7	2.5
ENSMUSG00000052837	Junb	protein_coding	134.3	0.3443	0.4169	1.965	2.248e-10	-0.2587	0.6068	1.051	0.001664	0.08603	0.9291	-0.4098	0.3387	0.4	0.5	1.1	0.5	0.6	0.4	8.3	9.2	6.7	1.4	0.8	0.9	6.2	8.9	7.6	0.4	0.7	0.9	2.4	2	2.2	0.5	0.5	0.4	2.1	2.3	1	0.5	0.4	0.9	0.6	0.9
ENSMUSG00000022565	Plec	protein_coding	2587	1.298	2.395e-31	1.961	1.306e-71	0.1946	0.2137	1.049	2.286e-17	0.04298	0.8917	0.1504	0.3187	4.1	3.1	3.7	2.2	2.7	2.4	7.3	6.4	6.6	3.8	3.6	3.7	9	10.7	10	6.2	5.9	5.9	10.3	9.1	9.1	4.4	4.2	3.6	7.7	7.7	4.3	3.3	3.6	4	4	4.7
ENSMUSG00000026131	Dst	protein_coding	16460	0.5824	0.001122	0.5632	0.001523	0.649	0.0004075	1.048	3.846e-08	0.01324	0.982	0.2182	0.3189	22.3	16.7	11.8	12.2	13	13.1	14.1	11.8	10.2	9.3	9.2	7	14.5	16.2	13.3	20.2	19	18.5	14.7	21.5	20.7	20.3	21.1	17.9	18.3	17.3	16.9	17	17.5	12.5	14.9	12.9
ENSMUSG00000032702	Kank1	protein_coding	444.4	0.3364	0.02001	0.1525	0.3655	0.7582	4.049e-07	1.047	6.451e-12	0.05918	0.8654	0.1896	0.2603	3.5	2.6	2.1	2.9	3.1	2.7	3	2.7	2.6	0.9	0.9	1	4.2	4.4	4.5	4	3.5	3.6	3.3	3.1	3.4	3.4	3.5	2.8	2	2	3.1	2.9	2.8	1.6	1.7	1.6
ENSMUSG00000025856	Pdgfa	protein_coding	1947	0.3715	0.009695	-0.147	0.3855	0.527	0.0002808	1.046	8.652e-13	-0.1506	0.5538	-0.8179	7.385e-10	43.1	35.7	43.8	29.3	31.4	29.4	13.2	13.3	10.5	14.2	11.8	11.7	0.9	0.5	0.8	37.4	37.5	42	23.2	29.2	28.9	25	21.5	22.5	25.3	27.1	44	32.8	33.6	18.9	17.6	18
ENSMUSG00000024059	Clip4	protein_coding	144.9	-0.7206	0.005258	-0.3192	0.2813	0.6661	0.01753	1.046	0.0001214	-0.3501	0.4086	-0.04121	0.9206	1.7	1.3	2.1	1.3	1.6	1.9	1.6	1.3	1	0.8	1	1	1.1	1.1	1.2	1.1	0.8	1.1	1	1.3	1.6	1.9	1.6	1.3	1.8	2.3	1	1.3	1.5	1.3	1.9	1.5
ENSMUSG00000038963	Slco4a1	protein_coding	257.3	0.9704	2.592e-06	2.052	1.243e-26	0.5619	0.01413	1.045	1.43e-06	0.4338	0.1339	0.3803	0.1103	1.5	1.3	1.6	1	1.1	1	1.2	1	1	1.1	1.2	1.3	3.9	3.9	3.6	2	1.8	2.3	3.2	5.2	4.8	2.1	1.6	1.9	2.2	2.8	2	1.8	2	1.4	1.7	2.2
ENSMUSG00000020654	Adcy3	protein_coding	474.3	1.105	4.651e-12	1.392	5.619e-19	0.528	0.003034	1.044	1.614e-09	-0.006853	0.9916	-0.6586	0.0001133	3.7	2.3	2.7	1.9	1.7	1.6	3.2	2.9	2.7	2.3	2.1	1.5	3.1	3.3	3.2	3.7	3.7	3.7	3.8	5.2	4.7	1.7	1.7	2	4	4.3	3.1	2.6	3	3	2.8	2.9
ENSMUSG00000039159	Ube2h	protein_coding	458.4	-0.5257	0.0008136	-0.02845	0.9117	0.3707	0.05067	1.043	3.362e-10	-0.1138	0.7333	0.274	0.1273	4.3	4.1	4.8	4.1	4.5	5.3	4	4.2	2.4	1.9	1.8	2.3	2.4	2.9	2.6	2.9	3.4	3.4	4.6	4.4	4.8	5.3	5.4	5	4.2	4.2	4.5	3.8	3.7	2.6	2.7	2.5
ENSMUSG00000040231	Syngr4	protein_coding	21.64	1.196	0.01424	0.7627	0.1527	0.4987	0.4421	1.043	0.04207	-0.1594	0.8971	0.3569	0.5604	0.8	0.8	0.3	0.2	0.8	0.4	0.7	0.2	0.5	0.7	0.8	0.6	1.1	0.7	0.6	1.2	1.2	1.4	0.6	0.7	1.3	1	0.7	1.2	1.6	1.8	0.2	0.8	0.8	1.4	1.2	0.6
ENSMUSG00000038886	Man2a2	protein_coding	507.7	0.1231	0.5945	-0.1919	0.3621	0.436	0.03038	1.043	1.498e-08	0.2049	0.5031	-0.008498	0.9782	2.6	2.1	2.1	2.1	2.1	1.8	2.3	1.9	1.8	1.1	1.1	0.9	1.2	1.5	1.6	2.4	2	2.2	1.4	2	1.9	2.5	2.4	1.9	2.2	2.1	3	2.3	2.6	1.3	1.3	1.6
ENSMUSG00000027712	Anxa5	protein_coding	296.4	1.38	6.759e-13	0.9271	3.436e-06	0.6594	0.002899	1.042	1.741e-06	0.06569	0.9085	1.089	5.381e-08	4.2	3.8	2.4	2.8	4.8	3.1	16.8	15.3	12.3	3.3	2.8	2.5	6.8	7.4	8.5	9.5	9.2	10	5.3	8.1	7.5	8.6	7.7	7.2	5.7	6.2	4.2	3.7	3.6	4.2	4.4	5
ENSMUSG00000023186	Vwa5a	protein_coding	425.4	1.048	5.589e-08	0.5667	0.006377	0.8026	0.000149	1.042	2.136e-06	0.6887	0.002836	0.4601	0.04121	2.6	2.2	1.3	1.9	2.8	1.9	6.9	7.7	5.8	1.5	1.1	1.2	5.5	5.2	4.9	4.9	4.8	4.2	3.3	3.4	3.3	3	3	3	2.4	2.9	2.9	3.2	4.3	2	2	2.7
ENSMUSG00000030672	Mylpf	protein_coding	2479	0.6242	1.105e-06	-0.5217	6.32e-05	-0.5134	0.0002078	1.041	5.473e-14	-0.6553	1.399e-06	0.4651	0.000607	136.8	109.9	100.9	83.5	98.3	97.5	125.7	108.5	92.9	56.7	68.7	71.5	1.5	1.8	1	141.2	141.9	149.7	58.2	71.9	64.1	162	162.8	158.3	139	134	70.2	71.8	78.3	47	42.2	48.2
ENSMUSG00000001100	Poldip2	protein_coding	3125	0.4543	3.172e-05	0.6669	1.535e-10	0.735	2.265e-12	1.04	5.238e-20	0.4133	0.0006578	0.007922	0.9685	32.1	24	26.9	25.3	27.4	24.7	22.3	22.8	21.4	25.4	25.7	27	18.4	19.3	19.7	36.1	35	35.3	34.1	46.7	42.7	30.3	27	26.2	52.5	55.3	38.2	35.5	37.2	43.7	40.8	45.9
ENSMUSG00000032068	Plet1	protein_coding	122.8	3.186	2.6e-34	2.168	1.199e-15	1.559	2.957e-14	1.039	1.161e-05	1.764	1.242e-12	0.6205	0.02985	0.8	1	0.9	0.4	0.6	0.4	0.3	0.2	0	2.5	2.4	1.9	0.4	0.5	0.3	4.9	4.7	4.6	1.7	2.7	2.6	1.5	1.3	1.5	4.8	4.9	2.6	2.9	4.1	6.6	6.7	7.4
ENSMUSG00000037579	Kcnh3	protein_coding	151.4	0.3237	0.2254	1.325	4.6e-10	0.3385	0.3306	1.039	6.962e-05	-0.1283	0.7971	-0.448	0.0719	2.6	2.2	3.9	1.6	1.6	1.4	0.2	0.4	0.3	0.5	0.5	0.8	0.2	0.1	0.2	1.9	2.2	1.6	3.5	4.3	3.9	2.2	1.9	1.8	1.2	1.4	2.6	2.5	2.4	0.8	0.9	0.7
ENSMUSG00000049922	Slc35c1	protein_coding	112.7	1.057	6.355e-05	0.6616	0.01955	0.7581	0.009086	1.037	0.0003259	0.4989	0.2066	0.3898	0.2258	1.3	1	0.8	1.2	1	0.7	1.1	0.9	0.8	1	0.9	0.6	1.1	1.3	1.1	2.1	1.9	2.1	1.2	1.8	1.6	1.7	1.2	1.4	1.5	2.2	1.5	1.2	2	1.2	1.7	1.6
ENSMUSG00000038387	Rras	protein_coding	225.8	0.2117	0.3652	-0.4881	0.01733	0.811	3.831e-05	1.036	3.093e-07	0.2824	0.3734	-0.3736	0.09318	8.2	5.3	4.4	5.7	7.5	6.3	13	9.8	10.5	4.2	3.6	3.7	17.3	19.5	21.2	7.6	7	8.2	4.5	4.7	4.7	5.3	4.7	4.3	6.9	9.1	7	7.7	7.9	7.4	6.2	6.8
ENSMUSG00000047501	Cldn4	protein_coding	1989	0.727	2.511e-07	0.3451	0.02546	-0.3354	0.05782	1.034	2.821e-11	0.279	0.1875	1.202	1.604e-18	32.9	27.2	29.7	34.3	34.1	30.6	78.6	66.6	55.4	18.7	18.5	16.1	56.7	66.7	67.5	57.1	54.6	53	34.8	49.3	42	78.3	72.5	58.1	34.7	38.7	39.9	34.4	35.1	13.9	12.7	15.4
ENSMUSG00000038793	Lefty1	protein_coding	2501	-2.069	4.3e-34	-2.477	1.715e-48	-0.8535	2.655e-05	1.032	6.603e-07	-1.645	1.307e-20	0.5489	0.005174	114.3	84.6	77.3	108.3	115.2	104.8	151.7	153.1	119.2	10	8.8	5.8	12.3	13.8	11.1	23.3	29.2	23.5	18.5	19.8	18.6	147.2	132.9	127.7	14.7	19.4	33.2	28	25.4	4.2	3.4	5.8
ENSMUSG00000038521	C1s1	protein_coding	91.41	0.1808	0.706	0.2466	0.5808	0.9215	0.01114	1.032	0.005839	0.4368	0.4472	0.7914	0.02867	1.2	1.1	0.8	1.1	1	0.7	0.6	0.5	0.4	0.9	0.7	0.9	0.5	0.7	0.3	1.1	0.9	1.1	1.9	0.8	0.6	2	2.2	1.6	1.6	2	1.3	1.5	1.6	1.6	1.8	1.5
ENSMUSG00000003032	Klf4	protein_coding	1392	1.938	2.677e-44	1.641	6.886e-32	0.8453	2.388e-08	1.032	2.849e-10	0.7284	3.253e-06	0.305	0.07602	19.1	15.3	17.6	11.4	12.4	9.1	5.4	4.9	3.8	6.9	6.7	6.1	0.8	0.8	0.8	42.9	40.6	44.3	28.8	38.3	36.7	23.6	21.9	18.7	13.6	13.6	35.1	24.5	27.1	11.9	11.6	12.2
ENSMUSG00000034520	Gjc1	protein_coding	1703	0.7467	2.901e-15	0.6227	7.046e-11	1.126	1.912e-31	1.029	8.742e-22	0.2905	0.01871	-0.3704	0.0004562	17	12.9	13.3	14.5	14.8	14.1	10.1	9.3	9.6	5.4	5.5	5.1	2.1	2.4	2	24.8	23.6	24.7	20.6	23.4	23	12	11.3	10.3	10.7	11.3	18.2	17.1	18	11.7	11	12.5
ENSMUSG00000020733	Slc9a3r1	protein_coding	2231	0.6669	1.539e-07	0.673	9.204e-08	0.2832	0.06953	1.026	6.663e-14	0.2613	0.1602	-0.4746	0.0004979	41.3	31.3	43.8	35.5	32.8	33.5	54.2	49.4	47.9	37.8	34.2	37.6	36	43.1	48.1	56.2	52.5	53.7	60	50.2	52.7	31	26.4	25.5	69.5	80.6	51.9	41.6	45.5	41.3	45.2	47.1
ENSMUSG00000055053	Nfic	protein_coding	406.7	0.2409	0.2748	-0.05055	0.862	0.3017	0.2066	1.026	1.397e-07	-0.3702	0.1513	-0.5917	0.002005	3.4	2.9	4.2	2.1	2.5	2.1	1.1	1.2	0.8	2.1	1.8	2.1	1.5	1.7	2	2.8	2.4	2.6	1.7	2.3	2.4	2.6	2	2.1	3.9	4.4	3.2	2.5	2.2	2.3	2.4	2.8
ENSMUSG00000101856	1700096K18Rik	lincRNA	43.21	0.74	0.04724	1.036	0.003134	0.8821	0.01998	1.026	0.006385	0.09494	0.9187	0.04282	0.9402	1.5	0.9	1.7	0.7	0.8	0.9	0.3	0.4	0.5	0.7	0.8	0.7	0.6	0.4	0.8	1.6	1.2	1.5	1.5	2	1.8	1.8	1.2	1.1	1.7	1.5	2.1	1.2	1.1	1.4	1.7	1.1
ENSMUSG00000019822	Smpd2	protein_coding	559.5	-0.2636	0.06989	0.08758	0.6258	0.3341	0.01799	1.025	7.845e-16	0.02186	0.9558	0.254	0.07355	6.3	5.4	5.8	3.9	3.8	3.4	3.6	2.5	2.6	4.9	4.5	4.3	2.6	2.7	3.2	3.1	3	3.1	3.7	4.1	4	7.7	7.1	6.2	8.8	10	6.2	5.8	5.8	6.2	5.5	5.6
ENSMUSG00000031642	Sh3rf1	protein_coding	430.6	0.6017	0.0005982	0.2232	0.2856	0.7891	4.992e-06	1.024	1.841e-08	0.5052	0.01455	0.06885	0.7901	2.2	1.9	1.9	1.5	1.7	1.5	2.7	2	1.9	1.3	1.3	1.4	3.4	3.6	3.3	2.7	2.2	2.5	1.4	2.1	2.2	2.3	2.1	2	2.4	3.1	3.4	2.5	2.8	2.2	2.1	2.6
ENSMUSG00000044337	Ackr3	protein_coding	124.8	-1.236	8.494e-07	-0.6838	0.01025	0.1617	0.7404	1.02	0.000448	-0.201	0.6933	0.7987	0.001384	3.2	2.5	1.7	1.7	1.5	1.7	0.9	1	0.6	0.6	0.6	0.5	0.1	0.1	0.1	0.7	0.6	0.6	1	0.9	1	5.2	4.9	3.3	1.1	1.3	2.7	1.9	2.2	0.7	0.4	0.8
ENSMUSG00000042826	Fgf11	protein_coding	89.85	-0.7582	0.01302	-0.1211	0.7724	1.281	8.861e-07	1.02	0.0004472	0.476	0.209	-0.2523	0.455	1.4	1.1	1.1	0.4	1	0.5	0.9	0.6	1.1	0.5	0.5	0.6	2.7	3.4	3	0.3	0.4	0.4	0.4	0.7	0.6	1	1	1	1	1.4	1.8	1.6	1.7	1.7	1.3	1.4
ENSMUSG00000063450	Syne2	protein_coding	1441	1.675	1.969e-30	1.039	4.534e-12	0.9928	5.144e-11	1.019	1.311e-09	0.4041	0.04363	0.4632	0.006071	2	1.7	1.1	1	1.2	1.1	1.1	1.1	0.9	1.6	1.4	1.2	1.8	2.4	1.9	3.7	3.6	3.4	2.1	2.5	2.3	2.4	2.3	2.1	2.7	3.1	2.1	2	2.4	2.7	2.8	3
ENSMUSG00000011305	Plin5	protein_coding	32.44	-0.111	0.8707	-0.01966	0.9829	0.2367	0.7404	1.019	0.02802	-0.2981	0.751	-0.02833	0.9701	0.3	0.4	1	0.3	0.6	0.3	0.9	0.7	1.2	0.5	0.5	0.6	0.8	1.2	0.9	0.3	0.4	0.4	0.2	0.5	0.5	0.4	0.4	0.5	1.1	1.3	0.5	0.3	0.3	0.7	0.4	0.9
ENSMUSG00000025495	Ptdss2	protein_coding	960.9	0.2936	0.06159	0.0191	0.939	0.5043	0.0009589	1.017	1.971e-11	-0.08181	0.8031	-0.2778	0.09259	9.1	6.5	5.9	6.2	7.5	7.4	6.9	5.6	6.2	4.3	5.2	4	4.1	4.9	4.4	9.3	7.8	8.9	6.7	7.4	7.4	6.2	6.2	5.6	9	9.3	6.7	6.9	6.9	5.8	6.3	7
ENSMUSG00000080627	Gm22677	miRNA	42.36	1.981	6.692e-11	1.536	8.423e-07	1.477	0.000322	1.015	0.02714	0.544	0.3986	0.05788	0.929	5.8	6.5	2.9	10.9	12.2	16.9	10.6	13.8	8.7	2.9	2	3.7	2.2	5.6	2.4	55.7	51.5	64.2	34.9	41.8	48	8.7	3.9	5.4	6.3	6	9	8.6	8.7	8.1	11.7	6.9
ENSMUSG00000070304	Scn2b	protein_coding	172.9	1.298	7.864e-07	-0.4726	0.1375	1.043	9.155e-05	1.015	0.0004908	0.3787	0.3721	0.03559	0.9364	2.3	1.6	1.4	0.9	0.9	0.5	1.3	1.3	1.2	0.8	1	1.2	0.6	0.5	0.5	2.2	1.6	1.9	0.8	0.4	0.4	2.1	1.7	1.6	2	2.2	2.2	2.7	2.1	2	2	2.3
ENSMUSG00000039315	Clnk	protein_coding	41.45	0.4943	0.3294	1.777	6.823e-06	0.3338	0.5318	1.014	0.01078	0.735	0.2433	1.4	0.0007898	0.5	0.3	0	0.3	0.4	0.3	0.3	0.3	0.5	1.7	1.2	1.4	0.6	0.5	0.2	0.5	0.5	0.5	1.3	1.4	1.1	1	1.1	0.8	3.2	3	0.4	0.5	0.8	2.3	1.9	1.1
ENSMUSG00000030276	Ttll3	protein_coding	110	-0.2046	0.6044	-0.09264	0.836	0.6518	0.04403	1.014	0.001068	0.02457	0.9798	0.5805	0.0603	1.4	1.1	0.7	0.6	0.8	0.5	0.4	0.3	0.2	0.7	0.6	0.8	0.4	0.4	0.2	0.6	0.5	0.6	0.7	0.4	0.6	1.9	1.7	1.5	1.3	1.6	0.9	1.2	1.3	0.9	1.3	1.1
ENSMUSG00000021676	Iqgap2	protein_coding	1655	0.7556	9.179e-06	0.4632	0.01012	0.9946	4.107e-09	1.014	6.586e-08	0.4312	0.05063	-0.05642	0.8334	13.2	10.1	7.1	9	10.4	8.3	10	9	10.3	5.8	5.9	5.5	10.8	13.2	12.2	16.6	15.2	15.5	9.2	14.9	14.4	11.1	9.6	8.8	11.5	12	12.9	13.8	14.9	11.3	11	12.4
ENSMUSG00000027546	Atp9a	protein_coding	1052	0.003433	0.9888	0.2195	0.1146	0.6109	1.492e-06	1.012	1.376e-14	0.3162	0.05071	0.261	0.06723	7.4	6	7.3	8.6	8.9	8.3	4	3.4	3.9	4.2	3.8	4.6	2.5	2.9	2.6	9.5	8.4	8	10.1	10	10	9.5	7.9	7.2	7.9	9	9.7	7.7	8.2	6.1	6.2	6.9
ENSMUSG00000059659	Gm10069	antisense	148.1	0.3986	0.1262	0.5818	0.01635	-0.1359	0.729	1.011	1.6e-05	-0.1502	0.7642	0.631	0.007897	1.4	1.3	1	0.9	1.1	0.8	1.3	0.7	1	1.1	1.3	1.4	0.7	1.1	1	1.3	1.1	1.3	1.7	1.5	1.1	2.2	2.2	1.7	2.5	2.7	1.2	1.1	1.1	1.1	1.2	1.1
ENSMUSG00000038967	Pdk2	protein_coding	73.08	-0.1759	0.6664	0.5581	0.07545	-0.01507	0.9815	1.011	0.0006841	-0.2243	0.6963	0.1566	0.6797	1.5	0.9	1	0.8	0.6	0.5	0.8	0.4	0.3	0.6	0.8	0.6	1.1	1.4	1.3	0.7	0.6	0.4	0.8	0.9	1.2	1.3	1.4	1.1	1.2	1.6	1.1	1	0.9	0.7	0.5	0.7
ENSMUSG00000026922	Agpat2	protein_coding	508.2	0.9552	6.575e-09	1.043	1.354e-10	0.1216	0.6658	1.008	1.357e-08	-0.1775	0.5824	-0.09426	0.6932	10.7	7.5	14.3	5.7	6.3	5.2	7.9	6.6	6.8	7.3	7.1	6.5	7.5	9.3	8.9	10.8	11.2	11.7	11	12.9	12	10.8	9.7	9	13	15.4	10.7	8.4	8.9	7.2	7.9	7.7
ENSMUSG00000060733	Ipmk	protein_coding	2443	0.8688	1.42e-24	0.7677	2.59e-19	0.4227	4.857e-06	1.007	5.469e-27	0.3457	0.000754	0.3169	0.001013	12.3	11.3	9.6	9.7	11.8	10.7	10.1	8.8	9.3	10.1	9.7	9.1	8.6	9.9	9.1	19.4	19.7	20.1	17.7	19.1	18.4	14.4	13.7	13.8	18.5	20.5	14.5	13.9	14.4	13.4	12.2	13.4
ENSMUSG00000047821	Trim16	protein_coding	116.1	-2.878	1.172e-25	-2.791	7.857e-23	1.86	1.085e-13	1.005	0.0007922	0.176	0.7522	-2.725	1.612e-25	2.4	2	1.5	1.5	1.4	0.9	0.5	0.3	0.2	0.6	0.6	0.7	0.1	0.1	0.1	0.2	0.1	0.1	0.1	0.2	0.2	0.2	0.3	0.3	1.2	1.5	2.1	2.3	2.4	2.6	2.7	2.1
ENSMUSG00000027309	4930402H24Rik	protein_coding	546	0.3826	0.01121	0.317	0.04097	0.6489	1.457e-05	1.005	5.378e-11	0.2279	0.3356	0.4442	0.003963	2	1.7	1.5	1.9	2	2.1	1.8	1.6	1.4	1.1	1.2	1	1.9	2	2	2.5	2.5	2.8	1.9	2.9	2.6	2.7	2.5	2.2	2.2	2.2	2.1	2.1	2.1	1.8	1.6	1.7
ENSMUSG00000017861	Mybl2	protein_coding	15460	0.3219	0.027	-0.3826	0.006343	-0.08051	0.7369	1.005	3.51e-12	-0.2032	0.3529	0.1448	0.4063	183.2	140.4	143.8	113.1	128.7	110.6	83.8	74.9	73	140.2	129.9	127.6	44	48.1	50.2	153.6	145	142.9	75.5	100.8	93.3	193.7	167.5	156.4	253.4	285.2	139.7	117.8	148.1	113.9	113.2	148.8
ENSMUSG00000035064	Eef2k	protein_coding	685.5	2.119	2.151e-47	1.334	7.367e-19	1.935	1.386e-37	1.004	1.492e-08	1.386	2.167e-20	0.6029	0.0001935	3.4	2.6	2	1.9	1.8	1.4	3.3	2.9	2.9	1	0.8	0.8	1.9	2.6	2.4	8	7.3	6.9	4.3	4.2	4.3	4.5	4.4	3.8	1.6	1.9	8.3	6.9	6.6	3.4	3.4	3.3
ENSMUSG00000066705	Fxyd6	protein_coding	1730	-0.5015	0.02729	-0.3373	0.1624	-0.104	0.7933	1.004	2.107e-05	-0.813	0.0004431	0.4341	0.06943	29.4	23.9	20.6	19.1	21.6	20.5	7.9	6.4	6.1	10.9	11	6.7	11.9	14.4	13.1	14.3	14.1	14.4	10.4	19.4	18.4	34.3	36	30.5	19.6	19.7	12.4	16.9	12.1	7.9	11.4	7.3
ENSMUSG00000048285	Frmd6	protein_coding	480.6	-0.1782	0.3574	-0.5335	0.0008834	0.4166	0.01933	1.004	9.03e-10	0.2929	0.1906	0.3019	0.08426	4.1	3.2	3.4	2.3	3.1	2.7	2.8	2.5	2	2	1.7	1.9	2.5	2.6	2.1	2.3	2.6	2.4	1.6	2.2	1.9	4.7	4.6	3.9	3.8	3.8	4.6	4.4	4.1	2.4	2.8	2.4
ENSMUSG00000021255	Esrrb	protein_coding	12560	0.07724	0.6508	0.124	0.4155	0.5271	2.289e-05	1.004	7.542e-15	-0.1441	0.509	-0.1055	0.5178	142.5	113.9	116.1	90.5	99.7	87.8	39.9	34.7	31.5	48.4	43.7	46	5.5	5	5.5	98.6	95.9	98.9	83.2	114.6	105.4	127.2	117.5	101.5	91.5	94.7	125.2	101.8	110	65.8	66.3	67.7
ENSMUSG00000039910	Cited2	protein_coding	746	0.7368	0.0003863	0.7134	0.0005608	1.144	7.931e-09	1.001	7.715e-06	0.3364	0.2852	-0.422	0.06794	11.6	9.5	18.1	8	9	5.7	11	11.5	9.2	8.9	8	8.3	3.6	4.1	5.6	13.4	12.2	12.7	11.3	13.3	13	11.6	8.9	8	15.8	18.6	19.1	14.2	15.7	18.8	18.6	19.4
ENSMUSG00000070733	Fryl	protein_coding	2775	0.3568	0.02794	0.976	7.092e-12	0.5447	0.0006279	1.001	6.424e-10	0.2065	0.4176	0.2397	0.1824	9.7	7.6	6.4	5.4	6	6	3.7	3.1	2.9	4.8	4.4	4.3	3.7	3.8	3.7	6.4	8.1	7.9	10	12.5	12.2	10.5	10.3	7.4	10.1	8.2	10	9	8.5	6.5	6.8	6.6
ENSMUSG00000053654	Krt42	protein_coding	72.21	-1.738	9.993e-08	-0.6077	0.09764	0.05864	0.932	1.001	0.007312	-0.9062	0.06795	0.3903	0.3851	1.1	1.1	0.4	2.2	2.9	3.6	0.7	0.5	0.2	2.9	2.6	1.4	0.1	0.2	0.1	0.8	0.8	0.8	2	1.9	1.7	1.1	1.8	1	5.5	4.6	0.2	0.4	0.8	2.4	2.4	2.5
ENSMUSG00000055799	Tcf7l1	protein_coding	681.1	-0.1962	0.5833	-2.487	8.937e-23	0.408	0.2389	1	0.0007896	-0.4059	0.33	-0.2998	0.3651	11.6	8.7	12.9	4.9	5.8	4.5	2.4	2	1.9	8	6.9	5.4	5	6.3	6.5	4.6	4.2	4.5	0.3	1.2	1	10.3	8.9	7.4	12.9	15.4	9.8	7.6	7.4	9.6	8.2	9.4
ENSMUSG00000022754	Tmem45a	protein_coding	135.9	0.1044	0.815	0.2715	0.4692	0.4422	0.2221	1	0.001325	0.05936	0.9447	-0.171	0.6814	2	1.1	0.6	0.9	1.1	1.2	1.6	1.2	0.8	2.2	2.2	2.4	1.1	1.6	1.4	1.2	1.3	1.1	1.2	1.7	1.1	1.1	0.9	1.5	4.2	5.3	1.1	1.8	1.3	3.3	3.4	2.5
ENSMUSG00000006218	Fam131c	protein_coding	41.35	0.4133	0.3911	0.02044	0.9805	0.3696	0.4913	0.9992	0.01519	-0.083	0.9375	-0.4471	0.3335	1.2	1.5	1.8	0.4	0.9	0.8	0.6	0.5	0.2	1.2	1.5	1.2	0.2	0.1	0.3	1.3	0.8	1	0.6	0.9	0.8	1.4	1	0.7	2.2	3.5	1.9	0.9	1.4	2	2	1.1
ENSMUSG00000042745	Id1	protein_coding	137.3	2.645	2.515e-15	3.429	8.992e-26	2.508	5.662e-19	0.9977	0.004377	0.2017	0.8045	-0.6967	0.09494	1	1.1	0.8	0.1	0.7	0.9	6.6	5.6	5.9	2.5	2.4	4	1.2	1.7	1.3	4.7	4.3	5.2	11.3	6.2	7.6	0.9	0.6	0.4	5.7	6.6	0.3	1.5	1.5	17	20.9	16.4
ENSMUSG00000020583	Matn3	protein_coding	126.6	2.236	8.085e-20	1.978	1.546e-15	0.7737	0.00425	0.9959	0.0002336	0.6712	0.06252	0.4629	0.1491	0.8	0.3	0.7	0.7	0.5	0.6	2.6	1.8	1.9	1	0.6	0.8	3.2	4	4	2.9	2.9	2.9	2.5	2.1	2.6	0.8	0.8	0.8	1.5	1.7	0.9	0.9	1	1.2	1.6	1.4
ENSMUSG00000039115	Itga9	protein_coding	857.7	2.652	8.186e-60	3.333	5.058e-95	0.4827	0.008797	0.9952	2.798e-08	0.6198	0.00156	-0.632	0.0005813	2.2	2	2.1	1.1	1.3	0.9	1.8	1.5	1.4	5	4.5	4	1.1	1.2	1.1	6.8	6.9	7.7	8.3	13.8	12.5	1.6	1.3	1.2	9.2	9	3.8	3	3.2	6.5	6.1	6.3
ENSMUSG00000058881	Zfp516	protein_coding	1117	-1.707	5.375e-66	-0.9678	4.55e-22	-0.03167	0.8807	0.9935	4.882e-21	-0.4672	3.084e-05	0.2629	0.01985	7.9	6.7	6.8	5.3	5.7	5.4	4.6	4.2	5.1	5.5	4.9	5.4	5.9	6.6	6.6	1.8	1.6	1.6	2.7	3	2.6	9	8.4	8.3	10.2	10.7	5.3	4.8	5.4	5	4.6	5.7
ENSMUSG00000030284	Creld1	protein_coding	475.2	0.4455	0.00796	0.09697	0.6674	0.3157	0.1099	0.9935	3.352e-09	0.1313	0.6939	0.32	0.07552	5.6	4.6	4.8	3.8	3.4	4	1.9	1.8	2.4	3.4	3.4	3.2	2.4	2.9	2.8	5.4	4.6	5.4	4.8	3.8	3.3	6.9	6.5	5.4	6.6	6.8	6.3	5	5.3	4.6	4.5	3.4
ENSMUSG00000054863	Fam19a5	protein_coding	204.9	1.624	4.317e-13	0.6108	0.01525	-0.4735	0.2449	0.993	0.001009	-1.706	3.24e-09	-1.438	5.095e-08	1.9	1.4	1.9	2.4	2.7	3.4	9.1	7.3	7.2	0.7	0.6	0.4	3.5	4.7	4.3	9.2	8.3	9.8	4.6	4.4	4.2	0.7	0.7	0.3	1.2	1.1	0.7	0.3	0.5	0.5	0.3	0.3
ENSMUSG00000074796	Slc4a11	protein_coding	290.5	0.292	0.1206	1.313	9.091e-18	0.2714	0.2397	0.9906	2.747e-08	0.07282	0.8719	0.2167	0.3188	1.8	1.3	1.5	2.3	2.1	2.2	1.8	1.3	1.7	1.4	1.3	1.2	2.2	2.4	2.2	2.6	2.8	2.7	6.7	5.1	4.9	2	2	1.5	2.4	2.9	1.5	1.7	1.7	1.6	1.7	1.4
ENSMUSG00000032470	Mras	protein_coding	527.5	-1.572	3.237e-11	0.637	0.009883	1.785	1.811e-17	0.9901	7.313e-05	0.1975	0.6588	-1.728	2.749e-16	10.3	8	7.5	1.2	1.5	1.1	0.2	0.3	0.2	2.9	2.6	3.3	0.2	0.1	0.1	0.4	0.4	0.4	1.2	2.7	2.1	2.6	2.8	2.1	6.2	5.8	10.2	9.1	10.5	10.7	10.2	10.5
ENSMUSG00000069808	Fam57a	protein_coding	292.4	2.076	1.796e-25	1.564	1.272e-14	1.198	3.482e-08	0.9897	4.527e-05	1.688	1.926e-15	1.295	1.208e-09	0.8	0.7	0.8	0.9	1	0.8	1.6	1.4	1.3	0.4	0.6	0.6	1.4	1.7	1.5	3.9	3.9	3.7	1.9	3.3	2.8	2.4	1.7	1.9	1	1.1	3.4	2.3	2.3	1.2	1.3	1.3
ENSMUSG00000028480	Glipr2	protein_coding	956.9	0.6073	0.0003642	0.9269	8.981e-09	0.3751	0.05721	0.989	2.841e-08	-0.08578	0.8277	0.9372	6.283e-09	12.5	10.8	17.4	7.1	8.7	8.9	14.9	13.2	14.2	8.7	8.2	11.2	32.3	34.9	33.8	12.1	12.4	13.7	14.9	18.1	14.9	26.7	25.7	24.6	19.1	18.6	12.5	10.5	14.4	10.7	10.9	15.1
ENSMUSG00000031700	Gpt2	protein_coding	2320	-0.6646	1.397e-06	0.02718	0.9067	0.3322	0.03923	0.9876	2.077e-11	-0.1211	0.6688	0.2345	0.1513	22.2	18.1	16.3	10.5	12.4	10.8	11.4	9.8	11.2	15.2	15.2	13.4	17	19.7	18.1	7.3	6.8	7.1	8.3	13.3	12.9	23.2	21.7	22	29.1	29.6	18.6	16.6	17	17.7	18.7	19.1
ENSMUSG00000036854	Hspb6	protein_coding	108.9	0.8439	0.001735	0.2213	0.5339	0.6295	0.0248	0.9868	0.0002318	-0.1202	0.8399	-0.2103	0.5219	2.4	1.8	2.4	1.1	1	0.8	1.5	1.1	1.3	1.6	1.3	1.1	3	2.6	3.4	2.2	1.5	1.5	1.1	1.4	0.9	2.5	1.6	1.5	2.8	2.7	2.4	1.8	1.8	2.3	2	2
ENSMUSG00000022436	Sh3bp1	protein_coding	1101	-1.122	1.388e-12	-0.7477	4.427e-06	0.09081	0.7663	0.9862	5.772e-08	-0.3156	0.1898	-0.1303	0.5638	15.7	12	18	11.6	12.7	13.7	6.7	6.2	5.7	5.3	4.6	5.3	6.8	7.6	8.2	6	5.8	5.5	6.3	8.4	7.8	16.2	14	11.2	9.7	10.5	15.3	10.3	10.8	5.2	5	5.9
ENSMUSG00000102982	Gm38319	TEC	38.58	0.2437	0.6263	-0.159	0.7696	0.7029	0.1262	0.986	0.01957	-0.1636	0.8576	0.3486	0.4564	1.7	1.7	0.2	1.4	1.2	1.1	0.9	1	0.3	0.8	0.9	0.7	0.7	0.6	0.7	2	1.2	1.2	0.7	1.5	1.1	1.9	1.9	1.7	1.4	1.8	1.4	1.1	1.3	1.7	1.1	1.1
ENSMUSG00000045658	Pid1	protein_coding	647	0.8525	1.541e-10	1.068	2.578e-16	0.9254	2.453e-10	0.9854	3.225e-10	0.1585	0.539	-0.2553	0.1137	3.1	2.8	4.1	2.2	2.9	2.1	5.7	5.2	4.7	0.8	0.9	0.9	2.1	2.7	2.4	4.3	4.2	4.5	4.7	5.4	5.1	2.7	2.7	2.8	1.7	1.7	3.6	3.4	3.9	1.5	1.6	1.8
ENSMUSG00000028488	Sh3gl2	protein_coding	907.2	0.06042	0.7956	-0.7655	3.857e-07	1.085	4.951e-13	0.9848	4.523e-09	0.1983	0.4592	-0.4835	0.002993	10.1	7.8	6.8	5.7	7.2	6.1	3.8	2.8	2.9	2.7	2.9	2.4	1.9	1.7	1.8	7.1	6.4	6.4	3	4.1	4	6.8	6	5	5	5.6	9.2	9.5	10	5.5	5.9	5.7
ENSMUSG00000029001	Fbxo44	protein_coding	96.93	1.209	1.416e-05	1.467	6.086e-08	0.5262	0.1151	0.9841	0.00104	-0.04745	0.9571	-1.091	0.0002911	1.5	0.9	0.6	0.7	1	0.7	0.6	0.1	0.2	1.3	1.2	0.9	1.1	1	1	2.2	1.7	1.9	1.9	2.5	2.6	0.5	0.5	0.5	2.2	2.4	1.2	1	1	2	1.7	1.2
ENSMUSG00000025521	Tmem192	protein_coding	652.8	0.06418	0.6511	-0.03662	0.8139	0.3245	0.00488	0.9833	3.456e-21	0.1062	0.5948	-0.211	0.06971	18.3	16.2	17.5	16.2	18.2	16.3	8.9	8.4	8.2	10.6	10.4	9.5	6.6	7.7	7.7	18.2	17.3	17.6	15.8	17.6	16.2	15.9	14.6	14.3	19.1	21.3	18.9	17	20	13.2	11.6	13.4
ENSMUSG00000028040	Efna4	protein_coding	420.8	0.06098	0.7614	0.1652	0.3124	0.4871	0.003033	0.9821	1.236e-10	-0.1253	0.6476	-0.2644	0.08498	16.1	12.4	17.5	11.7	11.8	13.2	7.5	6.7	6.7	4.2	4	3.3	7.3	6.5	6.9	13.3	13.1	12.1	13.5	13.6	14.4	13.3	11.9	12.3	7.8	7.5	15.4	12.5	13.7	4.9	4.9	6.4
ENSMUSG00000034226	Rhov	protein_coding	81.86	1.269	9.657e-06	1.022	0.0005517	1.146	1.455e-05	0.982	0.0008334	0.5975	0.1368	-0.3537	0.3366	1.3	1.2	1.4	0.9	1.2	0.8	0.5	0.7	0.7	2.1	2	1.5	0.9	0.9	0.6	2.2	2.7	2.4	1.2	2.7	2.2	1.2	0.9	0.8	3.5	4.3	1.7	2.3	1.9	4	4.5	4.5
ENSMUSG00000068220	Lgals1	protein_coding	635.7	-1.518	5.093e-20	-1.227	2.332e-13	-1.132	3.495e-10	0.9819	2.441e-07	-1.146	2.476e-10	0.6998	9.522e-05	35.5	31.5	26.1	39.4	33.6	41.5	77.6	63.9	52.5	19.5	22.8	20.8	39.5	44.9	41.1	14.2	13.1	11.9	21.2	13.5	13.2	57.2	51.6	45.4	42.1	42.2	15.6	12.2	14.3	9.8	8.1	10.3
ENSMUSG00000032322	Pstpip1	protein_coding	77.93	2.039	1.522e-16	1.217	3.994e-06	0.5226	0.06393	0.9816	0.0001027	0.2631	0.6154	0.02329	0.9599	0.6	0.5	0.4	0.4	0.5	0.3	0.6	0.5	0.5	0.8	0.8	0.6	0.5	0.6	0.5	1.8	1.4	1.8	0.9	0.8	1.1	0.6	0.5	0.5	1.4	1.5	0.8	0.6	0.5	1.1	1.2	0.8
ENSMUSG00000053550	Shisa7	protein_coding	162.8	0.5967	0.04391	1.3	6.678e-07	0.612	0.02601	0.981	0.0002494	0.371	0.3581	-0.316	0.3085	1.2	0.7	1.1	0.3	0.4	0.3	0.6	0.7	0.6	1.2	1	0.8	0.8	0.8	0.7	0.6	0.5	0.5	0.6	0.9	1.2	1	0.8	0.6	1.9	2.2	1.6	1	1.3	1.7	1.4	1.6
ENSMUSG00000094927	Gm24761	miRNA	39.37	1.393	6.193e-05	1.448	2.571e-05	1.207	0.007412	0.9809	0.04069	1.283	0.01023	1.088	0.01611	2.7	4.4	0	12.9	8	17.2	10.3	8.7	7.4	3.6	3.2	1.2	2.5	0.5	2.6	36.4	33.6	35.9	26.3	38.5	45.9	8.9	6.7	7.3	7.4	4.7	7.7	10.6	7.9	7.2	7.9	6.7
ENSMUSG00000036278	Macrod1	protein_coding	60.2	-0.04882	0.9093	0.007675	0.99	0.07163	0.9061	0.9805	0.001094	-0.8148	0.01861	0.1163	0.7621	2.1	1.8	2.2	2.3	2.1	1.6	1.8	2.5	2.1	0.9	1	0.9	2.8	3.1	3.7	2.3	1.4	1.9	2.2	1.7	1.9	2.2	2.2	2	1.9	1.9	1.4	1	1	1.1	0.9	0.9
ENSMUSG00000054074	Skida1	protein_coding	248	1.122	7.425e-07	0.9446	4.096e-05	0.6792	0.005935	0.9804	8.397e-05	0.7067	0.01036	0.8078	0.0007633	1.6	1.4	1.2	0.6	1.4	1.5	0.2	0.2	0.2	1.8	1.5	1.6	1.3	2	1.5	2.4	2.5	3	1.6	2.7	2.7	2.6	2.7	2.3	3.3	3.3	2.6	2.3	2.3	2.8	2.6	2.5
ENSMUSG00000074064	Mlycd	protein_coding	129.9	0.04064	0.9079	0.08129	0.8022	0.8615	0.0001706	0.9797	3.16e-05	0.1511	0.7618	0.5417	0.02427	1.3	0.9	1.2	1.6	1.3	1.3	3	2.9	2.7	0.8	0.7	0.9	3.2	3.4	3.9	1.4	1.4	1.5	1.3	1.7	1.5	1.7	1.8	1.5	1.7	1.5	1.5	1.3	1	1.1	1.3	2
ENSMUSG00000040721	Zfhx2	protein_coding	1277	0.3655	0.0962	0.1841	0.4613	0.4296	0.06652	0.9794	5.608e-06	-0.0245	0.97	-0.6674	0.000989	5.5	4.5	5.2	2.2	2.1	2.3	0.9	0.7	0.8	2	1.6	1.9	0.7	0.7	0.7	3	2.7	2.9	1.5	3.2	2.9	3.6	3.3	2.6	3.5	3.8	6.2	4.2	4.6	2.4	2.5	2.6
ENSMUSG00000074652	Myh7b	protein_coding	692.4	-0.165	0.5445	-0.5319	0.01343	0.7394	0.0008428	0.9794	2.242e-05	0.0162	0.9811	-0.1764	0.5201	8.6	6.6	4.2	5.5	5.9	6	1.4	1	1	2	1.9	1.4	0.9	1	1.2	5.6	4.9	5	2.9	4.8	4.3	6.5	6	4.8	3.5	3.6	6.4	6.6	6.8	3	3	3
ENSMUSG00000074170	Plekhf1	protein_coding	375.8	-0.5277	0.001092	-0.6859	1.381e-05	0.3382	0.06837	0.9794	1.478e-09	0.04158	0.9233	0.02614	0.9198	4.6	3.5	3.3	3.1	3	2.6	1.5	1	1.2	2.8	2.4	2.5	0.6	0.8	0.9	2.1	2	1.8	1.6	1.8	2	4.2	4	3.5	4.8	5.4	4.1	3.6	4.2	3.4	3.2	3.2
ENSMUSG00000025034	Trim8	protein_coding	1892	0.1848	0.3965	-0.1791	0.4079	0.3323	0.1251	0.979	2.171e-07	-0.3255	0.1925	-0.492	0.007893	39.3	31.8	51.6	21	23.6	19.4	8.1	9	7.6	17.7	14	14.9	10.8	12.5	11.3	23.8	23.7	25.3	15.1	21.7	19.6	31.6	27.5	27.2	29.4	32.9	42.3	26.2	28.7	19	19.8	20.2
ENSMUSG00000020227	Irak3	protein_coding	394	0.8183	6.298e-06	1.36	2.348e-15	0.6046	0.002022	0.9783	6.237e-07	-0.07649	0.8705	0.08044	0.769	4.9	3.8	3.3	3.4	3.7	2.9	1.7	1.5	1.1	3.7	3.2	2.3	0.7	0.8	0.9	6	6.1	5.7	7	9.1	9.9	4.9	3.9	4.1	5.9	6.6	3.7	3.7	4.1	4.7	4.6	5
ENSMUSG00000024789	Jak2	protein_coding	386	-0.4216	0.05471	-0.5569	0.007779	0.4345	0.09024	0.9769	1.685e-05	-0.161	0.704	0.05105	0.8721	4.5	3.5	2.5	2.9	3.9	3.5	5.5	4.3	4.2	1.3	1	1.2	4	4.2	4	2.6	2.5	2.6	1.6	2.9	2.5	3.9	3.8	3.4	2	2.6	3.3	2.9	3.3	1.4	1.5	1.9
ENSMUSG00000028348	Murc	protein_coding	60.96	0.9407	0.00514	1.205	0.0001905	-0.2683	0.5666	0.9769	0.002419	-0.2962	0.6338	-0.02871	0.9569	1.3	1.2	1.1	0.5	0.7	0.5	1	0.6	0.9	1.6	1.2	1.3	0.7	0.3	0.3	1.4	0.9	1.3	1.5	1.7	1	1.1	1.1	1.4	2.7	3	0.7	1	1.2	1	1.2	1.1
ENSMUSG00000021285	Ppp1r13b	protein_coding	316.8	-1.51	1.866e-17	-0.02715	0.9313	-0.3277	0.1689	0.9751	5.007e-07	-1.036	5.885e-08	0.2518	0.2529	4	3.2	2.9	2.6	3.1	2.2	3.4	2.9	1.9	2.5	2.2	2	1.6	1.6	1.6	1	0.9	0.8	2.8	2.4	2.5	4.5	4.1	3.6	4.1	4.9	1.7	1.5	1.7	1.6	1.8	2
ENSMUSG00000000732	Icosl	protein_coding	442.2	1.973	4.771e-28	2.332	3.616e-39	0.4993	0.01262	0.9741	4.956e-07	1.32	2.133e-11	0.8172	5.806e-05	1.4	1.1	0.8	1.5	1.3	1.1	2.3	2.1	1.8	4.6	4.6	4	1.4	1.5	1.5	5.9	4.7	5	4.9	8.2	7	2.4	2.1	1.9	7.9	9.9	3.4	2.9	2.8	6.5	6	6.4
ENSMUSG00000059555	Tor4a	protein_coding	237.6	0.5068	0.008744	0.3856	0.05753	0.7889	1.905e-05	0.9716	4.666e-07	0.1958	0.5686	-0.2241	0.3235	3.3	2.8	3.3	2.1	1.9	2.4	2.2	2	2.3	2.1	1.5	2.1	2.6	2.5	2.8	3.5	2.9	2.9	2.3	3.3	2.9	2.8	2.8	2.3	3.6	3.8	3.2	3.6	3.8	3.1	2.8	3.9
ENSMUSG00000042492	Tbc1d10b	protein_coding	2762	-0.03782	0.8575	-0.2444	0.1028	-0.2227	0.2078	0.971	1.139e-11	-0.7002	3.087e-07	-0.1074	0.5541	38.5	29.6	40.5	23.6	25.8	23.8	19.6	17.4	16.8	17.4	15.9	17.1	10.4	11.8	11.9	24	22.3	25	16.8	22.5	22.5	37.5	32.2	30.6	32.6	33.9	26.3	20.1	20	14.4	14.3	14.4
ENSMUSG00000020469	Myl7	protein_coding	38.67	1.012	0.02658	0.06074	0.9358	-0.168	0.8414	0.9702	0.04918	-0.4355	0.5932	0.6153	0.2134	5	2.6	1.1	1.1	1.6	1.9	0.8	0.5	1.6	2.4	1.9	1.3	3	2.9	3.3	3.9	3.3	3.5	2.1	0.9	2	4.3	5.9	4.8	3.2	5	1.2	3	2.3	2.7	1.2	0.9
ENSMUSG00000020919	Stat5b	protein_coding	242	-0.09198	0.7904	-0.1199	0.7128	0.7402	0.003468	0.9698	0.0001639	0.03914	0.9554	-0.3455	0.2045	2.5	1.8	1.4	1.1	1.9	1.3	3.4	2.4	2.5	0.7	0.9	0.7	2.3	3.1	2.6	1.3	1.4	1.3	1	1.7	1.3	1.6	1.6	1.3	1.4	1.6	2	2	2.1	1.2	1.1	1.5
ENSMUSG00000034187	Nsf	protein_coding	4183	0.8562	3.771e-13	1.539	8.714e-42	0.6963	8.704e-09	0.9692	1.231e-13	0.7053	1.425e-08	0.4967	8.593e-05	20.1	16	12.7	9.9	12.4	10.2	9.9	8.7	8.9	15	15.2	14.5	9.8	11.4	10.7	20.1	19.9	19.4	28.6	34.1	33.1	24.5	24.2	20.7	28.5	30.3	26.8	26.8	26.7	24	23.3	25.4
ENSMUSG00000026478	Lamc1	protein_coding	9628	0.3426	0.09333	0.4329	0.02531	0.554	0.005438	0.9686	1.355e-06	0.281	0.3325	0.2563	0.2488	59.2	46.6	41.4	28.1	31.9	27.3	25.8	22	22.9	42	40.2	36.2	25.6	31	44.7	38.2	37.4	35.7	29	46.5	43.1	60.1	62.6	53.9	78.4	79.1	62.6	55.6	61.5	50.3	52.6	72.3
ENSMUSG00000031934	Panx1	protein_coding	274.2	2.587	9.15e-51	1.853	1.497e-25	0.6267	0.0009843	0.9685	1.986e-07	0.2471	0.3897	0.4135	0.02677	1.6	1.4	1.9	0.5	0.7	0.5	2.1	1.9	1.6	0.8	0.8	0.6	2.3	2.2	2.1	3.6	3.6	3.3	1.8	2.1	2.4	2.2	2.1	2	1.4	1.6	2.4	1.6	1.7	1.1	1.2	1.3
ENSMUSG00000042428	Mgat3	protein_coding	677.2	1.192	7.667e-12	1.33	1.025e-14	1.399	3.464e-17	0.9676	4.505e-07	0.9212	4.615e-07	0.07932	0.7661	5.7	4.6	3.8	2.3	2.5	2.6	2.2	1.9	1.7	4.3	4.3	4.3	2.8	2.7	3	5.8	5.5	6.1	4.1	8.1	7	5.3	5.2	4.7	8.3	8.9	9.4	8.4	9.8	10.8	10.9	13.1
ENSMUSG00000037455	Slc18b1	protein_coding	371	0.393	0.003389	-0.9822	2.464e-14	-0.4454	0.01473	0.9671	6.748e-11	-0.485	0.0007299	-0.2291	0.1196	9	8.3	8.3	5.9	5.1	5.4	4.7	3.9	3.8	1.7	1.8	1.7	0.2	0.4	0.3	7.4	7.2	6.8	2.4	2.7	3.1	7.4	7.6	6.8	3.8	3.2	7	6	5.5	1.4	1.3	1.2
ENSMUSG00000060675	Pla2g16	protein_coding	328.1	1.312	8.079e-10	1.532	2.743e-13	1.399	1.316e-11	0.9668	5.464e-05	1.097	1.901e-06	0.5813	0.01656	1.4	1	1	1.1	1.2	0.7	1.4	1.2	1.3	1.1	1	1.6	2.3	2.1	2.1	2.4	2.2	2.8	2.2	3.3	3.2	1.7	1.9	1.5	2.2	2.6	2.4	2.7	2.4	3.8	3.2	2.8
ENSMUSG00000024042	Sik1	protein_coding	2630	0.412	0.003168	0.5685	1.821e-05	0.57	3.178e-05	0.9652	1.426e-11	0.5929	3.381e-05	0.5416	8.331e-05	18.4	16.1	23.4	16.4	17.1	16.8	17.9	17.2	13.4	20.1	17.5	21.1	9.1	10.4	10.6	23.9	21.1	22.2	24.9	25.6	24.4	31.4	27.5	25	37.1	40	34.2	26.1	26.8	28.2	29.4	29.9
ENSMUSG00000022548	Apod	protein_coding	238.4	1.916	5.845e-12	1.286	7.904e-06	1.83	6.719e-11	0.9652	0.004309	0.9685	0.003283	0.2635	0.4927	4.2	3.8	1.6	1.7	2	1.8	0.9	0.4	0.8	1.6	2.1	0.7	0.1	0	0.1	7.4	7.2	8	3.4	5.3	5.6	4.2	4.4	3.5	3.2	2.9	6.5	7.6	6.2	5.3	6.6	5.3
ENSMUSG00000030739	Myh14	protein_coding	601.5	1.065	2.264e-13	1.23	9.351e-18	1.099	2.112e-14	0.9649	1.973e-09	1.073	2.345e-12	0.07306	0.7533	2.2	2	1.4	2.1	2.2	1.9	2.3	2	2.2	1.8	2.2	1.7	3.5	4.7	4	4.4	4	4.5	4.1	5.3	5.1	2.2	1.9	2	3.7	4	4.4	3.7	4.3	4.6	4	4
ENSMUSG00000010830	Kdelr3	protein_coding	95.76	1.442	0.000451	1.21	0.003782	1.135	0.01241	0.9639	0.04946	0.9657	0.0823	0.2565	0.6667	1.3	0.7	1.5	1.3	2	1.7	3	2.1	2.7	1.2	1	1.6	2.3	2.2	5.1	5.1	5.4	5.1	2	5.8	5.3	1.7	1.3	1.1	2.4	2.9	1.8	1.5	3.7	2.2	2	5
ENSMUSG00000019843	Fyn	protein_coding	615.4	0.6454	8.236e-05	1.198	4.924e-15	0.8842	7.503e-09	0.9635	8.176e-09	0.1425	0.6653	-0.09401	0.6822	5.5	3.8	3	2.7	2.8	2.6	6.4	6.6	5.3	4.1	4	3.7	9.1	11	9.8	4.6	4	4.1	5.2	6.8	6.8	3.7	4.3	3.9	7.7	7.8	4.4	4.6	5	6.8	7.2	7.9
ENSMUSG00000032602	Slc25a20	protein_coding	785.6	0.01312	0.9579	-0.2037	0.2275	0.4111	0.009855	0.9627	1.675e-10	0.5663	0.0002603	0.9615	1.335e-12	7.2	6.1	6.8	5.8	6.5	5.7	3.3	2.6	1.6	3.8	4.6	4.9	1.3	1.4	1.4	6.2	6	5.9	5	5.4	5.2	13.3	13.7	12.4	8.6	8.8	9	9.7	11.2	5.9	5.4	6.5
ENSMUSG00000020474	Polm	protein_coding	217	0.8451	2.638e-06	0.7897	1.33e-05	0.8584	2.406e-06	0.9627	5.29e-07	0.1124	0.7818	-0.04913	0.8618	2.9	2.2	1.6	1.5	1.5	1.7	2.6	2.2	2.6	1.5	1.2	1.3	2.2	2.1	2.3	2.9	2.8	3	2.6	3	2.8	2.7	2.2	1.9	2.3	3	2.8	2.4	2.5	2.3	2.6	2.5
ENSMUSG00000030203	Dusp16	protein_coding	802	0.2185	0.1905	1.478	5.823e-30	0.0643	0.8	0.9626	1.278e-11	-0.2864	0.1544	0.381	0.01109	3.7	3	3.2	1.9	2.3	2.2	3.7	3.5	3.4	4.3	4.1	4	3.8	4.6	4.3	2.2	2.4	2.9	6.9	5.6	5.6	4.3	4.9	3.8	7.6	8.5	2.8	2.5	2.9	4.1	4.7	4.1
ENSMUSG00000025492	Ifitm3	protein_coding	910.7	-1.06	1.039e-11	-0.6487	6.202e-05	0.01721	0.9607	0.9619	3.827e-08	-0.415	0.0477	-0.3983	0.02736	82.7	67	46.8	75.3	66	62.8	38.8	27.9	27.6	60.8	64.1	51.2	21.5	17.6	20.3	33.6	30.7	32.3	49.7	40.2	38.9	51.9	55.1	43.7	117.2	115.5	49.3	47.1	52.5	62.9	55.8	59.7
ENSMUSG00000045826	Ptprcap	protein_coding	34.86	0.8847	0.09326	2.101	3.254e-06	0.9789	0.03701	0.9614	0.04855	0.1027	0.9375	-0.9404	0.07824	0.9	1.1	0	0.5	0.4	0.3	0	0.2	0	1.8	2	2.7	0.1	0	0	0.7	1	0.9	2.6	1.7	2.5	0.6	0.1	0.3	4.1	5.5	0.7	0.6	1.2	3.6	4.4	5.7
ENSMUSG00000034189	Hsdl1	protein_coding	691.1	-0.1458	0.3501	-0.2797	0.04148	0.5761	1.016e-05	0.9614	4.792e-13	-0.08168	0.774	0.1843	0.2309	9.5	7.8	9.7	8.3	9.1	9.8	8.3	8.4	7.9	5.5	5.1	4.6	8	9.2	8.6	8.5	7.6	8.6	6.2	8.1	8.3	10.8	10	9.6	9.5	10.3	8.3	7.7	9.2	7.6	7	8
ENSMUSG00000044626	Liph	protein_coding	595.7	1.793	3.776e-22	0.5693	0.006404	0.6752	0.0009217	0.9612	5.608e-06	0.9596	4.634e-06	1.309	9.196e-12	3.9	3.3	1.8	3.4	2.8	2.5	2.8	2.5	2	7.6	7.6	4.8	1.5	1.2	1.3	12.2	9.1	9.6	4.7	4	4.3	8.8	8.1	7	12.2	14.5	6	6	6.6	11	10.3	11.2
ENSMUSG00000059229	Gm6802	transcribed_processed_pseudogene	76.86	0.9092	7.103e-05	0.1194	0.7276	0.3889	0.2302	0.9611	0.0001383	0.04049	0.9532	0.5243	0.02836	1.8	1.8	2.3	1.1	1.4	1.3	0.7	0.8	0.7	1	0.9	0.7	0.4	0.2	0.5	2.4	2.4	2.5	1.2	1.6	1.4	3.1	2.5	2.6	1.6	1.9	2.4	1.6	2	1.2	1.1	1.1
ENSMUSG00000035873	Pawr	protein_coding	1177	0.1855	0.272	0.259	0.09872	0.3309	0.03965	0.9605	4.901e-11	0.1538	0.5536	0.3812	0.01069	27.6	24.2	30.1	16	18.6	17.7	20.7	19.3	17.7	23.7	22	17.5	30.1	38	30.6	20.1	18.9	20.9	17.3	24	21.9	35.4	35.8	35	38.5	44.4	34.4	27.1	29.3	27.3	25.4	27.1
ENSMUSG00000097173	Gm26829	lincRNA	65.23	0.2675	0.5271	-0.4464	0.2497	0.7801	0.03676	0.959	0.009544	0.1188	0.8898	0.01683	0.9774	4.2	2.4	1.3	3.5	3.3	2.5	1.3	1.3	3	2.1	1.9	2.2	1.1	1	0.7	4.6	3	3.6	1.5	2.7	2.4	2.8	3	2.8	4.7	3.7	2.7	3.4	3.1	3.3	4.4	3.2
ENSMUSG00000037260	Hgsnat	protein_coding	221.4	0.4468	0.01431	0.5677	0.001248	1.074	1.859e-09	0.9568	8.401e-07	0.6621	0.001884	0.7121	0.0001614	1.5	1.3	1.2	2.1	2.5	2.2	3.6	3.9	3.7	1	1.1	0.9	4.3	5.2	5.1	3.2	2.7	3.5	2.7	3.8	3.6	2.2	2.5	2.1	2	2.1	2	1.9	2.6	2	2.2	2.4
ENSMUSG00000048930	Tada3	protein_coding	1365	-0.1043	0.6221	-0.03944	0.872	0.3738	0.03424	0.9561	5.03e-09	-0.1189	0.71	0.003509	0.9912	23.5	17.6	19.6	10.5	13	11.8	8.7	6.2	6.1	10.8	10.5	11.8	4.7	5.8	5	12.2	10.7	9.9	13.6	10.2	10.4	22.1	21.1	17.8	20	23.3	20.6	17.8	17.6	13.5	14.6	15
ENSMUSG00000042312	S100a13	protein_coding	37.18	-1.514	1.034e-05	-3.006	7.828e-16	0.3269	0.6224	0.9556	0.03412	-0.02376	0.9853	1.955	6.393e-09	2	2.1	1.3	3.2	3.7	4.7	2.2	1.1	0.7	0.6	0.6	0.8	0.4	0.3	0.8	1.4	1	1.5	0.5	0.3	0.2	6.5	9.5	7.8	1.7	1.1	2.3	1.7	1.8	1	0.6	1
ENSMUSG00000018339	Gpx3	protein_coding	252.7	-0.1449	0.6484	1.546	1.319e-13	0.878	0.0001192	0.9547	8.613e-05	0.5643	0.05413	-0.2169	0.4719	2.8	2.6	3.9	3.4	3.4	2.3	7.1	6.1	7.6	2.2	3	2.5	13.4	15.8	16.2	3.4	2.3	2.4	8.9	8.5	9.5	2.5	2.9	2.3	4.3	5.9	3.4	4.5	5.4	4.3	4.2	6.1
ENSMUSG00000074656	Eif2s2	protein_coding	12890	0.5127	0.0004568	0.1851	0.2833	0.2483	0.1831	0.9529	9.466e-10	0.3347	0.07871	0.6752	2.711e-06	87.9	76.2	53.1	54.7	65.4	61.3	56.7	51	47.4	54.7	58.2	58.6	36	46.4	40.1	87	82.1	90.9	59.3	76.9	70.4	116.2	123.4	110	110.6	113.2	80.7	90.4	104.1	66.2	65.4	72.6
ENSMUSG00000022304	Dpys	protein_coding	160.4	0.6028	0.04336	-0.4354	0.1743	0.0529	0.9297	0.9527	0.002852	-0.2905	0.592	0.826	0.004713	2.6	2.4	1.2	1.9	2.5	2	2.6	2.1	1.6	1.4	1	0.8	1.2	1	1.4	3.5	3.5	3	1	2.1	1.6	4.4	4.1	3.3	2.4	2	1.7	1.9	1.6	1.1	0.8	1.4
ENSMUSG00000029097	Trmt44	protein_coding	1035	0.4539	0.00214	-0.8736	2.877e-10	0.5165	0.001061	0.9526	1.383e-09	-0.3615	0.04984	-0.3871	0.01304	15.1	12.1	11.7	10	9.8	10.1	5.7	4.7	4.5	3.9	3.7	3.6	2	2.1	2.1	13.8	13.2	14.1	3.9	6.2	6.1	10.9	10	8.9	7.7	6.9	11.2	9.9	9.3	5.3	5.1	5.6
ENSMUSG00000037071	Scd1	protein_coding	11260	0.4243	0.005751	0.2816	0.0837	0.6052	6.453e-05	0.9523	2.251e-09	0.4958	0.003043	0.2249	0.2046	87.2	75.7	75.7	71.3	78.5	68.8	79.9	68.1	67.2	75	69.5	68.4	66.5	71.7	81.4	101.3	94.9	98.3	60.9	104.8	100.8	101.8	95.9	81.8	130.1	147.8	113.3	107.5	117.4	99.9	108	117.9
ENSMUSG00000033581	Igf2bp2	protein_coding	3154	0.8863	8.543e-11	1.065	1.801e-15	0.3143	0.06411	0.9519	4.499e-10	-0.1723	0.4981	0.3902	0.01114	23.5	17.8	14.8	10.3	11.6	10.4	10.3	8.5	7.3	16.1	15.1	12.6	8.2	9.1	8.6	21.1	18.6	20.3	20.4	24.2	23.5	27.2	24	22.9	26.3	30.9	17.7	16.2	16.1	18.4	17.7	18.6
ENSMUSG00000034449	Dhrs11	protein_coding	113.5	0.02194	0.95	0.3679	0.1055	0.7355	0.0005462	0.9517	8.248e-06	0.1552	0.7234	0.2039	0.4331	3.1	3	2	2.6	2.8	2.6	1.5	1.7	2.3	1.9	2.1	1.8	1.7	1.1	1.9	2.9	2.7	2.6	3.5	3.9	3.1	3.8	3.2	2.9	3.8	3.9	2.7	3.7	3	3.2	3.4	3.2
ENSMUSG00000041607	Mbp	protein_coding	388.2	-4.621	7.151e-93	-2.866	2.188e-40	0.1199	0.7817	0.9511	0.0002934	-0.9319	0.0002242	0.2065	0.4968	3.4	2.9	2.4	4.5	4.2	4.8	1	1.2	0.4	1.1	1	1	1.5	1.8	1.9	0.2	0.2	0.1	0.7	0.6	0.5	3.7	3.4	2.9	2.1	2	2	1.2	1.3	1	1.2	1.1
ENSMUSG00000021363	Mak	protein_coding	62.88	0.6264	0.02211	-0.1954	0.5927	0.2149	0.5968	0.951	0.0003034	-0.1906	0.7377	-0.2807	0.3942	0.7	0.6	0.6	0.7	0.3	0.6	0.7	0.9	0.8	0.5	0.5	0.7	0.9	1.1	1	0.8	0.9	0.8	0.4	0.4	0.5	0.4	0.6	0.5	1.2	1	0.6	0.6	0.5	0.7	0.6	0.6
ENSMUSG00000027315	Spint1	protein_coding	1386	1.072	3.109e-15	0.8841	1.217e-10	0.8237	4.074e-09	0.9501	5.321e-10	0.5932	0.0001409	0.7204	4.24e-07	15.3	11.5	16.3	11.5	12.2	10.3	22.6	20.6	20.2	12.1	10.4	10.6	22.5	26.4	26.4	24.5	23.8	23.7	16.7	24.4	22.3	26	23.7	20.9	20.2	22.8	24.2	19.1	21.4	19.5	19.3	20.2
ENSMUSG00000030207	Fam234b	protein_coding	161	-0.7851	2.358e-05	-0.6231	0.001203	0.4096	0.04451	0.9474	1.536e-07	-0.03765	0.9419	0.08053	0.7559	1.2	1	1.1	1.1	0.8	0.8	0.5	0.6	0.5	0.9	0.9	0.9	0.6	0.7	0.6	0.5	0.5	0.5	0.6	0.5	0.5	1.2	1.2	1.1	1.7	1.8	1	0.9	1.3	1.1	1.4	1
ENSMUSG00000030407	Qpctl	protein_coding	168.8	0.04951	0.89	0.2699	0.3104	0.2211	0.5115	0.9461	7.268e-05	0.1913	0.6711	0.1887	0.5162	2.1	1.4	1.7	1.2	1.7	1.4	1.4	1	0.9	1.2	1.1	1.1	0.5	1	1	1.5	1.2	1.8	1.6	1.9	1.8	2	2	1.8	2.1	2.4	2.1	2.1	1.8	1.4	1.3	1.3
ENSMUSG00000040943	Tet2	protein_coding	7422	0.1557	0.3615	1.038	5.34e-16	0.5386	0.0001337	0.946	9.805e-11	0.4448	0.004588	0.5394	0.0001087	20.9	17.5	12.9	8.1	9.2	7.4	8.3	7.1	7.7	19.7	18.6	19.8	1.2	1.3	1.3	9.5	9	9.1	13.7	19.6	17.9	25.9	26.6	22.7	37.5	38	24.1	22.6	23.7	28	28.5	28.1
ENSMUSG00000022793	B4galt4	protein_coding	148.5	0.4618	0.03024	0.9378	9.705e-07	1.207	5.591e-10	0.9455	1.198e-05	0.4355	0.1051	0.2656	0.2658	1.7	1.5	1.4	1	1.6	1.3	2.6	3	2.4	0.7	0.7	1.1	2.3	2.3	2.5	1.9	1.9	1.8	2.4	3	2.4	2.1	1.7	1.8	1.6	1.6	1.7	2.3	2.3	1.6	2.1	2.1
ENSMUSG00000024772	Ehd1	protein_coding	4045	0.05616	0.7892	0.01714	0.9445	0.3465	0.03041	0.945	2.249e-10	-0.09177	0.7603	-0.1589	0.3671	69.3	52.7	47.2	40.3	41.7	38	32.1	30.4	24.1	34.8	35.3	29.7	19.8	21.8	23	43.7	39.8	41.2	32.9	44.5	44	53.8	51.1	46.9	62.1	67.5	57.4	49.2	52.5	42.2	40	45.3
ENSMUSG00000031103	Elf4	protein_coding	269.7	0.2145	0.4671	0.7862	0.0005854	2	2.245e-22	0.9441	0.0001465	0.9021	6.964e-05	-0.3769	0.1324	2.8	2.2	2.3	0.9	1	0.7	1.5	0.9	0.7	0.6	0.8	0.6	0.4	0.4	0.5	0.9	1.1	1	1.4	1.6	1.5	2.2	1.9	1.4	1.2	1.5	5	4.4	4.5	2.5	2.8	3.1
ENSMUSG00000112400	AC160863.2	lincRNA	29.34	2.868	2.575e-11	2.362	8.756e-08	1.075	0.003765	0.9419	0.01863	0.3155	0.7243	-0.6111	0.2445	0.6	0.9	0.2	0.3	0.2	0.2	0.2	0.2	0.1	1.9	1.9	1.3	0	0	0	2.4	2.1	2.5	1.6	1.4	1.8	0.6	0.2	0.4	3.8	3.5	0.6	0.6	1.2	4.2	4.1	3.3
ENSMUSG00000031995	St14	protein_coding	1323	0.2763	0.0331	1.087	9.237e-23	0.8658	1.475e-12	0.9416	1.097e-12	0.4065	0.005212	0.1828	0.2276	3.9	3	3.7	5.4	5.9	5.3	14.1	13.3	11.2	1.8	1.7	1.8	14.1	15.6	16	6.5	6.8	6.9	12.2	12.2	11.2	4.1	4.4	3.4	3.4	3.5	5	4.1	4.9	3	3.2	3.5
ENSMUSG00000020520	Galnt10	protein_coding	563.5	0.9573	5.666e-15	1.142	4.145e-21	0.1299	0.5073	0.9392	8.789e-13	-0.1762	0.4383	0.1269	0.4491	3.8	3.4	3.2	2.5	2.9	2.2	4.2	3.8	3.3	2.8	2.8	2.7	2	2.5	2.5	5.1	5	4.8	5.6	6	5.4	4.3	3.5	3.7	5	5.7	3.4	2.8	3.2	3	2.9	3.2
ENSMUSG00000029205	Chrna9	protein_coding	93.23	1.684	7.397e-09	1.331	7.668e-06	0.08495	0.8892	0.938	0.005347	-0.3491	0.5951	-2.173	2.193e-09	0.7	0.7	0.3	1.3	0.8	0.7	0.5	0.6	0.5	1.6	1.2	1.1	0.1	0.2	0.1	3.3	3.2	2.9	1.9	2.6	2.8	0.2	0	0.1	2.6	2.8	0.5	0.3	0.6	1.2	1.6	1.4
ENSMUSG00000027963	Extl2	protein_coding	201	0.8478	1.191e-06	0.6543	0.0003014	0.9634	2e-07	0.9378	2.108e-06	0.5685	0.00667	0.3542	0.0788	2.2	1.9	1.6	1.7	1.6	1.6	3.4	2.7	2.8	1.1	0.9	0.7	2.5	2.5	2.7	3.2	3	2.8	2.6	2.6	2.6	2.7	2.2	2.6	1.8	1.8	3.1	2.7	3	1.6	2.4	1.6
ENSMUSG00000029235	Pdcl2	protein_coding	113.4	0.2418	0.5723	0.117	0.8072	0.8661	0.01619	0.9377	0.01204	0.3241	0.6005	-0.0386	0.9447	5.8	5.2	1.3	4.3	4.3	3.6	1.5	1	1.1	2.5	2.6	2.2	0.7	0.7	0.2	4.7	5.8	4.1	2.7	5.4	5.3	3.9	4.7	4.2	5.2	4.6	5	5.6	6	4.5	4.8	4.5
ENSMUSG00000063439	B9d2	protein_coding	48.7	0.3709	0.41	0.5259	0.2065	0.5395	0.2458	0.9361	0.02025	0.3208	0.6526	-0.4432	0.3177	2.1	1.2	0.6	0.7	1.2	1.1	1.1	0.9	0.9	1.3	1.2	0.5	0.7	1.2	0.8	1.1	1.3	1.7	1.5	1.7	1.4	1	0.9	1.2	2.1	2.1	1.1	2.5	1.7	1.5	1.7	1.5
ENSMUSG00000035900	Gramd4	protein_coding	319.7	2.082	1.728e-46	1.655	1.097e-28	0.3489	0.03849	0.9334	1.361e-10	1.276	2.62e-16	1.54	4.226e-26	0.8	0.8	0.8	0.9	0.7	0.7	3.4	3.4	2.9	1.2	1.3	1.6	3.8	4.2	3.9	3.3	3.3	3.4	2.1	2.8	2.6	2.4	2.4	2.4	2.7	2.5	2.3	1.9	1.8	1.8	1.8	1.6
ENSMUSG00000038651	Sycp2l	protein_coding	56.98	-0.6461	0.03526	-0.5998	0.05557	0.2429	0.6079	0.9328	0.003482	-0.2525	0.6616	-0.02312	0.9624	1.9	1.4	0.7	1.1	1.2	1.4	0.2	0.2	0.2	0.8	0.7	0.5	0	0.2	0.1	0.8	0.8	0.8	0.6	0.8	1	1.4	1.4	1.4	1.2	1.6	1.1	1.3	1.2	0.8	0.9	0.8
ENSMUSG00000033955	Tnks1bp1	protein_coding	1305	0.7218	1.537e-09	0.543	9.202e-06	0.6286	2.631e-07	0.9321	5.243e-13	0.3991	0.005724	0.06449	0.7206	8.7	6.8	5.9	5.3	6.1	5.2	9.1	7.6	7.7	5.8	6.1	5.2	9.3	10.4	10.5	9.5	8.9	9.2	7.9	8.6	7.8	8.4	7.5	7	11.2	10.7	10.8	8.9	9.1	9	8.8	8.7
ENSMUSG00000041117	Ccdc8	protein_coding	391.9	-0.1652	0.4314	0.06602	0.7868	0.6217	0.0009265	0.9318	6.025e-07	0.02024	0.9706	0.09419	0.6882	5.2	3.7	3	3.7	3.2	4.1	2	2	2.1	1	1.2	1.5	3.6	4.1	3.9	3.1	3	3.7	3.3	4	4.2	4.4	4.4	4.1	2.3	2.4	4	4.3	3.9	1.7	2.1	1.9
ENSMUSG00000073758	Sh3d21	protein_coding	93.86	1.404	4.628e-08	1.734	4.575e-12	0.6182	0.03639	0.9316	0.0007992	0.9354	0.001944	1.303	3.956e-07	0.9	0.6	0.5	0.4	0.6	0.8	1.9	1.1	0.9	0.7	0.8	0.8	1.3	1.5	1.4	1.8	1.5	2.1	2.3	2.1	2.4	1.9	2	1.6	1.6	1.4	1.1	1.4	1.7	1.2	1.1	1.2
ENSMUSG00000026944	Abca2	protein_coding	643.1	0.4628	0.01049	0.6367	0.000208	0.2581	0.2782	0.9315	6.694e-07	0.1022	0.7957	0.2035	0.354	2.3	2.1	2.3	2.1	2.4	2.3	5	4.3	3.4	1.7	1.3	1.3	5.6	7.1	6.6	3.4	2.8	3.3	3.3	3.7	3.7	3	2.4	2.3	2.6	3	3	1.9	2.3	1.7	1.5	2
ENSMUSG00000048814	Lonrf2	protein_coding	190.3	0.1423	0.6982	-0.5572	0.05046	0.8342	0.00135	0.9308	0.0007584	-0.2532	0.5836	-1.633	4.281e-12	2.2	1.9	2.1	0.7	0.7	0.6	0.9	0.7	0.5	0.8	0.8	0.8	0.2	0.4	0.3	0.8	0.7	0.6	0.3	0.7	0.3	0.7	0.6	0.6	1.5	1.6	1.9	1.6	1.7	1.5	1.5	1.4
ENSMUSG00000025557	Slc15a1	protein_coding	514.1	-1.699	4.483e-30	-1.566	2.555e-25	1.952	1.396e-36	0.9308	4.008e-07	0.00363	0.9957	-0.5892	0.0002211	19	14.9	11.4	8.2	9.8	9.3	1	1	1	2.1	1.9	1.6	0.2	0.1	0.1	3	2.6	2.8	3.4	2.9	2.8	11.2	10.5	8.6	3.8	3.4	14.9	15.5	15.5	7.1	7.1	7.9
ENSMUSG00000033114	Slc35d2	protein_coding	83.68	-0.376	0.2672	-0.05373	0.9088	0.9659	0.001057	0.9307	0.003196	0.5857	0.1435	0.2186	0.5728	0.7	0.8	1.2	1.3	0.8	0.9	1.3	0.8	1	0.9	0.7	0.4	0.5	0.9	0.7	0.8	0.8	0.7	0.9	1	1	1.1	1.1	0.7	1.3	1.3	1	1.4	1.4	1.2	1.4	1.4
ENSMUSG00000006519	Cyba	protein_coding	299.8	0.1655	0.5541	-0.7146	0.0009149	0.5598	0.03327	0.9306	0.0001721	0.2753	0.4678	0.2669	0.3197	9.9	7.3	11.5	12.8	13.4	12.5	18.9	18.8	15.2	3.2	3.4	3.9	19.3	21.1	22.7	15.9	12.7	15	7.2	8.2	7.9	13.3	11.9	8.7	7.1	6.4	13	8.3	12.9	4.7	3.9	7.1
ENSMUSG00000023942	Slc29a1	protein_coding	4901	1.08	7.162e-26	0.896	4.658e-18	0.7021	5.637e-11	0.9305	1.496e-15	0.3324	0.01201	0.302	0.01218	44.6	34.6	41	35.4	37.7	34	48.6	45.2	39.3	34.8	31.8	36.1	8.6	8.4	9.6	76.7	74.8	76	67.6	66.3	66.3	55.7	48.6	44.1	64.9	66.4	57.2	46.1	48.4	53.2	54.3	60.2
ENSMUSG00000020173	Cobl	protein_coding	7034	1.09	5.993e-13	1.158	1.007e-14	0.7176	8.805e-06	0.9298	9.224e-08	0.3754	0.07152	0.08102	0.7281	47.8	36.9	32	20.3	23.4	18.7	7.2	5.4	5.5	26.1	25.3	28.9	2.1	2.2	2	45.9	43.3	45.1	32.9	56.6	51.4	44.2	42.2	37.3	50.9	52.7	52.3	49.2	50.8	43	44.4	45.7
ENSMUSG00000001588	Acap1	protein_coding	287.2	1.992	1.964e-29	1.863	1.221e-25	0.7943	8.777e-06	0.9296	1.06e-06	0.699	0.0006044	-1.17	4.896e-10	2.2	1.5	1.6	1.2	0.9	0.9	1.7	1.5	1	2.2	1.9	1.8	0.9	0.7	0.9	4.2	3.8	4.1	3.7	3.8	3.4	0.8	0.9	0.7	3.5	4.1	3.6	2.7	2.6	3.7	3.1	3.5
ENSMUSG00000037463	Fbxo27	protein_coding	179.7	0.4603	0.08921	0.4381	0.1079	0.5626	0.0368	0.9295	0.0003323	0.5854	0.08069	1.253	2.483e-07	1.6	1.1	0.6	1.3	1.7	1.6	1.4	1.7	1.3	2.1	2.3	2	2.6	2.9	2.9	2.6	2	1.9	2.1	2.2	2.1	2.9	3.3	2.8	3.7	4.8	2.7	1.5	1.5	3.3	2.5	3.8
ENSMUSG00000044986	Tst	protein_coding	444.9	1.529	3.462e-23	1.363	1.57e-18	1.13	3.271e-12	0.928	3.62e-07	0.5044	0.0142	-0.5444	0.003034	14.3	10	9.7	14.5	12.6	10.6	9.6	8.4	8.1	9.2	7.2	6.5	7.4	8.3	7	36.4	36.7	36.3	39.5	28	29.7	8.6	6.9	7.9	14.6	14.9	17.6	15.7	16.2	17.6	16	17.3
ENSMUSG00000070461	9230112E08Rik	sense_overlapping	93.76	0.5425	0.07821	0.4003	0.2223	0.5036	0.1585	0.926	0.00309	0.1207	0.8583	0.1056	0.7961	1.6	1.3	0.6	0.9	0.8	0.9	1.2	1.5	0.8	0.6	0.8	0.6	0.6	0.9	0.5	1.3	1.3	1.3	0.9	1.4	1.2	1.4	1.5	1.2	1.4	1.2	1.3	1.5	1.3	0.9	0.9	1
ENSMUSG00000104389	Gm37034	TEC	53.79	0.3574	0.3856	0.09916	0.848	0.9398	0.008176	0.9259	0.01272	-0.05107	0.9583	-0.7625	0.02949	2	1.7	1	0.7	0.8	0.9	0.4	0.3	0.4	0.7	0.6	0.7	0.3	0.1	0	1.1	0.9	1.2	0.6	1	1	0.9	1	0.8	1.2	1.5	1.5	1.2	2	1.5	1.4	1.2
ENSMUSG00000081965	Gm11620	processed_pseudogene	41.4	-0.6383	0.08837	0.2359	0.5943	0.2365	0.6502	0.9258	0.008521	0.373	0.564	-0.02192	0.9714	0.8	0.5	0.7	0.9	0.9	0.8	0.8	0.5	0.7	1	0.7	1.2	0.3	0.5	0.6	0.6	0.5	0.5	1	1	1.1	0.8	0.5	0.7	1.9	1.9	1.4	0.6	0.8	1	1.4	1
ENSMUSG00000032641	Gpr19	protein_coding	351.7	-0.3905	0.03385	0.1689	0.4281	0.06311	0.8576	0.9252	4.097e-07	-0.1663	0.6207	0.7993	1.11e-06	5.5	4.6	6.4	4.3	4.1	4.6	4.2	4.8	4.4	2.7	2.7	2.2	4.3	4.8	4.4	3.4	3.2	3.2	5.6	4.6	4.4	10.8	9.6	8	4.5	5.4	5.8	4.2	4.6	2.3	2.6	3.2
ENSMUSG00000108955	Gm44775	TEC	32.35	-0.4025	0.3756	-0.678	0.1046	0.02914	0.9726	0.9252	0.02901	-0.2507	0.7497	0.06891	0.9051	1.4	1.2	1.1	1.5	0.5	1.1	0.5	0.7	0.5	0.5	0.6	0.7	0.7	0.7	0.5	0.7	0.8	0.8	0.3	0.9	0.7	1.2	1.5	1.2	1.1	1.3	1	0.9	1.2	0.6	0.7	0.6
ENSMUSG00000024253	Dync2li1	protein_coding	202.5	0.05815	0.8376	0.1073	0.6791	0.537	0.009369	0.925	2.456e-06	0.1608	0.6853	0.3521	0.1014	5	5.6	3.2	4.5	6.4	5.8	8.4	6.7	6.7	3.6	4.1	3.9	7.2	8.1	7.3	6.2	5.6	5.8	5.8	7	5.6	6.6	6.5	5.7	7.7	7.3	5	4.9	6.4	4.8	5.4	6.9
ENSMUSG00000064254	Ethe1	protein_coding	185.2	-0.2083	0.5281	-0.1746	0.6082	0.2753	0.4486	0.9248	0.0007936	-0.3531	0.3924	0.07024	0.8534	8.3	4.2	5.3	3.4	5.3	3.4	6.4	5.7	7	3.8	4.1	2.9	3.7	4.7	4.6	4.4	3.1	3	2.7	4.2	4	6.2	6.4	6.2	7	7.3	5.2	4.3	4.5	4.3	3.8	5.3
ENSMUSG00000020282	Rhbdf1	protein_coding	294.4	0.8839	2.173e-05	1.81	5.577e-21	0.1936	0.5471	0.9239	1.862e-05	0.3429	0.302	-0.5373	0.02262	1	0.7	0.4	0.6	0.7	0.7	7.1	5.6	5.2	0.7	0.8	0.6	7.1	8	7	1.3	1.2	1.3	2.5	2.3	2.4	0.7	0.5	0.5	1.4	1.4	1	1	1.1	0.7	0.8	1
ENSMUSG00000021767	Kat6b	protein_coding	5878	-0.1094	0.5748	-0.09499	0.6301	0.3003	0.08732	0.9231	3.318e-09	-0.029	0.9444	-0.3964	0.01082	27.5	22.4	15.7	14	15.4	14.3	7	6.5	5.5	9.5	9.1	9.6	3.1	3.4	3.6	14.1	13	13.4	11.4	15	14.5	18.2	16.8	14.8	18.1	18.1	22.7	20.5	21.3	11.4	11.7	11.9
ENSMUSG00000032280	Tle3	protein_coding	2701	0.3635	0.02676	0.6191	3.963e-05	0.6852	9.459e-06	0.9227	2.535e-08	-0.01767	0.9726	-0.3155	0.06819	10.7	8.7	11.7	7.7	8.3	6.8	7.4	6.8	6.5	6.5	6	5.6	6.8	7.2	8.4	10.2	9.4	9.8	8.5	13.9	12.9	8.7	8.6	7.5	10.6	12.5	11.6	9.2	9.7	9.4	10.2	9.7
ENSMUSG00000028456	Unc13b	protein_coding	825.8	0.2578	0.05454	0.1385	0.3615	0.4795	8.794e-05	0.9224	5.449e-14	0.251	0.1461	0.8059	3e-12	1.3	1	1	1	0.9	1	2.2	1.9	1.8	1.1	1.1	1	1.4	1.6	1.5	1.1	1.2	1.1	1.1	1.1	1	2.1	1.9	1.7	2	2.1	1.5	1.2	1.3	1.5	1.6	1.4
ENSMUSG00000019826	Zbtb24	protein_coding	492	-0.04114	0.8468	0.06497	0.7448	0.1137	0.5954	0.9208	2.016e-11	-0.01928	0.9644	0.162	0.3293	4.5	4.5	4.8	3.4	2.8	3.2	1.7	2.1	2.2	3.5	3.4	3.4	2.4	2.7	2.4	3.2	2.9	3	2.8	3.8	3.3	5.8	4.9	4.5	6.4	6.7	5	4.1	4.4	4	3.2	3.9
ENSMUSG00000021025	Nfkbia	protein_coding	687	-0.8221	1.361e-10	-0.1859	0.2368	0.668	2.936e-06	0.9205	5.437e-10	-0.4581	0.002836	-0.2344	0.1317	29.4	23.1	27.6	23.6	25.4	23.5	15.5	11.7	14.8	7.4	7	6.2	7.5	10.1	7	12.8	14.3	13.6	19.4	22.9	21.4	23.7	21.6	22.4	12.5	13.7	21.8	17.8	18.7	11	10.8	11.1
ENSMUSG00000026080	Chst10	protein_coding	293	0.6206	0.003401	0.6955	0.0007933	0.8489	6.201e-05	0.9204	5.389e-05	-0.02894	0.9654	-0.8858	2.818e-05	1.3	1	0.8	0.8	0.9	0.9	0.8	0.8	0.8	0.6	0.6	0.5	0.7	0.8	0.6	1.3	1.3	1.5	1	1.8	1.5	0.6	0.6	0.4	1.1	1.2	1	1	1	1.1	1	1.1
ENSMUSG00000086782	E130102H24Rik	lincRNA	46.72	0.4531	0.207	0.777	0.01586	0.4817	0.2737	0.9204	0.009827	0.2023	0.7642	0.2748	0.4902	1.9	2.1	1.4	1.2	1.9	1.7	3.2	2.3	2.4	1.2	0.9	0.8	2.6	1.1	1.7	2.4	2	2.5	2.3	3.3	3	2.1	2.4	2.4	1.7	2.1	2.1	1.9	2.5	1.4	1.7	1
ENSMUSG00000062031	Pgghg	protein_coding	595.5	0.5192	0.002959	0.9723	1.55e-09	0.4272	0.02805	0.9181	4.998e-07	-0.01004	0.9869	0.1095	0.6456	7.7	5.8	7.7	6.5	6.4	6.1	2.7	2.8	2	5.8	4.8	4.8	2.6	3.3	2.7	9.6	9.2	8.5	11.3	13.8	12.4	9.4	7.3	6	9.4	10.3	8.4	6.2	6.5	7.4	7	6.4
ENSMUSG00000020396	Nefh	protein_coding	359.1	-2.531	5.331e-26	-0.1022	0.7715	-1.189	2.188e-07	0.9177	0.0003111	-1.685	1.739e-13	-0.8244	0.0004824	7.6	5.5	4.4	2.2	1.9	1.6	4.6	3.5	4.9	5.7	5	4.7	3.5	4.4	4	0.3	0.4	0.2	2.2	1.5	1.5	2.9	3.4	3.6	9.5	10.7	1.5	1.7	2	2	1.7	2.9
ENSMUSG00000036867	Smad6	protein_coding	191.3	-2.448	6.612e-21	-0.5436	0.06427	-0.203	0.6444	0.9176	0.002413	-1.097	0.0001796	-0.8888	0.001442	3.8	2.9	5.5	2.5	3.6	2.7	2.5	2.5	1.7	3	2.6	2.1	1.1	0.9	0.7	0.5	0.4	0.6	1.5	2.6	1.9	2.3	1.9	2	4.7	5.4	2.5	1.5	1.5	2.2	2.6	1.9
ENSMUSG00000000730	Dnmt3l	protein_coding	6463	2.41	6.781e-57	2.283	3.035e-51	0.3552	0.07321	0.9173	4.022e-07	1.441	3.049e-19	0.8899	7.516e-08	20.1	16	14.2	29.7	32	18.2	70.9	55.4	56.7	126.1	130.2	101.2	8.2	8	8.2	143.3	142.4	150.2	115.8	145.8	137.3	35.3	27.5	32.1	210.6	249	50.3	45.7	44.1	153	153.9	152.2
ENSMUSG00000027210	Meis2	protein_coding	914.2	-0.945	0.01365	-0.5775	0.1623	1.085	0.006291	0.9173	0.0363	1.089	0.01089	0.6911	0.097	3	2.3	1.3	3	3.1	2.9	4.1	4	3.7	2.4	2.4	1.7	0.1	0	0.1	1.3	1.5	1.5	0.6	2.7	2.4	3.9	3.6	3.6	3.8	5.2	4.8	4.7	5.5	4.8	5.1	5
ENSMUSG00000027340	Slc23a2	protein_coding	1810	0.007106	0.9741	0.4966	1.15e-05	0.4425	0.0002411	0.9173	3.494e-14	0.1398	0.4996	0.02233	0.907	11	9.9	8.1	8.6	9.2	7.5	5.3	5.5	5	7.2	6.3	6.5	4.7	6.1	5.5	8.5	8.6	8.3	11.7	12.6	11.6	10.5	10.4	8.9	12.6	12.7	12	10.7	9.8	8.8	8.9	9.5
ENSMUSG00000045667	Smtnl2	protein_coding	2115	0.1742	0.2043	0.01488	0.9425	1.289	5e-31	0.9163	5.212e-13	0.4447	0.0005396	0.2967	0.02054	28	24.2	30.6	24.9	24.9	25.9	9.2	7.8	8.3	8	7	7.7	5.9	7.1	7.8	29.6	27.7	28.3	23.4	27.4	25.8	36.9	34	30.5	13.9	14.7	43.5	34.3	34.8	19.3	17.9	18.6
ENSMUSG00000016495	Plgrkt	protein_coding	204.3	0.5129	0.01843	0.7515	0.0002402	0.6644	0.00315	0.9143	4.923e-05	0.3394	0.2799	0.227	0.3768	2.7	2.3	1.2	1.4	2	1.6	2.2	2	2	1.2	1.1	1.1	1.3	1.2	1.3	2.4	2.4	2.4	2.4	3.3	3	2.3	2.7	2.8	2.1	2.3	2.3	3.3	2.8	1.7	2.2	1.6
ENSMUSG00000060002	Chpt1	protein_coding	287.8	0.3849	0.07074	0.2798	0.2163	0.6424	0.001996	0.9137	1.38e-05	0.125	0.7648	0.5117	0.01238	1.8	1.6	1.1	0.9	1.2	1.3	1.4	1.1	0.8	0.9	0.7	0.9	0.7	0.7	0.6	1.6	1.4	1.5	1.2	1.4	1.5	2.3	2.4	2	1.5	1.6	1.7	1.6	1.8	1.3	1.1	1.4
ENSMUSG00000003573	Homer3	protein_coding	840.8	0.1294	0.5268	-0.668	1.269e-05	0.08799	0.7542	0.9135	6.002e-08	-0.3981	0.04884	-0.1456	0.4818	12.1	8.8	10.7	12.4	14	12.7	11.5	10	9.2	7.4	6.5	6.6	4.3	4.6	4.5	14	13.7	15.1	6.8	8.8	8.9	10.7	8.5	9.3	12.4	13.8	9.6	6	8.4	7.1	6.8	8
ENSMUSG00000017639	Rab11fip4	protein_coding	2342	-0.1594	0.3807	-0.1451	0.4271	0.5437	0.0004094	0.9127	7.334e-09	0.1542	0.5741	0.1067	0.5934	18.4	14.5	10.9	12.5	12.3	12.5	12.3	10.2	9.4	6.1	6.9	4.5	14.7	16.9	15.5	11.4	10.9	11	11	11.5	11.2	16.8	16.2	14.7	10.7	11.5	17	16.1	16.1	8.8	8.3	8.7
ENSMUSG00000025579	Gaa	protein_coding	1072	-0.5641	0.0002371	-0.1559	0.4117	0.4355	0.01304	0.911	5.214e-08	0.1282	0.6841	0.4306	0.008474	11	8.7	9.9	10.4	11.1	9.3	10	8.9	9.2	4.2	3.6	3.4	8.8	9	10.7	7.4	6.1	7.1	8.4	10.2	8.9	15.2	13.7	11.1	6.7	7.4	12.8	9.2	10.5	4.8	4.5	5.9
ENSMUSG00000021747	4930452B06Rik	protein_coding	361.5	-0.2637	0.204	-0.2216	0.3006	0.3741	0.0819	0.911	1.699e-06	-0.3049	0.2594	0.1682	0.4599	7.2	6.2	7.2	5.4	5.4	5.3	5.5	3.8	4.9	3.6	3.3	4.4	2.9	3	3.6	4.2	4.4	4.7	3.5	5.8	4.6	8.1	7.9	7	6.6	7.7	5.4	5.4	5.7	4	5.4	5.3
ENSMUSG00000068566	Myadm	protein_coding	3069	-0.4292	0.001218	-0.287	0.04015	-0.3586	0.01267	0.9101	2.792e-11	-0.4876	0.0005567	-0.1856	0.2344	39.4	34.3	38.4	18.5	22.7	18.2	23.2	20.8	19.1	31	29	33	18.3	21.2	21.8	15.5	13.6	14.9	13.8	17.6	17.3	38	32.5	27.8	55.5	62.3	28.2	24.7	26.7	23.3	23	26.1
ENSMUSG00000042770	Hebp1	protein_coding	694.8	0.4148	0.02976	-0.1571	0.4974	-0.1983	0.4464	0.9098	2.02e-06	0.01279	0.9828	0.6302	0.000517	11.1	8.6	5.8	4.9	6.8	5.9	4.3	3.1	3.1	6.3	6.5	6.7	3.3	3.4	3.6	8.1	7.9	7.7	4.4	6.3	5.2	15	13.8	11.9	11.7	13.3	8.2	8.6	9.5	5.2	5.6	6.2
ENSMUSG00000042284	Itga1	protein_coding	367.5	2.682	1.244e-55	4.761	4.981e-180	1.067	2.211e-12	0.9089	6.212e-08	-0.38	0.2978	-0.9929	2.622e-05	0.4	0.4	0.4	0.4	0.4	0.6	3.1	3.2	3.9	1	1	1	0.2	0.3	0.2	3	3.2	2.9	13	12.8	13.3	0.2	0.2	0.2	1.9	1.9	0.3	0.1	0.4	2.1	2	2.3
ENSMUSG00000064264	Zfp428	protein_coding	2481	-0.6339	1.447e-11	-0.5812	6.984e-10	-0.1227	0.3768	0.9087	2.542e-19	-0.5259	1.446e-07	-0.1292	0.2846	118.8	98	111.3	78.5	82.7	75	50.2	40.3	50.4	82.7	83.9	76	13.1	12.8	14.3	51.4	52.5	47.7	55.1	52.6	49.7	105.5	95.5	98.4	149.1	156.5	84.2	70	73.6	74.6	73.7	74.5
ENSMUSG00000023467	Tulp2	protein_coding	132.9	0.6092	0.01477	0.4082	0.1292	0.4075	0.204	0.9082	0.0007049	0.6496	0.02305	0.24	0.4261	2.2	1.9	1.6	1.5	1.4	1.5	0.5	0.3	0.3	0.9	0.8	1	1.1	0.8	0.9	2.5	2	2.3	1.2	2.5	2.2	2.3	2.5	2	1.8	1.7	3.2	2.8	3.1	1.5	1.1	1
ENSMUSG00000030428	Ttyh1	protein_coding	425.7	0.716	2.011e-06	0.739	7.753e-07	1.181	5.64e-15	0.908	9.873e-08	0.3149	0.1423	-0.7668	6.333e-07	3.4	3	3.1	2.4	2.4	2.4	2.2	2	1.5	1.3	1.2	0.9	1.1	1.3	1.2	4.1	3.7	4	4.3	3.9	3.7	2.1	1.8	1.6	2	2.3	4.6	3.7	3.6	2.4	2.6	2.9
ENSMUSG00000042684	Npl	protein_coding	103.8	0.5438	0.1667	0.7623	0.03744	0.2011	0.7301	0.9076	0.01856	0.1534	0.856	0.8376	0.02366	0.9	0.8	0.9	0.7	0.7	0.8	2.5	1.4	2.5	0.8	1.1	1.2	1.4	1.3	3.6	1.3	1.1	1	1.3	1.3	1.5	1.9	1.5	1.4	1.9	2.3	0.7	0.8	1.4	1	1.2	1.4
ENSMUSG00000038508	Gdf15	protein_coding	126.6	0.2359	0.3646	0.5674	0.009329	0.5358	0.0268	0.9076	5.443e-05	0.2504	0.4943	-0.3423	0.1587	3.6	2.5	4	2.7	2.6	1.9	0.9	1	1.5	1.9	1.5	1.9	2	1.8	2	2.7	2.8	2.9	3.4	3.8	3.5	3	2.2	2.5	3.1	3.6	4.6	3.5	3.8	2.7	2.3	2.7
ENSMUSG00000036533	Cdc42ep3	protein_coding	345.2	-0.0821	0.7523	0.6935	5.368e-05	-0.007995	0.9844	0.9052	6.085e-07	0.2801	0.299	0.5629	0.001583	8.9	6.7	5.9	5.3	5.8	5.1	4.2	5	4	6.6	6.2	4.6	3.4	2.4	2.8	4.8	5.4	5.1	9.1	8.5	8.7	11.1	10.3	11.2	10.3	11.9	11	8.4	7.7	6	5.4	6
ENSMUSG00000043687	1190005I06Rik	protein_coding	42.28	0.6009	0.1324	0.7289	0.05772	0.5186	0.2328	0.9048	0.01678	-0.1297	0.8902	-2.331	4.794e-09	1.7	1.1	0.9	1.3	1.5	0.7	1.1	0.7	0.9	1.3	2.2	1.5	1.4	1.4	1.7	2	1.4	1.8	1.8	2.4	1.7	0.2	0.2	0.2	3.3	3.3	1	1.1	1.3	1.7	3.2	2.5
ENSMUSG00000050957	Insl6	protein_coding	38.84	-0.3411	0.4971	-0.1185	0.8422	-0.2586	0.719	0.9042	0.04953	0.1185	0.9202	0.8691	0.05692	1.2	1.1	0	2.7	1.9	1.6	5.2	3.7	4.2	0.8	1.3	1.3	5.4	5.2	6.5	1.8	1.6	1.3	1	2.9	1.8	1.6	2.3	1.8	2.3	2.1	0.9	0.6	1.5	0.7	1	0.9
ENSMUSG00000024937	Ehbp1l1	protein_coding	131.5	0.8183	0.005355	1.232	7.943e-06	0.2857	0.46	0.9036	0.002277	0.1628	0.8066	0.02624	0.9585	0.6	0.2	0.3	0.4	0.5	0.3	1.1	0.9	0.8	0.8	0.7	0.9	1.3	1.7	1.4	0.8	0.6	0.7	0.8	1	1	0.5	0.3	0.4	1.7	1.4	0.5	0.3	0.5	0.9	1.1	0.9
ENSMUSG00000020422	Tns3	protein_coding	8333	1.56	6.247e-64	1.486	4.922e-58	0.2754	0.01463	0.9031	9.914e-18	0.43	6.944e-05	0.2437	0.02955	23.2	18.7	19.7	12.2	13.9	11.6	14.2	13.3	13.1	38.5	37.5	38.5	4	4.5	4.9	38.8	34.8	38.2	34	36.1	36	27.2	23.8	22	69.8	74	30.1	25.7	27.4	44.8	46.4	47.7
ENSMUSG00000067203	H2-K2	unprocessed_pseudogene	38.04	0.3257	0.4924	0.4542	0.3049	0.9849	0.00767	0.9027	0.01982	-0.1871	0.8364	-0.2004	0.7032	0.9	0.7	1.2	0.6	0.6	1	2.9	3	1.6	1	0.9	0.8	3.2	3.3	3.6	1.3	1	0.7	1.1	1.3	0.9	0.7	0.9	0.6	1.4	2.1	0.5	1	0.6	1.6	2	2
ENSMUSG00000062312	Erbb2	protein_coding	488.1	0.5848	0.001092	0.791	3.93e-06	0.6425	0.0003002	0.9022	8.965e-07	0.004194	0.9956	-0.1715	0.434	5.1	3.8	3.8	2.2	2.3	1.6	4.8	4.3	3.4	2.6	2.3	2.2	4.1	4.4	4.9	3.1	3	3.1	3	4.1	3.5	4.6	3.4	3.4	4.2	4.8	4.6	4.4	3.9	3.6	3.6	4
ENSMUSG00000083307	AA414768	processed_pseudogene	132.2	2.552	7.295e-20	2.145	3.22e-14	1.734	1.829e-09	0.9016	0.009827	1.211	0.0001254	-0.7671	0.02075	3.6	2.8	2.4	1.9	2.6	0.9	1.4	0.8	1.1	1.3	1.5	1.6	0.1	0.2	0.1	12.1	9.9	12.5	5.2	10.5	10.1	1.8	1.8	1.5	2.4	3.2	8.1	6.9	6.6	4.5	5.4	5.7
ENSMUSG00000037706	Cd81	protein_coding	3330	0.01307	0.9456	0.1448	0.2733	0.4442	0.0001405	0.9014	2.261e-14	0.07191	0.7673	-0.1627	0.2292	54.9	48.7	54.4	55.4	59.2	47.7	37.9	34.7	32.1	25.3	23.5	20.4	36.7	37.8	34.8	53.6	55.8	54.3	55.8	62.8	61	49.7	48.8	42.3	43.9	42.7	64.9	49.2	52.1	32.2	30.5	31.6
ENSMUSG00000018865	Sult4a1	protein_coding	467.9	0.3018	0.09973	1.41	2.6e-21	0.0258	0.9327	0.9007	3.302e-09	-0.04843	0.9139	0.3654	0.03735	4	3.8	4.5	3.3	3.3	2.7	13.1	11.6	11.8	9.5	8.5	9.2	9.9	11.6	10.6	4.1	3.7	3.7	8.5	8.6	7.8	4.2	5.1	6.3	14.9	19.4	4.4	3.4	4	8.6	9.2	9.9
ENSMUSG00000036712	Cyld	protein_coding	464.3	0.1223	0.5793	0.7833	5.949e-07	0.4483	0.01172	0.9004	1.204e-07	-0.02711	0.9572	0.007109	0.9811	1.5	1.6	0.8	1.2	1.2	1	1.3	1.2	1	1.3	1.3	1.1	1.2	1.4	1.1	1.2	1.2	1.4	1.8	2.2	2	1.4	1.4	1.3	2.2	2.4	1.5	1.3	1.3	1.7	1.6	1.7
ENSMUSG00000036661	Dennd3	protein_coding	97.28	2.271	7.878e-14	2.347	9.268e-15	0.4163	0.2289	0.9001	0.002224	0.2772	0.6616	1.092	0.0003261	0.3	0.2	0.3	0.1	0.2	0.1	1.3	1.1	0.6	0.8	0.7	0.6	0.7	0.9	0.7	0.9	0.7	0.7	0.7	0.9	0.8	0.7	0.6	0.4	1.2	1.5	0.4	0.3	0.2	1	0.8	0.9
ENSMUSG00000029752	Asns	protein_coding	17070	0.6578	5.349e-08	-0.002396	0.9938	0.6797	3.451e-08	0.8999	1.815e-11	0.242	0.1742	0.407	0.001909	334.2	266.6	246.2	219.3	245.4	214.4	176.8	159.8	172.9	125.4	122.5	132.6	106.4	125.5	120.8	372.7	343.6	359.7	176.2	263.2	238.7	408.9	373.3	344.6	236.4	239.7	340.1	326.2	337.8	197.2	197	217.8
ENSMUSG00000020023	Tmcc3	protein_coding	228.3	1.376	8.322e-06	2.211	3.453e-14	0.6643	0.03477	0.8993	0.004446	1.254	0.0004422	0.5477	0.1557	0.2	0.1	0.2	0.2	0.3	0.2	0.6	0.8	0.5	2.1	2.1	2.1	1.4	1.8	1.3	0.6	0.5	0.7	0.5	1.4	1.4	0.3	0.2	0.3	4.1	4.1	0.4	0.4	0.6	3.2	3.1	3.9
ENSMUSG00000048373	Fgfbp1	protein_coding	767.9	2.207	2.204e-24	1.35	1.507e-09	0.6218	0.01876	0.8993	0.0007409	0.1057	0.8552	-0.2426	0.4297	9.8	7.6	4.1	6.6	7.7	7	22.1	16.2	19.6	7.2	6.9	5.9	11.9	14.4	14.9	38.9	31	33.7	12.3	23	20.9	7.2	5.6	5.7	12.8	12.7	5.7	7.8	10.2	9.9	11	10.4
ENSMUSG00000028621	Cyb5rl	protein_coding	184.3	0.6601	0.0008474	1.048	1.821e-08	0.4621	0.02524	0.8991	2.465e-06	-0.2434	0.4667	-0.05579	0.8452	1	0.9	1	0.6	0.5	0.6	1.3	0.9	0.8	0.8	0.9	0.7	0.7	1	0.9	1	0.9	0.8	1.1	1.3	1.2	1	0.8	1	1.5	1.6	0.9	0.8	0.8	1.1	1.3	1.1
ENSMUSG00000024236	Svil	protein_coding	841.8	-0.2133	0.2185	0.08381	0.6845	-0.0324	0.9139	0.8988	8.948e-09	-0.3371	0.08295	-0.06347	0.7687	5.2	4.1	3.7	2.9	3	3	3	2.3	2.4	2.5	2.3	2.1	1.9	2.1	2.2	2.6	2.7	2.4	2.5	3.6	3.4	4.6	4.3	3.6	4.3	4.4	3.2	3.4	3.7	2.4	2.2	2.1
ENSMUSG00000015094	Npdc1	protein_coding	160	-0.1574	0.6068	0.5262	0.0258	0.07271	0.8782	0.8984	0.0003632	0.2644	0.5478	0.3306	0.2404	1.2	0.8	1.4	1.6	1.7	1.4	2.3	2.2	2.1	0.9	0.8	0.8	2.4	3.4	3.1	1.5	1.3	1.4	2.3	2.4	2	1.5	1.3	1.4	1.6	1.7	1.6	0.9	1.5	1	0.6	1
ENSMUSG00000027555	Car13	protein_coding	392.7	0.0812	0.7594	-0.7531	2.949e-05	1.03	4.22e-09	0.8983	4.433e-06	0.545	0.009027	-0.08776	0.7353	8.6	7.4	5.8	5.2	7.1	5.7	9.1	7	7.3	3.9	3.5	3.4	6	6.8	5.8	6.6	6.1	6.4	2.6	4.4	3.7	6.6	7.9	6.5	6	7.5	11.8	11.1	10	7.3	8.1	6.9
ENSMUSG00000029060	Mib2	protein_coding	1164	-0.5702	1.381e-05	-0.5571	2.081e-05	-0.4231	0.002789	0.8982	6.469e-11	-0.468	0.001535	-0.2195	0.1545	15.2	12.5	12.1	9.6	9.4	8.7	6.6	5.5	5.4	12.1	11.3	11.3	5.4	5.5	5.2	6.5	5.6	6.4	5.8	6.9	6	13.3	10.7	10.3	21	22.7	11.5	8.7	8.7	9	9.1	7.8
ENSMUSG00000022139	Mbnl2	protein_coding	1130	-0.3855	0.004832	1.247	1.837e-25	0.6595	1.183e-07	0.898	1.74e-11	0.6677	6.013e-07	0.4469	0.0009822	7.9	6.6	6.3	6.3	6.9	5.6	5.9	5	4.4	10	8.8	9.8	7.1	7	7.6	4.9	4.8	4.7	12.9	16.1	16.2	9.7	10	8.9	16.5	19.4	11.1	10.4	11.9	13.4	15.3	16.7
ENSMUSG00000050071	Bex1	protein_coding	3422	0.1683	0.411	0.2035	0.2952	0.4334	0.01749	0.8979	3.811e-07	0.2691	0.2791	-0.3666	0.04257	133.9	112.8	91.6	86.7	92.1	77	138.1	127.9	111.1	82.8	99.1	104.9	102.2	114.3	98.5	99.2	89.7	99.1	74.3	117.3	103.9	84.5	89.5	88.3	189.9	171.2	111	131	167.8	133.1	125.9	130.1
ENSMUSG00000041313	Slc7a1	protein_coding	4156	0.6199	1.317e-07	-0.2456	0.06442	0.516	2.861e-05	0.8973	2.895e-12	0.1897	0.3201	-0.147	0.3303	21.5	17.8	19	10.6	12.8	11.4	6.6	6.1	6.4	10.7	10.1	10.8	4.6	6	5.7	17.9	17.8	18	8	10.8	10.5	18.8	17.7	16.1	19.8	19.7	24.1	20.8	21.7	13.5	15.3	16.5
ENSMUSG00000024180	Tmem8	protein_coding	1311	0.7298	5.043e-07	0.1751	0.3348	0.56	0.0004927	0.895	5.214e-08	-0.2681	0.2283	-0.9986	4.016e-12	24.7	19.1	21.5	18.8	18.6	15.2	12.4	12.2	12.4	7.5	6.2	6	2.2	2.8	2.4	31.3	27.3	29.1	16.1	22.5	20.9	12.8	10.4	9.2	11.4	13.1	19.3	17.2	17.7	9.4	8.8	11
ENSMUSG00000020021	Fgd6	protein_coding	343.2	1.035	7.386e-13	0.8818	1.836e-09	0.5679	0.0003393	0.8948	1.512e-08	0.3642	0.07445	0.3425	0.04403	1.5	1.3	1.2	1.1	1.1	1.2	1.7	1.9	1.7	0.9	1.2	1.1	1	1.2	1.1	2.4	2.3	2.5	1.8	2.4	2.3	1.8	1.7	1.6	1.8	2.2	1.7	1.6	1.9	1.5	1.6	1.7
ENSMUSG00000027230	Creb3l1	protein_coding	81.13	1.014	0.009867	2.213	3.008e-10	0.2208	0.7052	0.8946	0.02528	0.0181	0.9902	-0.5948	0.1864	0.6	0.4	0.8	0.6	0.4	0.2	1.7	0.9	1.4	1.5	1.5	1.4	1.4	1.3	2	0.7	0.6	1.3	1.9	2.1	2.3	0.6	0.2	0.3	2.6	3.1	0.7	0.5	0.6	1.5	2.1	1.5
ENSMUSG00000054808	Actn4	protein_coding	8056	0.7615	2.69e-07	0.6607	9.018e-06	0.0835	0.7568	0.8946	6.127e-08	0.07052	0.8475	0.03724	0.8779	51.6	35.2	38.3	25.7	32	26.5	49.6	40.9	39.5	63.4	62.7	64.7	35.7	44.2	40.6	50.3	42.9	50.8	37.4	48.3	48.4	47.4	41.9	39.2	113.1	126.7	48.7	38.1	44.8	65	60.1	77.1
ENSMUSG00000048752	Prss50	protein_coding	143.1	0.6772	0.06807	1.78	1.291e-08	0.3481	0.1999	0.8943	0.0001132	-0.7637	0.1047	-0.9559	0.007182	0.8	0.5	1	0.5	0.4	0.3	2.6	2.3	2	9.2	8.4	9.5	2.4	1.6	2.2	0.7	0.7	0.8	1.8	1.5	1.3	0.3	0.3	0.4	15.4	19.5	0.4	0.4	0.3	9.4	11.1	14.3
ENSMUSG00000002325	Irf9	protein_coding	218	-0.07457	0.8089	-0.1626	0.5464	0.8487	9.509e-05	0.8939	0.0001129	0.1093	0.8167	0.1274	0.6526	2	1.7	2.3	1.3	1.8	2.1	1.6	1.6	1	0.7	0.8	0.8	0.8	0.9	0.9	1.9	1.5	1.6	1.6	1.7	1.5	2.4	2.4	1.8	1.4	1.5	2.4	1.8	2.3	1.1	1.5	1.6
ENSMUSG00000034714	Ttyh2	protein_coding	483.4	-1.325	8.15e-13	-1.414	1.671e-14	0.03921	0.9289	0.8938	7.944e-05	0.0732	0.8859	0.8398	2.012e-05	7.8	5.8	6.1	8.9	9.1	10.9	3.5	3.3	2.8	1.9	1.7	1.9	1.8	1.4	2.2	3.9	3.7	3.8	4.2	3.6	2.8	14.1	11.2	10.6	2.8	4.1	9.1	5.9	6	2	1.7	1.8
ENSMUSG00000029512	Ulk1	protein_coding	3231	-0.05769	0.774	0.1106	0.5276	-0.006583	0.9835	0.8937	8.238e-10	-0.2274	0.2641	0.08272	0.6617	32	26.1	33.2	24.7	27.3	25	9.4	9.1	8.5	8.6	7	6.8	5.6	6.2	6.4	24.7	23.8	25.4	26.4	28.9	27.8	36.7	31.1	28.8	13.7	14.3	32.6	21.9	23.4	7	7.4	7.9
ENSMUSG00000025178	Pi4k2a	protein_coding	758.3	0.138	0.4516	0.1985	0.24	0.2624	0.1388	0.8926	2.251e-09	0.02735	0.9485	0.08117	0.6889	9.9	6.7	7.5	6	6.7	7.1	8	7.2	6	6.6	7.5	7	5.3	5.5	5.6	7.7	6.7	7.6	7.2	7.9	7.8	9.5	8.7	7.4	12.6	13.8	8.5	7.8	8.4	7.4	8.7	9.3
ENSMUSG00000056900	Usp13	protein_coding	527.6	0.4495	0.01198	0.1482	0.5037	0.8183	1.187e-06	0.8916	1.106e-06	0.327	0.1795	0.2257	0.2784	3.5	3	1.9	2.2	2.5	2.1	1.5	1.4	1.6	2	1.8	1.7	1.9	2.3	2.2	3.3	2.9	3.1	2.1	2.8	2.7	3.9	3.1	3.1	3.2	3.7	3.7	3.9	3.3	2.9	3.6	3.4
ENSMUSG00000004451	Ralb	protein_coding	1426	0.02534	0.8926	-0.3166	0.009131	1.138	6.029e-25	0.8911	8.759e-13	0.48	0.00012	0.3416	0.005665	14.7	11.5	10.6	10.7	12.3	11.4	9.2	7.8	8.1	5.1	4.7	4.5	11.9	12.2	12.8	12	10.8	12.2	8.9	9.6	9.1	16	16.6	14.6	8.4	9.3	18.8	15.7	17.5	11.3	9.5	10.9
ENSMUSG00000019564	Arid3a	protein_coding	602	0.1981	0.2715	-0.04543	0.8458	1.287	2.507e-18	0.8903	1.28e-07	0.5145	0.003162	-0.03412	0.8904	4.4	3.3	3.7	4.2	4.1	4.8	6.4	6.2	5.6	1.6	1.6	1.5	4	5.3	4.8	4.9	4.8	5.4	3.5	4.5	4.7	4	3.7	3.4	2.7	3.1	6.6	5	4.9	3.9	3.6	4.1
ENSMUSG00000097172	4930444M15Rik	lincRNA	61.48	2.118	6.938e-08	2.511	6.001e-11	1.006	0.01393	0.8899	0.04365	0.1267	0.9066	-0.9591	0.03535	0.9	0.8	0.6	0.7	0.3	0.3	0.6	0.1	0	1.6	1.9	1.3	0.1	0.4	0.3	2.5	2.1	2.1	1.7	4.1	3.1	0.5	0.2	0.3	3.5	3	0.4	0.9	1.2	3.6	3.1	3.5
ENSMUSG00000038390	Gpr162	protein_coding	130.1	0.3295	0.2778	1.142	2.816e-06	0.3448	0.3421	0.8893	0.00193	0.06837	0.9233	0.09773	0.7965	1.6	0.9	1.4	1.6	0.8	1	0.9	0.8	0.7	0.7	0.8	0.6	1.7	2	1.8	1.5	1.4	1.2	2.4	2.6	2.4	1.7	1.2	1.1	1.3	1.4	1.3	1.3	1.3	1.1	0.7	1
ENSMUSG00000028519	Dab1	protein_coding	581.2	2.179	2.552e-47	2.094	1.37e-43	0.8338	7.055e-08	0.8889	1.505e-07	0.2124	0.4629	-2.74	5.619e-57	2	1.8	1.7	1.2	1.4	1.1	2.8	2.5	2.6	2.4	2.2	2	2.1	2.5	2.3	5.8	5.4	5.7	3.8	6.2	5.9	0.2	0.3	0.3	4	4.3	2.4	2	2.1	4.4	4.1	3.6
ENSMUSG00000024030	Abcg1	protein_coding	328.8	-0.8965	4.353e-07	0.8809	3.361e-07	0.6695	0.001042	0.8861	2.097e-05	-0.04559	0.9318	-0.5355	0.007995	3.2	3.2	2.7	3.6	4.8	5.4	0.8	1.2	0.8	1.3	1.4	1.5	3.2	4	2.9	2.4	2.6	2.4	8.8	8.5	8.7	2.3	2.5	1.6	2.8	2.4	3.2	3	2.7	2.5	1.9	2.2
ENSMUSG00000024462	Gabbr1	protein_coding	1461	0.6933	1.406e-05	0.7632	1.1e-06	0.5811	0.0004587	0.8857	2.77e-07	0.193	0.4962	-0.25	0.1896	9.1	7.2	8.4	4	4.5	3.8	5.1	3.3	3.1	7.8	7.5	7.4	3.2	3.3	3	7.3	6	6.7	6.2	8	6.8	8.4	6.6	5.8	13.6	14.8	10.3	8.3	9.6	11.7	11.3	11.2
ENSMUSG00000078816	Prkcg	protein_coding	264.8	0.5589	0.03191	1.691	4.817e-14	0.0898	0.8376	0.8856	0.0004147	-0.06062	0.9256	0.08642	0.8041	2.4	1.9	3.7	1	1.2	1.3	1.7	1.8	1.3	3.6	4	3.5	1.1	2	1.3	1.8	1.6	2	3.7	4.6	3.9	3.3	2.8	2	6.5	7.7	2.7	2.5	2.2	4	4.2	3.6
ENSMUSG00000008129	4930432K21Rik	protein_coding	103.7	-0.1414	0.7713	-0.7745	0.02714	-0.4529	0.3292	0.8853	0.0213	-0.8601	0.05688	0.4467	0.2788	2.1	1.2	0.3	2	2.5	2.6	3.2	1.6	1.6	1.6	1.5	1.6	1.1	1.7	1.4	2.1	2.1	2.2	1.3	1.3	1.4	2.2	1.7	1.7	2.6	3.5	1	0.7	0.4	1.3	0.8	1.2
ENSMUSG00000009092	Derl3	protein_coding	77.33	0.9838	0.0005485	2.557	5.968e-24	0.255	0.5049	0.8851	0.001196	0.4909	0.2683	0.02067	0.9685	0.9	0.6	0.5	0.3	0.8	0.8	0.4	0.4	0.3	1.4	1.3	1	2.5	2.7	2.6	1.4	1.4	1.4	4.2	4.3	4.3	0.8	0.9	0.5	2.1	2.6	1.1	1.2	0.9	1.6	1.7	1.1
ENSMUSG00000044447	Dock5	protein_coding	2992	0.7873	7.46e-10	0.9031	6.351e-13	0.6242	2.688e-06	0.8847	4.9e-10	0.6229	7.158e-06	0.3592	0.0128	11.5	9	8.6	7	8.3	7	5.3	5	4.9	10.7	9.5	8.7	6.1	6.6	7	13	12.6	13.1	11.1	16.2	14.7	12.7	13.3	11.6	17.5	18.3	15	14.7	15.5	13.6	14.3	16.8
ENSMUSG00000051234	Rnf7	protein_coding	2691	0.2463	0.0204	0.09855	0.4335	0.005815	0.9801	0.8842	1.612e-17	0.1526	0.3363	0.5582	6.24e-09	112.8	108.3	86.1	67.6	73.3	66.8	50.8	47.4	42.2	46.6	52.8	48.6	36	36.2	36.5	75.4	87.2	84.1	68.9	79.6	74.3	153.2	155.6	148	93	90	107.9	115.3	120.7	45.9	49.8	53.1
ENSMUSG00000020647	Ncoa1	protein_coding	828.2	1.578	2.276e-32	1.766	1.564e-40	0.5838	5.487e-05	0.8835	4.149e-09	0.1226	0.6771	0.04534	0.8381	4	3	3	1.8	2.1	2	3.3	2.5	2.5	2.7	2.9	2.7	1.4	1.5	1.4	6.1	5.5	6.4	5.6	7.7	7.3	3.9	3.3	3.3	4.8	5.5	4	3.5	3.6	3.9	4.3	4.2
ENSMUSG00000030513	Pcsk6	protein_coding	2894	0.5623	8.028e-05	0.1632	0.3498	0.8537	8.88e-10	0.8833	1.156e-08	0.4952	0.001957	0.4031	0.00839	32.6	25	24.8	20.1	22.1	16.5	7.2	5.7	6.8	12.9	10.7	11.3	3.1	2.9	3.5	29.4	28.1	29.6	17.4	24.7	23.8	38.3	37.9	33.4	21.2	22.2	43.1	35.4	38.5	21	20.8	21.9
ENSMUSG00000022394	L3mbtl2	protein_coding	6195	0.5577	8.452e-07	0.6247	1.845e-08	0.09186	0.6267	0.883	6.792e-13	0.03447	0.9135	0.1319	0.371	47.8	35.2	38.1	34	37.1	34.3	27.4	23.8	25.7	37.7	34.4	33.8	19.4	21.1	22.1	52.9	51.8	51	47.4	59.3	56.6	49.6	42.1	41.3	60.9	70.2	45.4	39.5	39.5	38.2	35.3	39.3
ENSMUSG00000006313	Upk1a	protein_coding	44.59	-1.028	0.002458	-0.6495	0.07325	-0.4298	0.3367	0.8822	0.01268	-0.8765	0.03657	-1.214	0.0003501	1.9	2.1	1.5	1	2.2	1.4	1	1.2	0.4	1.9	1.8	1.3	0.2	0.3	0.3	1	0.7	0.5	0.8	0.9	1.2	0.9	0.8	0.6	3.2	3.3	0.8	1	1.1	1.5	1.1	1
ENSMUSG00000054889	Dsp	protein_coding	800.6	-0.9259	0.000296	0.5182	0.05848	0.2637	0.4816	0.8818	0.002259	0.197	0.7077	1.682	1.873e-12	3.2	2.3	2.1	1.2	1.9	2.2	7.2	6.4	4.6	2.1	1.7	1.4	2.5	3.4	2.9	0.9	1.2	0.7	3.8	2.1	1.9	8.6	9.7	7.5	3.2	3.4	2.5	2.8	3.5	1.9	1.9	2.5
ENSMUSG00000032754	Slc8b1	protein_coding	661.8	0.5574	4.055e-06	-0.04389	0.8165	0.6425	5.937e-07	0.8817	4.758e-11	0.08263	0.7627	0.271	0.05119	9.4	7.6	8.1	8.2	8.5	7.8	5.8	5.6	4.8	4.2	3.9	3.1	3.5	3.7	4	12.4	11.3	12.5	7.3	8.3	8.1	10.6	11	8.8	6.7	7.2	9.6	8.4	8.8	5.8	5.9	6
ENSMUSG00000020818	Mfsd11	protein_coding	278.8	0.1966	0.3357	-0.2073	0.3092	0.6458	0.0003927	0.8812	1.856e-06	-0.08677	0.8303	0.1865	0.384	1.7	1.6	2	2.2	1.6	1.7	1.7	1.3	1.3	0.9	0.8	0.9	0.9	0.7	0.9	2.1	2	2.1	1.5	1.7	1.4	2.2	2	1.7	1.6	1.6	1.7	1.3	1.8	1.3	1.2	1.6
ENSMUSG00000047261	Gap43	protein_coding	46.74	-2.123	1.497e-06	0.6125	0.1711	0.6694	0.1407	0.881	0.03677	0.1378	0.8892	-0.9495	0.02765	1.2	0.6	0.1	0.6	0.4	0.5	3.2	3	2.9	0.6	0.7	0.6	3.4	4.9	3.5	0.1	0.1	0.1	1.1	0.6	0.6	0.5	0.3	0.3	1.5	1	0.9	0.9	0.7	1.3	0.8	1.1
ENSMUSG00000031887	Tradd	protein_coding	94.85	0.225	0.4798	0.1599	0.6398	0.3851	0.2375	0.8808	0.0009993	0.08287	0.8997	0.6239	0.01641	2.1	2.1	1.8	1.7	1.9	1.7	2.4	2.2	1.6	1.4	1.6	1.3	0.7	0.8	0.8	2.3	2.1	1.8	2	2	1.8	4	2.8	2.7	2.6	2.8	2.6	2	2	2.4	1.1	2
ENSMUSG00000034656	Cacna1a	protein_coding	608.2	0.3097	0.1545	0.689	0.000265	0.4482	0.04019	0.8807	2.104e-05	-0.009455	0.9894	-0.4368	0.03512	3.5	2.6	2.5	1.5	1.8	1.4	1.2	1.1	0.8	1.7	1.6	1.4	1.2	1.2	1.1	1.7	2	2.2	1.8	3.2	2.9	2.4	2	1.9	2.8	3.1	3.3	2.7	2.6	2.2	2.3	2
ENSMUSG00000046694	Fam46b	protein_coding	114.6	0.01123	0.9801	0.8713	0.0001598	0.7457	0.003933	0.8804	0.0007248	-0.4512	0.1773	-0.9069	0.0001194	2.4	2.2	2.2	1.3	1.3	1.7	3.4	3.1	2.7	1.3	0.9	0.6	2.9	3.2	3.3	1.4	1.3	1.8	2.5	3	2.7	1.2	1.3	1	1.9	1.6	2.1	1.4	1.5	1.8	1.5	1.5
ENSMUSG00000031791	Tmem38a	protein_coding	272.3	0.2209	0.34	0.3532	0.09118	0.3854	0.1082	0.8804	2.538e-05	0.2062	0.569	0.4049	0.05677	5.6	4.7	3.1	4.8	4.8	4.6	6.1	4.5	4	3	2.8	2.4	5.1	6.5	5.4	5.3	5.8	5.4	5.4	7.2	5.7	6.5	6.7	5.4	4.2	5.9	5.1	5.6	5.4	3.6	3.1	4
ENSMUSG00000002844	Adprh	protein_coding	1678	1.119	4.47e-17	0.309	0.04538	0.1574	0.4486	0.8795	7.26e-09	0.3028	0.1279	0.4889	0.001115	37.1	27.2	25.3	32.6	35.4	31.5	19.8	17.9	17	43.9	44.9	44.4	13.7	13.8	15.8	78.4	69.9	69.9	31.3	46.5	46.1	46.1	42.3	38.9	77.6	87.6	39.8	34.8	37.2	50.6	47.8	50.2
ENSMUSG00000092622	Khdc3	protein_coding	26.7	-1.061	0.0169	1.073	0.008301	-1.247	0.003134	0.8792	0.0363	-1.506	0.002946	0.09622	0.8767	0.4	0.7	0.4	0.4	0.5	0.4	0	0.1	0.1	0.7	1.1	0.9	0	0.1	0	0.1	0.2	0.3	1	1.3	0.6	0.6	0.5	0.5	1.7	1.9	0.1	0.2	0.2	0.4	0.2	0.4
ENSMUSG00000021009	Ptpn21	protein_coding	454.3	0.1293	0.5721	-0.5057	0.004551	0.86	2.908e-07	0.8789	1.579e-06	-0.02766	0.9589	-0.1917	0.3795	2.4	1.8	1.5	1.5	2	2	3.7	3.3	3	1.3	1.4	1.3	4.1	4.9	4.3	2.2	1.8	2.1	1.1	1.3	1.5	1.9	1.7	1.5	2.5	2.5	2	1.7	2	2.3	2.4	2.6
ENSMUSG00000034557	Zfyve9	protein_coding	952.7	0.4728	0.003099	0.1185	0.5674	0.6036	0.000187	0.8788	1.657e-07	0.2827	0.2173	0.04477	0.8528	7.2	5.8	4.3	4.1	5.5	5.4	6.4	6.1	5.8	3.5	3.9	3.1	4.8	5.4	5.2	7.1	6.6	7.3	4.4	6.1	5.9	6.1	6.6	5.5	6.2	6.9	7.3	7.1	7.1	5	6	5.2
ENSMUSG00000033788	Dysf	protein_coding	214.9	0.4074	0.1152	1.957	6.853e-21	-0.07161	0.8733	0.8787	0.0003201	-0.1341	0.8322	0.7931	0.002628	0.3	0.2	0.4	0.6	0.7	0.6	1.5	1.5	1	0.8	0.8	0.9	1.4	1.9	1.7	0.8	0.9	0.8	3.3	2	2.3	0.6	0.5	0.5	1.6	1.5	0.1	0.3	0.3	0.6	0.8	1
ENSMUSG00000040624	Plekhg1	protein_coding	674.2	0.14	0.5561	1.193	6.98e-13	1.132	1.514e-11	0.8786	4.713e-06	0.7393	0.0001062	0.3228	0.1169	3	2.4	1.7	2	2.7	1.9	1.3	1	0.8	2.4	2.5	2	1.3	1.7	1.4	2.5	2.4	2.4	4.5	5.4	5.5	3.3	2.8	3	3.8	4.7	4	4	4.3	4.7	5	5.5
ENSMUSG00000025647	Shisa5	protein_coding	484.8	0.8471	1.116e-07	0.1082	0.636	0.8863	1.057e-07	0.8784	1.472e-06	0.6041	0.001224	0.1158	0.6187	5.4	4	5.8	5.8	4.9	4.9	6.6	6.8	5.2	3	2.6	2.7	4.5	4.7	5.5	9.9	9	9.3	4.9	6	5.9	6.4	5	4.7	5.3	5.1	7.6	7	8.2	4.3	5.3	6.1
ENSMUSG00000002346	Slc25a42	protein_coding	169.6	-0.5444	0.03494	0.01921	0.9659	0.5405	0.05839	0.8781	0.001105	-0.03706	0.9598	-0.7026	0.005419	1.6	1.4	1.4	1.1	1.2	1.2	1.1	0.9	0.8	0.8	0.7	0.5	1.1	1.1	1.2	0.8	0.8	0.7	0.9	1.5	1.3	1.1	1	0.6	1.1	1.5	1.9	1.2	1.5	0.9	1.1	1.1
ENSMUSG00000001128	Cfp	protein_coding	154.7	0.04794	0.8921	-0.23	0.4017	0.8103	0.0009241	0.8773	0.0005888	0.3286	0.337	-0.8066	0.0002907	6.9	4.9	5.3	4.3	4.2	3.4	1.2	1.4	1.4	1.3	1.7	1.8	2	1.4	1.1	4.1	3.9	4.2	2.4	3.5	4.2	3.1	3.4	3.2	2.8	3.1	7.8	7.6	6.4	2.9	2.9	2.7
ENSMUSG00000038365	Fbxo25	protein_coding	411.7	-0.2603	0.1111	0.3094	0.04694	0.6181	8.322e-05	0.877	3.61e-08	0.04854	0.8997	0.002637	0.993	7.9	6.1	5.4	5.7	6.1	5.7	5.3	4.4	4.8	2.6	2.5	2.4	4.6	5	5.3	5.5	4.6	4.4	7.9	7	6.7	7.1	6.7	6.1	4.3	5.1	7.4	7	6.2	3.5	4.3	3.9
ENSMUSG00000036002	Fam214b	protein_coding	153.5	-0.2212	0.397	-0.2884	0.2458	0.3619	0.1824	0.8757	0.0001157	-0.3303	0.3411	0.1863	0.4988	1.7	1.3	2.2	1.9	1.6	1.5	1.1	1	1	1.2	1.1	1.1	0.9	0.7	0.9	1.6	1.3	1.4	1	1.6	1.5	2.1	1.8	1.7	2.2	2.1	1.6	1	1.4	1.3	1.6	1.6
ENSMUSG00000036206	Sh3bp4	protein_coding	1570	0.4619	0.004688	0.3485	0.0399	0.4057	0.02161	0.8751	2.261e-07	0.1005	0.7696	0.2162	0.2588	13.9	11.1	9.2	7.9	9	6.8	8.2	7.9	7.1	11.6	10.7	10.1	13.9	15.7	14.6	11.8	10.4	10.4	8.3	11.1	10.8	14.9	12.9	12.4	19.1	20.9	15.1	10.4	11.6	14.7	12.8	15.6
ENSMUSG00000001418	Glmp	protein_coding	1205	0.2999	0.04041	-0.1467	0.3802	0.3766	0.01526	0.8748	2.239e-09	-0.07096	0.8225	0.172	0.3051	10.2	8	9.6	7.9	8.7	7.6	8.1	6.5	6.7	4.1	3.9	3.7	3.8	4.2	5	10.2	9.7	9.9	6.2	8.3	7.4	11.5	10.8	9.1	7.2	7.4	9.9	8.3	8.2	4.9	5.1	5.4
ENSMUSG00000031161	Hdac6	protein_coding	3248	0.793	5.527e-15	1.421	1.572e-47	0.1786	0.1991	0.8747	5.849e-15	0.04343	0.8751	0.637	1.162e-09	19.3	14.8	14.5	13.5	14.9	14	14.7	12.6	12.8	20.5	19	18.6	15.5	19.4	16.6	25.5	23.3	24.9	38.2	38.1	38.1	27.7	25.1	23.4	34.6	36.8	16.4	16.1	17.9	21.3	21.7	22.9
ENSMUSG00000021322	Aoah	protein_coding	242.3	0.5669	0.06697	1.943	8.021e-14	0.6407	0.03403	0.8739	0.00384	0.2651	0.6088	0.2724	0.4264	2.2	2.1	0.7	0.8	0.6	0.4	1	0.9	0.8	1.8	1.7	1.3	0.2	0.1	0.1	1	0.9	0.8	2.9	2.1	2.1	2.2	2.2	2	2.5	3.6	2.2	2.2	1.8	2.5	2.6	2.5
ENSMUSG00000003283	Hck	protein_coding	967.4	-1.93	1.217e-19	0.3628	0.1525	-1.088	7.56e-07	0.8737	0.000461	-0.9456	5.645e-05	0.4635	0.06066	38.1	29.5	19.9	11.4	12.1	8.3	1.5	1.1	1.1	32.7	30.3	21.5	1.3	1.2	0.9	2.3	3.1	2.6	9.4	16.5	15.4	43.9	41.4	37.2	53.6	53.7	15.9	13.3	15.7	13.4	11.8	13.7
ENSMUSG00000095362	Gm14325	protein_coding	808.9	0.4362	0.02869	-0.1698	0.4774	0.6312	0.001502	0.8733	2.332e-05	0.1739	0.6354	0.01115	0.9736	35.2	32.9	18.2	17.3	19.3	16.2	8.4	9.3	8.7	11.1	10.3	14.4	4	5.3	4.3	24	23.5	24.2	11.9	17.8	17.1	28.2	31.8	28.4	20.7	23.6	34.2	32.9	32	18.1	20.9	16.7
ENSMUSG00000021314	Amph	protein_coding	468.8	1.111	2.914e-09	0.9686	2.923e-07	0.604	0.003448	0.8711	3.406e-05	0.2919	0.3457	0.2959	0.1955	5	3.9	2.1	2	2.3	2.1	5.1	4.7	4.5	3.1	2.9	1.9	3.4	4.1	3.9	5	4.8	4.4	3.7	4.9	4.3	4.9	4.7	4.5	4.7	5.2	4.9	4.5	4.6	4	3.9	4.3
ENSMUSG00000032657	Fam189b	protein_coding	96.9	0.369	0.2031	0.03028	0.9459	0.3218	0.3685	0.871	0.001597	-0.1982	0.7019	-0.501	0.07006	1.6	1.1	1	0.8	0.9	0.9	1.5	0.9	0.7	0.6	0.8	0.6	1.3	1.8	1.3	1.2	1.1	1.2	1	0.8	0.9	1.1	0.8	0.8	1.1	1.3	1	1.2	1.1	0.7	0.8	1
ENSMUSG00000040841	Six5	protein_coding	130.1	1.198	2.328e-05	1.132	6.91e-05	0.287	0.46	0.8699	0.003584	0.2801	0.5993	0.4335	0.1793	1.7	1.1	1	0.5	0.8	0.7	1.1	0.9	1.1	1.7	1.5	1.4	2.5	2.9	2.9	1.9	1.6	1.5	1.1	1.9	1.7	2.4	1.6	1.5	2.5	3.4	2.1	1.6	1.2	2.1	1.6	2.1
ENSMUSG00000021311	Mtr	protein_coding	2889	0.4022	0.002442	0.1651	0.2847	0.4063	0.003568	0.869	2.667e-10	0.2898	0.09332	0.4257	0.001623	15	12.7	10.4	10.1	11.7	11.7	9.1	8.8	7.9	11.1	11.1	10.8	7.2	8.6	8.7	15.1	14.4	15	10.1	14.1	13.5	18	17.8	15.9	20.6	19.9	14.9	15.4	16.7	13.6	14.3	16
ENSMUSG00000020451	Limk2	protein_coding	1690	0.6843	1.296e-09	0.73	5.767e-11	0.4139	0.001129	0.869	4.402e-12	-0.08357	0.7442	-0.01562	0.9394	12.1	9.8	10	9.9	10.4	9.6	12.4	11	9.7	6.5	5.8	5.4	7.7	9.6	8.5	16.9	15.7	15.6	16.3	17.5	16.1	11.8	10.4	9.6	10.3	11.3	11.5	9.3	9.6	7.8	7.8	7.9
ENSMUSG00000026437	Cdk18	protein_coding	230.1	0.3054	0.2499	0.3739	0.1408	1.411	5.852e-12	0.8674	0.0003259	0.8946	0.0001074	-0.8503	0.0001717	2.2	1.7	1.6	1.1	1.4	1	2	1.5	1.9	1.1	1	1.3	1.8	1.9	2.1	1.7	1.3	1.3	1.9	1.3	1.4	1.3	1	0.8	2.1	2.2	4.4	2.9	3.4	3	3	3.5
ENSMUSG00000038292	Ccdc155	protein_coding	84.19	-0.1638	0.6692	0.8172	0.002623	-0.006886	0.9919	0.8673	0.00152	0.06596	0.9358	0.3666	0.2759	0.9	0.8	0.5	0.5	1.1	1.2	1.3	1	0.9	1.6	1.4	1.5	2.9	2.2	2.6	1.1	0.8	0.8	1.6	2	1.7	1.3	1.1	0.9	2.5	3.1	0.5	1	1	1.5	1.5	1.4
ENSMUSG00000085148	Mir22hg	processed_transcript	32.55	-0.1445	0.8141	0.7302	0.09714	0.1701	0.8116	0.8671	0.04795	0.2318	0.7954	0.4259	0.3894	0.7	0.5	0.3	0.6	0.4	0.4	0.6	0.5	0.3	0.7	0.8	0.4	1	0.9	0.6	0.3	0.6	0.2	0.6	1	0.8	0.8	0.8	0.7	1	1.4	0.5	0.6	0.7	0.5	0.7	1
ENSMUSG00000044080	S100a1	protein_coding	55.6	-0.9977	0.003676	-2.742	5.08e-14	-0.2185	0.729	0.8667	0.02706	-0.297	0.6652	1.583	4.174e-07	4	2.7	2.5	3.3	3.8	3	2.2	1.7	1.5	1.6	1.8	1.1	4.8	6.3	6.3	1.7	1.5	1.6	0.1	0.7	0.4	10.2	12.5	7.1	3.5	2.4	1.4	2.7	3.1	1.3	1.4	1.2
ENSMUSG00000059248	Sept9	protein_coding	3703	-0.1115	0.3853	-0.1228	0.3231	0.7009	1.983e-12	0.8645	1.816e-15	0.01469	0.9643	-0.4868	1.71e-06	35	27.4	28.8	21.6	23	22.1	12	11.1	10.1	9.9	9.3	9.4	7.8	8.6	9.5	20.9	20.1	20.7	19.6	21.3	20.3	23.2	21.7	20.2	17.1	17.7	34.8	28.2	29.4	15.1	15.3	16.2
ENSMUSG00000027397	Slc20a1	protein_coding	4422	0.7773	7.755e-15	0.9473	6.16e-22	0.2498	0.0403	0.8636	4.604e-15	0.3447	0.004824	0.2377	0.04465	26.6	22.6	23.3	16.8	19.8	16.7	16.3	14.9	14.7	37.1	35.3	37.2	20.1	23.4	20.6	30.2	29.9	31.6	28.4	37.3	37.6	28.9	29.6	27.3	66.2	67.7	31.2	29.6	31.6	41.9	41.5	47.2
ENSMUSG00000040472	Rabggta	protein_coding	985.4	0.2092	0.1152	0.2215	0.09031	0.3246	0.01105	0.8624	4.466e-13	-0.02046	0.9532	-0.3146	0.01093	21.5	16.6	18.6	10.5	11.3	10.5	10.1	11.2	10.5	13.9	12	11.9	10.6	13	11.7	13.4	12.5	11.6	11.6	13.2	13.1	16.9	15.2	13.4	23.3	22.8	19.9	17.7	18.4	15.8	15.7	15.9
ENSMUSG00000020261	Slc36a1	protein_coding	322.9	0.0987	0.6722	0.08843	0.7059	0.1734	0.5091	0.8616	1.909e-06	0.01903	0.9726	0.07944	0.738	3.4	3	2.6	2.2	2.7	1.9	1.6	1.6	1.5	1.3	1.3	1.1	1.4	1.5	1.4	2.5	2.4	2.4	2.2	2.5	2.5	3.4	3.3	3	2.2	2.4	4	2.5	2.9	1.5	1.2	1.5
ENSMUSG00000032224	Fam81a	protein_coding	702.9	0.7378	3.686e-07	0.6883	2.223e-06	1.746	5.702e-36	0.861	1.805e-07	0.5533	0.0005643	-0.5615	0.0002009	11.1	8.8	7.5	4.7	5.4	5	1.2	1.3	1.2	2.2	2.1	3.1	0.7	0.7	0.7	8.5	8.4	8.4	7.6	8.5	8.3	5.9	7.4	5.4	4.2	4.7	13.6	13.5	13.7	7.9	8.4	8.6
ENSMUSG00000039157	Fam102a	protein_coding	868.8	-0.487	0.001578	-0.4355	0.005087	0.8914	5.125e-09	0.8608	3.09e-07	0.32	0.1185	0.5535	0.0003134	7.3	6.2	9	5.8	6.9	6.6	4.5	3.7	3.8	2.1	1.9	2	3.5	3.4	4.2	4.4	4.6	4.7	4.5	5	4.8	12.1	11.5	9	3.6	3.7	10.4	8.3	9.1	3.4	3.3	4.5
ENSMUSG00000030741	Spns1	protein_coding	2252	0.1132	0.5285	-0.1404	0.4083	-0.06455	0.7994	0.8607	3.439e-09	-0.2066	0.3437	-0.1539	0.371	30.4	25	36.6	19.9	23	19.9	22.7	21	19.5	20.8	20.2	17.9	18.1	23.1	21.3	23.5	22.1	22.4	17.6	19.8	19.6	31.7	25.8	24.5	34.8	37.1	30.7	23.6	25	18.6	18.1	19.6
ENSMUSG00000056214	Pard6g	protein_coding	372.5	0.4653	0.007479	0.4341	0.01336	0.05716	0.8658	0.8606	1.414e-06	-0.4199	0.0541	-0.7111	2.844e-05	5.8	5.9	3.3	3.4	4.8	4	3.9	4.5	4.4	3.6	3.6	2.9	6.2	7.2	6	5.9	5.3	5.9	4.9	5.9	5.9	3.2	3	3.3	5.6	6.7	4	3.7	3.9	3.8	3.1	3.6
ENSMUSG00000075389	2810410L24Rik	processed_transcript	83.66	-3.23	4.272e-22	-2.45	8.126e-14	0.005436	0.9951	0.8604	0.01688	-0.6862	0.093	-0.1142	0.8001	2.7	2	2.9	0.9	1.2	1.4	0.1	0.2	0.2	1.2	0.9	0.6	0.6	0.2	0.4	0.1	0.1	0.1	0.1	0.2	0.3	2.8	1.9	2.1	1.6	1.9	2	1.4	1.1	1.1	1	0.7
ENSMUSG00000078861	Zfp931	protein_coding	382.4	0.5919	0.007472	0.4739	0.03804	1.001	1.367e-06	0.8603	0.0002307	0.4071	0.1731	0.115	0.7013	9.5	7.3	4.1	4.5	4.8	4.2	3.6	3.5	2.8	4.8	4.6	4.9	3	2.8	3.2	7.1	6.8	6.7	4.9	7.2	6.9	8.4	8.5	6.5	7.3	10.4	8.3	10	10.5	9.2	11.3	8.8
ENSMUSG00000071037	Camkmt	protein_coding	151	1.096	5.376e-07	0.8327	0.0002372	0.378	0.183	0.86	0.0003562	0.4148	0.2143	0.416	0.1052	6.5	5.4	2.2	3.4	4.3	4.6	5.1	4.4	4.1	5.1	5	4	3.5	3	4.4	9.3	8.5	9.6	6.2	8.1	8.5	6.7	7.7	6.4	8.1	9.4	6.4	7.2	7.1	6.6	5.3	6.6
ENSMUSG00000004328	Hif3a	protein_coding	302.2	0.1077	0.729	-0.002684	0.997	-0.2606	0.3926	0.8599	0.0002187	-0.05082	0.9347	-0.3744	0.1358	1.6	1.3	1.5	1.3	1.4	1.4	1.9	1.7	2.5	1.3	1.4	1.2	3.4	4.6	5.2	1.5	1.4	1.5	1.1	1.5	1.5	1.3	1.1	0.9	2.1	2.7	1.9	1.1	1.2	1	1	1.3
ENSMUSG00000059714	Flot1	protein_coding	307.9	0.1123	0.5735	0.2033	0.2478	0.4743	0.003602	0.8599	2.95e-08	0.1633	0.5781	0.2167	0.2355	3.5	3.1	3.2	3.2	4	3.8	3.6	2.8	3.6	2.7	2.7	2.4	8.7	8.8	8.1	4.4	3.9	3.7	4.6	4.1	4	4.4	3.8	3.3	4.3	5.3	3.8	3.4	3.9	3.6	3.4	3.9
ENSMUSG00000073481	Marc2	protein_coding	868.9	-0.6758	2.493e-07	-1.281	7.281e-24	0.1941	0.3017	0.8587	2.636e-09	-0.1473	0.556	0.4713	0.0006028	7.9	6.6	8	5.8	6.7	5.6	4	4	3.5	3.3	3.4	3	2.7	2.2	3	3.4	4.1	3.7	2.7	2.4	2.3	10.7	10.5	10	5.5	6.3	7.6	5.9	6.8	3.5	3.3	4.3
ENSMUSG00000060591	Ifitm2	protein_coding	2948	-0.104	0.6182	0.2375	0.1714	0.1516	0.5095	0.8579	2.171e-07	-0.3216	0.123	0.007937	0.9772	247.8	191.1	171.3	199.4	208.9	169.6	76.1	69.6	80.4	155.1	166	137.9	94.9	103.7	116.5	197	176.6	163.2	196.7	249.9	236.1	240.5	210.1	165.1	271.4	289.9	155.2	157.9	175	190.6	149.2	170.9
ENSMUSG00000006281	Tep1	protein_coding	606.3	1.159	3.518e-23	1.065	1.646e-19	0.6026	5.16e-07	0.8566	8.316e-12	0.4763	0.0009204	0.3713	0.006511	2	1.6	1.8	1.6	1.7	1.8	3.5	3.2	3	2.2	2.1	2.3	3.2	3.8	3.6	3.9	3.7	3.8	3	4.1	3.6	2.5	2.4	2	4	4.1	2.5	2.5	2.5	3.2	3.5	3.4
ENSMUSG00000047557	Lxn	protein_coding	241.9	-1.182	5.382e-10	-0.4536	0.03111	0.6255	0.005056	0.8565	0.000126	-0.01891	0.9785	0.5319	0.01056	10.4	8.7	6.4	6.8	9.4	8	6.7	4.6	4.3	3	2.9	3.9	1.8	1.4	1.6	3.5	3.8	3.2	5.9	6.1	5.6	14.3	12.8	11.1	5.3	6.7	6.9	9.3	9.4	5.1	4.6	5.6
ENSMUSG00000021738	Atxn7	protein_coding	190.9	0.1777	0.5365	0.09456	0.7684	0.1026	0.7989	0.8564	0.0002749	-0.009836	0.9908	0.147	0.6228	1.4	1.1	0.7	0.8	0.9	1.1	1.2	1.3	0.8	0.9	0.9	1	1	0.9	1	1.2	1	1	0.8	1	1.2	1.3	1.4	1.1	1.8	1.6	1.2	1.1	1.1	0.8	1	1.1
ENSMUSG00000047793	Sned1	protein_coding	1096	2.054	1.029e-40	3.253	1.641e-103	0.4124	0.01001	0.8553	4.232e-08	-0.205	0.4838	-1.673	2.439e-25	1.4	1.2	1.2	0.9	0.7	0.4	3.9	3.4	3.6	7.9	7	7.4	5.7	5.3	4.7	2.9	2.6	2.7	5.8	6.9	6.3	0.5	0.3	0.4	12.7	14.6	1.3	0.9	1.1	9.8	10	9.9
ENSMUSG00000048537	Phldb1	protein_coding	486.6	1.103	8.728e-11	1.327	1.77e-15	0.2734	0.2411	0.8552	7.003e-06	-0.01641	0.979	-0.7328	5.763e-05	2.8	2.2	1.7	1.7	1.5	1.4	3.8	3.2	3.1	2.1	1.9	1.7	3.2	3.3	3.4	3.6	3.1	3.4	3.6	4.1	4.2	1.6	1.2	1.3	3.2	3.7	3	2	2	2	2.2	2.7
ENSMUSG00000057948	Unc13d	protein_coding	269.3	0.5696	0.01091	-0.6946	0.001658	0.4373	0.1386	0.8552	0.0009383	-0.7405	0.002402	-0.06043	0.8546	4.3	3.8	3.9	2.9	3.1	2.6	1.8	1.4	1.2	0.7	0.7	0.8	0.8	0.6	0.7	4.2	3.8	4.8	1.2	2.1	1.9	4.9	3.2	3.5	1.2	1.4	3.1	2.3	1.8	0.8	1	1.1
ENSMUSG00000035878	Hykk	protein_coding	214.6	0.08336	0.764	0.07019	0.8023	0.4515	0.03619	0.8544	1.937e-05	0.02514	0.9679	0.06216	0.8294	1.2	1	0.6	1	0.9	0.9	1	0.8	0.7	0.8	0.7	0.6	0.7	0.7	0.7	0.9	0.9	1.1	0.8	1	1.1	1.2	1	0.9	1.3	1.4	1	1.1	0.9	1.1	1	0.9
ENSMUSG00000040562	Gstm2	protein_coding	684.2	0.06457	0.7997	-0.3518	0.05583	0.4925	0.01022	0.854	5.582e-06	0.1592	0.641	0.1365	0.5546	21.7	17.4	13.2	21.4	23.7	21.4	10.9	9.9	7	10.4	10.6	6.8	5.8	5.4	6.6	24.1	22.7	22.8	15.2	18.4	18.3	19.9	20.4	18.2	16.6	17.5	20.1	19.2	20.2	12.5	12.3	14.8
ENSMUSG00000040712	Camta2	protein_coding	206.6	0.7242	0.004648	0.6896	0.007175	0.4588	0.1339	0.8537	0.001999	0.193	0.7028	-0.43	0.1271	1.6	1.6	2.5	1	1	1.1	1.4	1	1	1.1	1.1	0.9	1.5	2.1	1.8	1.8	1.5	1.9	1.4	1.7	1.9	1.7	1.3	1	1.6	2.1	3	1.8	1.8	1.6	1.2	1.4
ENSMUSG00000017756	Slc12a7	protein_coding	2043	0.4113	0.02141	-0.02059	0.9446	0.6074	0.0006286	0.8536	4.414e-06	0.05786	0.8948	-0.002985	0.9931	10.2	7.2	5.7	6.4	7	6.5	4.5	4.3	3.5	3.5	3.4	3.5	3.6	4.2	4.2	9.8	7.8	9	5.5	7.2	6.9	8.8	7.7	6.5	6.2	6.6	8.7	7	8.4	5.2	4.9	6
ENSMUSG00000017697	Ada	protein_coding	103.1	2.54	4.222e-24	2.751	3.682e-28	0.3126	0.317	0.8533	0.0003989	0.6496	0.02894	0.6021	0.01842	1.2	1.1	1.6	0.5	0.4	0.5	2.7	2.6	2.2	1.2	1.4	1.6	1.3	1.5	1.7	3.2	3.1	3.2	3.4	3.7	4	1.9	1.6	2.1	2.9	2.2	2.7	1.5	1.8	1.7	1.7	1.8
ENSMUSG00000027198	Ext2	protein_coding	447.8	0.2445	0.1944	0.2123	0.2718	0.4174	0.02301	0.8527	7.417e-07	-0.0046	0.995	-0.199	0.3144	3.6	2.8	3	1.9	2.2	1.9	2.3	1.8	1.7	1.8	1.6	1.5	1.7	1.7	1.8	2.4	2.2	2.5	2	2.3	2.6	2.9	2.8	2.5	2.8	3.2	3.4	3	3	1.9	2.8	2
ENSMUSG00000027932	Slc27a3	protein_coding	460.2	0.01237	0.9679	0.8951	2.34e-08	0.9538	4.251e-08	0.8522	9.433e-06	0.2507	0.3805	0.07689	0.7633	4.8	4.2	8.2	6.8	7.2	6.7	7.8	7.4	7.6	2.4	2.3	2.8	10	11.9	12.2	7.3	6.5	7.1	12.9	13.4	12.5	6.2	5.6	5.3	4.4	4.6	6.9	6	6.5	4.3	4.4	5.9
ENSMUSG00000035274	Tpbg	protein_coding	307.3	-0.7586	0.00226	-0.4212	0.1204	0.8565	0.0007816	0.8511	0.002075	0.1755	0.7275	-0.3464	0.2311	3.7	3.5	4.3	2.7	3.3	2.7	4.7	4.5	3.3	1.7	1.7	1.3	4.2	4.4	5	1.6	1.9	1.5	3.2	1.6	1.6	3.4	2.9	2.7	2.7	3.2	5.8	3.4	4.1	2.8	2.6	3.5
ENSMUSG00000037966	Ninj1	protein_coding	150	0.4638	0.04724	0.3588	0.1437	0.7133	0.00392	0.8511	0.0006678	0.1289	0.8007	0.2907	0.2832	4	2.9	1.6	3.2	3.3	3.9	5	4.6	5	1.3	1.9	1.8	5	5.3	5.2	4.8	4.5	5.3	3.7	5.3	4.6	3.8	4	3.5	2.6	3.6	3.8	3.4	3	2.8	2.5	3.1
ENSMUSG00000027296	Itpka	protein_coding	513.2	0.4242	0.02634	1.233	1.301e-13	0.8974	1.89e-06	0.8507	3.729e-05	-0.3028	0.2581	0.2346	0.2753	16.2	14.3	25.3	9.3	9.7	10.5	1	1	1	3.9	3.2	2.9	0.4	0.5	0.3	12.7	13.1	14.2	23.5	23.8	23.5	23.9	21.2	19.2	5.8	6.4	18.2	13.6	12.6	6.4	6.5	6.1
ENSMUSG00000021687	Scamp1	protein_coding	428.8	0.8714	1.149e-09	0.8279	9.051e-09	0.1274	0.5633	0.8499	6.078e-09	0.0245	0.9582	-0.2924	0.08683	3	2.8	1.7	2	2.2	1.9	5.7	5	4.2	3.5	3.7	3.6	4.4	5.6	5.2	3.8	3.5	4	3.6	3.7	3.5	2	2.3	2.2	6.5	6.7	2.4	2.8	2.8	3.8	3.9	4.2
ENSMUSG00000049680	Urgcp	protein_coding	382.3	-0.3826	0.01646	-0.697	2.581e-06	-0.3575	0.07911	0.8498	5.522e-07	-0.1837	0.5536	1.129	5.776e-14	1.9	1.7	2.3	4.2	3.6	5	4.1	3.7	3.9	1.5	1.4	1.3	0.9	0.8	0.9	3.4	3.2	3.2	2.7	2.7	2.5	4.8	3.9	3.8	2.3	2.7	2.1	1.5	1.5	0.9	1.2	1.2
ENSMUSG00000023965	Fbxl17	protein_coding	178.6	1.836	5.144e-24	2.013	1.168e-28	0.7422	3.436e-05	0.8497	6.164e-06	0.3267	0.3142	0.5913	0.004662	0.7	0.6	0.5	0.6	0.6	0.5	1.1	1.2	0.7	1.1	1	1	0.9	1.2	1	2.1	2	2.1	2.3	2.4	2.3	1	1	0.9	1.7	2	1	0.7	0.8	1.9	1.6	1.6
ENSMUSG00000047139	Cd24a	protein_coding	1045	-1.652	5.869e-17	-1.083	8.678e-08	0.2206	0.5077	0.8496	0.0005708	-0.02568	0.9708	0.4419	0.06499	14.8	11.9	7.5	21.4	22.1	23.6	25.9	26.4	23.3	4	3.6	2.9	46.5	57.7	52.1	7.2	8.1	5.4	14.7	7.3	8.9	15.1	16.6	16	5.9	6.8	11.7	11.7	10.8	3.7	4.1	4.4
ENSMUSG00000029869	Ephb6	protein_coding	158.2	1.022	3.762e-06	0.8385	0.0002113	0.2323	0.5051	0.8487	0.0007119	-0.02303	0.9772	0.2884	0.2956	1.9	1.2	1.5	0.9	1.1	1.4	1.9	1.5	1.6	1	1	0.8	2	1.7	2	2.8	2	2.4	1.7	2.7	2	2.1	1.8	1.7	1.7	1.8	1.8	1.3	1.5	1.2	1	1.1
ENSMUSG00000025232	Hexa	protein_coding	1310	-0.5719	3.573e-07	-2.222	1.207e-93	0.3428	0.01845	0.8482	1.35e-10	0.06463	0.8137	0.7278	1.286e-10	30.7	23.3	24.6	42.4	45.9	45.7	39.8	36.3	36.8	7.3	6.8	5.8	25.8	27.3	33.3	30.6	28.1	31.3	9.1	9.7	9.6	46.3	44	41	11.7	12.5	30.4	25.4	27.1	8.7	8.5	8.1
ENSMUSG00000062054	Iah1	protein_coding	484.5	0.1003	0.5952	0.0912	0.6348	0.5376	0.0002015	0.8478	6.087e-09	0.08562	0.784	0.3418	0.02363	8	6.7	6.8	6.7	6.3	6.2	7	7.1	7.6	4.6	4.5	5.4	6.9	7.8	6.7	7.1	6.7	6.7	5.3	8.1	7.1	9.8	9	8.8	8.6	8.9	7.6	8	7.4	7.3	6.3	7.5
ENSMUSG00000041444	Arhgap32	protein_coding	2786	1.519	1.029e-25	1.333	4.819e-20	0.9585	2.514e-10	0.8474	7.789e-07	0.5842	0.0007599	0.1901	0.3369	5	4.1	3.2	4	4.4	3.9	3.6	2.7	2.7	4.5	3.9	3.8	4.9	5.5	5.8	12.4	11.5	11.9	7.6	12	11.8	4.8	5	4.4	7.4	7.5	6.7	5.9	6.1	8	7.7	8.5
ENSMUSG00000029860	Zyx	protein_coding	498.9	2.338	2.594e-36	1.601	4.596e-17	-0.5402	0.01594	0.8471	5.701e-05	-0.2123	0.5811	-0.133	0.6294	1.6	1.5	2.3	1	0.9	0.9	12.9	12.1	12.1	2.1	1.7	1.3	7.1	7.8	7.5	5	4.4	5	2.9	2.9	2.8	1.8	1.6	1.4	2.7	3.6	1.8	1	1.7	1	1	1.4
ENSMUSG00000107461	Gm44045	TEC	53.58	0.5514	0.1468	1.069	0.001424	0.4088	0.3388	0.847	0.01578	-0.3409	0.5536	-0.6245	0.07025	1.6	1.4	0.7	0.5	0.4	0.5	0.4	0.6	0.3	0.9	0.6	0.7	0.3	0.3	0.4	0.8	0.5	0.9	1.1	1.2	0.9	1	0.7	0.8	1	1.8	1	0.9	1.2	1	1	1.1
ENSMUSG00000028664	Ephb2	protein_coding	363.6	0.4924	0.009127	1.62	6.145e-23	0.6783	9.191e-05	0.847	3.211e-06	-0.01327	0.982	0.2855	0.1554	1.3	0.8	0.7	0.6	0.5	0.5	1.5	1.3	1.2	0.8	0.7	0.8	1.4	1.5	1.6	0.8	0.7	0.8	1.5	1.8	1.7	1.3	1.2	1.1	1.4	1.5	1.1	0.9	1	1.2	1.1	1.5
ENSMUSG00000049643	2310022A10Rik	protein_coding	463.6	0.2522	0.2349	0.117	0.636	0.3443	0.1245	0.8466	1.629e-05	0.2019	0.5411	-0.001935	0.997	5.3	4.1	4.1	3.2	3.8	3.2	3.2	2.7	2.4	2.6	2.9	2.7	1.8	2.7	2.4	4.5	3.7	4.1	3.1	4.4	3.7	5.2	4.5	3.8	4.8	5.2	6.3	4.5	4.9	3.4	3.4	3.7
ENSMUSG00000011832	Evi5l	protein_coding	199.8	0.2481	0.4212	0.2674	0.3739	-0.0784	0.8744	0.846	0.002276	0.09784	0.882	0.589	0.03365	0.7	0.8	0.4	1.1	0.8	1.1	0.7	0.8	0.5	0.9	0.8	0.8	0.6	0.5	0.6	1.2	1.1	1.3	1	1.4	1.2	1.2	1	0.8	1.3	1.7	1.1	0.6	0.5	0.8	0.9	0.6
ENSMUSG00000039087	Rreb1	protein_coding	1112	0.04525	0.8612	-0.7485	3.633e-06	0.2437	0.2774	0.8453	3.053e-06	-0.06215	0.8832	0.06857	0.7793	4.9	3.8	3.7	3	3.5	3.5	3.1	2.5	2.5	2.3	2	2.1	1.3	1.5	1.6	3.5	3.4	3.5	1.4	2.4	2.1	4.7	4.6	3.9	3.9	3.9	4.6	3.6	3.8	2.2	2.7	2.8
ENSMUSG00000032507	Fbxl2	protein_coding	130.5	-0.3924	0.1571	-0.5422	0.0395	0.9377	0.0002691	0.8451	0.002536	0.5202	0.1201	0.6751	0.009042	1.5	1	0.7	1.5	1.1	1.3	1.2	1.1	1.1	0.5	0.5	0.8	0.7	1.2	0.8	1	0.9	1	0.7	1.1	0.8	1.8	2.1	1.5	1.1	1.2	1.8	1.5	1.6	1.3	1.1	1.1
ENSMUSG00000041037	Irgq	protein_coding	517.4	-0.4454	0.003501	-0.4282	0.005215	0.2072	0.3059	0.8449	5.628e-08	-0.2992	0.1503	0.2588	0.1239	4.3	3.7	4.5	3.6	3.4	3.2	3.5	2.9	2.8	2.5	2.5	2.7	2.3	2.9	2.9	2.6	2.5	2.2	2.1	2.9	2.5	5.4	5.1	4.4	4.6	4.6	3.7	3.3	3.1	2.6	2.9	3.4
ENSMUSG00000001552	Jup	protein_coding	4983	0.7081	4.479e-07	0.7865	1.126e-08	0.6674	4.255e-06	0.8441	7.499e-08	0.2119	0.3638	-0.2015	0.2516	38.4	32.7	40.8	24.2	27.3	22.6	13.4	11.4	10.4	21.9	18.9	17.9	11.7	13.4	13.5	42.5	39.2	40.1	34.9	48.4	45.3	36.2	32	28.8	32.9	38	52.2	38.3	39.2	31	30.1	32.7
ENSMUSG00000013275	Slc41a1	protein_coding	1750	0.4068	0.004729	0.2429	0.1194	0.9403	2.092e-12	0.8435	2.159e-08	0.1626	0.5115	-0.4604	0.001429	23.7	18.9	20.9	11.9	14.4	11.4	7.7	6.9	6.1	8	7.3	6.9	4.7	5.1	5.4	16.7	16.3	17.3	11.5	17	16.4	16.6	15.3	14.1	13.3	13.6	26.7	21.8	22.9	14.6	13.6	14.8
ENSMUSG00000031438	Rnf128	protein_coding	499.6	0.7189	0.05253	2.175	8.446e-12	0.3166	0.5324	0.8425	0.03545	0.2029	0.7898	0.1978	0.6834	2.6	1.8	1.1	1.4	2.4	1.3	5.4	4.8	3.7	10.3	8.5	6	5.8	6.4	6.4	2.7	3.1	3	3.9	11.9	10.2	2.3	2.2	2	14.9	17.2	1.7	1.8	2.9	9.3	9.9	12.1
ENSMUSG00000045005	Fzd5	protein_coding	1497	0.4848	0.001284	0.3375	0.03261	1.01	5.421e-13	0.842	1.231e-07	0.358	0.05854	-0.3974	0.0127	9.5	7.6	11.2	6.6	7.6	6.3	3.2	3.2	3.3	6.6	6.3	6	5.1	6.5	5.4	9.9	9.2	9.8	7.3	9.2	9.6	7.5	7.1	6.7	11.5	11.4	14.9	9.7	11.6	12.5	12.8	13.3
ENSMUSG00000030083	Abtb1	protein_coding	668.5	0.2777	0.1138	0.54	0.0005468	0.4346	0.01106	0.8418	3.644e-07	-0.1385	0.6624	0.0676	0.7682	6.3	5.3	5.6	4.6	4.2	4.4	4	2.9	3.6	4.9	4.2	4.2	4.1	4.3	5	5.9	5.1	5.1	7.9	5.7	5.6	7	5.9	5.2	7.9	8.1	5.8	4.6	5.3	6.4	5.6	6
ENSMUSG00000050132	Sarm1	protein_coding	208.3	0.3763	0.04763	0.4038	0.0324	0.2996	0.1366	0.8416	4.253e-07	0.2204	0.4457	0.1421	0.5155	1.6	1.3	1.2	1	0.9	0.9	1.5	1.1	1.2	1.5	1.2	1.3	1.6	1.6	1.6	1.1	1.1	1.3	1.1	1.3	1.2	1.7	1.5	1.4	2.3	2.5	1.8	1.4	1.8	1.9	1.5	1.5
ENSMUSG00000038916	Soga3	protein_coding	257.3	0.4499	0.2087	2.774	6.364e-26	0.5656	0.003555	0.8404	2.042e-05	-0.9053	0.001148	-3.31	1.536e-28	0.8	0.8	0.2	0.2	0.2	0.2	4.7	4.4	3.6	3.9	3.9	4.3	3.5	3.9	3.1	0.2	0.3	0.3	1.2	1.5	1.4	0.1	0.1	0.1	6.9	7.9	0.3	0.5	0.3	6.6	5.6	5.8
ENSMUSG00000030022	Adamts9	protein_coding	1481	1.973	1.991e-28	1.758	9.085e-23	0.8006	4.82e-05	0.8396	0.0001067	0.7629	0.0002812	0.1694	0.5133	3.3	2.8	2	2.2	2.3	1.9	1.2	1.1	1.1	2.9	2.6	2.3	0.5	0.6	1	8.9	8.1	8.6	6.2	8.5	7.4	3.2	3	3.1	4.4	5	4.7	4.5	4.9	3.7	4.3	5.7
ENSMUSG00000039474	Wfs1	protein_coding	440.3	0.1861	0.362	0.3289	0.0691	0.533	0.00202	0.839	1.249e-06	0.4249	0.03606	0.2872	0.1248	4.9	4.2	4.4	3.3	3.3	3.2	4	3	3.4	3.5	3.2	2.9	4.9	6	6	4.1	3.5	3.5	3.3	4.5	4.6	6.3	5.7	4.5	5.7	5.9	7.1	5.4	5.8	4.9	4.4	4.7
ENSMUSG00000045216	Hs6st1	protein_coding	2537	-0.2485	0.07078	-0.07154	0.6805	0.04249	0.8638	0.8387	2.241e-10	-0.1129	0.6494	0.5681	3.549e-06	28.1	22.1	24.1	14.3	16	14.7	10.7	9.1	8.2	13.9	13.2	11.3	11.2	13	12.3	12.7	12.2	12.8	12.5	16.1	14.2	39	38.9	32.8	22.4	23.7	24.7	20.8	23.2	12.8	12.6	14.2
ENSMUSG00000036106	Prr5	protein_coding	256.9	1.159	3.106e-10	0.9715	2.129e-07	0.7548	8.904e-05	0.8372	4.681e-05	0.3344	0.2495	-0.6448	0.00151	6	4.8	3.6	3.3	4.3	2.9	4.2	3	3.5	4.1	4.2	3.5	3.3	3.8	4.2	8.2	7.3	8.1	6.8	6.4	7.5	3.2	3.4	2.8	6.3	8.1	7.1	5.5	6.5	6.7	5.7	7.8
ENSMUSG00000040852	Plekhh2	protein_coding	358.4	-1.082	1.494e-08	-0.5271	0.01042	-0.04637	0.9091	0.837	0.0001145	-0.5187	0.03387	0.167	0.5165	3.9	2.7	1.9	2.1	2.7	1.8	2.5	2.2	1.9	1.6	1.5	1.3	1.7	1.7	1.9	0.9	1.1	1	1.5	1.4	1.5	3.2	3.3	3.3	2.6	2.8	1.7	2.2	2.1	1.2	1.4	1.7
ENSMUSG00000034471	Caskin2	protein_coding	567.3	0.01244	0.9697	0.02335	0.9394	0.4767	0.01689	0.8364	1.671e-05	0.05805	0.9003	-0.2583	0.2217	6.1	4.8	6.9	3.6	4.4	4.1	3.8	3.7	3	2.8	2.9	2.6	2.2	2.5	2.9	4.3	3.9	4.2	3.8	4.6	4	5.5	4.9	4.2	4.9	5.1	7.8	5	5.6	3.2	3.9	4.6
ENSMUSG00000036817	Sun1	protein_coding	3676	0.1993	0.1512	0.103	0.5129	0.3741	0.004713	0.8362	1.104e-10	0.1622	0.4348	0.4896	7.179e-05	22.2	18.1	14.7	19.7	20.4	18.7	12.9	11	10.7	14.2	12.8	13.7	12.3	13.5	13.2	23.5	21.7	22.3	18.3	23.1	21.8	27.2	27.1	23.6	23.6	25.2	21.4	19.3	21.3	18	16.3	18.6
ENSMUSG00000032062	2310030G06Rik	protein_coding	131.4	0.05593	0.8565	-0.9321	5.056e-06	2.13	3.528e-25	0.8356	0.001219	0.4371	0.1064	-0.509	0.02136	3.5	2.8	3.2	3.1	3.3	2.8	2	1.6	1.8	0.7	0.8	0.8	2.6	3.2	3.3	3.2	3.2	3.1	1.8	1.3	1.6	2.5	2	2.1	1.3	1.4	4.1	3.8	5	2.6	3.5	4.2
ENSMUSG00000048174	Tmem81	protein_coding	129.3	0.226	0.4318	0.4813	0.0499	0.5376	0.04247	0.8354	0.0009048	0.1446	0.7764	-0.2869	0.3157	3.3	2.2	2.5	2.4	3.3	1.9	1.4	1.5	1.3	1.9	1.7	2.1	1	1.3	1.2	3	2.9	3.1	2.8	4.3	3.7	2.5	2.1	2	3.8	3.1	2.5	3	3.4	3.1	2.3	2.9
ENSMUSG00000032264	Zw10	protein_coding	1338	0.1109	0.4878	0.2534	0.05853	0.146	0.3964	0.8354	5.063e-11	-0.09087	0.7243	0.1319	0.3942	19.6	15.8	12.3	9	10.6	11.1	11.5	10.5	10	13.6	13.2	13.6	6.2	7.2	7.2	11.4	11.2	10.8	11.8	12.9	12.3	18.5	18.1	16.6	22.6	25.8	16	15.1	14.5	14.6	14.3	15.9
ENSMUSG00000027087	Itgav	protein_coding	1957	0.1675	0.3973	0.3645	0.02996	0.3811	0.03843	0.8349	1.499e-06	0.09234	0.7942	0.127	0.5532	9.2	7.6	6.1	7	8.1	7.7	5.4	5	4.7	4.7	4.5	4.1	4.1	4.7	4.6	8.7	8.5	8.6	6.8	11.6	11.2	8.3	8.8	8	7.4	8.5	7.9	8.5	8.2	5.2	6	6.2
ENSMUSG00000034807	Colgalt1	protein_coding	3178	0.7884	4.734e-11	0.4159	0.00112	0.4007	0.003278	0.8343	6.036e-10	0.4485	0.001367	0.6502	1.382e-07	32.9	26.5	27.4	21.5	22.1	20.6	16.7	16.2	16.3	20.6	19.2	17.5	18	17.5	19.4	38.1	35.9	37.5	22.1	32.4	31.5	48.1	48.4	40.7	32.7	36	43.8	35.6	39.8	24.4	25	26.6
ENSMUSG00000033545	Znrf1	protein_coding	668.2	1.043	1.351e-15	0.9522	3.795e-13	0.3424	0.0365	0.8342	1.938e-08	-0.003692	0.9951	0.1714	0.3205	3.7	3.4	4.6	2.5	2.6	3.1	3.5	3.4	2.7	2.4	2.2	1.8	2.7	2.7	3	5.9	5.7	5.6	5.5	5.3	5.3	4.8	3.9	4.3	3.9	3.8	4.5	3.5	3.5	2.9	2.5	2.8
ENSMUSG00000020230	Prmt2	protein_coding	260.1	1.144	6.611e-09	1.483	1.069e-14	-0.01759	0.9692	0.8341	0.0001701	0.2287	0.589	0.9929	2.466e-06	1.7	1.3	0.7	1.7	1.9	1.6	6.4	5	4.5	2	1.9	1.7	4.1	4.6	4.8	4.1	3.4	4.2	4.4	5.7	4.8	3.3	2.7	2.2	3.4	3.3	1.7	1.5	1.6	1.5	2.1	1.9
ENSMUSG00000041046	Ramp3	protein_coding	163.6	1.002	1.093e-05	1.244	2.108e-08	0.2945	0.2323	0.8334	3.788e-05	-0.2543	0.5313	0.2218	0.4108	2.7	2.7	4.2	1.8	1.5	1.3	4.3	2.8	4	6	6.9	6.3	5.4	6.1	6.3	3.5	3.1	2.7	3.6	3.5	4	4	3.1	3.3	11.3	12	2.4	2.3	2.7	7.8	6.4	9.5
ENSMUSG00000063354	Slc39a4	protein_coding	885	0.01438	0.9581	0.01899	0.9457	-0.0833	0.7758	0.832	1.684e-06	-0.3097	0.1778	0.2813	0.1275	19.6	15.9	18.7	17.8	20.4	17.4	10.9	11.6	9	11.9	11.3	8.7	9.5	9.5	11	19.2	17.9	19	16.9	19.8	19.6	24.1	23	18.8	16.9	21.5	16.3	12.3	15.1	9	9.1	12.1
ENSMUSG00000030342	Cd9	protein_coding	2524	0.3613	0.01307	0.1647	0.3245	0.4758	0.001224	0.8319	2.68e-08	0.1039	0.719	0.3076	0.04411	89.1	69.8	54.1	36.1	46.9	41.8	14.8	12.9	12.5	27.4	29.8	27	17.3	17.8	18.9	55.2	49.3	56.5	51.2	46	43.1	88.2	96.1	81.4	50.3	50.3	69.6	78.6	82	38.4	36.9	42.2
ENSMUSG00000025192	Entpd7	protein_coding	184.7	-0.01987	0.9535	-0.08998	0.7596	0.705	0.0008106	0.8312	0.0001444	0.2224	0.546	0.01547	0.9651	1.1	0.8	1.2	0.7	0.9	0.8	0.6	0.4	0.6	0.6	0.5	0.6	0.3	0.4	0.4	0.8	0.8	0.8	0.6	0.9	0.8	1.1	0.9	0.9	1	1.1	1.3	1.2	1	1	0.7	1.1
ENSMUSG00000007837	Prrg2	protein_coding	77.83	-0.8105	0.002501	-0.6854	0.01326	0.3917	0.2636	0.8307	0.003878	0.1386	0.8137	-0.1859	0.5909	1.9	1.3	1.2	1.4	1.3	1.3	1	0.9	1.3	0.8	1	0.7	1	1.2	1	0.8	0.6	0.8	0.7	0.8	0.9	1.6	1.3	1	1.4	1.6	2.1	1.6	1.4	1	1	1.4
ENSMUSG00000005103	Wdr1	protein_coding	4725	0.06702	0.6138	0.6238	7.403e-12	0.01864	0.9253	0.8301	8.259e-17	-0.1207	0.4724	0.07629	0.5566	28	22.1	23.6	12.7	14.4	12.7	17.3	16.7	15.7	21.4	20.3	18.7	16.5	19	17.4	13.5	14.4	14	20.9	20.4	20.3	27.5	26.7	23.5	36.2	35.8	22.5	21.6	23.7	20.2	18.9	22.1
ENSMUSG00000064145	Arih2	protein_coding	3389	0.5097	1.772e-06	0.4694	1.095e-05	0.326	0.006334	0.8298	4.765e-13	0.4863	2.095e-05	0.8942	1.604e-18	20.6	16.4	15.2	12.7	13.6	12.9	9.7	9	7.4	12.3	12	12.7	6.7	7.2	7.4	19.1	18.2	18.5	16.3	19.6	18.4	33.4	34.6	29.9	21.4	22.7	24.9	23.1	25.7	15.7	14.8	15.9
ENSMUSG00000003948	Mmd	protein_coding	149.4	0.02595	0.9504	-0.9031	0.0003492	0.5819	0.04878	0.8295	0.003503	-0.4913	0.1727	0.561	0.03692	2.4	1.9	0.8	1.4	1.7	1.9	3	2.2	2.3	0.9	0.8	1	1.4	1.4	1.5	2.1	1.5	1.6	1.1	0.8	0.8	3.1	2.6	2.5	1.7	1.6	1	1.3	1.5	1.4	1.1	1.6
ENSMUSG00000038503	Mesdc2	protein_coding	1915	0.1458	0.3589	0.0823	0.6407	0.366	0.009863	0.8282	1.304e-09	0.1673	0.4493	0.4057	0.002495	17.8	15.5	11.7	10.7	12.2	11.4	9.2	8	8.5	10.1	10.3	10.9	8.9	9.5	9.6	13.2	12.3	12.6	10.1	14	12.4	21.7	20.3	18.3	18.6	18.7	15.5	17.2	18.2	13.1	12.7	14.5
ENSMUSG00000102700	Gm38312	TEC	68	0.08765	0.8385	0.4896	0.1163	0.581	0.07808	0.8282	0.006672	0.05285	0.9441	0.3372	0.2803	1.8	2.3	2.5	1.2	1	1.1	1.4	0.7	1	0.9	1.2	0.6	0.7	0.5	0.4	1.2	1.1	1.3	1.3	1.9	1.6	2.4	3.1	2.7	1.6	1.8	2.6	2.2	2	1.5	1.5	1.2
ENSMUSG00000054843	Atrnl1	protein_coding	286.7	0.07094	0.8231	0.2485	0.324	0.5078	0.03465	0.8273	0.0003432	0.008004	0.9925	0.06439	0.8404	2	1.6	1.7	1.3	1.4	1.5	2.4	1.9	1.4	1.3	1.2	0.7	1.9	2.8	2.3	1.4	1.4	1.5	1.3	2	1.7	1.8	1.8	1.9	1.9	1.9	2	1.6	1.8	1.4	1.7	1.5
ENSMUSG00000041926	Rnpep	protein_coding	1069	0.722	5.009e-10	0.9054	1.567e-15	0.6609	2.922e-08	0.8267	8.64e-11	0.3421	0.0179	0.2476	0.06507	7	5.7	6.4	4	4.1	3.5	5.7	5.3	5.3	3.4	3	3.1	6.1	7	6.5	6.7	5.9	6.5	6.2	8.1	7.5	8.4	7.2	6.9	5.2	6.1	8.2	7.7	8.2	5.1	5	5
ENSMUSG00000031974	Abcb10	protein_coding	889	0.7201	3.276e-08	0.637	1.24e-06	0.5891	1.781e-05	0.8262	9.067e-09	0.5211	0.0004447	0.3341	0.02427	7.1	6.5	7.8	5.6	6.6	6.2	7.6	8	7.6	5	4.6	5.3	6.1	7.6	7.3	10.4	10.1	10.1	7.7	10.6	10.7	9.4	9.1	8.4	7.9	9.8	11.7	9.2	9.8	7.5	7.1	7.8
ENSMUSG00000019947	Arid5b	protein_coding	3819	0.3212	0.02323	0.5374	3.72e-05	0.4151	0.003857	0.8259	7.334e-09	-0.02035	0.9603	0.1783	0.2724	22	17.4	15.3	12	14.1	14.3	5.7	5.5	4.2	12.8	11.6	12	1.7	2.2	2.2	17.2	16.8	16.7	17.7	20.2	21	21.9	21.4	18.9	21.3	22.1	20.3	17.2	16.7	15.8	16.2	16.7
ENSMUSG00000024206	Rfx2	protein_coding	849.7	0.3339	0.04044	0.001498	0.9982	-0.07153	0.8017	0.8257	4.064e-07	-0.1037	0.7473	-0.07706	0.721	17.3	13.3	15.9	10.3	10.2	9.1	3.8	3.7	3.7	7.9	6.6	7	1.5	1.6	1.8	13.3	12	12.2	8.2	11.1	10.4	17.1	14.2	12.6	12	13.5	17.7	12.5	13.3	6.9	6.9	6.6
ENSMUSG00000056268	Dennd1b	protein_coding	1259	0.6504	0.0001841	0.9121	3.965e-08	0.754	1.345e-05	0.8244	1.403e-05	0.6472	0.0006427	0.2923	0.1504	2.4	2.1	1.7	1.5	1.6	1.5	1.9	1.7	1.5	2.2	2	1.8	2.2	2.7	2.3	2.5	2.4	2.6	1.9	3.6	3.4	2.6	2.7	2.4	3.3	3.9	3.5	3	3.5	3	3.5	3.7
ENSMUSG00000006301	Tmbim1	protein_coding	574.9	0.7031	1.195e-08	0.2065	0.1632	0.6034	1.248e-05	0.8244	6.176e-09	0.7306	7.682e-08	-0.03934	0.8512	1.3	1.2	1.1	1.9	1.7	1.6	2.8	2.7	2.4	0.8	0.8	0.8	2.1	2.1	2.2	3	2.6	2.9	1.8	2.1	2.1	1.4	1.2	1	1.4	1.4	2.3	1.8	2.2	1.1	1.2	1.4
ENSMUSG00000027602	Map1lc3a	protein_coding	285.7	-0.05719	0.8647	-0.04212	0.9045	-0.02445	0.9572	0.8238	0.0005732	0.1233	0.802	0.2734	0.3047	7.2	5.6	14.5	9.5	9.8	10.1	11.4	11.1	9.4	7.1	6.5	6	12.5	9.8	11.4	8.4	9.6	10.2	8.6	10.9	9.1	11.2	9.2	10.4	11	12.7	9	8.4	10.2	6.8	6.5	6
ENSMUSG00000034394	Lif	protein_coding	152	-0.8424	0.0001205	0.6887	0.001389	0.4747	0.08548	0.8234	0.0009686	-0.2139	0.6297	-0.5199	0.03309	1.8	1.2	1.2	1.7	1.6	1.4	1.6	1.6	1	0.7	0.8	0.5	2	2	2	0.8	1	0.7	2.4	2.4	2.7	0.9	1	1.1	1.3	1.2	1.1	1.2	1.4	0.9	1.1	1
ENSMUSG00000022545	Ercc4	protein_coding	628.6	0.6066	6.508e-05	0.5598	0.0002476	0.1242	0.6053	0.8233	2.431e-07	-0.004243	0.995	0.5036	0.001295	4.5	3.4	2.9	2.6	2.8	2.4	2.3	2.2	1.8	3.7	3.5	3.1	2.2	2.6	2.2	4	3.9	3.9	3.2	4.1	4.2	5.7	5.4	4.6	6.1	6.2	3.6	3.5	4	3.6	3.4	4.2
ENSMUSG00000061186	Sfmbt2	protein_coding	4568	2.424	4.836e-69	2.028	1.776e-48	1.219	6.341e-17	0.8231	1.185e-06	0.8539	3.255e-08	0.3719	0.02824	10.7	8.6	6.3	11.6	12.1	14.3	14.9	13.4	10.9	4.7	4.5	4	3.1	3.9	4	70.1	67.9	70.6	47.4	56.1	54.5	12.4	11.4	9.8	7.8	7.8	16.9	16.4	13.8	10.3	10.6	10.1
ENSMUSG00000030539	Sema4b	protein_coding	2160	0.08902	0.6311	0.3235	0.02251	0.4824	0.0006546	0.8225	1.339e-08	0.04665	0.894	-0.08289	0.6613	20.8	17	19	15	16.2	15.7	7.5	5.8	5.2	12.1	10.1	9.4	5.6	6	6.1	17.4	16.2	16.4	18.3	20.5	20.1	20.2	17.7	15.6	17.7	19.8	22.2	17.3	19.2	14	13.7	16.6
ENSMUSG00000060090	Rp2	protein_coding	691.3	0.3141	0.01015	-0.7388	9.753e-11	0.5295	1.251e-05	0.8221	3.116e-11	0.003672	0.9942	-0.3245	0.009876	7.3	6.6	4.8	5.1	5.5	5.4	6.4	5.4	5.8	3.1	3.1	3.5	4.9	5.2	4.8	7.2	6.3	6.6	2.9	3.3	3.5	5.3	5.1	4.9	6	5.4	6.5	6.4	6.4	4.3	4.7	4.9
ENSMUSG00000060206	Zfp462	protein_coding	3338	-0.1274	0.365	0.4519	5.072e-05	0.1539	0.3141	0.822	3.039e-12	-0.2584	0.08278	-0.3773	0.001286	15.6	12.3	10.7	7.9	8.1	7	8.8	7.8	8.1	15.3	14.4	15.5	11.2	13.6	12.4	7.4	7	6.6	10	10.4	11.1	10.4	10.3	9.1	26.8	26.8	10.9	10.1	11.3	16.8	16.1	17.4
ENSMUSG00000057738	Sptan1	protein_coding	18480	0.3923	0.002369	0.1841	0.2057	0.4426	0.0008596	0.822	1.304e-09	0.02807	0.9373	0.09494	0.5802	63.8	48.8	39.3	54.1	57.1	56.3	58.2	50.7	46.8	39.3	38	36.4	34.6	39.8	33.8	77.6	71.9	70.9	57.5	67.3	65.8	58.4	54.8	49.4	65.3	69.6	50.7	51.9	52.6	50.8	52.9	51.4
ENSMUSG00000027860	Vangl1	protein_coding	1747	1.052	4.496e-15	0.9673	5.928e-13	0.6627	3.666e-06	0.8219	1.04e-07	0.1325	0.6434	-0.3471	0.02782	11.6	8.7	9.3	7.5	7.8	7.4	4.5	4.7	3.6	7.3	7.7	7	1.9	2.3	2.4	16.4	14.9	16.2	11.4	17.5	15.9	8.1	8	7.1	12.5	13.6	12.1	10	10.5	11.1	11.9	12
ENSMUSG00000021686	Ap3b1	protein_coding	3172	0.4314	0.001499	0.08702	0.6325	0.4683	0.0008685	0.8218	1.005e-08	0.269	0.1477	0.3225	0.02734	34.9	28.5	22.3	23.1	26.2	22.4	24.9	20.7	21.3	19.8	18.5	16.9	18.9	19.4	19.7	34.3	31.7	30.9	20.7	28.3	27.2	38.4	37.5	32.3	32.4	33.1	35.8	34.2	34.1	25.2	25.4	26
ENSMUSG00000028641	P3h1	protein_coding	1158	0.7735	2.122e-09	0.5364	5.827e-05	0.319	0.04314	0.8213	1.229e-08	0.1242	0.6472	0.4433	0.00159	15.2	11	12.4	10.1	9.9	9.6	5.4	5.1	5.1	8.7	8.2	8	4.4	5.1	5.3	17.3	16.6	17	12	16.5	14.7	19.1	17.9	15.8	13.3	16.3	14.9	13.4	14	10.3	9.3	11.6
ENSMUSG00000024780	Cdc37l1	protein_coding	1214	0.3134	0.002288	0.7638	2.252e-16	0.3848	0.0001281	0.8206	2.162e-16	-0.04354	0.8577	-0.03991	0.7849	23.8	21.4	18.9	12.8	16.1	13.6	10.6	11.3	11.3	17.6	16.5	16.9	8.9	10.9	9.1	18	18	17.1	22.6	25.1	25.1	21.2	21.3	20.5	29.3	31	19.4	22.3	21	22.3	22.8	21.5
ENSMUSG00000027890	Gstm4	protein_coding	104	1.007	8.315e-06	0.8243	0.0003972	0.3569	0.2378	0.8204	0.0009048	0.5434	0.1109	0.5112	0.06283	1.5	1	1.5	1.4	2.2	1.6	2.9	1.8	1.6	1.8	1.7	1.7	3.4	3.3	3.6	3.8	3.5	3.4	3.6	2.7	3.1	2.2	1.9	1.5	3.2	3	1.9	1.8	2	2.3	2.2	2.2
ENSMUSG00000022769	Sdf2l1	protein_coding	420.9	0.517	0.003438	0.4438	0.01388	0.1476	0.5768	0.8198	5.582e-06	-0.1199	0.7437	0.01937	0.9473	20.3	15.5	11.8	10.6	11	11	10.1	9.4	9.3	12.8	14.7	14.6	9.6	14.6	12.5	15.9	14.8	16.4	11.9	16.7	16.1	17.6	16.2	15.8	24	26.2	16.5	14	14.6	17.1	15.4	14.1
ENSMUSG00000025964	Adam23	protein_coding	5030	2.434	1.24e-94	2.23	1.802e-79	0.555	2.074e-05	0.8194	3.302e-09	0.8699	1.052e-11	0.07259	0.6985	5.4	4.4	4.4	3.3	3.8	3.1	8.9	7.7	7.9	12.4	12	11.5	8	7.2	7	19	17.8	19.2	12.5	18.5	17.6	5.5	4.8	4.7	20.5	22.2	9	7.9	9.2	17.6	18.2	17.3
ENSMUSG00000026749	Nek6	protein_coding	596.9	0.5152	0.0008974	0.8814	1.208e-09	0.9998	4.539e-13	0.8181	1.707e-07	0.704	6.487e-06	-0.183	0.3331	2.2	1.5	1.7	1.2	1.5	1.2	1.3	1.2	1.1	1.9	1.9	2.1	1.5	1.6	1.6	2	1.8	1.8	2	2.8	2.5	1.7	1.6	1.5	3.3	3.8	3.2	2.7	3.1	3.9	3.9	4.2
ENSMUSG00000097290	1300002E11Rik	lincRNA	97.21	0.1873	0.5649	-0.451	0.1089	0.3125	0.3656	0.8176	0.002365	-0.2891	0.5089	0.3602	0.1966	1.2	1.4	0.7	0.9	0.7	0.9	1	0.9	0.7	0.6	0.6	0.7	0.8	0.5	0.8	1.1	0.8	1	0.6	0.6	0.6	1.7	1.6	1.2	1.1	1.3	1.2	0.9	0.8	0.9	0.8	0.7
ENSMUSG00000003235	Eif2b5	protein_coding	6291	0.7708	8.198e-12	0.4408	0.0001973	0.1302	0.4555	0.8172	1.225e-10	-0.2467	0.1313	0.2604	0.04954	107.7	83.7	70.1	54.7	57.2	51.2	60.9	54.9	60.7	66.5	66.7	58.2	51.5	59.7	55.3	93.6	91	94.9	67.1	80.5	74.4	98.8	103.9	112	105.5	120.9	77.3	69	74.6	68.1	70.6	70.9
ENSMUSG00000029238	Clock	protein_coding	1508	0.07909	0.6384	0.2783	0.03147	0.907	2.783e-15	0.8168	2.335e-10	0.392	0.00476	0.1203	0.4412	6	5.4	3.9	3.6	4.1	4.2	2.2	2	1.7	2.8	2.7	2.9	1.5	1.6	1.5	4.3	4.1	4.2	4.3	5.1	5.2	5.9	5.8	5.2	4.7	5.2	6.7	6.9	6.8	5.1	5.3	5.3
ENSMUSG00000031555	Adam9	protein_coding	807.4	0.5724	1.84e-05	0.2988	0.04114	0.5213	0.0001666	0.8167	9.421e-09	-0.0322	0.934	0.214	0.1801	9	8.1	7	5.9	6.6	6	7.1	6.8	5.6	6.2	6.1	5.9	4.1	4.2	4.3	9.3	8.9	9.4	5.8	8.5	8.6	9.9	9.6	8.9	10.6	11	7.6	7.6	8.6	8.2	8.8	9.2
ENSMUSG00000048232	Fbxo10	protein_coding	258.1	0.02472	0.9174	-0.509	0.0007519	0.4474	0.02275	0.8166	3.127e-06	-0.2255	0.3415	-0.1095	0.574	3.3	2.6	2.9	2.5	2.5	2.3	3.8	3.6	3.4	0.8	0.8	0.6	1.6	2.2	1.7	2.6	2.4	2.5	1.5	1.9	1.7	2.9	2.7	2.5	1.4	1.3	2.6	2.5	2.3	1	1	1
ENSMUSG00000032999	Nlrp4f	protein_coding	451.7	2.435	1.016e-33	1.869	5.237e-20	1.54	1.254e-14	0.8165	0.0006916	1.415	6.558e-11	0.4609	0.06502	2.3	2	2	1.7	2.2	1.5	1.3	1.4	1.7	2.9	3	3.9	0.2	0.2	0.2	10.6	9.4	10.6	5.3	7.9	7.3	3.3	3.1	2.5	5.1	6.6	4.5	5.4	7.4	7.9	9.3	12
ENSMUSG00000002324	Rec8	protein_coding	353.4	-2.307	1.017e-41	-1.03	2.336e-09	0.2273	0.4395	0.8155	0.0001385	-0.6245	0.004444	0.2432	0.2823	4.9	3.6	5.8	6.9	8.3	8.1	19.2	18.9	13.1	1.5	1.7	1.7	4.1	4.3	4.5	1.6	1.5	1.5	4	3.9	3.4	6.4	5.7	4.4	2.8	3	2.9	3	3	1.7	1.8	2.2
ENSMUSG00000022010	Tsc22d1	protein_coding	4042	0.734	3.073e-07	0.6407	8.742e-06	0.884	6.715e-10	0.8153	4.442e-07	0.2293	0.3276	-0.1899	0.2993	22.2	17.2	18.3	13.7	15.4	13.2	14.2	12.1	9.8	11.7	10.1	10.7	10.9	12	11.2	23.7	23.2	24	16.3	25.7	24.4	18.5	16.8	15.2	18.7	19.8	24.4	21	22.5	20.2	19.6	20.6
ENSMUSG00000028708	Mknk1	protein_coding	331.9	0.1057	0.6509	0.1711	0.4154	0.5096	0.00498	0.815	4.953e-06	0.3005	0.2153	-0.01736	0.9517	4	3.2	3.1	2.5	2.3	2.6	2.8	1.7	2	2	2	2	2	1.8	2	2.6	2.7	2.6	2.2	3.3	2.9	3.8	3.5	2.9	3.5	3.7	4.3	4.2	4.3	2.9	2.7	3.1
ENSMUSG00000038884	A230050P20Rik	protein_coding	177.7	-0.9475	5.789e-07	-0.5393	0.007422	0.4734	0.0472	0.814	0.0002093	0.1893	0.6522	-0.1021	0.7333	1.7	1.4	1.2	2.6	2.5	2.7	3.8	3.3	3.1	1	1.3	1.1	4.2	3.7	3.7	1.6	1.3	1.1	1.7	2	1.6	1.6	1.2	1.3	1.9	2.1	1.8	1.4	1.8	1.2	1.6	1.9
ENSMUSG00000109946	D2Bwg1423e	protein_coding	39.31	0.2607	0.5725	-0.368	0.4067	0.5846	0.1772	0.8135	0.03935	0.2498	0.7327	0.4419	0.2852	0.9	0.8	0.9	0.5	0.9	0.7	0.8	0.3	0.4	0.5	0.6	0.8	0.4	0.7	0.4	0.8	0.8	1	0.6	0.5	0.5	1.2	1.5	0.9	1.3	1	1	1.2	0.9	1.2	1.1	0.7
ENSMUSG00000061411	Nol4l	protein_coding	299.7	-0.7901	0.0006026	0.3261	0.205	0.3886	0.1218	0.8132	0.000326	0.02951	0.9634	-0.4444	0.04781	2.8	2.6	1.6	0.6	0.6	0.5	0.2	0.2	0.2	1.5	1.5	1	0.6	0.6	0.7	0.3	0.3	0.3	0.6	0.8	0.7	1.9	1.8	1.6	2.2	2.5	3	2.2	2.2	2	1.6	1.7
ENSMUSG00000025372	Baiap2	protein_coding	496.1	0.06425	0.7993	0.7961	7.491e-07	0.3607	0.08527	0.8128	1.403e-05	-0.3716	0.1017	-0.8795	9.723e-08	5.4	4.3	6.6	3.5	4.4	4.4	4	3.5	3.9	2.4	1.7	2	1.8	2.7	2.3	4.5	4.2	4.2	6.7	7.7	7.3	3.2	2.8	2.6	3.5	3.6	4.3	3.8	4.2	2.3	3.1	2.4
ENSMUSG00000025277	Abhd6	protein_coding	155.2	-1.17	5.941e-08	-0.8039	0.0003237	0.2503	0.3906	0.8127	0.0003053	0.02699	0.9692	-0.1704	0.5432	4.6	3.7	2.3	2.4	2.8	2.4	1.9	2.1	2.1	3.3	3.1	3.1	1.1	1.1	1.9	1.1	1	1.2	1.4	1.4	1.5	3.3	3.5	3.1	5.4	6	3.1	3.6	4.5	3.4	3.9	4
ENSMUSG00000000555	Itga5	protein_coding	1191	0.76	0.0003691	1.5	3.029e-14	0.5252	0.02397	0.8126	0.0004908	0.2907	0.3921	-0.5749	0.00948	14.4	10.6	11	3	4.1	2.6	6.2	5.2	3.3	14	13	11.5	5.6	5.8	6.3	5.3	5.6	5.9	6.4	11.4	10.7	9.4	7.4	7.2	22.2	24	16.4	13.5	14.4	17.2	18.7	20
ENSMUSG00000038400	Pmepa1	protein_coding	182	0.04422	0.9124	-0.1106	0.7586	0.08641	0.8618	0.812	0.003924	-0.1929	0.7098	-1.203	1.087e-06	1.9	1.5	3.1	1.8	1.6	1.4	1.2	1.1	1	1.1	1.2	1.3	0.7	0.8	0.6	1.7	1.6	1.7	1.1	1.9	1.5	0.9	0.9	0.8	1.9	2.4	2.6	1.5	1.4	1.4	1.2	1.2
ENSMUSG00000033088	Triobp	protein_coding	1368	-0.2388	0.08043	-0.1188	0.4456	0.4351	0.0009323	0.8107	6.967e-10	-0.16	0.4579	0.07935	0.6442	6	4.7	5.8	5.3	4.8	4.7	5.5	5.2	4.8	3	3	2.9	6.7	7.8	8.3	4.4	3.9	4.2	4.4	4.9	4.3	6.3	5.9	5.2	5.2	5.3	5.7	4.1	5	4.2	3.9	4
ENSMUSG00000031903	Pla2g15	protein_coding	314.9	0.03804	0.8989	-0.7668	4.001e-05	0.4826	0.03297	0.8107	0.0001575	0.1264	0.757	0.06649	0.8153	6	3.8	5.7	5.2	5.7	4.2	4.3	3.4	2.7	2	2	1.8	3.2	3.4	4.3	5.6	4.9	4.9	2.8	3	3	5.5	5.5	5	3.4	3.5	6.1	5	5.6	2.4	2.5	3.4
ENSMUSG00000037979	Ccdc92	protein_coding	310.9	0.6091	0.0009243	1.013	4.038e-09	0.1385	0.6281	0.8106	1.721e-05	0.08	0.8564	-0.01612	0.959	4	3.5	4.1	2.3	3.1	2.9	5.2	4	4.1	4.2	3.2	3.4	5.7	7.3	5.6	4.4	4.3	4.3	5.5	6.1	5.7	4	4	3.5	5.7	7	5.2	3.5	3.7	3.4	4	4.5
ENSMUSG00000040618	Pck2	protein_coding	1792	0.1776	0.2359	0.1241	0.4375	0.6313	4.161e-07	0.8102	1.666e-09	0.2289	0.2133	0.2225	0.1252	26.8	22.7	26.5	14.4	17.4	13.1	11.4	12.3	11.3	13.4	13.6	14	22.7	25.4	18.5	17.6	16.6	16.8	15	17.5	16.6	31.8	28.5	28.4	25.5	22.7	33.9	26.1	29.2	20.8	20.9	22.1
ENSMUSG00000000325	Arvcf	protein_coding	2418	0.8631	3.023e-13	0.9193	4.276e-15	0.6921	2.166e-08	0.8098	2.04e-09	0.5082	0.0001766	0.3165	0.02112	14.7	12.3	14.8	12.4	12	12.5	6.5	5.9	5.1	9.2	8	7.6	9.2	9.6	8.7	22.8	21.4	23.2	22.2	24.4	23.4	20.4	16.5	15.1	13.9	15.1	23.3	17.5	18.9	14.6	12.9	12.7
ENSMUSG00000024644	Cndp2	protein_coding	1335	-0.1321	0.5027	0.3569	0.02537	-0.04082	0.8944	0.8085	6.289e-07	-0.04898	0.9025	0.4068	0.01183	33.5	24.6	20.5	17.3	24.1	21.3	15.6	13.8	17.4	22.6	24.3	23.1	15.5	17.6	18.9	20	17.7	19.6	26.1	27.3	27.5	36.8	37.6	31.3	40.5	42.1	26.4	23.6	26.8	20.1	22	25.9
ENSMUSG00000068264	Ap5s1	protein_coding	91.16	0.01692	0.9702	0.003962	0.9958	0.5899	0.04259	0.8085	0.003531	0.02037	0.9804	-0.007375	0.9873	2.3	2.5	2.5	1.8	2.7	1.7	1.8	1.6	2.2	1.5	1.1	1.4	2.1	2.8	2.7	2.5	1.8	2	1.6	2.3	2.3	2.4	2.8	2	1.9	2.7	2.1	2.5	2.6	2.1	1.9	1.9
ENSMUSG00000054469	Lclat1	protein_coding	232.9	-0.931	5.892e-08	-1.045	1.328e-09	0.8176	1.268e-05	0.8083	5.945e-05	-0.1609	0.6604	0.2678	0.2025	2.7	2.4	1.7	2.4	2.6	2.7	3.2	2.6	2.6	0.9	1	1	1.1	1.8	1.7	1.5	1.3	1.2	1.2	1.2	1.2	3	3.1	2.4	1.9	1.6	2.2	2.1	2	1.5	1.9	1.8
ENSMUSG00000017631	Abr	protein_coding	2632	0.83	1.712e-13	0.6865	1.59e-09	0.596	4.455e-07	0.808	1.945e-10	0.3144	0.03343	0.01886	0.9254	12.7	10.3	11.2	7.4	8.2	7.3	6.5	6.1	5.5	7.9	7.2	7.2	6.9	7.7	7.8	14.3	12.9	13.8	10.8	13.9	12.5	13.1	11.4	10.1	12.5	13.8	15.7	13	13.9	10.6	11.3	12
ENSMUSG00000035504	Reep6	protein_coding	239	0.3104	0.1923	0.3776	0.09778	-0.2084	0.4866	0.808	0.0002038	-0.1353	0.7647	-0.03185	0.9264	3.6	2.8	3.7	2.6	3.2	2.7	3.5	3	3.1	3.7	3.5	4	4.3	5.3	6	3.7	3.1	3.7	3.5	3.3	4.2	3.9	3.2	2.5	6	7.3	4.1	2.5	2.6	3.2	3.2	3.3
ENSMUSG00000022419	Deptor	protein_coding	1367	0.706	3.282e-08	1.031	5.859e-17	0.8525	8.057e-12	0.8077	7.205e-09	0.4566	0.002238	-0.1762	0.2814	6.1	5.1	3.4	3.7	4.4	3.7	4.7	4	4.2	5.1	5	4.7	4.6	5.3	5	6.4	6.3	6.8	8.2	8.2	8.1	4.4	4.8	4	8.3	9	7.1	6.7	6.8	8.6	9.2	9
ENSMUSG00000047123	Ticam1	protein_coding	127.2	0.04004	0.9229	0.1147	0.7534	-0.3475	0.3203	0.8077	0.00342	0.04059	0.9572	-0.1697	0.6159	2.2	1.9	2	1.9	1.3	1.2	1.8	1.8	1.6	1.1	1.2	1.8	1.2	1.2	1.4	1.6	1.4	1.3	1.4	1.6	1.7	2	2	1.4	2.1	2.8	3	1.7	1.8	0.9	1.2	1.1
ENSMUSG00000031451	Gas6	protein_coding	163.7	0.921	8.299e-05	1.948	1.715e-19	0.9373	0.0003581	0.8074	0.004627	0.6908	0.02089	-0.7318	0.007125	1.6	1.4	0.9	1.6	2.3	1.3	3.2	2.2	3.1	0.7	0.7	0.9	3.4	3.5	5.2	3.3	3.3	3.6	6.8	7.3	6.9	0.8	1	0.7	1.4	1.4	2.3	2.1	2.6	1.3	1.3	1.9
ENSMUSG00000021238	Aldh6a1	protein_coding	804.1	0.3133	0.06384	0.4499	0.00441	0.08652	0.7511	0.8073	1.128e-06	-0.1324	0.679	0.4493	0.00623	6.1	5.3	3.1	4.3	5.4	4.4	4.2	4.5	4	4.6	4.3	3.8	6.2	6.5	6	6	5.7	5.9	5.3	7	7.1	7.1	6.8	6.5	7.6	7.4	4.4	4.8	4.4	4.6	4.6	4.3
ENSMUSG00000074479	Gm10704	processed_pseudogene	62.97	0.5735	0.05577	1.279	1.161e-06	-0.6882	0.02841	0.8066	0.00466	-0.5361	0.2101	0.04251	0.9263	4	3.3	1.3	2.5	3.1	2.5	2.8	2.2	2	3.9	4.4	3.4	0.4	1	0.4	3.9	4.6	3.7	6	6.5	7.8	3.5	3.3	3.1	7.3	6.8	2	2.3	2.1	1.9	2.5	2.7
ENSMUSG00000022453	Naga	protein_coding	396.1	-0.2417	0.2006	-0.7247	6.034e-06	0.8063	9.647e-06	0.806	3.57e-05	0.438	0.03606	0.5602	0.001143	8	7.5	6.6	12.4	10.6	10.2	10.5	7.8	8	2.2	2.4	2.5	11.4	11.5	12.4	9.2	9.2	9.5	5.4	7.8	6.7	11.8	12.1	9.3	4.1	4.3	11.7	8.5	10.4	3.9	3.6	5.1
ENSMUSG00000046727	Cystm1	protein_coding	324.1	0.3732	0.06573	0.3221	0.1224	0.5966	0.001771	0.8053	3.78e-05	0.4659	0.03818	0.07866	0.7669	4.6	4.1	5.4	3.3	2.7	2.8	3.8	4.6	4.9	3.2	2.8	3.5	4.2	4.2	5.5	4.1	3.5	3.8	2.7	4.3	4	5	5.2	4.4	5.6	5.6	6.9	5.5	6.8	4.9	4.3	5.3
ENSMUSG00000026398	Nr5a2	protein_coding	2153	0.1082	0.4843	-0.06696	0.6886	0.6738	2.154e-08	0.8052	6.548e-10	0.09116	0.7153	-0.1261	0.4099	27.9	22.7	18.2	17.1	20.4	17.8	5	4.7	4.6	5.5	5.3	6.1	0.3	0.2	0.3	20	18.9	20.8	18.4	17.6	16.7	21.8	22.2	19.5	10.1	9.6	26.2	22.9	25	9.1	8.7	9.1
ENSMUSG00000029084	Cd38	protein_coding	559.8	-0.3364	0.04675	-0.8183	7.198e-08	0.6471	3.613e-05	0.805	1.326e-06	0.1147	0.7231	0.03088	0.9007	10.1	8.8	6.2	5.9	5.8	5.6	1.3	1.3	1.8	4.7	4.7	4.7	0.6	0.6	0.4	4.9	4.4	4.4	3.2	3.7	2.9	9.6	8.9	7.7	7.4	9.1	9	8.9	9.8	7.5	7	7.5
ENSMUSG00000035936	Aldh5a1	protein_coding	359.8	0.3849	0.0523	-0.1299	0.6019	0.7441	0.0001015	0.8044	8.03e-05	0.007214	0.9923	-0.1028	0.6886	2.8	2.4	2.4	1.8	1.9	2	6.8	5.7	5	1.1	1.2	1	2.3	3.2	2.6	2.5	2.2	2.8	1.4	2	1.8	2.4	2.4	2.3	2.1	1.8	2.6	2.4	2.7	1.5	1.7	2.4
ENSMUSG00000053414	Hunk	protein_coding	1308	0.8798	3.694e-09	0.5187	0.0009881	-0.1026	0.6963	0.804	1.612e-06	0.06524	0.8653	0.738	1.303e-06	10.7	8.7	10.2	5.9	6.7	6.3	8.3	7.8	7.6	8.9	7.8	9.2	8	9.6	11.3	12.7	10.4	12	8.8	8.7	9.7	18.6	16.7	14.3	14.6	15.7	12.3	8.2	10.6	7.9	6.8	9.3
ENSMUSG00000021806	Nid2	protein_coding	11570	0.1876	0.2673	-0.0141	0.9563	0.5047	0.0007147	0.804	1.994e-07	-0.08149	0.7972	-0.2927	0.06669	145.8	110.7	109.1	105.9	111.8	100.2	63	56.3	50.3	68	62.5	55.6	26.7	33.3	34.7	129.5	114.3	118.9	90.1	116.2	108.5	111.9	99.3	86.8	107.3	111.1	128.7	103.4	113.4	87.7	79.9	97.6
ENSMUSG00000027253	Lrp4	protein_coding	498.3	1.519	1.234e-19	1.333	3.021e-15	0.8387	6.633e-06	0.8037	7.728e-05	0.443	0.05571	-0.2651	0.2263	1.5	1.2	1	1	1.1	0.8	3.2	3.2	2.6	0.7	0.6	0.5	3.7	4.4	4.1	2.7	2.8	2.8	1.7	3	2.6	1.1	1	1	1.1	1	1.9	1.7	1.7	1.1	1.1	1.1
ENSMUSG00000074811	Hps6	protein_coding	207.1	0.5429	0.06184	0.344	0.2773	0.8824	0.001777	0.8027	0.009309	0.18	0.7489	-0.247	0.4701	3.8	2.9	5.3	2	2.2	2.6	2.7	2.1	1.3	1.9	1.6	1.6	2	2.7	2.8	3.6	3.3	3.4	2.1	3.7	3.1	3.9	2.8	3	3	3.1	6.2	3.8	3.4	2.9	2.9	3.8
ENSMUSG00000029094	Afap1	protein_coding	434.3	-0.8621	5.556e-07	-0.9553	2.327e-08	0.2274	0.3698	0.8021	4.372e-05	-0.3853	0.1249	-0.0625	0.8195	1.5	1.4	0.9	1.8	1.9	1.5	2.4	2	1.7	0.9	0.9	1	1.8	2.4	2	1.1	0.9	0.9	0.8	0.9	0.9	1.3	1.1	1.2	1.6	1.6	1	0.9	1.1	0.9	1	1.3
ENSMUSG00000029171	Pgm1	protein_coding	1307	0.8875	8.513e-12	0.7886	1.578e-09	1.04	5.792e-16	0.802	4.775e-08	0.5688	0.0001049	0.252	0.1103	22.5	17.2	15.1	14	14.4	14.1	10.7	8.3	8.6	13.9	13.2	13.5	8	9.5	9.5	27.3	24.7	27.1	20.4	28	25.5	23.5	22.3	20.3	23	24.5	25.3	28.6	28.6	29.4	25.7	29
ENSMUSG00000029436	Mmp17	protein_coding	308.5	0.5585	0.009165	0.7307	0.0003683	0.427	0.06467	0.8017	0.0002109	0.3552	0.2317	-0.4652	0.03646	2.2	1.5	1.6	1	1.2	0.9	1.7	1.2	1.1	2	1.7	1.7	1.6	2.1	1.6	1.7	1.6	1.4	1.4	2.1	1.9	1.3	1.3	1.2	3	3.4	3	2	2	2.6	2.2	2.6
ENSMUSG00000029650	Slc46a3	protein_coding	93.08	0.3663	0.2905	1.178	2.534e-05	0.3183	0.4875	0.8017	0.02194	-0.0744	0.9354	0.2265	0.5929	0.9	0.7	0.5	1.7	1.3	1.3	2.5	2	2.3	0.8	0.5	0.7	1.9	2.4	2.2	1.8	2	1.7	4	2.8	3.1	1	0.9	0.9	1.2	1.2	0.7	0.4	1	0.4	1.2	1
ENSMUSG00000004637	Wwox	protein_coding	272.9	-0.2671	0.1611	-0.928	1.452e-08	0.041	0.9077	0.8006	9.411e-06	-0.2456	0.3775	-0.03711	0.8898	1.4	1.3	1.2	1.4	1.3	1.2	1	1.2	0.8	0.8	0.9	0.7	0.7	0.6	0.7	1.2	1	1.1	0.6	0.7	0.8	1.5	1.3	1.2	1.3	1.5	1.2	1	1.2	0.9	0.9	0.7
ENSMUSG00000026439	Rbbp5	protein_coding	3019	0.183	0.1449	0.2867	0.01247	0.7124	1.377e-11	0.7993	6.375e-12	0.08254	0.7208	-0.2014	0.1112	45.4	34.8	32.2	25.8	30.1	28	19.7	17.1	17	21.2	20.9	23.6	11.1	13	12.4	32.1	29.7	33.7	32.6	36.1	34	34.1	33.7	30.4	37.3	39.2	40.7	40.7	38.4	36.2	35.8	35.8
ENSMUSG00000078862	Gm14326	protein_coding	619.5	0.7175	8.863e-07	0.376	0.01805	0.8425	4.015e-09	0.7993	4.927e-07	0.4451	0.01135	0.02745	0.9116	9.8	9.2	7.4	6.8	6.3	5.7	4.3	5.4	3.7	6.7	5.8	6.6	4.6	5.3	4.3	9.5	10.4	11.1	6.7	9.5	8.2	9.9	9.1	8.5	10.5	11.8	12.3	11.1	13.4	11.3	11.4	11.7
ENSMUSG00000075702	Selenom	protein_coding	127.2	0.209	0.424	0.6668	0.001392	0.2791	0.3515	0.7979	0.0004581	-0.1892	0.6688	0.1588	0.5732	3.7	2.6	2.7	2.1	3.5	3.2	3.2	4.2	4.1	2.4	2	1.9	4.1	3.9	4.4	3.5	3.3	3.6	4.5	5.7	4.4	3.6	3.3	3.3	3.7	3.7	3.4	2.1	2.7	2.6	2.3	2.8
ENSMUSG00000022822	Abcc5	protein_coding	4127	0.9245	2.571e-16	0.6379	3.371e-08	0.4551	0.0002693	0.797	6.004e-10	0.05865	0.838	-0.1195	0.4445	19.8	16.2	15	11.3	12.1	10.6	6.7	5.7	5.7	14.2	14.1	12.9	5.3	5.5	5.2	21.9	21.1	21.8	14.2	19.9	19	17.6	14.9	14.6	23	25.1	17.9	17	18.3	17.9	18.7	20
ENSMUSG00000027035	Cers6	protein_coding	1418	0.5634	5.605e-05	0.533	0.0001362	0.4326	0.003974	0.7969	1.023e-07	0.3154	0.09252	0.554	9.797e-05	7	5.5	4.3	4.2	4.5	4.1	4.5	4	3.7	5.9	5.7	5.4	3.4	4.5	4	6.4	6.6	6.1	5.2	6.9	6.6	8.7	8.6	7.9	10.2	9.7	6.8	6.7	7.7	7.2	7.3	8.5
ENSMUSG00000026576	Atp1b1	protein_coding	1354	0.9253	5.456e-10	0.8839	2.798e-09	0.8118	1.251e-07	0.7967	3.079e-06	0.2896	0.1995	-0.3023	0.08846	20.8	18.2	14.9	10.3	11.9	11.2	6.5	6.1	5.3	9.4	9.4	9.8	26.5	31.3	31.4	21.4	19.9	23.1	14.6	24.6	23.5	15.4	14.8	13.8	15.8	17.7	22.1	21.2	23.4	17.7	15.2	17.8
ENSMUSG00000022528	Hes1	protein_coding	451.5	0.7009	1.615e-05	0.3814	0.03111	2.853	1.013e-68	0.7966	0.0001383	0.9509	6.396e-09	-0.4511	0.01198	9.1	6.8	12.2	7.1	8.6	6.8	6.7	7.3	6.6	1.5	1.3	1.8	6.8	7	6.5	11.3	13.1	12.5	8.5	10.9	10.1	7	6.8	5.9	2.7	2.6	20	15.8	17.4	11.8	11.2	11.1
ENSMUSG00000024376	Epb41l4a	protein_coding	3355	1.133	2.39e-17	0.6562	2.412e-06	0.966	1.494e-12	0.7957	3.341e-07	0.2809	0.166	-0.7876	1.837e-08	40	31.6	35.1	24.3	27.3	23	19.5	17.9	14.5	28.5	27.6	28.4	7.1	8.8	6.6	58.1	52.1	54.9	31	45.3	41.9	23.1	20	18.3	45.2	53.5	47.1	40.8	42.1	56.8	55.9	53.8
ENSMUSG00000020312	Shc2	protein_coding	186.6	-0.2227	0.4119	0.6643	0.001988	0.3913	0.1263	0.7956	0.0003061	0.03436	0.9567	0.1012	0.7281	1.1	1	0.7	0.5	0.7	0.7	3.1	2.7	2.6	0.8	0.7	0.5	3.6	3.9	3.8	0.6	0.6	0.5	0.9	1	1.3	1.1	1.2	1	1.1	1.2	1.4	0.8	1	0.9	0.9	0.8
ENSMUSG00000024942	Capn1	protein_coding	1231	0.06439	0.7544	0.1405	0.4177	0.1106	0.6267	0.7949	1.125e-07	-0.09437	0.7513	0.2285	0.1594	23.3	17.5	20.6	14.2	15	15.2	7.7	6.9	5.8	11.5	10.3	10.3	6.9	7.5	8.5	16.9	15	14.7	14.5	18.1	16.6	26.9	24.7	20.5	18.4	19	22.7	17.4	17.7	11.4	12	11.3
ENSMUSG00000021794	Glud1	protein_coding	8182	0.5929	1.122e-08	0.3261	0.003093	0.1684	0.2397	0.794	4.959e-12	0.1452	0.4304	0.3747	0.0008564	71.2	60.5	68.6	64.6	78.1	85.5	73.4	67.7	65.3	58.3	56.5	57.9	51.3	55.5	59.4	105.6	113.5	126.5	89.5	104.1	93.3	92.2	85.2	82.5	95.5	105.1	80.7	68.2	72.7	63	62	69.2
ENSMUSG00000030852	Tacc2	protein_coding	1814	0.9633	2.568e-14	0.8201	1.214e-10	0.9414	3.466e-13	0.7938	6.005e-08	0.2427	0.2168	-0.1902	0.242	6.6	5	4.7	3	3.4	3.3	3.5	2.8	2.7	2.1	1.9	1.9	5	5.9	5.3	6.4	6.6	6.2	5	6.4	6	4.9	5.2	4.3	3.4	3.5	6.7	6.1	6.6	3.3	3.7	4.4
ENSMUSG00000007041	Clic1	protein_coding	1422	-0.04923	0.7977	0.2595	0.06097	0.5842	4.854e-06	0.7936	4.833e-09	0.4408	0.002235	0.1441	0.3742	30.3	23	21.9	23.7	27.4	24.5	37	29.9	31.4	17.5	19.5	19.4	54.6	57.6	61.8	23.3	24	25.8	26.5	31.9	32.4	31.5	27.6	24.7	31.1	34.4	33.8	34.3	35.1	28.5	26.5	29.7
ENSMUSG00000047407	Tgif1	protein_coding	3139	0.3557	0.003803	0.412	0.0005608	0.2844	0.03913	0.7936	4.028e-10	-0.0008013	1	-0.0007044	0.9987	28.4	21.9	21.7	19.1	20.2	17.1	16.6	15.1	14.3	17.3	16.8	18.1	15.3	16.2	18.3	24.9	23.2	24.1	22.9	26.7	25.5	27.1	24.3	20.8	28.7	31.9	25.9	22.2	24.1	20.7	20.4	22.5
ENSMUSG00000074461	Gm10699	TEC	43.82	0.5329	0.202	0.8783	0.0198	0.06732	0.9242	0.7932	0.04287	-0.006955	0.9964	-0.09228	0.863	0.8	0.7	1.1	0.8	0.4	0.3	0.4	0.8	0.6	0.7	0.8	0.6	1.3	0.5	0.7	0.8	0.7	0.7	0.7	1.1	1	0.6	0.8	1	1.4	1.2	0.9	0.8	0.8	0.6	1	0.8
ENSMUSG00000031790	Mmp15	protein_coding	220.2	-0.3426	0.1255	0.02781	0.9349	0.5292	0.0167	0.793	0.0002328	-0.1773	0.6614	-0.621	0.002958	1.7	1.2	2	1.5	1.2	1.6	2.5	2.6	2.1	1	1	0.9	2.9	2.8	2.9	1.1	1.1	1.1	1.4	1.4	1.4	1.1	1.1	0.9	1.6	2	1.3	1.1	1.8	1.4	1.3	1.7
ENSMUSG00000048503	Tmem136	protein_coding	172.9	0.3351	0.1659	0.5151	0.02042	0.8947	4.82e-05	0.7929	0.001056	0.2692	0.475	-0.4297	0.07872	2.1	2	2.1	1.9	2.2	2.1	1.3	1	0.9	1.1	1.2	1.1	0.9	0.6	0.7	2.8	2.4	2.6	2.1	3.6	3.3	1.7	1.6	1.3	1.9	2.1	2	2.7	2.7	1.9	1.9	2.6
ENSMUSG00000039577	Nphp4	protein_coding	149.2	0.04204	0.9142	0.08382	0.8169	0.3143	0.3294	0.7918	0.002495	-0.2421	0.6032	-0.3921	0.1611	1.2	1	1.1	0.7	1	0.9	0.9	1	0.8	1	0.8	0.9	0.7	0.7	0.8	1.2	0.8	0.7	0.8	0.9	1	1	0.8	0.6	1.4	1.9	1	0.8	1	1.2	1	1.2
ENSMUSG00000041642	Kif21b	protein_coding	441.4	-0.1823	0.4396	0.4305	0.02757	0.5509	0.003157	0.7916	2.822e-05	0.8448	6.439e-06	0.2307	0.3019	0.9	0.7	0.7	0.5	0.8	0.5	1.5	1.4	1.5	0.9	0.9	0.9	4.8	5.6	5.2	0.6	0.5	0.5	0.6	1	0.9	1	1	0.7	1.5	1.6	1.3	1.3	1.5	1.3	1.3	1.4
ENSMUSG00000047881	Rell1	protein_coding	402.1	0.7324	5.589e-08	-0.2435	0.1331	0.9139	3.544e-11	0.7912	2.21e-07	0.2952	0.1302	0.148	0.4108	5.4	4.2	3.7	3.5	3.8	4.3	3.3	3.5	3.2	2.3	2.2	2.4	1.7	2.1	1.6	6.9	6	6.7	3.5	3.1	3.3	5.5	4.7	4.8	3.8	4.2	5.1	6.1	5.4	4.2	4.5	4.4
ENSMUSG00000028434	Epb41l4b	protein_coding	392	0.2827	0.07471	0.8665	1.454e-10	1.282	2.716e-18	0.7912	3.063e-06	0.6764	8.193e-06	-0.151	0.4244	2.2	1.5	1.5	1.9	1.8	1.9	1.3	1	1.1	0.6	0.6	0.6	0.6	0.7	0.8	2.2	2.2	2.3	3.1	3.6	3.5	1.8	1.7	1.4	1	1	3	2.8	2.8	1.5	1.3	1.3
ENSMUSG00000022186	Oxct1	protein_coding	2902	0.7235	2.251e-09	0.5431	1.093e-05	0.4027	0.003308	0.7909	6.305e-09	0.2581	0.1435	0.408	0.002104	33.2	29.1	22.5	22	27.8	26.4	26.9	25	26.8	17.9	18.2	19.6	25.6	29.6	29.2	43.3	39.9	43.5	31.6	41.4	38.7	39.4	39.4	35	31.9	32.7	32.8	32.2	37.3	24.2	23	26.6
ENSMUSG00000015697	Setdb1	protein_coding	5164	0.5192	1.415e-05	0.3113	0.0141	0.1466	0.3964	0.7908	1.178e-09	-0.02716	0.9369	0.6081	3.095e-07	43.3	33.6	26.6	22.4	24.3	23.2	21.6	19.2	18.2	21.3	21	20.5	15.3	17	16.2	34	33.3	33.3	26.1	31.5	29.4	56.2	54.5	48.4	35.7	37.1	34.7	33.5	33.9	21.6	23.6	24.3
ENSMUSG00000026980	Ly75	protein_coding	2760	-1.647	6.234e-19	-1.829	3.436e-23	0.7785	0.0001363	0.7896	0.0004607	0.2913	0.359	0.2766	0.2478	34.6	28.8	25	10.6	13.4	11.6	3.3	3.5	3.1	9.6	9.7	8.9	4.9	5.2	4.6	3.6	3.6	3.8	1.7	4.3	3.8	35.9	39.6	32.1	18	15.1	37.9	34.5	36.3	15.6	16.5	16.9
ENSMUSG00000027547	Sall4	protein_coding	9714	0.1723	0.1415	0.4062	5.937e-05	0.1288	0.3725	0.7895	3.438e-13	-0.1551	0.3459	-0.2598	0.0202	87.7	70.6	79.5	56.2	58.6	57	49.5	46.7	46.9	71.4	64.2	62	44.2	53.7	49.9	67.5	63.3	63	71.3	78.2	78.6	71.2	65.3	61.8	109.2	119.6	81	63.4	69.1	71.1	68.1	76.9
ENSMUSG00000063382	Bcl9l	protein_coding	388.4	0.1837	0.4069	0.1229	0.6076	0.3079	0.18	0.7895	4.965e-05	-0.01988	0.9745	0.4014	0.04248	1.8	1.4	1.9	2	1.7	1.8	2.3	2.1	2	1.5	1.3	1	1.7	2.4	2.4	2.2	1.9	2.1	2.1	2	1.9	2.7	2.1	1.9	2.1	2.3	1.9	1.3	1.7	1.4	1.7	1.6
ENSMUSG00000043648	Pld6	protein_coding	68.63	0.6878	0.009088	0.3425	0.2612	1.176	1.827e-05	0.789	0.01157	0.5367	0.1433	0.2725	0.413	1.5	1	1.4	1.1	1.8	1.2	1.3	1.6	1.1	0.6	0.5	0.8	1.9	1.3	1.5	2.4	2.1	2.5	1.6	1.8	2	1.6	1.4	1.7	1.3	1	1.5	2.1	2	1.5	1.6	1.5
ENSMUSG00000037784	Dzip1l	protein_coding	671.7	0.1168	0.5622	0.2057	0.2485	1.714	1.009e-35	0.7889	1.569e-06	0.5795	0.0002734	-0.6253	2.905e-05	4.9	3.9	3.5	2.3	2.8	2.3	3	2.9	2.2	1.7	1.6	1.3	2.7	2.9	2.3	2.7	2.9	2.5	2.5	3.1	3	2.8	2.6	2.6	2.4	2.9	6.6	6.1	6.1	4.9	4.8	5.5
ENSMUSG00000003233	Dvl3	protein_coding	389.5	0.2171	0.4216	0.08523	0.7875	0.3077	0.2881	0.7887	0.001073	-0.1579	0.7243	-0.216	0.4275	5	3.5	4.3	2.2	3.1	2.3	3.3	3.2	2.4	2.4	2.1	2	2	2.9	2.6	3.2	2.6	3.2	2.3	2.3	3.5	4.3	3.7	2.9	3.4	4.2	4.4	3.4	3.7	2.5	2.4	3.2
ENSMUSG00000038637	Lrrc56	protein_coding	133.1	0.5931	0.01753	0.2659	0.3641	0.7024	0.006045	0.7886	0.002882	0.6303	0.04188	0.2199	0.4962	0.7	0.5	0.5	0.8	0.8	0.6	0.8	0.5	0.5	0.6	0.6	0.7	1	1	0.9	1.2	1.2	1	0.7	1	0.9	0.8	0.7	0.6	1	1.2	1.3	0.7	0.9	1.2	0.8	1.1
ENSMUSG00000042046	Dstyk	protein_coding	550.4	-0.1151	0.533	0.4216	0.00303	0.8932	1.666e-11	0.7886	9.646e-08	0.1945	0.3969	-0.07725	0.6929	3	2.4	2.8	1.7	2.3	1.9	2.2	1.9	1.9	1.5	1.5	1.5	1.2	1.4	1.5	1.9	1.8	1.8	2.2	3.1	2.8	2.6	2.6	2.4	2.5	2.7	3.4	2.9	3	2.9	2.7	2.8
ENSMUSG00000041372	B4galnt3	protein_coding	1049	0.5292	0.0009469	0.5795	0.0002191	0.3318	0.08132	0.7886	5.152e-06	0.3038	0.1906	0.08661	0.707	9.9	7.1	8.4	10.9	10.7	11.6	7.9	6	6.9	9.5	8.9	8	5.4	6.2	6.4	17.3	15.7	15.3	21.6	15.1	13.1	9.5	8.8	8.6	14.6	16.2	10.9	9.5	11	10.4	10.8	12.2
ENSMUSG00000021803	Cdhr1	protein_coding	283.1	-2.73	2.969e-32	-1.377	4.547e-09	-0.6161	0.03802	0.7871	0.006414	-2.413	9.15e-24	-0.809	0.001477	8.4	7	3.7	5.3	6.3	4.6	0.9	0.5	0.7	2.1	2.3	1.2	1.8	2.1	2.1	0.8	0.7	0.7	1.8	2.3	1.9	4.1	3.6	3.3	2.9	3.6	1.2	1	1.3	1	1.3	1.2
ENSMUSG00000008601	Rab25	protein_coding	125.3	0.9107	0.01673	1.909	1.554e-08	-0.4908	0.2963	0.7867	0.02925	-0.09318	0.9303	0.9343	0.0116	0.4	0.4	0.4	0.2	0.6	0.2	5	3.8	6.4	0.7	0.5	0.7	17.6	19.8	22.5	0.7	0.9	0.5	1.8	1.5	1.2	1	0.8	0.7	1	1.3	0.1	0.5	0.4	0.4	0.4	0.4
ENSMUSG00000023904	Hcfc1r1	protein_coding	315.9	0.0741	0.7206	-0.0452	0.839	0.2462	0.1867	0.7864	1.203e-07	-0.1665	0.5198	0.1066	0.5706	17.9	14	16.2	10.8	11.8	13.4	9.1	8	9.1	10	9.7	8	11.6	12.2	13.6	13.7	12.4	12.2	11.2	11.9	12.2	18.7	17.6	15.4	17.3	15	14.6	13.4	14.7	10.5	10.5	12.2
ENSMUSG00000032324	Tspan3	protein_coding	1381	0.4256	0.0002101	0.2618	0.03303	0.5931	1.304e-07	0.7863	6.032e-11	0.2919	0.04397	0.2949	0.01731	13.5	12	10.6	9.3	11.1	9.6	16.5	14.1	12.4	9.1	8.2	8.4	9.9	11.1	10.4	13.4	12.9	14.2	11	12.4	12.7	14.7	16.4	13.8	14.3	15.4	15.2	14.3	15.3	13	12	13.8
ENSMUSG00000032690	Oas2	protein_coding	71.17	1.725	1.448e-09	1.135	0.0001659	0.7667	0.01104	0.786	0.01268	0.04141	0.9648	-1.533	5.793e-07	0.7	0.5	0.5	0.2	0.3	0.4	0.3	0.2	0.2	0.7	0.8	0.5	0	0.1	0.1	1.3	1.1	1.2	0.5	0.9	0.9	0.2	0.2	0.2	1	1.4	0.6	0.6	0.7	1	1.2	1.3
ENSMUSG00000042613	Pbxip1	protein_coding	349.8	-0.1621	0.4758	-0.2053	0.3396	0.1543	0.615	0.7849	0.0001067	0.0234	0.9676	0.4275	0.02506	4	3.6	3.2	2.8	3.4	3.4	2.7	2.3	2.1	1.4	1.4	0.9	3.3	3.6	3.5	3.3	2.9	2.4	2.3	2.9	3.2	5.4	5.1	4.2	2.1	2.2	3.7	3.3	4	1.4	1.2	1.5
ENSMUSG00000042507	Elmsan1	protein_coding	1977	0.8525	1.022e-15	1.015	3.205e-22	1.039	2.228e-22	0.7839	1.239e-10	0.3272	0.01716	-0.2352	0.06816	10.8	8.9	9.9	8.2	9.1	8.5	6.8	5.7	6.7	5.2	4.7	5.1	6.8	8	8	15.8	15.3	15.8	15.3	18.9	18.4	9.1	8.3	7.6	8.6	8.7	14.2	11.4	11.5	10.1	10.5	10.4
ENSMUSG00000038936	Sccpdh	protein_coding	1728	1.39	9.46e-33	-0.4814	0.0001687	0.7582	1.886e-09	0.7833	1.901e-08	0.4298	0.003067	-0.1127	0.5083	10.9	9.7	7.9	8.7	9	7.8	8.2	8.1	6.9	4.1	4	4	2.5	2.7	3.2	22.4	21.2	23.9	5.1	6.8	6.3	9.2	8.5	8.9	6.6	7.3	13.5	12.1	13.3	6.6	6.4	7.6
ENSMUSG00000037661	Gpr160	protein_coding	206.9	1.039	6.545e-12	0.8446	5.119e-08	0.3772	0.06913	0.7831	1.321e-05	0.4219	0.04565	0.203	0.3206	1.9	1.6	1.5	1.5	1.7	1.9	1.5	1.3	1.5	1	1.1	0.9	1.2	1	1.4	3.5	3.5	3.6	2.8	3.1	3.4	1.9	2	2	1.5	1.9	2.6	2	2.4	1.3	1.2	1.4
ENSMUSG00000037885	Stk35	protein_coding	1393	0.379	0.003703	0.5814	2.186e-06	0.1947	0.2414	0.7825	4.541e-09	-0.01561	0.9701	0.07679	0.6636	12.5	9.6	9.1	5.9	6.9	7.4	4.7	4.3	4.7	8	7.6	6.8	5.6	6.4	6.4	8.6	8.5	9.4	9.5	10.6	10.5	11.3	11.3	10.4	12.8	13.2	12.3	9	9.9	8.7	8.7	8.4
ENSMUSG00000039395	Mreg	protein_coding	2514	-0.1782	0.1449	0.2321	0.04351	-0.1093	0.4935	0.7822	3.001e-12	-0.1565	0.3653	-0.1347	0.3069	67.3	52.9	64.5	37.6	44.4	40.7	21.9	17.7	17.3	41.4	41.6	41.8	9.4	9.9	11.3	36.4	34.8	37.3	46.5	51	46.9	56.6	58.4	52.8	71.4	72.5	60.9	51.3	53.3	39.8	36.3	39.5
ENSMUSG00000003154	Foxj2	protein_coding	188.5	-0.03946	0.9053	0.2568	0.2934	0.3796	0.138	0.7819	0.0004536	-0.3661	0.2214	-0.1308	0.6335	1.9	1.6	1.6	1.2	1	1.2	1.7	1.3	1.4	1.1	1	0.6	1.8	1.8	1.8	1.2	1	1.2	1.7	1.3	1.1	1.6	1.6	1.5	1.5	1.6	1.6	1.2	1.3	1.2	1	1.4
ENSMUSG00000017774	Myo1c	protein_coding	1954	0.7179	3.823e-07	0.7734	2.875e-08	0.3485	0.03586	0.7814	5.904e-07	0.4143	0.01722	-0.02936	0.9006	12	9.3	9.8	5.9	7.6	6.1	11.2	10.5	9.2	10.1	9.6	10.1	13.6	16.1	16.2	10.7	11.1	10.7	8.8	12.9	12.1	11	10.4	9.2	16.3	18.1	14.1	13.1	14.5	11.8	11.5	14.7
ENSMUSG00000024487	Yipf5	protein_coding	1595	0.7098	2.884e-10	0.5468	1.978e-06	0.04733	0.8323	0.7812	1.61e-10	-0.02324	0.9458	0.2174	0.107	28.3	21.6	25.1	16.5	18.9	17	21.3	17.1	19.3	29.5	29.7	32	14.7	17.1	18	28.6	28.5	29.3	22	27.1	28.1	30.9	28.6	27.7	50.2	54.8	23.7	25	24.9	30.3	30.2	33.6
ENSMUSG00000036186	Fam69b	protein_coding	114.7	0.1034	0.795	0.4203	0.162	0.72	0.02095	0.7801	0.014	-0.2373	0.6631	-0.4864	0.1124	2.1	1.5	2.6	1.7	2.2	1.3	2.4	1.9	1.7	0.9	0.8	0.7	2.5	3.5	2.9	1.7	1.7	2.1	1.6	3.1	2.2	1.5	1.4	1.3	1.5	1.3	1.5	1.4	2.1	1.2	1.6	1.4
ENSMUSG00000048967	Yjefn3	protein_coding	36.45	0.2436	0.601	0.3722	0.3817	0.01742	0.9824	0.7801	0.04294	-0.2515	0.7366	0.4255	0.2987	1.3	1.5	2.5	1	1.1	1.7	0.9	1.5	1.7	1.5	1.6	0.8	1.6	1.6	1.8	1.7	1.5	1.6	1.4	1.6	2.2	2.2	2.2	2.2	2.3	2.4	1.8	1.2	1.2	1.7	0.8	1.4
ENSMUSG00000022779	Top3b	protein_coding	3624	0.2864	0.01276	0.7239	1.571e-12	0.2554	0.04642	0.7786	2.103e-11	0.04563	0.8687	0.2487	0.04192	16.4	13.3	12.9	16.3	17.7	16.2	17.7	15.9	14.3	12.7	12.2	11.2	12.2	13	12.9	21.3	20.1	19.9	26.6	30	26.6	19.1	17.3	14.5	20	21.4	14.8	14.2	15.2	13.3	15.2	14.6
ENSMUSG00000025056	Nr0b1	protein_coding	1983	-0.5263	0.0004065	0.4271	0.004572	0.2537	0.164	0.7784	6.904e-07	-0.7637	3.303e-07	-0.1906	0.2898	41.8	36.2	47.7	25.1	28.2	25.5	14.3	13.7	9.5	83	77.4	68.3	2.8	2.2	2.5	17.5	19.3	17.7	28.3	40.9	37.4	38.4	37.8	33.1	128.2	137.3	26.4	22.3	24.6	94.4	83.8	95.1
ENSMUSG00000035778	Ggta1	protein_coding	1114	0.1529	0.3539	0.5736	1.047e-05	0.8065	3.285e-10	0.7784	5.082e-08	0.2447	0.2101	0.1088	0.5432	11.2	10.2	7.9	7.1	8.1	8	7	5.7	5.4	6.4	6.2	6	7.1	6.6	7.9	7.8	9.1	9.1	10.3	12.5	12	10.8	10.7	10.6	10.8	10.7	12.3	11.5	11.6	9.7	10.2	13.1
ENSMUSG00000043621	Ubxn10	protein_coding	81.58	-0.0986	0.7876	-1.234	1.036e-06	-0.01295	0.9823	0.7778	0.004485	-0.7089	0.02495	-0.1419	0.6823	1	0.7	1.2	0.8	0.8	1	0.6	0.5	0.5	0.5	0.6	0.8	0.5	0.3	0.4	0.9	0.8	0.8	0.5	0.3	0.3	0.9	0.8	0.8	1.1	1.2	0.7	0.5	0.5	0.7	0.5	0.6
ENSMUSG00000075592	Nynrin	protein_coding	1958	0.3286	0.0361	-0.07025	0.7374	0.8222	7.972e-09	0.7774	1.115e-06	0.07963	0.8094	0.3384	0.03402	17	12.7	13.9	9.5	10.2	8.6	5.5	4.4	4.2	5.8	5.5	5.2	3.9	4.2	4.4	12.9	11	11.6	7.5	9.9	9.5	21.5	17.8	15.9	9.4	9.5	17.6	13.3	15.3	9.9	9	10.3
ENSMUSG00000049288	Lix1l	protein_coding	165.3	0.2805	0.2697	0.2	0.4637	0.896	2.019e-05	0.7772	0.0008735	0.6256	0.01422	0.5243	0.02328	1.7	1.6	2	1.4	1.8	1.6	0.5	0.3	0.4	1.3	1.4	1.6	0.3	0.1	0.3	2	1.9	2	1.3	2.1	2.2	2.8	2.2	2.5	2.6	2.4	2.4	2.6	3	2.6	2.3	3.2
ENSMUSG00000037697	Ddhd1	protein_coding	520.5	0.3849	0.01609	0.1418	0.4649	0.474	0.004511	0.7772	2.334e-06	-0.0474	0.9068	-0.04423	0.8492	4.4	3.6	2.6	2.5	2.5	3	3.2	2.7	2.8	2	1.9	1.6	2.6	3.1	3	3.4	3.3	3.8	2.6	3.1	3.2	3.7	3.6	3.2	3.2	3.1	3.8	3.3	3.3	2.7	2.6	2.4
ENSMUSG00000059674	Cdh24	protein_coding	132.6	0.6886	0.005287	0.804	0.000852	0.1402	0.7317	0.7772	0.002458	0.06667	0.9197	0.01782	0.9664	1.7	1.2	2.2	1	1.1	1.6	2	2.4	1.9	1.5	1.6	1.4	2.5	2.6	3	2.1	1.9	2.1	2	2.3	2.4	2	1.5	1.3	2.2	2.9	2	1.9	1.3	1.6	1.4	1.8
ENSMUSG00000000275	Trim25	protein_coding	2208	0.3947	0.009296	-0.1005	0.6088	0.02641	0.9303	0.7768	8.395e-07	-0.079	0.8118	-0.02689	0.9109	22	16.7	17.8	10.6	15.3	13	9.9	8.9	8.9	14.8	14.1	14.4	5.4	7	5.9	16.8	16.1	18.5	10	13.1	13.3	19.9	19.2	16.5	23.9	26	20.3	16.8	16.6	13.6	14.6	16
ENSMUSG00000033386	Frrs1	protein_coding	2266	1.287	1.351e-25	1.367	6.64e-29	0.4595	0.001025	0.7767	5.628e-08	0.4758	0.001271	0.2578	0.08932	12.8	10.3	9.6	6.6	8.3	6.3	6	6.6	6.6	9.3	9	9.4	7.3	8.3	7.7	17.2	17.4	17.7	14.3	20.8	20.2	13.6	14	11.8	15.8	16	15.3	15	15.6	12.6	12	13.6
ENSMUSG00000045636	Mtus1	protein_coding	1028	0.7974	2.599e-07	1.118	6.929e-14	1.146	5.589e-14	0.7766	1.179e-05	0.4041	0.04699	-0.3716	0.03743	4.7	3.8	2.4	3.3	3.8	2.9	2.6	2.4	2.1	2.3	2	2.1	2.4	2.7	2.1	5.8	5.7	6	6.4	8	7.6	3.1	2.8	2.7	3.8	3.7	4.9	5.1	4.8	4.6	5.3	4.6
ENSMUSG00000033287	Kctd17	protein_coding	309.9	0.8914	5.52e-09	1.143	1.911e-14	0.1611	0.4805	0.7764	1.124e-06	0.1622	0.5884	-0.1572	0.4325	5.2	4.3	5.8	3.3	3.4	3	5.9	4.9	4.9	4.1	4.7	4	8.9	8.5	10.1	6.7	5.8	5.7	7.5	7.5	6.8	5.2	4.3	3.9	6.7	8	6.5	5.4	5.1	4.9	4.7	4.7
ENSMUSG00000020605	Hs1bp3	protein_coding	846.7	0.1876	0.3621	-0.2115	0.2886	0.3292	0.1214	0.7764	3.693e-05	-0.02525	0.9619	0.1317	0.5618	15.3	10.8	9.2	11.6	15.1	12.7	14.2	12.3	11.3	6	5.2	4.6	8.6	9.5	11.3	15.7	13.8	15.6	10.4	11.9	11.7	14.8	13.3	11.1	8.5	9.8	12.8	11	11.4	6.3	6.5	7.2
ENSMUSG00000032540	Abhd5	protein_coding	233.2	-1.579	4.9e-14	0.4363	0.05633	0.7455	0.0005825	0.7758	0.0008362	-0.2729	0.4613	-0.2225	0.4061	1.6	1.1	1.9	1.2	1.1	1.1	2.8	2.3	2.6	1.1	0.9	1	2	2.5	3	0.4	0.4	0.3	2	1.4	1.3	1.2	1.4	1.2	1.6	1.9	1.2	1.1	1.3	1.4	1.7	2.1
ENSMUSG00000018474	Chd3	protein_coding	634.7	-1.332	2.034e-08	-0.8329	0.0007688	-1.075	2.746e-05	0.7754	0.006886	-1.319	1.951e-07	0.6262	0.01855	3.4	2.2	3.1	3	2.5	3.5	11.3	10.2	8.7	1.8	1.8	1.8	1.8	2	2.1	1	1.2	1.1	2.6	1.1	1.2	5.4	4.6	3.8	3.1	3.2	1.3	0.9	1.2	0.9	0.6	0.9
ENSMUSG00000034917	Tjp3	protein_coding	408.4	0.2298	0.2299	0.4322	0.01074	0.7946	2.137e-05	0.7748	9.659e-05	0.2304	0.4746	0.7508	2.147e-05	1.6	1.4	2	2.7	3.1	3.8	7	6.3	5	1	0.9	1	17.3	16.7	20.1	3.8	3.9	3.9	4.1	5	4.3	2.9	2.7	2.5	1.5	1.7	2	1.7	2	1.4	1.6	1.9
ENSMUSG00000038593	Tctn1	protein_coding	408.3	0.1744	0.2966	0.5537	4.702e-05	0.4442	0.002334	0.7747	5.628e-08	0.136	0.6238	0.07907	0.6871	1.9	1.7	1.9	1.9	1.7	1.5	1.7	1.5	1.5	1.7	1.3	1.5	1.8	1.7	1.5	2	1.7	1.9	2.4	2.5	2.5	2.2	1.9	1.7	2.5	2.7	2.1	1.9	2	2.2	2.1	2.1
ENSMUSG00000003420	Fcgrt	protein_coding	81.64	-2.762	8.054e-15	-1.141	0.00131	-0.512	0.2263	0.7746	0.04091	-0.7887	0.06405	-0.04609	0.9328	3	2.7	1.9	1.2	1.6	0.8	0.5	0.2	0.1	2.6	2.2	2.5	0.3	0.3	0.5	0.2	0.1	0	0.6	0.4	0.5	2.7	2.9	2	4.4	4.4	2.2	1	1.3	2	1.6	1.3
ENSMUSG00000046312	AI464131	protein_coding	679.4	-0.09994	0.7071	-0.08637	0.7469	0.5985	0.003647	0.7745	0.0002725	0.2651	0.3819	0.8575	2.701e-06	7.8	6.6	7.2	5.1	7.1	6.8	2.1	2.2	1.8	2.6	2.4	2.1	1.3	1.4	1.9	5.7	6.2	5.9	4.2	7.4	6.5	13	14.4	12.2	4	4.2	9.3	7.7	9.1	3.1	3.5	4.3
ENSMUSG00000009418	Nav1	protein_coding	1570	-0.1317	0.3873	-0.5612	2.49e-06	0.7168	1.398e-09	0.7741	2.953e-09	0.1323	0.562	-0.1431	0.351	5.3	4.3	3.6	3.7	3.6	4.1	1.8	1.7	1.4	2.8	2.4	2.6	2.8	2.9	3	3.6	3.4	3.4	2.5	2.8	2.5	4.4	4	3.7	4.3	4.6	5.4	4.5	4.8	3.9	4.3	4.7
ENSMUSG00000050910	Cdr2l	protein_coding	711.5	0.4499	0.0007891	0.9584	6.791e-15	1.39	5.071e-30	0.7736	6.132e-08	0.3945	0.01204	-0.5949	8.695e-06	7.1	6.2	8.8	5.9	6.4	5.7	6.2	6.4	6.5	4	3.9	3.3	6.7	8.4	8	8.9	7.9	7.8	10.9	12.4	11.9	5.4	4.6	4.2	6.4	6.4	9.8	8.8	9.8	9.4	9.5	10.7
ENSMUSG00000026421	Csrp1	protein_coding	2455	-0.08034	0.6863	-0.3712	0.01072	1.031	2.492e-14	0.7727	6.187e-07	0.5309	0.0004605	0.303	0.05143	66.3	53.9	56.3	48.6	51	46.8	48.2	40.2	28.5	14.9	16	13.3	64.2	77.7	62.8	45.2	45.8	47.4	41.7	35.7	35.3	79.7	73.2	65.6	24.6	26	87.2	80.7	88.5	30.3	29.8	31.1
ENSMUSG00000073910	Mob3b	protein_coding	333.4	1.028	8.029e-09	0.06147	0.8317	0.3855	0.1094	0.7715	0.0003008	-0.02894	0.959	0.1023	0.6894	3.5	2.9	2.8	1.1	1.8	1.7	2.3	1.8	1.8	0.8	1	0.8	1.3	1.7	1.4	3.4	3.1	3.2	1.4	2	1.6	3.4	3.5	3.1	1.4	1.5	3.3	3	2.8	0.9	1.1	1.4
ENSMUSG00000026638	Irf6	protein_coding	235.3	-0.5058	0.002369	0.2622	0.1471	0.2737	0.2375	0.7714	1.748e-05	0.1498	0.6972	0.1987	0.3784	0.7	0.6	0.6	1.1	1.2	1.2	3.2	3	2.9	0.6	0.6	0.6	3	3.4	3.6	0.8	0.8	0.9	1.4	1.5	1.4	0.9	0.6	0.7	1	1	0.6	0.7	0.7	0.7	0.6	0.9
ENSMUSG00000019842	Traf3ip2	protein_coding	455.8	0.01834	0.9366	0.1996	0.2055	0.8979	1.156e-11	0.7704	1.489e-07	0.3556	0.03132	0.2452	0.1064	6.3	5.9	6.3	4.7	4.8	4.1	3	2.4	2.1	2.7	2.4	2.6	2.4	2.8	2.3	4.7	4.6	4.4	4.6	5.6	5.5	7.9	7.3	6.6	4.5	4.4	9.2	7.3	7.3	4.4	5	5.2
ENSMUSG00000044328	Trp53i13	protein_coding	140.6	0.09294	0.7829	0.1397	0.6545	0.06503	0.8956	0.7703	0.003212	-0.0559	0.9297	-0.07463	0.8264	3.4	2.5	4.1	2.3	3	2.3	3.2	2.3	3	1.4	1.4	1.3	1.7	2.1	2.5	2.8	2.9	2.5	2.5	2.8	3.1	3.6	2.7	2.9	2.1	2.7	4	2.4	3.1	1.4	1.3	1.6
ENSMUSG00000008855	Hdac5	protein_coding	934.1	0.1051	0.563	0.4718	0.0005255	0.4418	0.002303	0.7701	1.016e-07	0.03197	0.9345	0.08379	0.6596	4.3	3.5	4.9	3.2	3.3	3.5	4.9	4.7	3.8	3	2.9	2.7	4.6	5.1	4.9	3.8	3.4	3.6	4.4	5	4.5	4.8	4.5	4.1	4.7	5.1	5.4	3.6	4	4	3.8	4
ENSMUSG00000032508	Myd88	protein_coding	95.61	0.1982	0.5647	0.3682	0.2223	0.4986	0.1089	0.77	0.006681	0.1053	0.8688	0.5056	0.06943	1.6	1.3	1.1	0.8	1.1	1.1	2.6	2	2.2	0.8	1	0.9	1.3	1.4	1.5	1.4	1	1.3	1.5	1.2	1.4	2	2.1	1.8	1.5	1.7	1.8	1.3	1.4	0.9	1	2
ENSMUSG00000026917	Wdr5	protein_coding	6398	0.4653	8.89e-06	0.3474	0.001239	0.4724	1.178e-05	0.7694	1.199e-11	0.1345	0.468	0.1768	0.1583	95.3	77.6	69.2	61.8	66.3	63.7	40.5	36.6	35.4	45.1	45.3	45.7	39.5	45.9	43.6	88.7	88.2	88.4	70	91	83.5	96.2	93.1	85.4	77.5	77.8	93.1	85	88.7	61.3	60.8	67.1
ENSMUSG00000075600	Zc3h3	protein_coding	445.2	0.3578	0.04849	0.02026	0.9454	-0.04382	0.8987	0.7689	2.022e-05	-0.01913	0.9726	0.1162	0.6081	6.2	5.4	8.6	4.8	4.6	4.2	4.3	3.5	3.3	4.3	3.8	4.5	2.4	2.8	2.8	5.6	5.5	6.3	4.4	4.7	4.7	7.4	7	7	7.2	7.2	8.4	5	6.3	4.1	4.2	3.9
ENSMUSG00000025880	Smad7	protein_coding	1982	-0.0004094	1	-0.217	0.3964	0.9687	3.484e-06	0.7686	0.001336	0.3515	0.2635	-0.5452	0.01538	18.5	13.7	29.7	20.2	26.9	25.1	12.5	10.3	10.8	10.4	7.9	8.4	3.6	3.3	3.8	23	23.2	25.9	16.9	25.3	19.7	14.2	14.2	13.3	14.1	16.7	34.1	22.7	22.3	18.1	16.4	18.7
ENSMUSG00000015143	Actn1	protein_coding	2551	0.2216	0.09923	0.2803	0.028	0.5508	5.249e-06	0.7686	2.407e-09	0.007297	0.9862	-0.02169	0.9136	22.6	17.9	20.2	15.3	16.9	15.9	13.7	12.6	11.7	12.3	11.1	11.1	19.9	22.5	22.1	19	18.4	18.8	16	22.1	20.6	20.6	20.2	19	19	20.4	23.6	18.3	19.3	15.9	17	17.8
ENSMUSG00000037594	BC022687	protein_coding	74.02	0.1527	0.7142	0.2306	0.5463	0.3376	0.4121	0.7678	0.019	0.2327	0.704	0.1875	0.6402	1.3	1.4	1.3	1.4	1.4	1.1	1.6	1.5	1	1.2	1	1.1	1.3	2.1	1.6	1	1.5	1.8	1.3	1.5	1.7	1.6	1.8	1.3	1.9	2.1	2.4	1.2	1.4	1.7	1.2	1.4
ENSMUSG00000025477	Inpp5a	protein_coding	300.1	0.5204	0.01182	0.4882	0.01927	0.611	0.00252	0.7678	0.0002455	0.0285	0.9634	-0.03872	0.9011	2.3	1.4	2	0.9	1.4	1.3	3.6	3.1	2.1	1.6	1.6	1.5	2.7	3	2.9	1.9	1.5	1.9	1.6	1.8	1.8	2	1.7	1.8	2.5	3	1.8	1.9	2.1	2.3	2.7	2.4
ENSMUSG00000071074	Yipf3	protein_coding	486.1	0.4276	0.01247	0.3517	0.04578	0.01745	0.9607	0.7672	1.719e-05	0.01405	0.98	-0.2348	0.2406	8.3	6.2	7.3	6.1	7.5	7.3	7.4	6.3	5.2	5.7	6.3	4.1	5.1	5.1	5.8	9.2	9.1	10.1	9.1	8.4	9.3	6.7	6.6	5.2	8.8	9.6	7.6	7.4	7	4.7	5.9	5.7
ENSMUSG00000026676	Ccdc3	protein_coding	182.1	1.384	1.052e-09	1.277	2.156e-08	0.7428	0.002747	0.7668	0.00365	0.141	0.8089	-0.7664	0.005288	1.3	1	1.9	1.7	1.9	1.2	6.9	6	6.5	2.1	1.8	1.8	0.9	0.7	1.1	4.5	4	4.4	3.5	4.2	4.3	1	0.4	0.8	3.4	3.2	1.9	1.1	1.4	3.5	3	3.2
ENSMUSG00000016028	Celsr1	protein_coding	1689	1.176	3.431e-14	1.283	6.326e-17	1.046	3.868e-11	0.7665	2.889e-05	1.045	1.06e-10	0.5469	0.001471	4.5	3.6	5.2	3.3	3.4	3.1	4.7	4.2	4.4	2.9	2.5	3.1	7.3	8.5	8	7.2	7.4	7.8	5.5	9.4	9.2	7	6.6	5.8	4.8	5	10.9	8.2	8.5	5.7	5.7	6.4
ENSMUSG00000013076	Amotl1	protein_coding	1616	-0.2657	0.08913	-1.175	2.896e-19	0.4273	0.007356	0.7663	1.032e-06	-0.1779	0.4792	0.4297	0.004225	7	5.2	5.6	9.2	9.8	9.6	9	7.9	7	2.5	2.5	2.5	8	9.3	9.3	8.6	7.5	7.7	4.4	5	3.1	8.6	8	7.6	4.2	4.3	5.6	5.3	4.9	3.3	3.2	3.6
ENSMUSG00000009291	Pttg1ip	protein_coding	1383	0.1266	0.4463	-0.1421	0.3768	0.3144	0.03864	0.7658	5.214e-08	0.1369	0.5854	0.6644	2.383e-07	16.3	12.4	10.9	15.8	13.7	14.8	10.5	8.4	8.9	9.9	10.5	9.8	10.1	10.2	11.7	17.3	15.3	15.7	11.9	14.2	13.9	22	23.3	18.6	16	18.5	15.1	14.7	14.3	12.2	12.1	13.3
ENSMUSG00000017724	Etv4	protein_coding	2368	7.312	1.132e-288	7.377	1.033e-293	1.151	4.715e-21	0.7655	7.176e-08	2.158	6.842e-45	1.912	1.21e-36	1.5	1.4	1.3	0.2	0.4	0.3	16.6	15	18	31.6	27.6	37.4	9.5	9.8	11.9	68.2	61.6	65.5	68.1	69.4	67	6	4.8	6	51.4	59.3	8	5.8	6.5	70	69.8	76.3
ENSMUSG00000114025	AC154636.3	unprocessed_pseudogene	376	0.8904	5.36e-05	0.6654	0.003481	0.5987	0.01482	0.7654	0.002358	0.2153	0.6207	0.6403	0.006162	16.1	13.9	5.8	9.3	8.1	8.3	4.9	4.8	7	8.8	8.8	9.4	4.7	5.2	5	17	15.8	15.4	10.2	16.5	14.5	20.4	21.3	17.2	14.9	16.3	13.1	15	15.3	12.8	12.6	15.9
ENSMUSG00000026657	Frmd4a	protein_coding	654.1	0.1647	0.473	0.1704	0.448	0.7646	2.826e-05	0.7645	0.0001401	-0.1905	0.5654	-0.3209	0.1154	2.2	1.7	1.3	1.1	1.3	1	0.3	0.3	0.3	0.6	0.6	0.6	0.4	0.5	0.5	1.3	1.2	1.3	0.9	1.6	1.4	1.4	1.4	1.3	1.1	1.1	1.6	1.4	1.6	1	1.1	1.1
ENSMUSG00000071711	Mpst	protein_coding	399.8	0.3174	0.04945	0.4096	0.007949	0.6628	1.662e-05	0.764	2.475e-06	0.1565	0.5837	0.04239	0.8536	12.3	9.4	10.8	9	10.5	8.4	11	8.8	9	5.2	6.1	5.6	9.8	12.8	11.2	11.9	11	12	12.3	11.9	12.8	12	11.2	10.3	10.1	9.4	14.9	10.7	11.1	9.4	8.7	9
ENSMUSG00000001521	Tulp3	protein_coding	558.7	0.6329	0.0005115	0.4754	0.01186	0.5212	0.008596	0.7638	0.0001328	0.1726	0.6247	-0.1006	0.6921	3.5	2.5	1.8	1.5	1.9	1.7	1.7	1.3	1.6	1.5	1.5	1.6	2.5	3	3.1	3	2.3	2.7	2.4	2.7	2.1	2.6	2.5	2.3	2.5	2.7	3.4	2.7	3	2.1	1.9	2.5
ENSMUSG00000048677	Tpcn2	protein_coding	240.1	0.9683	4.066e-08	0.6625	0.0003282	0.2625	0.3176	0.7626	0.0002158	0.06635	0.8917	0.1633	0.5038	2.2	1.5	1.7	1.6	1.5	1.7	1.2	1.2	1.2	1.2	1.1	0.9	0.9	1.2	0.7	3	3.3	3.2	2.4	2.6	2.7	2.2	2.3	1.7	1.7	1.9	2.1	2	1.8	1.4	1.3	1.2
ENSMUSG00000032182	Yipf2	protein_coding	217.9	-0.2114	0.2934	0.2833	0.1291	0.003931	0.9928	0.7623	1.203e-05	0.3538	0.1484	0.7571	6.807e-06	3.4	2.8	2.4	3.6	3.8	4	4.3	3.9	4.5	3.1	3.2	3.3	4	3.3	3.3	3.5	3	3.4	5.1	4.8	4.1	6.1	4.6	4.5	5.9	5.2	3.6	3.7	4.1	3.6	3	3.1
ENSMUSG00000025738	Fbxl16	protein_coding	141.6	0.5111	0.05848	0.7533	0.002806	0.3187	0.36	0.7617	0.006081	-0.0207	0.9803	-0.1549	0.6495	1.4	1.1	1.5	0.8	1	1	2.8	3.2	2.5	0.8	0.9	0.7	3	3.4	3.6	1.5	1.1	1.6	1.4	1.9	1.7	1.6	0.9	1	1.3	1.5	1.8	1.2	1	1	1	1.1
ENSMUSG00000041020	Map7d2	protein_coding	282.4	0.05634	0.8334	0.1758	0.4225	1.177	3.286e-12	0.7613	0.0001038	0.7453	0.0001491	-0.1044	0.6899	2	1.6	1	2.3	2.3	2.4	5.1	5	5.9	1.1	1.3	1.5	3.9	4	4.6	2.5	2.2	2.5	2.4	2.6	2.9	1.4	1.8	1.3	2	2.4	2.7	3	2.6	3	3.2	2.7
ENSMUSG00000026655	Fam107b	protein_coding	373.9	-0.344	0.1579	-0.8671	4.086e-05	0.04907	0.9161	0.7609	0.002707	-0.4868	0.08943	0.4093	0.08997	6.2	5.1	2.3	5.1	4.9	3.5	7.1	6.4	5.8	1.4	1.5	1	5.7	6	6	3.4	3.7	3.5	2.2	2.5	2.6	6	7.1	5.9	2.4	2.2	3.5	3	3.6	1.3	1.3	1.6
ENSMUSG00000103509	Gm38372	TEC	117.5	0.5101	0.0374	0.09467	0.7825	0.5465	0.02956	0.7608	0.001736	0.04704	0.9406	-0.05458	0.873	1.4	1.4	1.2	0.7	0.8	0.9	1	1	0.8	0.8	0.8	0.9	1	1.2	1	1.4	1	1.2	0.7	1	0.9	1.4	1.5	1	1.6	1.4	1.4	1.5	1.3	1.1	1.5	1.3
ENSMUSG00000030397	Mark4	protein_coding	410.9	0.09593	0.7404	0.1949	0.4316	0.5163	0.02413	0.7602	0.000792	-0.06813	0.8948	-0.4788	0.02718	4.4	3.5	5.8	3.4	3.5	3.5	2.9	3.3	2.7	2.4	1.8	1.4	3.3	3.2	3.7	3.8	3.6	3.8	3.8	4.6	3.7	3.7	3.1	2.9	2.7	3.7	5.2	3.5	4.2	2.5	2.7	2.8
ENSMUSG00000067889	Sptbn2	protein_coding	774.4	-1.623	7.681e-17	-0.5598	0.009314	-0.6047	0.01529	0.7601	0.00207	-0.8534	0.0009563	0.3515	0.1842	1.2	0.9	0.9	6.9	7.5	11.9	9.3	8.8	7.8	1.3	1.2	1.3	5.6	7	6.5	3.1	2.8	2.4	7.8	5	4.9	1.6	1.2	1.3	2.1	2.3	0.8	0.5	0.5	0.8	0.8	0.8
ENSMUSG00000042345	Ubash3a	protein_coding	394.5	0.5966	0.001266	-0.3402	0.0982	0.5252	0.00939	0.7599	0.0001756	0.3199	0.2512	0.2529	0.2579	4.4	4.1	3.3	3.8	4.5	3.4	5.7	6	5	3.3	2.9	2.7	5.8	6.3	6.1	6.7	6	5.1	2	3.4	3.9	5.1	5	4.4	4.9	5.3	4.7	5.2	5.3	4.2	4.2	4.5
ENSMUSG00000039813	Tbc1d2	protein_coding	285.5	0.01581	0.9671	0.7796	0.0002036	0.4194	0.112	0.7595	0.001641	0.1933	0.6532	-0.123	0.6836	2.5	1.7	1.6	2	1.8	1.5	2.8	2.4	2	1.2	1.1	1.4	2.5	2.4	2.6	2	1.6	1.7	3.3	3.3	2.6	2	1.9	1.4	2	2.2	3	1.8	2.1	1.6	1.4	1.9
ENSMUSG00000022500	Litaf	protein_coding	390.8	0.02608	0.9371	-0.7333	0.0001964	0.2824	0.2947	0.759	0.000592	-0.5404	0.0224	-0.6568	0.001062	8.4	6.5	12	5.7	5.9	5.4	7.9	7.4	6.4	4	3.2	3.1	7	6.7	7.2	5.7	5.4	6.2	3	3.7	3.4	5.7	5.8	5	5.6	6.2	7.9	4.4	5.8	4.7	3.6	4.3
ENSMUSG00000015112	Slc25a13	protein_coding	3838	0.3949	0.0001291	0.09731	0.4585	0.3824	0.0003721	0.7589	3.361e-12	0.1037	0.6053	0.04486	0.7701	45.1	37.5	39.3	34.4	37	38.1	28.1	25	24	37	35.5	34	18.4	20.8	20.3	47.6	47.4	49.4	32.6	42.5	42.3	45.3	41.7	39	57.8	62.9	45.4	41.4	44.6	47.5	45.5	46.1
ENSMUSG00000032369	Plscr1	protein_coding	634.2	0.2583	0.08863	0.02903	0.8967	0.7634	4.369e-09	0.7585	1.164e-07	0.4126	0.008306	-0.2688	0.0761	13.8	11.2	12.4	6.9	8.4	8.6	8.6	7.5	6.9	7.8	7.8	6.6	4.4	5.3	5.7	8.7	9.4	10.8	7.7	8.7	8.3	11.6	9.6	9.7	12.1	13.2	17.8	16.6	15.6	12.1	13.5	12.5
ENSMUSG00000031153	Gripap1	protein_coding	356.8	0.3362	0.06394	0.488	0.004117	-0.07185	0.8082	0.7585	6.01e-06	-0.1081	0.7623	0.2938	0.1118	2.9	2.3	1.5	1.5	1.7	1.7	3	2.5	2.8	2.6	2.8	2.6	2.2	2.6	2.3	2.1	2.1	2.1	2	2.6	2.5	3	3	2.6	4.3	4.8	1.9	2.2	2.3	2.5	2.4	2.7
ENSMUSG00000086567	Gm2830	processed_pseudogene	64.08	-0.8743	0.01305	0.6108	0.08652	0.848	0.01827	0.7584	0.0474	1.17	0.00109	0.7884	0.02551	5	3.5	8.9	3.5	6.6	5.6	3.6	3.9	3.9	2.8	4.1	5.9	5.1	3.1	3.2	3.3	2.5	2.7	6.6	10.2	8.6	8.7	10.9	8.3	8.4	6.6	12.8	10.1	14.1	6.4	8.6	9
ENSMUSG00000026443	Lrrn2	protein_coding	320.6	0.2858	0.217	0.809	2.709e-05	-0.1083	0.7743	0.7582	0.0007985	-0.4255	0.09517	-0.3387	0.122	8.3	6.6	6.8	2.9	3.2	2.3	2.3	1.7	2.4	1.7	1.3	1.7	0.5	0.4	0.5	3.3	3.6	3.3	4.3	5.6	4.9	6.5	5.4	5.3	2.6	2.8	7.2	4.5	4.6	1.4	1.6	1.3
ENSMUSG00000003282	Plag1	protein_coding	398.5	0.1558	0.4855	0.2331	0.2536	0.62	0.0006525	0.7582	6.705e-05	-0.07905	0.8525	0.08021	0.751	2.2	1.9	1.2	1.5	1.6	1.6	2.3	1.9	1.9	1.2	1.1	1.1	2.6	2.7	2.3	1.8	1.7	1.8	1.4	2.2	2.1	1.8	2.1	1.9	1.7	2.1	1.9	1.8	1.5	1.6	1.8	1.8
ENSMUSG00000030924	2610020H08Rik	protein_coding	206.3	0.7939	0.0002211	0.8377	8.123e-05	0.6822	0.002785	0.7577	0.001525	0.1746	0.7005	0.2463	0.361	1.8	1.4	1.1	1.3	1	1.4	2.1	1.4	1.1	1.3	1.1	1	1.7	1.3	1.7	2.4	1.9	2.2	1.9	2.3	2.4	2	1.8	1.5	1.9	1.9	1.9	1.6	1.6	1.8	1.7	1.9
ENSMUSG00000024565	Sall3	protein_coding	1565	0.4001	0.01781	1.093	2.162e-13	0.2464	0.2376	0.7575	1.403e-05	-0.2843	0.2172	-0.4219	0.0126	16.5	14.2	16	5.6	6.1	5.3	4.6	3.6	4.9	8.3	7.9	5.8	0.1	0.1	0.1	7	7.7	7.8	11.9	12.5	12.2	12.7	11.9	10	12	13	16.1	11.1	11.1	9.5	7.9	8.8
ENSMUSG00000030232	Aebp2	protein_coding	2589	0.2852	0.1475	1.283	1.1e-15	0.4412	0.02257	0.7564	7.932e-05	0.3002	0.244	0.5728	0.00139	10	7.4	5.1	5.7	6.4	5.9	8.1	7.3	6.6	11	10.7	10.5	6.7	8.1	7.3	7.5	7.3	7.3	19.5	13.2	11.8	11.6	11.6	10.8	17.4	19.4	9.4	8.9	9.7	14.8	14	15.2
ENSMUSG00000054065	Pkp3	protein_coding	121.7	1.135	1.178e-05	2.496	7.631e-26	1.101	1.305e-06	0.7557	0.003954	1.091	0.0004244	0.3426	0.3384	0.4	0.3	0.3	0.4	0.4	0.5	1.9	1.4	0.9	0.7	0.9	1.1	3	2.4	2.6	1.1	1.1	1	2.7	3.1	2.6	0.4	0.3	0.5	1.6	1.6	0.6	0.6	1	2	2.1	2
ENSMUSG00000031229	Atrx	protein_coding	10540	0.5373	0.002848	-0.1589	0.4762	0.2618	0.265	0.7556	0.0001335	0.03084	0.9532	-0.05311	0.8442	26.1	21.4	11.9	15.3	18.3	17.9	18.9	15.2	15.4	16.5	16.5	16.2	11.8	13.5	11.7	25.7	23.9	25.5	13.1	16.3	16.5	19.7	19.9	17.6	26.5	29.6	17.9	21.8	21	19	19.5	20.7
ENSMUSG00000024299	Adamts10	protein_coding	358.2	0.3588	0.04014	0.8258	9.235e-08	0.5818	0.0002034	0.7547	3.367e-06	0.3473	0.08943	-0.3404	0.04735	3.1	2.4	2.9	1.3	1.8	1.4	2.3	2.3	2.1	2.3	2	2	2.8	2.5	2.5	1.9	1.9	2	2.3	2.9	2.8	2.6	2.2	1.8	3.5	3.7	3.9	3.6	3.3	3.4	2.9	3.2
ENSMUSG00000024589	Nedd4l	protein_coding	614.5	1.161	7.111e-12	1.093	1.163e-10	0.3119	0.1482	0.7545	7.6e-05	-0.02409	0.9667	0.01668	0.9571	2.7	2.3	2	1.1	1.7	1.3	1.9	1.8	1.6	3.4	3.3	2.8	2.2	2.2	2.7	3.1	3	3.4	2.3	3.7	3.1	2.4	2.5	2.3	4.7	6.1	2.6	2.1	2.3	3.9	3.7	4.2
ENSMUSG00000001507	Itga3	protein_coding	1978	0.414	0.02598	2.278	1.249e-48	0.7098	6.589e-06	0.7544	1.477e-05	0.7623	7.125e-06	-0.04799	0.8501	5	3.8	5.9	2	1.8	1.5	14.1	13.8	9.8	22.8	20.9	21.8	15.6	19.7	16.8	2.5	2	2.4	8.8	9	8.1	5	4.8	4.3	35.7	39.2	9.8	7.3	7.8	35.2	34	38.7
ENSMUSG00000038028	Tigar	protein_coding	1357	-0.1453	0.3191	-0.451	0.0001675	0.5022	5.88e-05	0.7543	6.176e-09	0.249	0.1298	0.162	0.2668	23.7	17.9	19.4	15.3	17	17.1	7.4	8.6	7.9	8.3	8.2	8.3	5.4	5.5	5.1	14.4	14.9	15.5	14.7	10.5	10.8	23.3	23.1	22.1	14.1	13.8	25.9	23.1	23.9	12.3	11.1	11.7
ENSMUSG00000015766	Eps8	protein_coding	1138	1.37	1.813e-28	1.382	5.427e-29	0.2962	0.06341	0.7542	1.716e-07	0.042	0.9105	-0.1492	0.3951	3.2	2.4	2.1	2.7	2.8	2.3	3.5	3	3.2	2.7	2.5	2.9	1.8	2.1	2.2	6.8	6.7	6.7	7.7	6.1	6.6	2.5	2.2	2.2	4.4	4.9	2.7	2.6	2.7	3.2	3	3.8
ENSMUSG00000033703	Fuk	protein_coding	682.6	-0.07658	0.6655	-0.1652	0.2729	0.5456	2.923e-05	0.7539	2.691e-08	0.1302	0.5962	0.03421	0.8631	4.9	4.3	4.4	5	4.3	4.5	4.7	4.3	4.2	2.6	2.6	2.8	4.1	4.3	3.9	4.7	3.9	4.3	3.4	4.6	4.3	4.9	4.8	4.3	4.3	4.7	5.8	4.5	4.8	4	3.5	4.1
ENSMUSG00000030824	Nucb1	protein_coding	1621	0.1849	0.1643	-0.2857	0.01979	0.4347	0.0004056	0.7536	1.503e-09	0.09667	0.6871	0.2243	0.08977	9.7	7.7	8.5	7.8	8.7	7.6	8.1	6.5	6.7	4.6	4.3	4.1	7.1	7.8	8.1	9.5	8.6	9.5	6.3	6.7	6.8	11.2	10.2	8.9	7.2	7.5	9.4	8.5	9.8	5.8	5.3	6.5
ENSMUSG00000029003	Mad2l2	protein_coding	399.6	0.3409	0.05951	0.0303	0.9135	0.4294	0.02202	0.7534	3.004e-05	-0.06454	0.8811	-0.1698	0.4266	6.4	5.9	9.1	4.4	6.6	6.3	3.7	3.3	3.6	4.7	4.8	4.5	3.5	4.5	4	7.2	7.2	7.9	4.8	6.1	7	6.5	6.1	5.8	7.9	8	7.2	6.1	6.7	5.8	6.6	6.6
ENSMUSG00000028803	Nipal3	protein_coding	515.6	-0.09083	0.6365	-0.009313	0.9731	0.8904	3.569e-10	0.7528	1.832e-06	0.2502	0.227	0.1953	0.2463	3.9	3.1	3	3.3	3.5	2.7	1.7	1.3	1.2	1.3	1.1	1	1.7	1.8	1.7	3	2.9	2.9	3	3.3	3.1	4.3	3.9	3.3	1.8	2.1	4.3	4	3.7	2.2	1.9	2.3
ENSMUSG00000044250	Pced1b	protein_coding	787.5	-0.2934	0.03357	-0.03714	0.8516	0.3849	0.006309	0.7524	3.827e-08	-0.09146	0.7421	0.2918	0.03985	17	13.6	19.6	16.1	16	15.9	9.1	7.4	7.6	11.8	10.6	11.2	4	4.7	4.8	13.4	13.2	12.3	14.4	16.8	15.6	22	19.9	18.6	18.8	19.2	18	13.3	15.3	14.7	15.1	14.2
ENSMUSG00000034509	Mad2l1bp	protein_coding	162.2	0.2362	0.3188	-0.02651	0.9387	0.3054	0.2455	0.7523	0.0004415	-0.0179	0.979	-0.07239	0.8013	6.8	5.8	5.6	4.2	5.1	4.7	4.3	3	3.4	3.4	3.8	3.5	3.8	5	4.6	5.9	5	5.8	4.6	5.5	3.8	6.7	4.9	5.8	6.4	5.8	5.8	5.4	6.9	5.1	3.6	4.6
ENSMUSG00000107002	0610012G03Rik	protein_coding	640.3	0.02194	0.923	-0.1381	0.4252	0.3897	0.0121	0.752	4.008e-07	0.1232	0.6616	0.05428	0.7929	20.1	15.6	19.3	17.7	18.8	15.8	20.6	15.2	16.6	11.3	12.6	9.7	19.6	17.5	20.5	17.4	17.7	18	14.9	16.7	15.8	21.1	17.8	17.8	18.7	19.4	19.3	18.5	21.6	15.7	12.9	15.5
ENSMUSG00000037824	Tspan14	protein_coding	1013	0.2855	0.04604	-0.4718	0.0004019	0.5515	9.509e-05	0.7514	3.093e-07	0.1957	0.3563	0.02035	0.9265	26.3	21.6	23.2	16.6	18.3	15.6	12.4	11	8.8	7.3	6.9	5.4	9.2	10.5	11.6	20.8	20.4	20.4	11.7	12.1	12.5	26.6	23	22.5	11.3	11	31.1	25.5	25.2	10.1	9.1	9.8
ENSMUSG00000031387	Renbp	protein_coding	1138	-0.04859	0.8587	-1.507	2.392e-20	0.02614	0.9457	0.7513	0.0001802	-0.1736	0.6123	0.4374	0.02225	28	22	16.4	27.6	29.5	27.5	21.9	17.9	17.7	7.2	8.2	6.8	7.7	8.5	9.5	29.4	25	27.4	6.8	11.2	11.2	34.1	31.1	26.1	12.1	13	20.8	19.2	19.4	7.9	6.9	7.7
ENSMUSG00000046761	Fam83h	protein_coding	507.2	0.9391	2.653e-08	2.652	1.032e-64	0.2567	0.2266	0.7512	1.829e-05	-0.08073	0.8516	-0.2689	0.1974	1.9	1.6	2.7	1.2	1.8	1.3	8.3	7.4	7.4	3.4	3	3.3	7.2	8.7	7.7	2.9	2.8	2.7	8.4	10	9.5	1.8	1.6	1.5	5.3	5.5	2.2	1.6	1.9	3.5	3.6	4.4
ENSMUSG00000031755	Bbs2	protein_coding	420.8	0.2319	0.2617	0.9169	2.554e-08	0.2976	0.1444	0.7511	2.542e-05	0.1565	0.6571	-0.1182	0.6223	4.7	3.6	2	3	3.4	2.9	3.2	2.5	3.3	6.6	6	7.3	3.8	3.8	3.9	4.2	3.7	3.1	6.1	5.9	5.8	3.5	3.1	3.4	11	11.5	4	4.1	4.1	8.7	7.8	7.9
ENSMUSG00000020483	Dynll2	protein_coding	771.2	0.9104	2.013e-10	1.021	4.61e-13	0.5745	0.0001611	0.7508	2.878e-06	0.3792	0.04565	-0.1403	0.4755	11.1	8.9	9.7	5.8	8.2	7.2	9.3	8	5.8	8.4	9.7	8.1	9.7	11.1	10	12.7	12.5	15.3	13	15.4	15.5	8.4	9.4	9.1	15	14.6	12	12.3	14.3	13.7	12.6	12.8
ENSMUSG00000055692	Tmem191c	protein_coding	100.7	0.5298	0.07783	0.646	0.02522	0.007964	0.9919	0.7506	0.02019	-0.3803	0.4227	0.3144	0.3544	1.9	1.6	1.9	2.2	1	1.4	1.2	1.3	0.9	1.1	0.8	0.9	1.3	1.6	1.1	2.6	1.5	2.5	2	2.8	2.4	2.5	2.2	2	1.9	1.4	1.3	1.1	1.6	1	0.9	0.9
ENSMUSG00000028863	Meaf6	protein_coding	718.8	0.2987	0.02802	0.4053	0.001715	0.499	0.0001273	0.7503	1.873e-08	-0.004004	0.9941	0.1035	0.5328	8.3	5.8	6.4	3.8	4.5	4.4	3.6	3.8	3.6	3.6	3.4	3.9	4.5	4.5	4.2	5.3	5.3	5.1	5.4	5.6	5.9	7.5	7.9	6.7	5.6	6.7	6.9	6.7	6.9	5.2	4.6	5.6
ENSMUSG00000019124	Scrn1	protein_coding	460.6	-0.4949	0.02858	0.9903	8.361e-07	0.07727	0.8495	0.7496	0.001333	-0.1814	0.6675	0.6874	0.00132	2.5	1.9	2	1.3	1.8	1.2	1.4	1.5	1	1.7	1.7	1.7	2.5	3	2.8	0.9	0.9	1.1	2	3.5	3.1	3.7	3.3	3.3	2.5	3.2	1.5	1.9	2.2	1.7	1.7	1.9
ENSMUSG00000001870	Ltbp1	protein_coding	556.6	0.6469	0.005427	1.449	5.465e-12	1.077	1.396e-06	0.7494	0.003943	0.2794	0.4736	-1.18	8.671e-08	2.5	2.1	1.5	1.1	1.7	1	2.2	1.9	1.6	1.1	1	0.7	3.3	3.8	3.7	2	2.1	2	2.3	4.5	4.1	0.9	0.9	0.8	1.5	1.7	2.7	2.5	2.5	2.1	2	1.9
ENSMUSG00000025937	Lactb2	protein_coding	3020	0.3341	0.06653	-0.1066	0.6382	0.4697	0.01077	0.7483	5.612e-05	0.1083	0.7623	0.3976	0.0289	34	30.1	22.4	23.1	27.2	24.9	22.6	18.2	21.3	17.7	16.2	17.6	12.8	14.2	14	32.1	31	32.2	15.4	28	26.6	40.2	39	35.7	27.1	31.1	28.6	32.7	32.4	22.8	22.9	25.9
ENSMUSG00000059439	Bcas3	protein_coding	865.3	-0.118	0.4546	0.4792	7.481e-05	0.1685	0.3254	0.7481	9.843e-09	-0.1924	0.3399	-0.02887	0.884	6.3	5.4	5.5	5.4	6.2	6.1	4.7	3.9	3.5	4.7	4.3	4.3	4.2	4.5	4.4	5.6	5.6	5	7.9	8.5	8.4	6.3	5.9	4.8	6.9	8	5.7	5	4.6	4.9	4.8	5.2
ENSMUSG00000026831	1700007K13Rik	protein_coding	244.7	0.1721	0.4735	0.7733	1.973e-05	0.8279	2.065e-05	0.7479	0.0004642	0.2763	0.3889	-0.1334	0.618	8.7	7.4	8.7	11.5	11.5	8.5	9.4	6.1	7.7	5.5	4.8	5.7	10.1	9.9	10.9	12.3	10.5	12.6	15.5	20.9	17.6	8	8.5	5.9	9.4	8.7	8	10.1	11.4	9.4	9.2	10.2
ENSMUSG00000031840	Rab3a	protein_coding	74.2	0.03634	0.9304	-0.1771	0.6062	0.4575	0.1694	0.7472	0.01014	0.2368	0.6237	0.05208	0.8938	2.1	1.6	1.4	1.8	1.1	1.2	0.5	0.5	0.6	0.6	1	0.8	0.8	0.9	0.8	1.4	1.4	1.4	1.2	1.2	1.2	2.1	1.7	1.7	1.4	1.3	2.8	1.7	1.9	1	1	1.3
ENSMUSG00000025268	Maged2	protein_coding	874.7	0.5001	0.0007126	0.6657	2.573e-06	0.7613	1.46e-07	0.7471	3.063e-06	0.4095	0.02273	0.3964	0.01224	11.2	8.5	7.4	9.2	9.6	8.8	9.5	9.2	8.8	6.4	6.5	5.3	7.9	8.8	10.3	13.3	12.9	12.8	13.7	15.4	14.8	14.1	12.1	10.1	9.5	11.1	12.1	12.5	12.1	10.1	9.3	11.7
ENSMUSG00000032763	Ilvbl	protein_coding	217.4	0.3069	0.1387	-0.01046	0.9782	0.3867	0.08384	0.747	0.0001956	-0.2431	0.4331	-0.05819	0.8317	2.7	2.3	2.6	1.7	1.6	1.8	2.1	2	1.6	1.1	1.5	1.1	1.4	1.7	1.5	2	2.1	2.2	1.3	2	1.8	2.8	2.4	2.1	2.1	2.1	2.2	2	2.2	1.8	1.4	1.7
ENSMUSG00000056124	B4galt6	protein_coding	2602	0.4608	0.001839	-0.5904	3.457e-05	0.07152	0.7899	0.7469	2.823e-06	-0.399	0.0233	-0.2898	0.07626	29.2	25.6	25.2	16.4	19.7	17.5	21.3	17.9	16.2	11.6	11.4	10.5	7.2	8.3	9	24.1	24.1	25.9	8.6	13.8	13.2	22.8	21.4	21.2	17.6	20.2	21.4	19.1	20.1	10.5	11.9	12.9
ENSMUSG00000044017	Adgrd1	protein_coding	76.13	1.196	0.0002985	0.955	0.005601	0.2069	0.6277	0.7464	0.01476	-0.8021	0.04142	-1.215	0.0001054	0.3	0.4	0.3	0.1	0.1	0.1	0.1	0.2	0.1	0.7	0.7	0.8	0	0	0	0.3	0.2	0.3	0.2	0.3	0.2	0.2	0.1	0.1	1.1	1.5	0.1	0.1	0.2	0.6	0.9	1
ENSMUSG00000028944	Prkag2	protein_coding	304.7	0.7342	4.169e-07	0.6207	2.813e-05	1.039	5.137e-12	0.7448	1.183e-05	0.2501	0.2671	-0.1004	0.6209	2.3	2.1	1.8	1.3	1.6	1.5	1.7	1.8	1.3	0.7	0.8	0.8	1.8	2.1	1.6	2.3	2.3	2.7	2.2	2.5	2.1	2.1	2.1	1.7	1.3	1.3	2.8	2.5	2.4	1.5	1.6	1.7
ENSMUSG00000028838	Extl1	protein_coding	106.6	0.8412	0.003964	1.748	3.877e-11	-0.08665	0.8721	0.7446	0.01547	-0.3584	0.4722	-0.0008665	0.9999	1.1	0.8	0.6	0.6	0.6	0.4	0.4	0.3	0.5	1.1	0.9	1.1	0.8	0.4	0.7	1	0.8	1.2	2.2	1.9	1.7	0.9	0.9	0.9	1.5	2.1	0.7	0.7	0.6	0.8	1.3	0.9
ENSMUSG00000026853	Crat	protein_coding	474.8	0.5425	0.001842	-0.2633	0.1865	0.5153	0.005565	0.7436	7.555e-05	0.131	0.7144	0.2141	0.3072	4.1	3.4	3.8	3.2	3	2.4	2.9	2.8	3	2.7	2.5	1.8	3.1	3.8	3.5	4.4	3.8	4.3	1.9	2.6	2.6	4.9	4.4	3.9	3.7	4.2	4.7	3.5	4.3	3.2	3.4	3.4
ENSMUSG00000053644	Aldh7a1	protein_coding	2516	0.0995	0.5021	0.1049	0.4683	-0.007831	0.9751	0.7434	8.79e-10	-0.1506	0.4472	0.1388	0.3303	21	16.2	14.9	17	18.8	19.4	25.7	22.1	23.5	13.7	14.4	15	20	23.9	21.8	21	19.1	19.1	18.9	20.8	19.9	21.2	19.4	17.3	23.1	25.2	15.4	15.4	16.4	14.6	13.2	14.9
ENSMUSG00000021996	Esd	protein_coding	1330	0.5363	7.729e-05	0.3808	0.006959	0.5522	6.856e-05	0.7433	4.083e-07	0.2285	0.2759	0.1965	0.2344	17.6	13.8	9.8	11.7	12.1	12.1	17	14.9	15.3	10.9	12	11.7	13.7	15.3	15.1	17.2	17.3	18	15.3	16.6	15.2	17.3	16.2	14.8	19.2	19.7	14.8	17.4	16.9	16.1	15.4	19.5
ENSMUSG00000024065	Ehd3	protein_coding	108.7	0.9252	0.0004095	1.594	6.148e-11	0.6753	0.01759	0.7432	0.01008	0.09727	0.8844	0.02964	0.9467	1.1	0.9	0.6	0.5	0.8	0.6	1.4	1.2	1.7	0.8	0.6	0.6	1.3	2.1	1.9	1.2	1.1	1.5	2.2	1.8	2	1	1	0.8	1.3	1	1.3	0.8	0.9	1.1	0.9	1.1
ENSMUSG00000043557	Mdga1	protein_coding	159.9	-0.2328	0.3725	1.407	1.241e-13	0.2623	0.3161	0.7427	0.0003645	-0.8832	4.702e-05	-0.9342	2.023e-06	1	0.8	0.9	0.5	0.4	0.5	0.5	0.2	0.2	0.8	0.8	0.7	0.4	0.3	0.4	0.3	0.4	0.4	1.1	1.3	1.3	0.5	0.4	0.5	1.1	1.4	0.4	0.5	0.5	0.9	0.8	1
ENSMUSG00000024867	Pip5k1b	protein_coding	217.5	-0.682	7.841e-05	-0.7997	2.801e-06	0.2735	0.314	0.7427	0.0004265	-0.5315	0.0107	-0.3463	0.07619	4.8	3.8	3	3.5	4	3.4	1.4	1.4	1	1	0.8	1	0.2	0.2	0.1	2.3	2.2	2.3	1.7	2.4	2.2	3.3	3.1	2.9	1.6	1.6	2.9	2.7	2.7	0.9	1.3	1.2
ENSMUSG00000024530	Prelid3a	protein_coding	115.9	0.8556	0.000162	1.653	2.972e-15	0.9542	3.639e-05	0.7424	0.003794	0.741	0.01085	0.07611	0.8419	0.8	1	1.2	1.5	1.5	1.2	3.1	2.9	2.8	1	1.3	0.7	2.8	3.1	3.1	2.4	2.4	2.7	5.1	4.1	4	1.1	1.1	0.9	1.4	2	1.9	1.5	1.6	1.9	1.8	2.3
ENSMUSG00000044150	A830080D01Rik	protein_coding	1474	0.3797	0.06711	0.1738	0.4688	0.3454	0.1423	0.7422	0.0005125	0.08753	0.8463	-0.09171	0.7384	17.8	14.9	9.4	7.9	10.2	10.9	6.9	5.5	4.6	11.7	11.4	11.8	3.7	4.9	3.6	13	12.2	12.9	8.5	12.1	12.4	13.4	14.3	12.1	18.1	21.5	13.6	15.5	16.1	15.5	14.1	15
ENSMUSG00000020083	2010107G23Rik	protein_coding	112.7	-0.07121	0.8318	-0.06624	0.8461	-0.1951	0.5891	0.7417	0.001845	-0.231	0.5845	-0.1773	0.5383	1.7	1.4	1.8	1.3	1.2	1.5	1.6	1.5	1.1	1	1.2	0.9	2.8	2.7	2.5	1.2	1.2	1.4	1.4	1.3	1.1	1.6	1.5	1.2	1.9	1.7	1.1	1.2	1.7	1	1.1	0.7
ENSMUSG00000042524	Sun2	protein_coding	363.7	0.08028	0.6813	0.454	0.00108	0.5395	5.058e-05	0.7406	6.252e-08	0.3003	0.1044	0.6163	3.048e-06	2.7	2.6	2.6	2.2	2.4	2.1	1.8	1.6	1.5	2.7	2.4	2.5	2	1.7	1.8	2.3	2.4	2.4	2.8	3.4	3	4.2	4.1	3.9	4	4.5	4.2	3.1	2.8	3.8	3.7	3.6
ENSMUSG00000022469	Rapgef3	protein_coding	231.9	-0.3126	0.4356	0.4977	0.1634	1.069	0.0008403	0.7405	0.04636	0.2034	0.7614	-3.543	8.35e-30	1.6	1.5	1.8	1	1	0.7	0.7	0.7	0.3	1.7	1.4	2.3	0.2	0.2	0.1	0.6	0.8	0.7	0.7	1.7	1.6	0.1	0.2	0.1	3.2	3.2	2.1	1.7	1.9	4.4	3.6	3.7
ENSMUSG00000024989	Cep55	protein_coding	2757	0.05865	0.7834	0.1938	0.2465	0.3222	0.05326	0.7404	1.95e-06	0.004423	0.9942	-0.1602	0.3734	60.8	46.8	34.7	35.8	39.1	35.3	22.5	21	18.5	34.7	33.9	39.2	13.4	12.9	13.5	39.1	38.9	36.9	34.3	47.2	44.9	44.3	44.4	39.5	58.9	62.1	48.6	47.5	47.7	43.3	46.2	45.5
ENSMUSG00000042035	Igsf3	protein_coding	762.5	0.2671	0.1136	0.06083	0.7836	0.7302	1.15e-06	0.74	7.379e-06	0.4426	0.01446	0.5741	0.0001903	4.1	3.1	2.6	3.4	3.5	3.5	2.6	2.5	1.9	2.1	2.3	2.3	2	2.2	2.5	4.3	3.9	4.4	3.1	4.2	3.6	5.2	5.1	4.7	3.8	3.7	4.8	4.2	4.7	3.5	3.4	4.3
ENSMUSG00000041779	Tram2	protein_coding	245.6	-0.07499	0.8307	-0.1436	0.6491	0.1033	0.8143	0.74	0.004989	-0.103	0.8501	-0.393	0.1312	2.8	2.2	2.3	1.4	1.5	1.4	1	0.8	0.6	0.9	0.9	1.1	0.7	0.6	0.7	1.5	1.2	1.3	0.8	1.7	1.4	1.9	1.8	1.9	1.5	1.7	2.9	2.1	1.9	1.2	0.8	1.1
ENSMUSG00000049866	Arl4c	protein_coding	716.4	2.123	4.044e-35	2.598	8.445e-53	-0.1348	0.5719	0.7395	2.255e-06	0.6275	0.01529	1.282	2.735e-11	0.4	0.2	0.5	0.5	0.5	0.4	19.8	17.8	15.7	1.9	2.1	1.9	21.8	24.8	21.9	2.3	2.2	2	3.1	3	2.8	0.8	1	0.9	3.1	3.5	0.5	0.5	0.7	1.7	1.6	2.1
ENSMUSG00000000532	Acvr1b	protein_coding	1001	0.107	0.4924	0.04437	0.805	0.6267	2.939e-07	0.7389	1.772e-08	0.3148	0.03789	0.0983	0.5468	10	8.8	10.3	9.3	9.8	10.5	6.6	6.9	5.3	4.7	4.7	4.5	6.8	8.6	7.8	10.7	10.1	11.2	9.2	11	10.5	11.6	10.3	9.1	7.6	8	13.1	11.8	11.2	7.6	6.9	7
ENSMUSG00000030682	Cdipt	protein_coding	1030	0.4048	0.001635	0.1509	0.3239	0.3489	0.01275	0.7373	3.61e-08	0.169	0.4262	-0.1088	0.5119	20.2	16.2	20	12.1	13.2	13.4	12.7	12.6	11.6	11.7	11.3	10.8	10.7	12.8	13.2	18.2	16.2	17.1	15.5	13.7	13.9	19.8	16.8	15.3	17.4	20.4	23.9	19.1	20.3	13.9	14	15.3
ENSMUSG00000025027	Xpnpep1	protein_coding	4399	0.3087	0.0002905	0.2739	0.001422	0.3057	0.0005825	0.737	5.202e-17	0.09289	0.5552	0.2859	0.001139	29.7	24.9	25.5	19.8	22.2	20.3	19.8	17.6	18.9	18.2	18.4	17.8	15.4	16.4	16.6	26.4	25	25.9	23.2	26.4	25.9	34.6	32.3	31.1	29.5	31.2	30.5	26.4	28.8	22.5	21.4	23.5
ENSMUSG00000020829	Slc46a1	protein_coding	284.8	0.3785	0.05218	0.2781	0.1781	0.5276	0.008706	0.737	0.0002326	0.1973	0.5603	0.2493	0.2514	4.1	3.5	3.2	3.4	3.4	3.1	3.9	4.1	3.7	2.5	2.3	1.7	2.2	2.7	3	4.4	4.2	4.3	4.4	4.2	3.5	5	4.1	4.1	3.3	4.1	5.5	3.6	3.8	3.1	3.3	3.1
ENSMUSG00000040860	Crocc	protein_coding	799.5	0.202	0.1199	-0.05209	0.7575	0.2075	0.183	0.737	3.914e-09	-0.2539	0.1131	-0.1274	0.389	5	3.9	4.7	4.3	4.1	4.4	3	3.1	3.1	2.2	2.1	2.1	4.2	4.4	4.3	5.2	4.4	5.1	4.4	3.9	4	4.6	4.1	3.8	3.6	3.5	4.4	3.5	3.6	2.6	2.2	2.5
ENSMUSG00000052301	Doc2a	protein_coding	152.9	0.7573	0.008881	1.017	0.0002326	0.2026	0.6133	0.7361	0.009346	0.009057	0.9942	-0.2779	0.4553	0.7	0.5	1.2	0.7	0.7	0.6	2.3	2.5	2.1	1.4	1.5	1.9	9.2	9.9	10	1.1	1.2	1.2	1.1	1.6	1.6	0.8	0.4	0.5	2.5	2.9	1	0.5	0.7	1.8	1.7	1.9
ENSMUSG00000021871	Pnp	protein_coding	2757	1.678	4.269e-68	1.63	4.266e-64	1.011	1.1e-26	0.736	1.223e-11	0.914	7.274e-19	0.225	0.06514	15.9	14.2	11.2	13	15.3	13.5	29.7	26.3	26.4	37.6	39.1	41.9	17.8	18.9	19.7	43.1	46.2	46	38.9	46.2	45.9	16.9	16.8	15.7	67.2	65.2	26	24.7	29.1	82.4	76.2	81.4
ENSMUSG00000102918	Pcdhgc3	protein_coding	605.2	0.437	0.01301	0.5363	0.001554	1.354	2.857e-16	0.7357	0.0001945	0.4407	0.03252	-0.7482	8.101e-06	6.2	4.9	5.5	4.1	4.7	3.4	5.4	5.2	4.2	1.2	1.4	1.2	2.6	2.6	2.9	5.6	5.4	5.7	4.2	7	6.7	3.5	3.3	3	2	2.2	7.9	7.6	7.3	3.1	2.9	3.7
ENSMUSG00000034818	Celf5	protein_coding	222.3	-0.08096	0.7685	1.176	3.624e-12	0.233	0.3526	0.7355	0.0001284	-0.1001	0.8163	-0.6718	0.0004562	1.1	0.9	1.3	0.9	1.1	0.8	1.2	0.9	1	0.9	1	0.9	2.9	3	2.8	1	0.8	0.8	2	2.3	2.1	0.8	0.7	0.5	1.4	1.8	1.1	0.9	1	1.1	1.3	1
ENSMUSG00000010362	Rdm1	protein_coding	724.3	0.565	3.616e-06	0.4166	0.0009845	0.2892	0.04761	0.7355	2.108e-08	0.2249	0.2342	0.3773	0.004353	17.9	15.1	15.6	14.7	16.1	14.8	10.9	11.6	9	12.2	13.4	14.9	19.7	21	19.3	24.5	21	22.4	18.7	21.5	21	23.7	20.3	19.6	23.1	22.1	17	18.2	21.6	16.3	15.6	17.6
ENSMUSG00000037349	Nudt22	protein_coding	221.8	0.185	0.4646	0.2006	0.4161	0.3419	0.1818	0.7352	0.0008445	-0.002413	0.9985	0.08631	0.7628	10.8	7.6	8.1	8	6.4	6.2	6	4	4.8	4.8	5.1	5	4.9	5.2	5.3	8.1	7.8	7.3	6.3	8.9	8.3	10.9	9.4	8.1	8	8.8	10.4	7.1	9.5	6.7	5.2	7.1
ENSMUSG00000040033	Stat2	protein_coding	1033	0.05414	0.8018	-0.3499	0.02111	0.3711	0.02432	0.7351	2.949e-06	0.2345	0.2949	0.3248	0.04163	8.2	6.2	6.1	6.9	7.5	7	7	6.7	5.6	4.4	4.2	3.9	7.7	7.2	8	8.1	6.8	7.4	4.5	6.6	5.7	9.6	8.7	7.7	6.3	7.7	8.7	8	7.7	5.1	5.4	5.7
ENSMUSG00000041199	Rpusd1	protein_coding	124.4	0.4238	0.1287	0.6826	0.007369	0.2042	0.5955	0.7345	0.007023	0.1296	0.8185	0.01701	0.9689	3	2.7	3.9	2.2	1.5	2.8	1.5	2.6	1.7	2.6	2.4	2.3	1.9	1.3	2.2	3.2	2.9	2.9	3	4.2	3.6	4	2.7	2.6	4	4.3	3.5	3.5	3.1	2.7	3.2	2.6
ENSMUSG00000050335	Lgals3	protein_coding	294.1	0.7501	0.00477	0.8683	0.0007826	-0.4676	0.1325	0.7343	0.01167	-0.3986	0.3629	1.234	1.577e-06	3.2	2.5	4.3	3.6	4.3	3.4	4.4	3.6	2.9	10.4	10	10.9	0.8	1	1	6.2	6.7	6.6	3.7	10.2	7.5	8.7	7.5	7.2	17.7	18.5	2.6	1.7	2.9	8.4	7	6.9
ENSMUSG00000011751	Sptbn4	protein_coding	599.2	-0.1452	0.4314	1.861	2.36e-47	0.2061	0.2496	0.7341	3.644e-07	0.01957	0.968	0.1482	0.43	1.7	1.3	1.4	1.2	1.7	1.3	1.4	1.1	1.2	3.1	3	3.1	2.1	2.1	2.2	1.4	1.4	1.1	5.7	5.2	5.1	1.7	1.7	1.4	4.8	5.4	1.5	1.4	1.5	3.5	3.5	3.6
ENSMUSG00000009035	Tmem184b	protein_coding	831.9	-0.2929	0.08674	-0.1924	0.2958	0.6251	8.668e-05	0.7337	1.757e-05	0.06308	0.8707	-0.4915	0.002523	11.6	9.7	12.7	10.3	12.1	11.7	9.2	7.8	7.5	6.8	5.3	6.5	6.7	8	8.1	9.8	8.6	9.4	8.8	11.1	10	8.9	8.3	6.6	9.8	10.9	13.9	10.3	11.2	9	8.8	10.9
ENSMUSG00000061436	Hipk2	protein_coding	601.1	0.7981	8.824e-13	1.057	4.681e-22	-0.1198	0.4901	0.7336	4.519e-10	-0.4542	0.0004447	-0.1738	0.2053	3.3	2.6	2.9	1.9	1.7	1.6	2.5	2.4	2.4	2.4	2.3	2	2.6	2.7	2.8	2.9	3.1	3.2	3.5	3.7	3.8	2.9	2.5	2.4	3.8	3.7	2.3	1.9	2.2	2	2.1	2.2
ENSMUSG00000028760	Eif4g3	protein_coding	1233	-0.001255	0.9969	0.3345	0.01854	-0.2749	0.09718	0.7334	3.805e-07	-0.4963	0.0009916	0.2249	0.1528	4.8	3.7	3.6	2.5	3.4	3.3	8.4	7.2	6.8	2.9	2.7	3.2	7.4	8.9	8.3	3.1	3.1	3.2	3.7	4.2	3.8	5.4	4.6	4.3	4.9	4.9	3.1	3	2.6	2.4	2.4	2.4
ENSMUSG00000001750	Tcirg1	protein_coding	526.7	0.02038	0.9397	-0.1608	0.4184	0.6642	7.995e-05	0.733	4.719e-05	0.3228	0.1526	0.07927	0.7339	5.2	4	5.7	5.7	5.5	5	6	4.9	4.4	2.2	2.2	2.4	3.2	3.1	3.3	5.5	5.3	5.6	4.2	5	5.2	6	5.2	4.3	3.5	4.1	7.3	5.7	5.6	3.5	3.2	4.2
ENSMUSG00000028266	Lmo4	protein_coding	558.7	2.298	1.271e-41	2.044	9.148e-33	-0.3443	0.08887	0.7327	6.695e-05	-0.1241	0.7542	0.2241	0.3137	3.5	2.4	3	1.6	1.8	1.2	11	8	8.9	8.2	8.9	8.3	5.9	7.9	7.1	8	7.3	7.4	5.5	7.2	6.3	4.1	3.1	3.3	13.4	15.1	2.7	2.7	2.7	7.4	6.8	5.7
ENSMUSG00000058135	Gstm1	protein_coding	1177	0.3458	0.07726	-0.3038	0.1268	0.3935	0.06773	0.7327	0.0003196	-0.07777	0.8588	-0.1786	0.44	43	33	29.7	48.2	47.9	48.5	24	20.8	16.3	17	17.9	11.7	8.1	8.9	6.3	69.5	57.5	57.5	34.1	42.1	40.6	35.5	32.8	25.5	26.4	25.9	35.1	29.1	36.6	19.9	19.9	21.9
ENSMUSG00000046516	Cox17	protein_coding	209.1	0.18	0.5126	0.3624	0.1252	0.1999	0.5221	0.7327	0.001376	0.1014	0.8382	-0.1422	0.6187	1.7	1.8	1	0.9	1.2	1.2	1.7	1.2	1.1	1.2	1.1	1.4	1.3	1.3	0.8	1.3	1.3	1.2	1.4	1.7	1.3	1.5	1.5	1.2	2.1	2.1	1.8	1.8	1.4	1.4	1.3	1.5
ENSMUSG00000057963	Itpk1	protein_coding	2386	1.264	1.376e-23	1.039	3.484e-16	1.377	2.855e-28	0.7322	7.22e-07	1.177	1.32e-19	-0.3206	0.03508	22.2	16.6	18.7	16.2	17.6	14.3	19.5	18.9	16.9	20.6	19.8	24.8	8.3	10.8	8.9	40	36.7	39.9	29.9	36.3	33.4	16.9	15.2	13.8	36.4	36.3	49.7	38.2	43.7	56.7	53	61.3
ENSMUSG00000048485	Zbtb8b	protein_coding	122.4	-0.1133	0.7168	0.2328	0.3798	-0.001019	0.9992	0.7322	0.001466	-0.343	0.3396	0.0337	0.9256	0.8	0.7	0.8	0.7	0.7	0.7	0.7	0.8	0.7	0.8	0.7	0.6	0.5	0.7	0.8	0.7	0.7	0.6	0.6	1	0.9	0.8	0.7	0.8	1.2	1.2	0.8	0.6	0.4	0.7	0.6	0.8
ENSMUSG00000027624	Epb41l1	protein_coding	1580	0.0874	0.6109	-0.1126	0.486	0.05203	0.8328	0.7318	7.747e-08	0.002853	0.9958	0.4826	0.0001665	7.5	5.8	6	5.8	6	6	4	3.4	2.9	3.8	3.5	4.2	1.5	1.6	1.6	6.6	6.3	6	4.9	5.8	5.8	9.9	9.4	7.8	6	6.8	7.2	5.9	6.3	4	4.1	3.9
ENSMUSG00000038486	Sv2a	protein_coding	120.9	0.2052	0.6501	1.762	4.474e-09	0.6558	0.05003	0.731	0.03157	1.137	0.001548	0.3818	0.3472	0.2	0.2	0.6	0.2	0.4	0.2	0.9	0.8	1.1	0.6	0.8	0.6	4	4.3	3.9	0.4	0.3	0.4	0.9	1.1	1.3	0.5	0.4	0.3	1.4	1	0.7	0.9	0.5	1	1.2	1.1
ENSMUSG00000021939	Ctsb	protein_coding	2462	0.2598	0.05899	-0.5083	4.21e-05	0.3309	0.02262	0.7304	1.151e-07	-0.1245	0.61	0.2468	0.08331	32.1	26.4	24.9	20.4	22	22.3	20.9	19.4	17.3	9.6	10	8.7	13.6	13.6	17.2	26.3	26.1	25.2	13.9	16.2	15.2	36.8	33.5	29.1	15	16.4	28.2	23.3	25.3	11.6	10.8	13.3
ENSMUSG00000090470	Prr23a3	protein_coding	67.72	0.07117	0.881	-0.1043	0.8199	0.4346	0.2848	0.7304	0.03661	-0.02102	0.9828	-0.4547	0.1868	2	1.7	2.3	1.2	1.5	1.1	2	2.3	1.5	1	1	0.8	1.1	0.9	1.3	1.7	1.1	1.2	1.6	0.7	1.1	1.4	1.7	1.2	1.5	1.7	1.7	1.6	2.4	1.5	1	1.3
ENSMUSG00000027257	Pacsin3	protein_coding	419.8	0.6878	0.0001361	0.8703	5.954e-07	0.1889	0.4885	0.7302	0.0002765	0.1172	0.7705	0.1873	0.4227	3.5	2.6	2.8	2	3.1	2.7	5.3	3.7	4	2.1	2.4	2	7.4	7.6	7.5	4.3	4.1	4.5	4	5.6	5	3.9	3.4	2.9	3.2	4	2.9	3.2	3.5	2.8	2.1	2.5
ENSMUSG00000036599	Chst12	protein_coding	247.1	0.439	0.06955	0.4783	0.04368	0.3248	0.2685	0.7294	0.00319	-0.1363	0.7772	0.294	0.2617	4.5	4.2	4.5	3.3	3	2.5	3.6	4.6	3	3	2.3	2.7	5	5.9	6.1	4.2	3.8	3.8	4.2	4.1	3.9	6.6	5.7	4	4	5	4.7	3	4.4	2.7	3.1	4.3
ENSMUSG00000006720	Zfp184	protein_coding	471.4	0.8674	1.893e-06	0.7139	0.0001191	0.5178	0.01048	0.7294	0.000371	0.2408	0.453	0.007585	0.9823	6.4	5	3.1	2.9	3.5	3.5	4.2	4.3	4.2	4.4	4	4.2	5.6	5.9	5	6.3	6.4	5.9	4.1	6.3	6.3	5.4	5	4.6	6.6	7.5	6	5.7	6.1	5.2	6.8	6.2
ENSMUSG00000023460	Rab12	protein_coding	542	0.1261	0.437	-0.09195	0.5965	0.5912	9.014e-06	0.7293	1.675e-07	0.1491	0.5229	0.08841	0.6149	8.9	7.9	8.2	7.3	7.8	6.7	5.9	6.3	4.6	4	3.7	4.2	5.1	6	6	7.8	8	7.9	5.8	7.7	7	9.3	9.3	8.1	6.3	6.9	9.5	9.1	9.3	5.6	5.8	6.5
ENSMUSG00000024725	Ostf1	protein_coding	943.7	-0.1428	0.3825	-0.3028	0.03111	0.8481	3.804e-11	0.7288	4.293e-07	0.3448	0.0374	0.5562	2.733e-05	9.5	7.5	7.5	8.8	9.9	8.7	5.3	3.6	4.6	4.5	4.2	4.5	3.8	4.5	4.7	8.4	8.2	8.3	6.5	7.6	8.2	11.9	13.1	11.4	7.5	7.1	9.8	9.8	11.7	8	7.7	8.1
ENSMUSG00000039678	Tbc1d13	protein_coding	3551	0.3494	0.00184	-0.03729	0.8221	0.0976	0.5818	0.7286	8.519e-10	-0.2005	0.2102	0.0508	0.7519	54.4	43.1	43.3	31.7	33.7	31.3	15.4	13.6	14.2	13.9	14.1	12.8	10.8	12.6	12.8	41.4	39.7	42.4	28.3	33.9	32.1	54.1	47.6	44.5	22.6	22.7	46.1	38.2	38.5	15.3	14	14.4
ENSMUSG00000030279	C2cd5	protein_coding	1715	1.037	6.305e-20	1.363	2.445e-34	0.5792	1.12e-06	0.7284	1.423e-08	0.2905	0.0685	0.2283	0.103	4.8	3.6	4	3	3.5	3	4.3	3.5	3.2	4.7	4.9	5	2.6	2.8	2.9	6.5	6.3	6.8	9.4	7.5	7.6	5.3	4.8	4.6	8	8.4	5.2	4.9	5.2	7.2	7.5	7.4
ENSMUSG00000038648	Creb3l2	protein_coding	533.6	0.05587	0.881	-0.3089	0.2648	0.9895	5.813e-05	0.7279	0.01009	0.002987	0.9985	-0.0999	0.7736	5.3	4.2	2.7	3.8	3.8	3.9	2	2	2	1.1	0.8	0.9	0.9	1.1	1.7	4.1	4.2	3.8	2.5	3.7	3.1	4.2	4.3	3.2	1.4	1.7	4.6	3.5	4.4	1.5	1.8	2.5
ENSMUSG00000021752	Kctd6	protein_coding	754.1	0.04919	0.7865	-0.3535	0.004796	0.7433	4.061e-09	0.7278	1.246e-07	0.0503	0.8701	-0.33	0.01246	13.1	12.4	10.1	11.9	12.5	12.6	10.9	9.9	10.6	3.9	3.7	3.5	2.4	3	2.5	12.8	12.5	13	7.9	10.3	10.8	9.6	9.2	9.8	6.2	6.1	13.8	11.3	12.5	5.6	6.7	6.5
ENSMUSG00000080316	Spaca6	protein_coding	246.9	0.1776	0.5106	0.05045	0.8795	0.2575	0.3717	0.7274	0.001542	-0.08184	0.8771	0.1053	0.7211	1.8	1.6	1.2	1	1.2	1.4	1.9	1.8	1.3	1.2	1.1	1.1	1	0.8	0.7	1.5	1.2	1.4	1.2	1.3	1.3	2.1	1.7	1.2	1.7	2.1	1.5	1.5	1.5	1.5	1.4	1.2
ENSMUSG00000032291	Crabp1	protein_coding	141.2	-0.5522	0.06557	0.8052	0.00265	0.5612	0.03633	0.727	0.006477	-0.2642	0.563	-1.767	2.899e-13	7.7	6.3	9.7	4.3	2.5	2.1	14.7	10.3	10.1	5.9	7.6	7.1	8.6	10.4	10.2	2.2	2	1.5	6.6	4.6	4	2.4	2.2	1.8	11.7	11.8	6.5	6	6.6	11.3	11.2	8.4
ENSMUSG00000079575	Rbpsuh-rs3	processed_pseudogene	45.52	-1.28	0.0008777	-0.8072	0.04752	-3.428	1.115e-23	0.727	0.02658	-2.245	3.147e-07	0.5215	0.1808	1	0.8	0.5	0.8	0.7	0.5	0.9	0.8	1	3.7	3.9	3.4	0.5	0.4	0.6	0.2	0.2	0.4	0.3	0.2	0.6	1.2	1.2	1.4	6.7	6.2	0.1	0.1	0.1	0.3	0.3	0.2
ENSMUSG00000029344	Tpst2	protein_coding	714.9	0.1915	0.2663	-0.08092	0.6911	0.567	0.0002007	0.7263	5.43e-06	0.04567	0.9044	-0.4277	0.004945	16.2	13	15.3	10.1	11.3	9.6	6.6	7.3	6.1	6.4	5.1	5.6	5.3	6	5.3	12.4	12.1	11	8.8	10.1	10.4	12.7	10.3	9.9	9.2	9.8	17	13.1	15.8	7.2	8.8	9.6
ENSMUSG00000038776	Ephx1	protein_coding	179.7	-0.678	0.006803	0.5752	0.02219	0.4464	0.2002	0.7262	0.01847	0.1049	0.8688	0.2122	0.5256	3.3	2.5	3.3	5.2	6.2	6.2	3	1.8	2.4	0.9	1.1	1.4	3.8	3.1	4.3	3.6	3.4	3.9	12.5	6.7	7.3	3.9	3.7	2.9	1.5	2.3	3.2	3.4	3.1	1.4	1.9	1.4
ENSMUSG00000032715	Trib3	protein_coding	563.2	0.382	0.05273	0.4135	0.03294	0.5212	0.005057	0.726	0.0001408	0.09463	0.8144	0.2448	0.2456	11.3	7.7	10.5	4.1	5.2	4.9	7.1	6.1	10.3	9.7	9.1	9.7	17.9	20.3	17.5	6.6	5.7	6.6	6	6	7.2	12.9	11	11	15.6	16.2	11.4	9.2	10.9	12.5	12.6	16.1
ENSMUSG00000028914	Casp9	protein_coding	487.8	-0.2043	0.2737	-0.5175	0.001149	0.3953	0.03588	0.726	4.128e-05	0.06866	0.8601	0.1182	0.5816	4.8	4	4.1	4.6	4.8	4.8	3.4	3.2	2.8	2	2.1	1.8	2.8	3.5	3.4	4.3	4.1	3.9	2.6	3.9	3.4	5.1	4.6	4.4	3.4	3.2	5.6	3.9	4.2	2.3	2.4	3.1
ENSMUSG00000047986	Palm3	protein_coding	459.7	-0.4929	0.06651	0.7069	0.004384	0.1835	0.6352	0.7259	0.009195	-0.2866	0.5071	-1.167	1.161e-06	7.3	5.9	2.8	3.2	4.1	2.7	4.4	2.8	4.3	5.6	6.6	5.6	5	6.3	6	2.6	2.1	2.4	3.9	6.9	5.9	2.5	2.5	2.2	10.2	10.1	3.6	4.5	5.2	7.1	6.7	6.7
ENSMUSG00000054753	AU018091	protein_coding	2494	-0.3509	0.004486	0.04659	0.7906	0.123	0.4866	0.7257	1.249e-08	-0.09249	0.7118	-0.4878	5.504e-05	36.6	32.7	28.3	27	31.2	27.5	10.2	8.9	7.8	33.6	32.9	31.6	1.7	1.8	2.1	22.9	21.6	22.5	26.2	32	30.4	26.8	22.5	20.4	53.4	55.5	33.6	29.6	28.9	35.8	34.7	36.3
ENSMUSG00000025366	Esyt1	protein_coding	1440	0.4442	0.005298	0.05064	0.8287	0.2536	0.2031	0.7256	1.917e-05	-0.08389	0.8126	-0.3735	0.02723	10.5	8.3	7.8	7.4	7.7	6.6	5.2	5	4.3	7.7	7.2	6.3	4.3	5.2	5.4	9.9	9.3	10.4	5.6	8.6	8.2	7.5	7	6.1	11.2	12.4	9.4	7.6	8.3	8.2	8.2	9
ENSMUSG00000105044	Gm10416	TEC	244.7	0.1325	0.658	0.5625	0.01136	0.08221	0.8469	0.7254	0.002819	-0.2078	0.6139	-0.6579	0.002998	25.8	23.3	18.6	11.8	15.1	13.6	11.9	8.8	9.2	11	10.9	9.8	5.9	11	6.9	16.5	13.4	14.9	16.3	24.8	19.9	15.7	14.5	12.8	15.5	20.1	16.1	22.1	20.6	13.2	9.7	10.7
ENSMUSG00000040158	Tax1bp3	protein_coding	341.7	0.3681	0.08043	0.9907	4.456e-08	0.4525	0.03619	0.7253	0.0004887	0.09816	0.8175	0.3898	0.05634	5.6	4.7	5.2	2.5	3.4	2.5	4	5.1	3.7	2.8	2.8	2.7	3.5	4	4.2	3.5	3.9	3.5	6.2	5.4	5.3	8	6.6	5.8	4	5.2	5.5	5.3	5.8	3.4	3	5
ENSMUSG00000003762	Coq8b	protein_coding	253	0.01752	0.9579	-0.3899	0.06786	0.4208	0.06702	0.725	0.0007498	0.2783	0.3846	0.02835	0.9314	2	1.7	1.8	1.4	1.8	2.2	1.7	1.2	1.4	1.3	1.4	1.4	1.5	1.9	1.7	1.9	1.7	1.8	1.5	1.4	1.3	2.3	1.9	1.5	2	2.5	2.7	1.9	2.1	2.2	1.5	1.7
ENSMUSG00000032010	Usp2	protein_coding	147.7	-0.2012	0.3967	0.6073	0.001324	0.5431	0.01698	0.7247	0.001006	0.601	0.0208	1.085	6.051e-08	0.8	0.6	0.5	1.3	1.4	1.4	1.5	1.3	1	0.6	0.6	0.7	1.8	1.3	1.5	1.3	1.2	1	2.2	1.9	2	1.5	1.2	1.4	1.1	1.1	1.3	0.7	1	0.9	0.9	1
ENSMUSG00000031168	Ebp	protein_coding	1089	0.1275	0.391	-0.02847	0.8817	0.7907	1.048e-11	0.7236	2.374e-08	-0.08942	0.7231	-0.4106	0.0008828	29.8	22.9	23.3	19.5	23.1	19.8	21.8	16	17	10.3	10.2	10.6	4.3	5.2	4.3	23.4	22.9	21.9	19.9	21.1	20.2	20.1	19.3	18	16.5	17.8	24.4	24.1	23.3	17	17.7	19.2
ENSMUSG00000031402	Mpp1	protein_coding	923.7	0.3092	0.02285	0.04679	0.8075	0.4646	0.0007387	0.7234	2.355e-07	0.1181	0.6512	-0.1683	0.2921	9.1	7.5	5.9	7.6	7.9	8.5	5.8	5.3	4.1	3.9	4.5	4.1	2.8	2.8	2.9	9.6	10.2	10.1	8	8.8	8.2	6.8	7.1	6.5	6.5	7.4	8.1	7.8	9	5.7	5.6	6.2
ENSMUSG00000034574	Daam1	protein_coding	918.4	-0.1078	0.6174	-0.04873	0.8409	0.3444	0.06243	0.7232	2.558e-05	0.02194	0.965	0.4958	0.002345	5.7	4.9	3.3	3	3.9	3.3	4.8	4	4.1	3.3	3.6	3.2	4.6	5.9	5	3.2	3	3.4	2.6	3.7	3.6	6.5	7	6.6	5.4	5.9	4.5	4.7	5.2	4.4	4.2	4.3
ENSMUSG00000031299	Pdha1	protein_coding	7064	0.2026	0.2199	-0.08459	0.6632	0.3351	0.03956	0.7223	3.088e-06	-0.04454	0.9044	0.02441	0.9172	115	93.7	62.4	65.2	73.4	66.3	64.9	60.1	59.2	55.9	58.8	59	40	45.8	45.3	81.5	76	78.7	56.6	72.6	64.1	93.8	95.6	87.2	91.7	100.8	84.8	87.6	91.1	72.1	70.2	77.5
ENSMUSG00000031328	Flna	protein_coding	26980	0.01526	0.9417	0.4635	0.0001357	0.008694	0.9742	0.7222	6.345e-08	-0.1676	0.4146	-0.03179	0.8693	139.7	110.9	91.8	83.9	92.7	80.8	125.8	116.1	112.1	94.6	88.5	77.1	167.1	198.2	175.8	85.6	90.4	84.2	108.1	124.8	123.1	120.9	116.1	98.2	144.1	143.6	107	99.6	98.3	85.2	89	87.5
ENSMUSG00000019478	Rab4a	protein_coding	813.7	0.3549	0.007758	0.5509	1.03e-05	0.4469	0.0009592	0.722	1.178e-07	0.0107	0.98	0.2074	0.1579	27.5	21.6	24.4	14.4	14.8	14.6	10.2	9.5	7.4	12.6	11.8	10.5	9.4	9.9	9.6	18.9	19.4	17.9	19.9	22.4	22.3	32	26.3	26.7	17.3	21.3	27.2	23.5	23.7	16.5	14.7	16.5
ENSMUSG00000026504	Sdccag8	protein_coding	119.6	0.2609	0.3105	0.5023	0.02619	0.221	0.4814	0.7217	0.001648	-0.09404	0.8623	0.02414	0.9476	1.3	1.1	0.6	1.1	0.8	1.1	1.3	1	1	0.8	0.9	1	1.3	1.3	1.1	1.3	1.1	1.2	1.3	1.3	1.5	1.1	1.2	0.9	1.7	1.4	1	0.9	1.1	1.2	0.9	1.1
ENSMUSG00000026730	Pter	protein_coding	143.2	-0.6407	0.02106	0.1622	0.647	0.3346	0.344	0.7216	0.01358	0.3701	0.3879	1.186	2.268e-06	1.2	0.8	0.4	0.9	0.8	0.9	1.8	1.2	1.8	1	0.7	0.7	1.6	2.1	1.9	0.6	0.6	0.5	0.9	1.1	1	2.3	1.9	2.1	1.2	1.4	0.9	1.1	1.5	1	1	1
ENSMUSG00000016526	Dyrk3	protein_coding	1103	0.4491	0.0003326	0.377	0.003075	0.1647	0.3404	0.7214	5.19e-08	0.0872	0.746	-0.3509	0.008924	17.5	12.2	13	10.8	13	12.5	16.4	13.7	11.8	11.4	11.6	11.8	6.7	7.2	7.2	16.7	16.1	17.1	17	14.7	15.6	11.8	11.1	10.7	18.7	19.7	16	15.3	14.4	12.9	13.2	12.9
ENSMUSG00000044968	Napepld	protein_coding	699.8	1.299	3.386e-18	-0.1027	0.6457	1.095	2.657e-12	0.7204	8.057e-05	0.1984	0.4851	-0.1975	0.3256	9.8	8.3	6	5.8	6.6	6.4	4.2	3.8	3.7	3.4	3.1	3.1	3.2	3.4	3.2	17	15.6	14.2	4.4	6.9	6.2	7.8	7	6.5	5.2	5.4	10.5	9	8.8	6.1	7.1	7.6
ENSMUSG00000060376	Bckdha	protein_coding	1505	-0.2559	0.09463	0.4884	0.0003376	0.1819	0.3312	0.7203	1.01e-06	-0.4252	0.008325	-0.275	0.0758	36.6	25.3	41.6	30.5	27.1	26.1	13.6	14.2	14.9	37.6	33.3	36.5	17.4	20.6	19.1	23.1	23.7	23.1	38.1	40.6	38.9	32.8	25.6	26	58	60.9	27.2	23.5	25.5	42.9	37.8	41.2
ENSMUSG00000028064	Sema4a	protein_coding	198.8	1.833	2.299e-15	2.011	1.755e-18	1.765	6.539e-17	0.7196	0.006457	0.6828	0.01402	-1.24	1.963e-07	1.3	1.1	1.4	0.5	0.7	0.4	0.2	0.4	0.4	1.1	1	0.9	0.7	0.9	0.6	1.9	2	1.9	1.7	2.7	2.2	0.5	0.6	0.4	1.5	1.9	2.5	1.6	1.9	3.8	3.2	3.7
ENSMUSG00000027111	Itga6	protein_coding	5446	0.8664	3.137e-16	1.238	7.041e-33	0.569	2.975e-07	0.7193	2.689e-09	0.4984	2.915e-05	0.03968	0.8184	19.6	16.9	16	11.8	15.2	12.9	14.8	13.7	11.7	24.5	23.7	25	17.5	20.4	18.6	24.7	23.3	25.1	26.7	35	33.1	18.6	18.3	17.3	38.6	42.2	25.1	24	25.5	35.1	35.6	38
ENSMUSG00000001918	Slc1a5	protein_coding	2121	0.07307	0.6744	-0.2347	0.08473	0.4599	0.0002767	0.7192	4.337e-08	0.1348	0.5499	-0.2883	0.03189	28.7	21.9	26.2	15.4	16.2	14.1	15.8	14.7	13	18.1	16.6	16.8	16.2	17.9	16.8	16.9	15.2	16.1	10.9	15.4	12.6	21.7	21.4	19.6	27.8	29	30.5	25.1	28.9	21.9	24.4	24.7
ENSMUSG00000031453	Rasa3	protein_coding	347.8	-0.2306	0.2269	0.2812	0.1196	-0.03839	0.9077	0.7192	2.963e-05	-0.3456	0.1254	0.1093	0.6206	3.5	2.8	2.2	2.3	2.7	2.4	3	2.5	2.3	2.6	2.3	2.1	2.8	2.4	2.8	2.2	1.9	2.2	2.8	3.3	3	3.4	3.3	2.7	3.6	4.1	2.2	2.5	2.1	2.5	2.3	2
ENSMUSG00000083534	H2-M6-ps	unprocessed_pseudogene	461.2	0.7509	0.0005459	-0.05204	0.8811	0.3871	0.1438	0.7188	0.003147	0.2014	0.6308	-0.2442	0.3606	31.4	24.7	15.8	11.8	14	10.7	6.1	5.2	5.1	17	19.1	17.2	0.6	0.1	0.3	21.8	19	21.6	7.5	14.2	13.7	22.8	21.1	17.7	28.8	31	29.2	27.7	27.8	23.7	24	22.5
ENSMUSG00000027351	Spred1	protein_coding	2760	1.829	6.85e-57	1.799	4.993e-55	0.4023	0.002279	0.7187	7.08e-08	0.2741	0.112	0.02223	0.9167	9.6	8.9	5.6	5.1	5.6	6.1	24.2	22.4	23.7	17.3	16.4	18.4	12.3	14.2	12.3	20.5	19.9	20.7	18.3	20.7	20.8	8.4	8.5	8.1	27	30.5	9.6	10.6	9.6	21.4	23.2	24.5
ENSMUSG00000022489	Pde1b	protein_coding	171.5	0.009592	0.9857	2.969	2.185e-34	1.123	1.268e-05	0.7181	0.01756	0.9243	0.001349	0.0148	0.975	1.8	1.6	1.4	1	1.1	0.6	0.8	0.7	0.5	1.5	1.4	0.7	1.5	2.4	1.8	0.7	1.2	0.9	6.9	8	8.3	1.8	1.7	1.4	2.2	1.9	3.8	2.6	3.2	2.4	2.9	3
ENSMUSG00000028885	Smpdl3b	protein_coding	175.9	0.5147	0.005826	0.6884	0.0001222	-0.7671	8.011e-06	0.7177	3.901e-05	-0.7668	0.0005651	-0.05542	0.8463	2.8	2.2	2.8	2.2	2.6	2.9	2.8	2.3	2.2	5.4	5.5	5.7	2.1	1.6	1.8	4	3.8	3.5	4.8	3.6	4.3	2.4	2.1	2.7	9	9.4	1.7	1.2	1.6	3.7	2.7	3.3
ENSMUSG00000051176	Zfp42	protein_coding	7945	0.4881	0.0001198	0.4012	0.001838	0.2474	0.1136	0.7163	2.281e-07	-0.02126	0.9567	-0.3128	0.02451	239.3	202.1	148.8	138.7	156.1	132	82.4	74.2	66.6	176.6	183.3	169.4	10.3	11	10.5	202.3	196.9	201.3	159.2	205.6	200.4	165.4	160.9	149.3	287.2	297.4	189.3	197.6	196.1	215.2	203	211.1
ENSMUSG00000019927	Ube2d1	protein_coding	303	0.5655	0.003972	0.5462	0.005498	0.3223	0.1787	0.7163	0.0005677	0.2354	0.4786	-0.2834	0.2109	2.9	2.4	2.5	1.4	2.2	1.9	3.2	2.9	2.7	2.1	1.8	2.2	3.7	4	3.5	3.1	2.4	2.8	2.1	2.8	3.3	2.4	2.4	1.7	2.9	3.8	3.3	2.7	3.3	2.7	2.3	2.6
ENSMUSG00000071369	Map3k5	protein_coding	360.6	1.11	6.158e-12	0.2323	0.2575	0.4012	0.03843	0.716	0.000105	-0.03894	0.9394	0.5186	0.005004	2	1.6	1.4	1.4	2.1	1.9	1	0.9	0.7	2.3	2.2	2.1	2.1	2.7	2.5	4	4	3.9	1.9	2.4	2.2	2.2	2.7	2.4	3.5	3.8	1.7	1.3	2	2.9	2.7	3.1
ENSMUSG00000021665	Hexb	protein_coding	2375	-0.2578	0.0283	-0.5139	1.435e-06	0.0717	0.7151	0.7159	2.438e-09	-0.3767	0.002402	0.04245	0.7963	86.1	78	80.3	65.9	73.9	72	30.5	31	25.9	24.6	23.8	21.3	12	13.7	13.3	58.7	56.2	62.3	40.4	54.8	53.1	88.3	82.1	81.5	37	39.7	66.3	58.3	63.6	26.1	22.6	24.6
ENSMUSG00000039286	Fndc3b	protein_coding	813	0.9476	5.243e-08	1.446	4.897e-18	0.891	2.996e-07	0.7158	0.0003246	0.6335	0.001198	0.6541	0.0002883	3.4	2.6	2.5	1.3	1.5	1.2	1.1	0.9	0.8	2	1.9	1.7	1.2	1.5	1.6	2.8	2.6	2.5	2.5	4.4	4.2	4.6	4.8	4.2	2.9	3.3	4.5	4.1	4.7	3.3	3.3	3.9
ENSMUSG00000041809	Efhc1	protein_coding	78.83	-1.124	0.0001426	-0.8301	0.006659	0.294	0.5201	0.7157	0.04358	-0.4385	0.3587	-0.5523	0.09697	2.6	2.2	1.8	2.5	1.9	1.7	1.5	0.7	1	1.2	1	0.7	0.9	0.7	1	1.2	0.6	0.9	1.1	1.1	1.1	1.4	1.8	1.3	1.4	2	1.8	1.7	1.5	1	1	1.7
ENSMUSG00000031950	Gabarapl2	protein_coding	2612	0.3033	0.0006085	0.2857	0.001288	0.09299	0.46	0.7154	6.7e-16	-0.01147	0.9672	0.2766	0.001897	64.9	60.1	58.9	27.7	33.8	30.2	16.6	17.4	15.7	40.9	42.3	47.2	7.7	7.8	7.6	37.9	36.1	39.7	37.1	39.1	36.1	76.4	72.1	74.9	67	76.2	60.3	58.5	64	46.9	43.5	48.7
ENSMUSG00000000326	Comt	protein_coding	676.6	0.8117	8.916e-12	0.2544	0.06727	0.8067	5.913e-11	0.7153	1.735e-07	0.6287	1.745e-06	0.2552	0.07703	10.3	9.2	8.5	10	8.7	9.3	8	7.4	7.2	6.2	6.1	5.3	7.7	7.9	8.6	16.1	16.3	16.8	9.9	12.1	11.4	11.9	12.6	9.4	9.8	9.6	15.4	13.3	15.4	9.9	9.5	11.7
ENSMUSG00000078485	Plekhn1	protein_coding	535.5	0.5387	0.0002161	0.4801	0.001136	0.6955	1.824e-06	0.7152	6.009e-06	0.05661	0.8771	-0.1452	0.4299	3.4	2.9	2.7	1.9	1.8	2	3	2.3	2.3	1.4	1.4	1.4	2.7	2.1	2.4	3	2.6	2.8	2.5	3	2.7	3.1	2.6	2.5	2.3	2.3	3.8	2.8	2.9	2.4	2.2	2.3
ENSMUSG00000074671	Tspyl3	protein_coding	85.22	-0.2855	0.2764	0.3384	0.1714	0.667	0.003578	0.7149	0.002139	0.1145	0.8275	-0.3277	0.2199	1	0.9	0.9	0.8	1	1.1	1.5	1.2	1.2	0.7	0.9	0.8	1.4	1.2	1.5	0.8	0.8	0.9	1.1	1.4	1.4	0.9	0.7	0.7	1.3	1.4	1	1	1.1	1.4	1.3	1.1
ENSMUSG00000027313	Chac1	protein_coding	441.6	0.7011	6.93e-05	0.889	2.018e-07	0.46	0.006984	0.7149	2.666e-05	-0.00676	0.9915	0.1885	0.343	12	9.8	7.9	3.6	2.9	3.5	10.2	8.5	13.4	10.7	9.6	8.4	20.3	22.2	19.8	5.9	5.2	5.4	5.7	6.6	6.5	12.4	10.9	11.5	17.1	14.6	10.4	9.5	10.5	12.3	14	13.4
ENSMUSG00000039477	Tnrc18	protein_coding	2221	0.562	0.0005251	0.0009048	0.9999	0.6392	0.0001196	0.7149	7.721e-05	0.2326	0.372	-0.128	0.5546	10.6	8	11.4	6.4	7.1	7.2	2.7	2.8	1.9	4.4	3.9	3.7	2.6	3.1	2.9	10.8	9.7	10.2	6.1	7.4	7.1	10.4	9.2	7.7	6.5	6.8	14.9	10.2	10.2	6.6	6.1	6.2
ENSMUSG00000033502	Cdc14a	protein_coding	442	1.674	2.776e-25	1.451	5.341e-19	0.2573	0.2466	0.7146	9.991e-05	0.1903	0.5504	0.3175	0.1024	1.4	1.1	0.7	0.6	0.6	0.7	1.7	1.5	1.4	1.2	1	1	1.6	1.5	1.4	2	2.2	2	1.6	1.9	1.8	1.5	1.5	1.3	1.8	1.8	1.6	1.2	1.1	1.2	1.4	1.4
ENSMUSG00000030409	Dmpk	protein_coding	166.8	0.7719	0.00108	0.7399	0.001784	0.03059	0.9515	0.7143	0.007091	-0.1611	0.7406	-0.143	0.6491	2.3	1.5	2.6	0.8	1.1	1.3	1.4	1	1	1	1.1	0.8	1.2	1.3	1.1	2.1	1.7	1.9	1.9	1.9	1.7	2.2	1.9	1.6	1.5	1.6	2.3	1.6	1.7	1	0.8	1.1
ENSMUSG00000062380	Tubb3	protein_coding	1269	-0.06354	0.7416	1.733	4.432e-49	-0.2778	0.08498	0.7138	3.919e-07	-1.125	2.726e-20	-1.112	7.508e-21	58	47.5	52	18.2	18.4	16.8	11.9	9.7	9.8	15.9	14.6	12.1	31.9	40.6	29.5	15.8	18.1	17.1	57	59.4	62.7	26.5	22.5	23.4	22.3	24.6	25.1	23.5	23.2	12.1	12.3	10.8
ENSMUSG00000071647	Eml3	protein_coding	442.3	0.8137	8.768e-09	0.5563	0.0001689	0.5428	0.0003836	0.7137	5.627e-06	0.2925	0.1518	-0.1142	0.5603	5.8	5	6.6	3.9	3.6	3.7	6.9	6.5	6.2	3.2	3.4	3.6	4.8	5.5	5.2	7	6.7	6.3	4.8	5.9	5.9	5.7	4.9	5.1	5.4	5.8	8.9	5.9	6.5	5.4	4.8	4.6
ENSMUSG00000048445	Ccdc57	protein_coding	161.9	-0.3717	0.08487	-0.9888	4.423e-07	-0.1366	0.6791	0.7137	0.0006954	-0.4736	0.06972	-0.04235	0.8909	2.5	1.7	1.8	1.8	1.8	1.9	1.9	2.2	1.5	1.5	1.6	1.5	2	1.5	2	1.5	1.4	1.3	0.8	1	1	2.1	2.2	1.6	2.5	2.6	1.4	1.3	1.6	1.3	1.4	1.5
ENSMUSG00000025572	Tmc6	protein_coding	374.8	0.5123	0.002423	0.6754	3.019e-05	0.7884	4.481e-06	0.7136	0.0001611	0.06797	0.8678	-0.7718	2.278e-06	4.9	4.4	6.2	2.9	3.7	3.5	1.8	2	2.2	1.7	1.6	1.6	2.3	2.7	2	4.9	4.9	4.7	5.8	5.1	5.3	3.2	3	2.6	2.9	2.6	6.7	4.6	4.8	2.6	2.9	3.3
ENSMUSG00000041845	Rhod	protein_coding	175.8	-0.01508	0.9648	0.4958	0.0125	0.8715	1.218e-05	0.7134	0.001181	0.3453	0.2366	-0.1074	0.6985	3.2	3.3	4.1	3.5	4.3	3	5.7	6.4	6.4	2.2	2	1.6	5.1	5.6	4.9	3.8	3.6	3.3	5.4	5	4.9	3.9	2.8	2.7	2.8	3.6	5.5	3.8	4.1	3.7	3.6	3.5
ENSMUSG00000003534	Ddr1	protein_coding	711.8	0.3499	0.1194	1.549	2.705e-17	-0.04436	0.9093	0.7132	0.000991	-0.2209	0.5477	-0.4123	0.06261	4.2	2.8	2.3	2.1	2.3	1.8	8	7.8	6.3	4.7	4.2	2.9	21.5	25.7	21.5	3	2.6	2.4	6.3	6.4	6.1	2.7	2.4	2.1	6.1	7	3.4	2.6	2.3	4	3.6	3.8
ENSMUSG00000035640	Cbarp	protein_coding	393.5	1.375	1.592e-13	1.937	1.313e-26	0.8338	2.161e-05	0.7132	0.001186	0.501	0.04978	-0.2473	0.3253	1.7	1.5	2.3	1.7	1.4	1.5	2.1	2.7	3	1.9	1.6	1.5	5.6	5.5	6.2	4.2	3.9	4.1	5.3	7	5.8	1.9	1.5	1.1	2.4	3.3	3.1	2.3	2.3	2.9	3.2	3
ENSMUSG00000003033	Ap1m1	protein_coding	991.4	0.06427	0.7757	0.01765	0.9473	0.08531	0.7489	0.713	1.662e-05	-0.05596	0.8857	0.121	0.5508	18.2	13.4	13.4	11.9	13.6	12	5.8	5.4	5.2	11.8	10.3	10.9	3.1	4.8	4.6	14.3	12.4	12.6	11.9	12.8	13.3	18.8	16.9	13.7	17.6	18.8	15.8	13.1	14.7	10.8	11.3	12.9
ENSMUSG00000036368	Rmdn2	protein_coding	115.7	-0.532	0.0597	-1.098	2.739e-05	-0.07976	0.877	0.7127	0.01545	-0.6154	0.06611	0.2372	0.4646	4.5	4	3	3.3	2.1	3	1.5	1.8	1.8	2.1	2.2	2.8	0.3	0.6	0.5	2.1	1.8	1.8	0.8	1.1	1.8	4.8	5.2	4.1	3.7	4.3	2.6	2.9	2.1	2.5	2.4	1.8
ENSMUSG00000005958	Ephb3	protein_coding	480.2	0.6868	1.463e-06	0.4657	0.001823	0.6854	5.68e-06	0.7125	1.235e-05	0.3127	0.1342	0.3443	0.03682	2.9	2.3	2.3	3	2.8	2.5	2.7	2.5	2.4	1.9	1.5	1.5	2.8	3	3.7	4.5	4.3	4.5	3.6	4.1	3.7	3.4	3.3	2.8	2.5	2.8	3.4	2.9	3.1	2.3	2.5	3
ENSMUSG00000037151	Lrrc20	protein_coding	156.7	0.3201	0.2961	0.1035	0.7836	0.4294	0.195	0.7122	0.01685	0.3738	0.3705	0.4108	0.1707	2.2	1.9	1	1.3	1.9	1.6	2.4	1.2	1.8	1.4	1.3	0.9	2.2	2.5	2.5	2.4	1.8	2	1.3	2	2	2.9	2.3	2	2	2	2.4	2.2	2.4	1.9	1.4	1.5
ENSMUSG00000045795	Whamm	protein_coding	232.1	-0.1195	0.6027	-0.2597	0.1892	0.3789	0.06243	0.7121	0.0001103	0.08077	0.8388	0.3218	0.08197	4.2	3.1	3.8	2.3	3	2.8	2.1	1.6	1.9	1.8	2	1.9	1.6	1.8	2.2	2.6	2.4	2.8	2	2.7	2.3	4.8	4.9	4.1	3.3	3.2	4.2	3.6	4	2.5	2.6	2.5
ENSMUSG00000003348	Mob3a	protein_coding	678.5	-0.03675	0.8739	0.1441	0.4299	-0.08478	0.7411	0.7119	5.181e-06	-0.1879	0.4557	-0.2202	0.2005	11	8.6	10.1	6.3	7.8	7.2	7.8	8.9	8.2	6.8	6.4	6.4	8.5	9.1	9.2	6.5	7.1	7.3	6.4	9.6	7.7	8.8	9.1	7.6	10.6	11	10	7.9	8.2	5.8	5.7	7
ENSMUSG00000041895	Wipi1	protein_coding	169.3	-0.2455	0.3599	0.0781	0.8106	0.288	0.3743	0.7116	0.005576	0.1378	0.7837	0.3685	0.1563	1.6	1.2	0.8	1.6	1.9	1.5	1.4	1.2	1.1	0.9	0.8	0.7	2.7	3	2.8	1.4	1.3	1.5	1.2	1.9	2.2	1.8	1.7	1.5	1.4	1.2	1.6	1.3	1.4	0.9	0.8	1.1
ENSMUSG00000018932	Map2k3	protein_coding	912.8	0.6932	1.864e-10	0.4524	7.168e-05	0.3462	0.003654	0.7114	8.225e-10	0.1475	0.4472	0.02273	0.8999	12.7	11.2	11.3	7.5	7.5	6.7	7.1	6.8	6.8	10.3	10.7	9.7	6.1	7.5	6.8	11.2	11.6	12.2	8.6	10.4	10.6	13.2	11.7	11	16.1	17.7	14.2	12.3	12.8	13.2	12.2	13.9
ENSMUSG00000068245	Phf11d	protein_coding	1498	0.5118	0.009223	-0.253	0.2555	0.3891	0.08431	0.7111	0.0008922	0.1881	0.6019	0.3247	0.1362	20.6	17.1	11.1	10.1	9.9	10.9	2.9	2.4	3.2	13.7	13.5	12.2	0.4	0.4	0.5	14.8	15	14.6	5.8	10.8	9.3	21.6	21.6	18.8	20.8	23	18.3	18.6	19.3	17.8	16.6	17.5
ENSMUSG00000074867	Zfp808	protein_coding	1503	0.7553	1.26e-06	0.707	5.634e-06	0.4279	0.01559	0.7108	5.612e-05	0.2116	0.4351	0.1321	0.5358	15.7	12.8	10.1	7	9.2	7.9	7.6	7.8	7.8	12	10.9	13.1	5.2	5.6	5.2	13.9	13.5	13.7	9.7	15.6	14.5	13.3	15.7	13.7	18	21.6	14.5	14.5	16.2	14.9	15.9	17.8
ENSMUSG00000038564	Ift172	protein_coding	857.3	0.005099	0.9849	0.2269	0.1526	0.2594	0.1336	0.7107	2.136e-06	-0.03948	0.9195	0.02029	0.9324	6.1	4.5	3.9	3.8	5.1	4.4	5	4.3	3.9	4.3	4.4	4.6	5.8	6.1	5.8	4.6	4.3	4.5	4.6	5.8	5.3	5.2	5.2	4.6	7.3	7.3	4.5	4.5	5.3	4.9	5.7	5.3
ENSMUSG00000022564	Grina	protein_coding	371.2	0.2212	0.3177	-0.2805	0.1858	0.3622	0.1501	0.7099	0.001241	0.1934	0.6071	0.4569	0.0284	5.9	4.7	5.7	9.3	8.2	9.1	18.5	17.2	12.8	3.2	2.3	2.8	17.4	20.3	20.7	11	10.3	9.8	6.1	8.2	7.6	8.1	7.2	6.9	4.8	4.4	8	4.5	6.3	3.3	3.7	3.7
ENSMUSG00000026113	Inpp4a	protein_coding	228.5	0.2098	0.3308	0.3214	0.1031	0.3841	0.06755	0.7096	0.000226	-0.0002598	1	-0.01023	0.975	0.8	0.8	0.6	0.7	0.9	0.8	1.1	1	0.9	0.7	0.6	0.7	0.8	0.7	0.9	1.1	0.8	0.9	1	1.1	1	0.8	0.7	0.6	1.1	1.2	0.7	0.7	0.9	0.8	0.8	1
ENSMUSG00000019851	Perp	protein_coding	301.4	0.9214	0.0001248	3.742	1.747e-69	2.126	1.688e-22	0.7095	0.01185	2.224	4.796e-21	0.1723	0.6327	1	1.1	1.4	1.3	1.7	1.7	13	10.8	10.6	1.1	0.9	1.4	8.3	9.7	9.3	2.9	3.1	3.3	33.3	18.4	17.6	1.3	1.1	1.4	1.9	1.8	5	6.5	5.1	4.7	5.3	5.5
ENSMUSG00000022433	Csnk1e	protein_coding	1652	0.7702	2.957e-10	0.6839	2.561e-08	0.8086	6.118e-11	0.7092	3.804e-07	0.386	0.01227	-0.4727	0.000444	8.4	7.2	9.2	8.4	9.2	9.3	6.4	6.7	7.1	7	6.3	7.2	9	10	10.5	15.7	15.3	15.2	11.2	16.6	15.8	6.5	5.9	5.3	10.8	11.6	11.7	10	10.6	11.4	11.9	12.7
ENSMUSG00000028163	Nfkb1	protein_coding	1508	0.7571	1.587e-10	1.724	3.914e-53	0.7272	3.997e-10	0.709	4.78e-08	0.5563	1.788e-05	-0.3937	0.002611	3.9	3.2	3.9	2.6	2.9	2.4	4.4	3.6	3.7	4.2	4	5.1	3.3	3.7	3.5	4.6	4.1	4.6	8.2	9.5	8.4	2.9	2.7	2.7	7	7.6	5.4	5	5.7	7.2	6.7	8.3
ENSMUSG00000025858	Get4	protein_coding	1776	0.5101	1.256e-06	0.768	2.664e-14	0.625	1.189e-09	0.709	3.198e-10	0.1059	0.6143	-0.3213	0.004867	32.7	26.1	29.8	18	23.4	21	21.2	21	19.3	25.9	27.3	22.1	17.3	19.3	19.3	30.9	28.5	30.3	35.7	37.6	34	24.2	23.7	22.9	38.5	44.1	34.4	30.6	30.6	38.8	38.3	39.6
ENSMUSG00000026339	Ccdc93	protein_coding	853.2	0.01921	0.9479	-0.4778	0.00744	0.5112	0.006911	0.7089	0.000255	0.09218	0.8161	-0.03281	0.9073	4.3	3.3	2	2.7	3.1	2.5	4.4	3.9	3.6	1.8	2	1.5	3.2	3	3.3	3	2.6	2.8	2.2	1.9	1.8	3.4	3.3	2.9	2.8	3.1	3.5	3.4	3.6	2.4	2.5	2.7
ENSMUSG00000038260	Trpm4	protein_coding	456.6	0.4936	0.0004006	0.3305	0.02568	-0.1101	0.6373	0.7069	1.856e-06	-0.009443	0.9848	0.2778	0.07758	1.8	1.4	1.2	1.3	1.5	1.5	1.9	1.9	2	1.1	1.3	1	1.8	2	1.9	2	2.1	2	1.7	2	1.8	2	1.9	1.7	1.8	2	1.6	1.5	1.5	1	1.2	1.1
ENSMUSG00000025485	Ric8a	protein_coding	968.8	0.2387	0.03614	0.2234	0.05227	0.2839	0.01442	0.7062	5.625e-11	0.03983	0.882	-0.1968	0.09737	7.2	5.6	6.1	4.2	4.6	4.1	3.9	3.8	3.5	4.9	4.5	4.1	5.2	5.6	5.2	5	5	5.2	4.9	5	5.1	6	5.2	5.3	7.1	7.6	7	6	6.6	5.5	5.7	5.3
ENSMUSG00000095687	Rnaset2a	protein_coding	179.9	-0.2677	0.3028	-0.4675	0.04559	0.7767	0.001205	0.7061	0.006561	0.2324	0.5932	0.02539	0.9479	4.1	4	6.8	6	8.7	8.1	8.9	8	5.5	2.7	3.1	2.5	6.9	5.9	6	5.5	5.9	7.7	6	5.3	5.2	4.5	4.2	5.6	5.1	4.1	5.3	4.8	6.5	5.2	4.4	4.9
ENSMUSG00000026664	Phyh	protein_coding	739.3	0.7104	3.134e-05	-0.1861	0.385	-0.06988	0.8357	0.706	0.0002555	-0.3022	0.2441	0.1022	0.6747	23.4	16.8	17	15.4	14.7	10.6	9.7	8.8	10.3	13.5	12.5	12.5	9.6	8.7	11.2	24.7	21	21.1	8.9	13.5	13.2	23.4	20	18.5	20	22.4	15.1	16.1	15.2	11	12.2	13.6
ENSMUSG00000024193	Phf1	protein_coding	140.2	-0.1153	0.7575	0.29	0.3432	0.2847	0.4422	0.7054	0.01584	0.00688	0.995	0.1135	0.7531	2.6	2.9	3.8	1.8	1.8	2.5	1.3	1.3	1.7	2.2	1.6	0.9	1.6	1.1	1.4	2.2	1.7	1.7	3	2.4	2.2	3.9	3	2.9	2.5	2.7	3.1	3.3	2.7	1.9	2.2	1.7
ENSMUSG00000015846	Rxra	protein_coding	978.6	1.127	1.622e-19	1.16	1.087e-20	0.8583	1.52e-11	0.7051	1.037e-06	0.1624	0.4998	-0.7194	6.382e-08	7.4	5.7	6.4	4.9	5.4	4.8	6	5.2	4.7	5	5.3	5.1	3.2	3.6	3.6	11.3	10.2	11.8	9.6	13.1	11.4	4.2	3.8	3.8	8	8.8	8	6.2	7.7	8.9	9.4	9.8
ENSMUSG00000027238	Frmd5	protein_coding	269	0.9619	8.532e-07	1.336	1.259e-12	-0.5987	0.004275	0.705	0.0006952	-0.7228	0.003327	0.06609	0.8319	1	0.6	0.7	0.4	0.6	0.8	2.5	2.1	2	1.4	1.4	1.1	3.3	3.4	2.9	1.4	1.2	1.3	1.4	1.8	1.9	0.9	0.7	0.8	2.1	2.3	0.5	0.4	0.5	0.9	1	0.7
ENSMUSG00000022108	Itm2b	protein_coding	1274	0.1928	0.1493	-0.06127	0.712	0.1958	0.204	0.7044	2.113e-08	-0.1574	0.4332	-0.1827	0.19	36.8	28.5	34.8	26.8	28.4	26.9	29.5	27.4	23.1	19.9	19.1	17.3	28.5	34	34.1	31.6	31.5	30.8	24	27.7	27	30.1	30.1	27.6	30.2	31.3	33.1	26.4	30.2	21	20.3	23.2
ENSMUSG00000074657	Kif5a	protein_coding	893.2	-0.9743	5.478e-08	-0.3851	0.05525	-0.3517	0.1565	0.7039	0.001249	-1.057	1.544e-08	-0.06313	0.8235	11.5	9.1	7	7.9	8.7	7.5	4	3.4	3.8	2.1	1.8	1.6	3.6	3.7	2.5	4.2	3.7	4.2	4.6	6.8	6.9	9.7	8.6	8.3	2.9	3.2	4.8	4.3	4.1	1.7	1.4	1.2
ENSMUSG00000041351	Rap1gap	protein_coding	559.3	0.3672	0.093	0.3717	0.08545	1.079	7.055e-08	0.7038	0.002724	0.7249	0.000851	0.5338	0.01195	3.7	2.6	4.1	3.9	3.8	3.3	2.2	2.1	2.1	1	1	1.3	1.8	1.6	1.9	5.2	4.6	4.5	3.6	5.2	5.5	6	4.9	4.1	1.8	1.8	6.5	5.2	5.5	2.2	1.8	3.1
ENSMUSG00000000305	Cdh4	protein_coding	105.3	2.248	5.106e-13	2.349	3.061e-14	0.3713	0.3465	0.7033	0.03777	-0.4547	0.3985	-1.228	0.0002396	0.3	0.3	0.5	0.2	0.1	0.1	0.5	0.4	0.4	0.6	0.6	0.8	0.8	1.4	1.1	0.7	0.7	0.7	0.8	0.7	0.8	0.1	0.1	0.2	1	1.2	0.2	0.2	0.3	0.9	0.7	0.9
ENSMUSG00000033769	Exoc6b	protein_coding	3047	0.7669	6.552e-07	0.7523	8.88e-07	0.7917	5.484e-07	0.7031	8.67e-05	0.3591	0.08697	-0.3084	0.08799	11.9	9.5	6.4	6.1	7.7	6.9	8.7	7.3	6.5	3.7	3.5	3.9	2	2.7	2.3	11.8	11.5	12.3	13.1	10.7	11.3	7.8	7.7	6.9	5.9	6.3	11.9	11.6	12.4	6	6.6	6.8
ENSMUSG00000074519	Zfp971	protein_coding	591.7	0.9191	1.359e-09	0.5323	0.0009543	0.7563	1.134e-06	0.7029	4.827e-05	0.2046	0.4472	-0.1556	0.4406	16.4	13	9.9	7.4	8.4	6.7	5.5	5.9	5.8	7.8	7.4	8.1	5.1	6.6	5.3	14.4	14.1	14.3	8.7	12.9	11.2	13.3	11.9	10.9	12.3	13.1	15.5	15.9	15	12.2	13.7	13.6
ENSMUSG00000021759	Plpp1	protein_coding	854	0.5782	1.533e-06	1.159	1.167e-24	0.3036	0.02782	0.7027	4.615e-08	-0.04968	0.8746	0.393	0.002065	24.1	19.4	18.3	14.2	17.4	15	7.8	6.9	5.6	18.6	19.3	18.4	4	5.1	4.1	23	24.1	23	33.1	37.5	34.9	30	27.6	24.7	28.9	32.6	21.5	18.9	20.2	22	23.5	24.2
ENSMUSG00000014496	Ankrd28	protein_coding	2620	0.4353	0.009685	0.2598	0.1544	0.358	0.05836	0.7027	9.457e-05	0.1988	0.4803	0.1288	0.5531	25.2	20.3	14.6	13.7	16.9	14.5	14.8	13.5	13.2	18	17.9	19.5	10.8	14.2	11.8	20.4	19.4	21.4	13.4	20.4	20.3	21.9	23.2	21.1	28.5	32.2	22.4	23.5	23.7	22.4	22.9	25.8
ENSMUSG00000032228	Tcf12	protein_coding	2256	0.7912	1.961e-14	1.277	3.916e-37	0.436	0.0001244	0.7025	2.265e-09	0.1384	0.4818	0.4967	7.229e-06	5	4	3.4	4.3	4.5	4	6.4	5.8	5.3	3.8	3.6	3.5	4.7	5.2	5	7.5	7.2	7.4	9.5	10.8	10.8	6.2	6.1	5.6	5.6	6.3	4.9	4.4	4.7	4.8	4.8	5.2
ENSMUSG00000007659	Bcl2l1	protein_coding	1350	0.4677	0.0001819	0.2332	0.09245	0.1042	0.6011	0.7023	1.367e-07	-0.2012	0.2977	0.2102	0.1449	15.3	12.4	16.6	9.5	8.7	9	7.6	7.1	7.5	9.8	9.1	8.8	7.3	8.1	9.3	13.1	12.1	12.4	9.3	11.6	11.1	19.6	16.6	14.7	15.1	15.2	13.5	12.2	12.6	9.8	10.2	9.9
ENSMUSG00000020612	Prkar1a	protein_coding	1495	0.2764	0.03762	0.2116	0.1267	0.2868	0.0471	0.7023	1.221e-07	-0.01128	0.9791	0.0709	0.6851	16.5	13	14.5	10.8	13.2	13.2	13.8	10.8	10.6	9.4	9.8	10.5	10.5	13.2	11.9	15.1	14.1	16.2	14.3	14.7	14.4	15.6	16.8	13.9	16	16.4	13.9	13.7	16	11.9	11.8	12.6
ENSMUSG00000052151	Plpp2	protein_coding	144.3	2.259	1.649e-27	1.777	1.082e-16	0.2513	0.3739	0.702	0.0009311	0.5483	0.04874	0.6651	0.002597	1.6	1.1	2.2	0.8	0.9	1	7.1	6.8	7.9	2	1.8	1.7	7.3	7.5	7.5	4.8	4.7	4.9	3.6	3.6	3	2.6	2.3	2.1	2.8	3.2	2.5	1.8	2.3	2.5	2.1	2
ENSMUSG00000032221	Mns1	protein_coding	634.9	0.9844	3.82e-08	0.6601	0.0003947	0.4458	0.0365	0.7018	0.0008123	0.0229	0.9702	-0.1486	0.5522	7.3	5	3.1	2.8	3.9	3.4	2.7	2.3	2.3	3.3	3.5	4.1	3	3.5	3.1	7.1	6.6	6.8	5.2	5.9	5.2	4.9	5	4.3	5.8	6.1	4.9	5.3	5.8	5	4.4	5.5
ENSMUSG00000021823	Vcl	protein_coding	4621	0.2269	0.1159	0.5681	4.907e-06	0.16	0.3728	0.7018	4.416e-07	0.08709	0.7507	0.06893	0.7071	38.4	29.3	25.9	20.8	25.3	22.6	39.8	37.6	35.6	30.4	28.9	24.9	52.3	64	52.7	27.8	26.9	25.9	31.4	35.9	35.2	34.6	34.5	29.5	43.9	48	32.1	32.8	35	30.2	30.1	34
ENSMUSG00000055401	Fbxo6	protein_coding	631.3	-0.1028	0.6154	-0.2327	0.1759	0.425	0.01059	0.7017	1.977e-05	-0.1256	0.6909	-0.2646	0.1336	14.4	10	12.5	14.2	14.1	12.4	4.8	5	4.5	9.3	9.3	10.5	7.7	9.6	8.8	12.5	12	13.3	9.6	13.3	11.7	11.3	10.1	9.2	15.9	15.9	12	9.2	12.6	13.2	13	12.9
ENSMUSG00000031904	Slc7a6	protein_coding	878.2	-0.1477	0.4171	0.03426	0.8824	0.5923	4.935e-05	0.7014	7.43e-06	0.4112	0.01744	-0.1225	0.5238	8.8	6.9	6.8	6.2	6.8	5.9	9.5	8.5	7	5.7	5.3	5.1	8	9.5	9.4	5.4	6.2	5.3	7.3	5.8	6.1	7.5	7.2	6.2	8.7	8.9	10.1	9.6	10.6	7.4	7.3	9.6
ENSMUSG00000038524	Fchsd1	protein_coding	135.9	-0.6238	0.013	0.08267	0.8169	0.3111	0.3402	0.7013	0.008819	-0.2372	0.6235	-0.231	0.4587	1.1	0.8	0.8	1	1.1	0.9	1.6	1.5	1.1	1	0.9	0.6	0.9	0.9	1.1	0.6	0.6	0.7	0.9	1.3	1	0.8	0.8	0.8	1.3	1.4	0.6	0.8	0.9	0.8	1.3	0.9
ENSMUSG00000017764	Zswim1	protein_coding	1202	0.08094	0.6675	0.1234	0.4689	-0.0365	0.896	0.7012	1.62e-06	-0.3834	0.01827	-0.2781	0.06494	24.8	17.8	26.9	18.6	18.5	18.8	11	13.3	12.7	13.3	12.2	13.4	7.6	8.3	8.9	20.5	18.9	19.8	19.4	21.2	20.4	20.9	19.1	16.6	20.6	21.7	20.6	15.5	16.7	12.9	12.9	12.1
ENSMUSG00000031838	Ifi30	processed_transcript	586.1	0.368	0.02192	-0.2536	0.1421	0.005918	0.9887	0.7011	4.8e-05	-0.1872	0.5092	0.2893	0.1031	21.4	16.9	17.3	25	24.8	22.2	25.2	21.1	30.3	9.4	10.2	12.1	49.5	56.4	62.2	33	29.2	30.8	18.7	20.4	21	24.9	22.9	20.9	16.1	18.3	17.9	14.7	16.8	11	8.5	12
ENSMUSG00000028293	Slc35a1	protein_coding	353.5	0.5907	0.0007737	0.2669	0.1858	0.4624	0.01473	0.7006	0.0001856	0.2993	0.2512	0.4365	0.01844	6.5	6.8	3.2	3.8	4.8	4.4	5.6	4.5	4.1	5	4.8	4.6	5.2	5.9	5.4	6.8	6.6	6.5	5.4	4.6	5.8	8.2	8.1	7.3	8.2	7.6	7.7	6.7	7.2	6.6	5.8	7.7
ENSMUSG00000046432	Bex3	protein_coding	3853	0.1299	0.445	0.3681	0.00749	0.3006	0.05473	0.7006	1.539e-06	0.1159	0.6669	-0.101	0.5777	182.6	141.7	154.8	121.7	139.4	118.2	148.4	128.1	131.8	131.7	149.5	128.3	126.7	134.9	149.4	140.6	137.6	137.3	133	187.3	171	164.8	154.4	127.5	217.7	229.3	160.6	160.1	198.8	169.1	167.3	169.4
ENSMUSG00000091549	Gm6548	processed_pseudogene	169.1	0.5104	0.02882	0.7671	0.0004476	0.7444	0.0006946	0.7005	0.003237	0.3385	0.3012	-0.2101	0.4388	8.2	5.7	6.3	3.4	3.3	4.6	4.9	3.9	3.7	4.9	3.6	4.6	2.2	2.3	1.9	5.1	5.9	5.6	5.3	7.8	7	6.3	6.3	4.9	6.2	8.1	8.7	8.7	8.5	6.3	7.4	8.5
ENSMUSG00000033295	Ptprf	protein_coding	7407	0.7888	1.232e-11	1.09	6.93e-22	0.3938	0.002768	0.7005	1.444e-07	0.2822	0.08053	0.02099	0.9189	25.9	20.6	25.1	16.3	17.2	15.8	44.9	39.9	40	26.1	23	20	53.1	60.9	58.5	28.8	28.2	28.4	32.8	36.2	36.6	26.7	24.5	21.4	35.6	39.7	34.5	26	26.8	30.2	28.8	32
ENSMUSG00000031622	Sin3b	protein_coding	3002	-0.1219	0.2667	0.1725	0.08881	0.1537	0.204	0.7004	5.783e-13	-0.069	0.7243	0.1552	0.152	20.1	16	15.9	17.9	17.8	17.3	14.8	13.6	12.4	11	11	10.1	13.1	15.2	13	17	15.4	16.3	20.3	19.7	19.8	20.5	19.2	18.5	17.2	17.7	16.9	15.8	17.1	11.9	11.9	12
ENSMUSG00000026489	Coq8a	protein_coding	115.6	0.3216	0.2544	0.7978	0.0008031	0.09229	0.8355	0.7003	0.006194	-0.3854	0.3099	-0.2854	0.3287	1.1	0.8	0.8	0.5	0.8	0.7	0.6	0.7	0.4	0.9	0.8	0.8	0.8	0.8	0.7	1	0.8	0.7	1.3	1.2	1	0.8	0.7	0.7	1.4	1.4	0.8	0.7	0.5	0.9	0.8	1.1
ENSMUSG00000032041	Tirap	protein_coding	296.2	1.264	2.163e-11	1.013	1.518e-07	0.8976	2.326e-06	0.7003	0.001204	0.5599	0.01608	0.2251	0.3547	2.7	2.2	1.4	1.1	1.5	1.1	2.4	2.2	2	1.6	1.6	2	0.9	1.1	1.4	3	3	3.2	2	3.1	2.5	2.7	2.4	2.6	2.8	2.8	3.2	3.2	3.3	3.2	2.9	3.6
ENSMUSG00000018042	Cyb5r3	protein_coding	2306	0.7103	1.422e-08	0.2347	0.1064	0.272	0.08331	0.7002	7.945e-07	-0.006546	0.9894	-0.0201	0.927	26	20.3	20.7	18.4	17.1	15.5	22.1	19.8	19.9	17.4	16	14.5	15.2	17.4	17.8	31.4	25	27.5	18.3	21.7	20.2	25.3	21.8	19.2	24.3	27.9	23.6	20.9	22.4	18.9	17.8	21.3
ENSMUSG00000024535	Snx24	protein_coding	233.5	1.196	3.139e-11	0.4755	0.02042	0.4535	0.02297	0.7001	0.0003304	0.6462	0.001807	0.3857	0.06077	4.6	4.1	4.1	3.2	2.5	2.6	2.6	2.3	1.6	5.1	4.8	5.5	2	1.8	1.5	6.4	6.1	6.6	2.9	4.4	4.3	5.8	5.9	5.2	7.9	8.9	6	6.9	7.2	6.2	6.5	8.5
ENSMUSG00000044628	Rnf208	protein_coding	57.45	0.1731	0.6787	-0.07586	0.8735	-0.06942	0.9107	0.7	0.04596	-1.04	0.009066	-0.129	0.7779	1	0.9	1.6	1.2	1.5	1.3	2.4	2.5	1.6	1.2	1	0.8	1.6	1.3	1.8	1.7	1.4	1.6	1.4	1.2	1.2	1.3	0.9	0.8	1.5	1.8	0.8	0.4	0.4	1.2	0.7	0.9
ENSMUSG00000064263	Platr26	lincRNA	56.04	0.3495	0.346	0.1875	0.6583	0.3247	0.4252	0.6998	0.03402	-0.2845	0.6465	0.1312	0.764	3.6	3.3	4.4	2.4	3.7	2.5	0.3	0.3	0.6	4	4.1	5.5	0.2	0	0	4.9	3.2	3.2	3.7	3	3.3	4.4	4.2	3.3	6.7	8.4	1.8	2.9	3.8	5.9	5.1	6
ENSMUSG00000049504	Proser1	protein_coding	388.6	0.8387	6.617e-07	0.8422	5.428e-07	0.3525	0.08404	0.6995	0.0001871	0.09376	0.811	-0.7269	2.665e-05	3	2.5	3.2	1.6	1.9	1.6	1.7	1.5	1.4	2.2	2.2	2	1.7	1.7	2.2	3.2	3	3	2.4	3.4	3.5	1.9	1.9	1.4	3.4	3.6	3.6	2.7	3	3	2.5	2.8
ENSMUSG00000004151	Etv1	protein_coding	911.2	2.836	5.083e-81	3.233	1.28e-105	-0.2657	0.1425	0.6992	9.572e-06	-0.1641	0.5703	0.4956	0.001598	1.8	1.5	1.7	0.4	0.6	0.4	1.3	1.2	1.2	4.1	3.7	4.2	1.3	1.7	1.2	3.3	3.4	3.8	4	4.8	5	2.7	2	2.3	6.4	6.7	1.8	1.4	1.3	3.2	3.4	3.3
ENSMUSG00000113411	AC134254.4	processed_pseudogene	82.41	1.334	1.494e-07	0.7795	0.004457	0.2588	0.5161	0.6988	0.01996	-0.818	0.0126	0.2255	0.5073	11.4	9.9	7.6	5.2	7.1	7.2	5.5	4.3	5.3	8	7.3	4.5	2.6	2.3	3.2	18.1	16.4	17.5	9	11.5	14.5	12.2	9	13.9	11.6	10.6	5.9	5.9	4.9	9.2	8	6.9
ENSMUSG00000058586	Serhl	protein_coding	227.4	0.4289	0.01163	0.5943	0.0002397	0.9942	6.545e-10	0.6985	0.0001394	0.2686	0.31	-0.1285	0.5706	1.2	1	0.9	1.2	1.2	1.1	1.1	0.9	0.8	0.6	0.7	0.7	1.2	1.2	1.1	1.6	1.5	1.6	1.6	2	1.8	1.2	1	0.8	1	1.2	1.3	1.3	1.3	1.4	1.4	1.3
ENSMUSG00000027366	Sppl2a	protein_coding	405.2	-0.24	0.1408	0.00422	0.9899	0.3794	0.01599	0.6981	3.149e-06	0.03894	0.9208	0.01845	0.939	2.3	2.2	1.7	1.8	1.7	1.6	1.6	1.2	1.2	1.5	1.6	1.4	1.2	1.8	1.5	1.5	1.4	1.4	1.6	1.9	1.6	2.3	2.3	1.9	2.5	2.4	2.3	2.3	2.1	1.9	2	2.1
ENSMUSG00000029469	Ift81	protein_coding	337.4	-0.04008	0.8731	-0.02788	0.9168	0.329	0.07848	0.6971	3.057e-05	0.09616	0.7864	0.2813	0.1183	2.3	1.9	1.6	1.8	1.5	2.1	3.4	2.5	2.7	1.6	1.5	1.7	3.9	4	3.8	1.6	1.7	2	1.6	1.9	1.8	2.4	2.5	2.3	2.4	2.8	2	2.1	2.2	1.9	1.9	2.3
ENSMUSG00000064346	mt-Tw	Mt_tRNA	101.6	1.021	0.0001381	-0.1011	0.8061	0.1679	0.7309	0.697	0.03115	0.2289	0.6942	0.07533	0.8622	57.7	43.9	55.7	48.8	69.6	56.2	72.2	52.6	52.7	38.3	42.4	43	26.8	34.1	31.2	91.7	117.5	158.8	57.6	60	46.2	44.1	71.9	49	51.8	85.1	53.2	54.6	74	42.2	58.9	38.8
ENSMUSG00000032220	Myo1e	protein_coding	1370	-0.6255	3.425e-06	-0.2083	0.1872	0.6225	6.273e-06	0.6969	3.363e-06	0.1736	0.462	0.1254	0.4819	15.2	12.3	11.1	8.6	9.3	8.9	7.1	4.8	5.2	6.2	6.2	6	6.6	8.2	7.2	6	5.3	5.9	6.6	8.6	7.9	15.2	14.7	12.5	9.5	10.5	14.3	14.4	15.2	9.4	9.3	9.8
ENSMUSG00000036099	Vezt	protein_coding	460.7	0.8529	5.8e-09	0.646	1.852e-05	0.6311	2.865e-05	0.6967	1.671e-05	0.175	0.5257	0.1152	0.5706	1	0.8	0.6	0.5	0.6	0.6	1.1	1	1	0.7	0.6	0.6	0.9	1.1	0.8	1.1	1	1	0.7	1	1	0.9	0.9	0.8	1	1	0.9	0.9	0.9	0.9	1	1
ENSMUSG00000021306	Gpr137b	protein_coding	298.7	-0.1751	0.3272	0.1142	0.5561	0.5862	0.0006189	0.6965	5.84e-05	-0.04119	0.9203	-0.4094	0.009881	2.9	2.6	1.9	2.2	2.5	2.6	2.6	3.2	2.5	1	0.9	0.8	4.3	4.7	4.3	2.1	2.1	2.3	2.7	2.7	2.6	2	2.1	1.7	1.6	1.4	2.6	2.4	2.5	1.2	1.3	1.6
ENSMUSG00000038074	Fkbp14	protein_coding	114.4	0.431	0.1087	0.5812	0.02201	0.72	0.006171	0.696	0.01181	0.141	0.7849	0.5998	0.01427	1.7	1.3	1.1	0.8	0.9	0.8	0.8	0.7	0.4	0.7	0.6	0.5	0.3	0.1	0.1	1.1	1.1	1.2	1	1.4	1.5	2.3	2.2	1.8	1	1.1	1.7	1.5	1.4	1.1	0.9	1
ENSMUSG00000002845	Tmem39a	protein_coding	1625	0.6424	1.188e-06	-0.2402	0.1154	0.4196	0.004485	0.695	2.991e-06	0.1376	0.5991	0.0571	0.7768	20.3	16.5	16.9	15.1	16	13	10.6	10.1	8.2	12	11.8	12	6.3	7	7.6	23.7	22.8	22.6	10.7	13.9	12.7	21.9	18.5	15.6	18.1	20.9	21.1	18.6	19.7	16.5	14.6	17
ENSMUSG00000044037	Als2cl	protein_coding	554.7	0.8739	5.386e-11	1.154	8.06e-19	0.6144	5.554e-07	0.6948	1.752e-07	0.4451	0.004782	-0.4695	0.001137	2.6	2.2	2.1	1.8	1.6	1.5	2.9	3	2.6	4.7	4.4	4.5	4.2	4.5	4.3	3.2	2.6	3.1	3.3	3.9	3.5	1.7	1.8	1.6	7.2	7.6	2.7	3.1	3.8	6.7	6.6	7.7
ENSMUSG00000004849	Ap1s1	protein_coding	669.5	0.1926	0.2414	-0.05828	0.7776	0.2286	0.1866	0.6948	1.635e-06	0.03955	0.9162	0.08322	0.6649	14.8	11.6	13.2	8.2	9.6	9.1	8	7	6.9	12.6	12.6	12.6	7.6	8.9	9.7	10.2	9.9	10.9	9	9	7.9	15.9	14.9	11.3	20.2	20.9	13.6	13.6	13.5	14.2	13.4	16.8
ENSMUSG00000038515	Grtp1	protein_coding	487.4	0.5349	0.001868	0.5682	0.0008174	0.3761	0.04865	0.6948	0.0001225	-0.2414	0.3819	0.08592	0.7192	5.4	4	5.4	3.4	3.1	3.2	3.5	3.8	3	4.6	4.4	4.5	3.5	3.5	3.7	4.9	4.3	4.9	3.7	5.6	5.2	6	4.8	4.8	7.3	7.4	4.7	3.3	4.4	5.5	6	6
ENSMUSG00000006219	Fblim1	protein_coding	950.5	-1.163	4.668e-18	-0.2748	0.07961	-0.8855	1.144e-10	0.694	5.181e-06	-1.581	1.712e-32	-0.5507	9.584e-05	17.9	14.6	15.4	7.4	8.1	7.3	7	6.2	6	10.9	9.9	8.2	6.4	8.1	6.9	3.4	3.4	3.3	6.7	5.6	6.6	12.1	10.9	9.6	15.1	16.4	6.2	4.7	5.1	4.9	4.8	5.9
ENSMUSG00000000409	Lck	protein_coding	572.3	1.358	2.163e-34	1.364	2.365e-34	0.5041	6.973e-06	0.6936	2.991e-09	0.4365	0.002037	0.3557	0.006771	4.5	3.8	4.8	3.4	3.8	4.6	7.3	6.6	8.2	7.6	7	7.6	6.6	7	7.1	10.9	10.3	10.1	11	10.4	10	6.1	5.3	5	12.1	12	5.9	5.4	6.1	10.2	10.4	11
ENSMUSG00000062157	Ifnlr1	protein_coding	132	0.05734	0.8653	-0.6187	0.007136	0.3706	0.1633	0.693	0.00309	0.04288	0.9455	0.1071	0.7272	1.5	1.5	0.8	1.1	1.4	1.1	0.9	0.7	0.7	1	1.3	1.1	1.2	1.1	1.3	1.5	1.2	1.1	0.8	0.7	0.8	1.5	1.4	1.5	1.7	2	1.2	1.4	1.6	1.8	1.3	1.3
ENSMUSG00000029401	Rilpl2	protein_coding	148.6	0.8872	1.501e-05	-0.1394	0.636	1.383	2.501e-11	0.6921	0.005935	0.9227	3.894e-05	0.06141	0.8531	1.3	1.5	0.9	1.2	1.3	1.5	1.6	1.2	1.7	0.6	0.7	0.7	0.8	1.1	1	2.3	2.4	2.7	0.9	1.3	1.4	1.4	1.3	1.3	1	1.2	3	2	2.6	2	1.7	1.6
ENSMUSG00000095325	Zfp870	protein_coding	530.8	0.1144	0.6402	-0.1885	0.3888	0.1825	0.4911	0.6917	0.0005125	0.1122	0.7754	0.304	0.142	4.9	4.7	2.5	4.1	4.2	4.3	3.6	3.2	2.8	3.3	3.2	3.2	2.9	3.6	2.6	4.8	4.2	4.8	3.1	4.1	4	5.2	5.7	4.7	5	5.5	4.3	4.5	4.8	3.6	3.2	4.2
ENSMUSG00000053617	Sh3pxd2a	protein_coding	1313	0.6714	3.447e-05	0.5683	0.0005264	0.8036	2.347e-06	0.6914	0.0003126	0.2544	0.3328	-0.5409	0.001767	6.2	5.2	4.4	6.6	5.7	5.8	5.2	5.1	4.3	1.5	1.3	1.3	1.6	2	1.9	9.9	9.3	9.7	7	10.5	9.4	4.2	3.6	3	2.2	2.2	7.6	5.4	6	2.5	2.1	2.6
ENSMUSG00000009073	Nf2	protein_coding	4534	-0.02386	0.8946	0.2092	0.08972	-0.03133	0.891	0.691	8.099e-09	-0.1436	0.4589	-0.1733	0.1936	34.5	27.6	24.7	21.9	25.5	22.2	19.8	17.7	17.6	27.9	29.1	24.8	17.6	20.2	19.3	22.9	22.7	22.8	24.8	27.9	27.8	27.9	25.7	23.6	42.8	45.8	28	24.1	26.7	26.9	25.5	27.7
ENSMUSG00000034744	Nagk	protein_coding	270.4	0.2333	0.3424	0.1987	0.4304	0.3655	0.1556	0.6906	0.002694	0.1532	0.7243	0.6959	0.0008639	2.4	2	1.5	2.2	2.6	1.9	2.1	2.6	2	1.5	1.5	1.5	1.7	1.5	2	2.9	2.7	2.3	3.3	2.4	2.1	3.9	3	3	2.3	2.6	1.9	2.3	2.5	1.8	2.2	1.8
ENSMUSG00000040964	Arhgef10l	protein_coding	307.2	-0.3431	0.1201	0.1919	0.4316	-0.04176	0.9099	0.6901	0.0007041	-0.2818	0.3585	-0.03927	0.8961	2.7	2.3	2.2	1.1	1.5	1.4	1.7	1.4	1.6	3	2.7	2.3	1.6	2	1.8	1.2	1	1	1.5	1.5	1.6	2.7	2.4	2	3.9	4.9	2.7	1.7	1.7	2.6	2.4	2.9
ENSMUSG00000041594	Tmtc4	protein_coding	406.7	0.3125	0.06227	-0.2086	0.2549	0.7141	1.26e-05	0.6898	9.987e-05	0.1453	0.6367	0.2264	0.2186	3.1	2.4	1.9	2.1	2.2	2.5	1.8	1.5	1.6	1	1	0.9	2.4	2.4	2.5	2.9	2.6	3	1.6	2.3	2	3.1	3.1	2.6	1.4	1.6	2.9	2.9	2.6	1.6	1.5	1.7
ENSMUSG00000043415	Otud1	protein_coding	190.1	0.9081	2.521e-05	1.144	4.324e-08	0.3927	0.1513	0.6892	0.0052	-0.221	0.621	0.1613	0.5924	2.1	1.7	2.9	1.6	2.2	1.9	3.5	2.8	2	2	1.8	1.8	2	2.4	2.1	3.2	3.5	4.3	4.1	4.9	4.1	2.4	2.3	2.5	3.2	2.9	2.5	1.3	1.8	2.5	2.4	2.5
ENSMUSG00000023092	Fhl1	protein_coding	1104	0.5271	0.006179	-0.8118	7.843e-06	0.414	0.06755	0.6887	0.001536	-0.1662	0.6616	-0.6392	0.001069	15.6	14.1	8.5	16.7	20.4	17.1	16.5	15.2	12.9	5.9	5.5	4	3.4	2.8	4.2	27.3	25.2	26.2	9	11.1	10.5	8.9	8.5	7.2	8.7	8.1	13.4	11.5	9.5	7.4	6.7	6.7
ENSMUSG00000021559	Dapk1	protein_coding	2458	0.7444	4.054e-10	1.595	4.757e-45	0.2646	0.06872	0.688	2.038e-07	1.063	9.312e-19	0.068	0.7095	7.8	6.3	8.6	7.9	9.9	6.9	12.3	10.9	13.1	18.7	18.9	18.1	18.5	22.1	19.6	14.1	13.2	14.1	23.4	26	25.8	8.2	7.6	7.6	29	31.2	15.6	15.5	16	21.4	20.6	25
ENSMUSG00000027709	Mccc1	protein_coding	312.8	0.1663	0.4262	-0.2563	0.1862	0.2162	0.3513	0.6879	0.0001352	-0.3152	0.1854	-0.1284	0.558	1.6	1.3	1.5	0.8	1.1	1.1	1.1	0.8	0.7	0.8	0.9	0.9	1.1	1.1	1	1.2	1	1.3	0.7	1	0.9	1.4	1.4	1.2	1.3	1.4	1.2	1.1	1.3	1	0.9	1.1
ENSMUSG00000036138	Acaa1a	protein_coding	684.2	0.04987	0.8194	0.1346	0.4628	0.3146	0.06569	0.6878	1.082e-05	-0.04847	0.8974	0.06254	0.7662	7.5	6.8	8.6	5.7	5.4	5.5	4.6	4.3	3.7	5	4.9	3.9	4.1	5.1	3.8	6	5.3	5.8	5.9	6.3	6.1	8.5	7.7	7.6	7.2	7.8	8.2	6.4	7.5	5	5.4	6.8
ENSMUSG00000054693	Adam10	protein_coding	361.7	0.187	0.5102	-0.2933	0.2563	0.3892	0.156	0.6876	0.006302	0.2531	0.5227	0.1523	0.6118	3.8	3.6	1.4	2.6	3.1	2.9	2.4	2.3	2.2	2.1	2.6	2.3	1.4	1.7	1.9	3.3	2.9	3.6	1.8	2.8	2.4	3.5	3.6	3.2	3.7	3.9	3.8	3.5	3.8	3.2	2.7	3.3
ENSMUSG00000003070	Efna2	protein_coding	146.7	0.7243	0.002206	0.487	0.05368	-0.1181	0.7999	0.6876	0.01295	-0.3704	0.3168	-0.07464	0.8325	3.6	2.8	4.5	2.6	2.6	2.2	3.4	2.1	2.9	1.5	1.4	1.3	1.4	1.8	1.8	4	3.9	4.5	2.5	4	4	3.8	3.1	3	2.2	2.5	2.7	2.8	2.5	1	1.6	1.4
ENSMUSG00000025190	Got1	protein_coding	3198	-0.185	0.09178	-0.05299	0.7022	0.142	0.2859	0.6875	3.763e-11	-0.1421	0.3739	-0.165	0.1509	72.8	59.2	64.8	47.2	50.9	45.4	31	29.4	31.6	44.4	41.3	38.9	33.8	40.4	40.6	41.9	40.6	43.7	44.4	46.3	47.7	62.8	58.5	54.2	65.7	68.6	61.4	55.7	61.3	44.9	42.3	50.3
ENSMUSG00000027610	Gss	protein_coding	2266	-0.2508	0.1408	-0.5273	0.0004228	0.5479	0.0005772	0.6867	4.923e-05	0.01337	0.9792	-0.01654	0.949	33.2	25.2	18.8	19.3	21.9	19.8	3.9	3.6	2.9	7.2	6.5	6.2	2.1	2.7	2.6	16.3	17.1	17.8	12.8	15.1	14.3	26.3	26.8	23.8	10.3	11.1	28.6	25.2	24.7	10.3	9.1	9.6
ENSMUSG00000002332	Dhrs1	protein_coding	430.6	-0.1542	0.4789	-0.375	0.03995	0.1562	0.5475	0.6866	0.0002109	-0.2518	0.3498	0.04441	0.8635	9.6	8.5	6.7	5.8	6.4	5.1	6.4	6.8	5.1	4.9	5.3	4.4	3.4	3.6	3.6	5.5	4.7	5.2	3.1	4.9	5.2	9.1	8.9	8	8.1	7.7	7.2	6.6	7.3	5	5.6	5.6
ENSMUSG00000029456	Acad10	protein_coding	240.1	-0.2434	0.2771	0.232	0.2981	0.2138	0.4582	0.6865	0.001309	-0.2581	0.438	0.2663	0.2392	1.4	1.1	1.5	1	1.5	1.4	2.8	2.5	2.2	0.8	0.7	0.8	3.2	3.8	3	1.1	1	1.3	1.9	1.4	1.5	1.7	1.7	1.3	1.1	1.3	1	1.1	1.1	1	0.7	0.9
ENSMUSG00000050732	Vamp8	protein_coding	134.9	0.7169	0.003295	0.5153	0.04701	0.5215	0.05381	0.6862	0.008583	0.2822	0.4902	0.3237	0.2374	2.3	1.7	2	1.7	1.4	0.9	2.7	3	3.1	1.4	1.3	1.4	3.9	4.1	4.8	2.2	1.9	2.3	1.9	2	1.6	2.9	2.4	2.2	2.4	2	2.1	2	3.1	1.7	1.8	2.4
ENSMUSG00000036568	Gltscr1l	protein_coding	2404	0.6392	2.181e-05	0.8931	5.987e-10	0.3466	0.04983	0.6856	4.853e-05	0.112	0.7257	-0.2289	0.2087	18.1	14.3	13.3	8.9	10.7	8.9	4.4	4	3.6	16.6	15.6	17	4.6	5	5	15.4	14.6	14.8	12.7	20.4	20.5	13.6	13.6	11.8	25.5	27.9	18.4	14.6	16.7	20.2	20.9	21.8
ENSMUSG00000052310	Slc39a1	protein_coding	1257	-0.2391	0.04087	-0.4792	6.481e-06	0.5922	5.341e-08	0.6853	4.857e-09	0.1943	0.2231	0.3987	0.0002758	28.6	22.7	23	19.7	22.3	21.6	24.2	24.2	20.5	10.9	11	9.2	17.6	20.2	19.5	17.4	18.1	18.5	15.6	15.9	14.3	35	33	30.6	16.6	16.9	27.2	28.3	29.8	16.4	14.3	16.4
ENSMUSG00000018554	Ybx2	protein_coding	152	-1.06	1.103e-05	-0.08108	0.822	-0.5353	0.06023	0.6849	0.008269	-0.8484	0.006814	0.3174	0.2898	1.8	1.2	2.1	2.5	2.5	1.5	4.6	3.8	3.3	2.4	2.4	1.7	14.6	12.8	13.6	1	1	1	1.7	2.4	2	2.3	2.1	1.7	3.8	3.3	1	0.8	0.9	1.7	1.5	1.2
ENSMUSG00000032118	Fez1	protein_coding	113	1.784	2.242e-10	2.764	1.554e-24	0.8335	0.006291	0.6847	0.04195	1.006	0.008222	0.6086	0.0997	0.4	0.2	0.1	0.4	0.6	0.4	0.8	0.4	0.5	0.7	0.8	0.8	0.7	0.5	0.6	1.8	1.7	1.9	2.5	4.4	3.8	0.5	0.5	0.4	1.1	1.5	0.8	0.5	0.6	1.6	1.1	1.5
ENSMUSG00000041268	Dmxl2	protein_coding	1053	0.4339	0.004689	0.641	9.354e-06	0.5259	0.0006458	0.6844	2.552e-05	0.3022	0.1498	0.393	0.01469	3.1	2.5	1.6	2.4	2.4	2.5	3	2.4	2.3	2.8	2.5	2.4	2.9	3.1	2.8	3.2	3.3	3.4	3.5	3.9	4	3.6	3.3	2.9	4	4.2	3.3	2.9	3	3.2	4	3.8
ENSMUSG00000020128	Vps54	protein_coding	2171	0.4284	0.001916	0.1546	0.3469	0.276	0.09342	0.6843	3.945e-06	0.2827	0.1241	0.3879	0.006715	16.2	14.1	9.8	9.1	9.5	9.3	10.1	8.7	8	7.3	7.3	7.2	6.6	7.5	6.7	12.4	12.3	12.9	8.7	11.2	11.2	18.2	18.5	16.4	11.2	12.2	16.1	15.9	17.3	8.6	8.2	9.6
ENSMUSG00000040836	Gpr161	protein_coding	168	-0.004184	0.9929	0.7956	0.001227	0.0715	0.8853	0.6841	0.01437	-0.1909	0.7113	-0.3414	0.2469	1.2	0.9	0.4	0.7	0.6	0.7	1.4	1.3	1.5	0.8	0.6	0.4	1.8	2.1	1.7	0.6	0.7	0.7	1.2	1	1.2	0.6	0.8	0.7	1	1	0.7	0.8	0.8	0.6	0.8	0.5
ENSMUSG00000025198	Erlin1	protein_coding	418.6	-0.05099	0.8397	-0.3991	0.02262	0.4944	0.005954	0.6837	0.0001764	0.2279	0.4076	0.2193	0.2725	4.9	3.6	2.8	2.9	3.8	3.9	2.4	2.1	1.8	2.6	2.4	2.4	1.8	1.7	1.8	3.9	3.1	3.4	2.8	2.5	2.8	4.9	4.5	4.2	4.1	3.9	4	4.7	4.8	3.1	3.5	3.9
ENSMUSG00000031158	Timm17b	protein_coding	815.9	0.6027	5.883e-05	0.8149	1.597e-08	0.3692	0.03033	0.6836	3.021e-05	0.04118	0.9209	0.2101	0.2468	13.7	10.5	14.3	8.3	8.5	9	8.5	6.9	8.2	10.9	10	9.3	10.2	13.3	13.8	14.4	12.3	12.7	14.2	16.1	15.3	17	14.8	12.4	15.4	17.3	14.7	12.3	12.4	14.4	12.6	12.2
ENSMUSG00000023845	Lnpep	protein_coding	1830	0.2872	0.06217	0.5491	7.219e-05	0.3759	0.01638	0.6829	9.049e-06	0.1121	0.6983	0.05702	0.7826	21.4	18.4	13	9.8	11	10.3	9.4	8.1	7.7	10.8	10.3	10.7	7.6	9	7.8	12	13.1	12.9	12.5	16.9	16.4	18.6	19.2	17.7	16	18.2	19	19.5	19.2	12.7	14.1	14.6
ENSMUSG00000005045	Chd5	protein_coding	205.1	-0.2147	0.4228	1.225	4.549e-10	0.1768	0.5836	0.6829	0.00294	0.1749	0.7255	-0.04513	0.9053	0.4	0.3	0.2	0.6	0.8	0.6	0.8	0.6	0.8	0.8	0.7	0.9	1.8	1.5	1.8	0.6	0.5	0.6	1.2	1.6	1.9	0.4	0.4	0.3	1.3	1.3	0.4	0.4	0.4	0.7	1	1
ENSMUSG00000039193	Nlrc4	protein_coding	143.2	2.695	1.411e-18	1.654	3.147e-07	0.8563	0.002653	0.6826	0.03384	0.4072	0.5709	-0.8926	0.04737	0.2	0.1	0.3	0.2	0.3	0.2	1.4	1.5	0.9	2.3	2.3	3.6	0.1	0.1	0.1	1.9	1.6	1.5	0.7	1	0.7	0	0.1	0.1	4.4	4.9	0.1	0.2	0.3	4.9	4.6	5.7
ENSMUSG00000044098	Rsbn1	protein_coding	1149	0.5732	2.177e-06	0.4773	0.0001059	0.5085	3.65e-05	0.6826	1.66e-07	0.1232	0.6073	-0.0416	0.825	7.8	6.6	5.1	4.3	4.5	4.9	5.2	4.5	4.7	6.4	5.7	5.9	5.3	5.7	5.8	7	6.6	6.9	5.4	6.7	7.1	6.3	6.6	6.3	9.4	9.9	7.4	7.5	6.7	8.2	8.5	9
ENSMUSG00000037526	Atg14	protein_coding	544.9	0.2498	0.1314	0.4292	0.004177	0.1857	0.3535	0.6825	1.129e-05	0.008261	0.9879	0.2081	0.2371	7.5	6	4.8	4.6	5.4	5.9	3.2	3	3.5	6.4	6.1	6	3.1	4.2	3.6	6.1	6	7	6.6	7.4	7.7	7.6	7.4	6.7	9.9	10.1	6.6	6.1	6.2	6	7.6	7.6
ENSMUSG00000037286	Stag1	protein_coding	4099	0.1886	0.2278	0.2892	0.04229	0.4512	0.001397	0.682	3.119e-06	0.0886	0.7571	0.2722	0.0685	18.9	15.8	11.6	10.9	12.6	12.7	12.5	10.3	11.3	8	7.9	9.7	11.2	12.2	12.1	14	13	14.4	13.1	16	15.3	19.6	19.4	17.4	13.4	14	15.7	17.1	16.7	11.2	11.6	12.2
ENSMUSG00000060461	Dppa5a	protein_coding	25560	0.2861	0.007298	0.0634	0.6525	0.3516	0.001183	0.6815	5.972e-10	0.2726	0.03068	0.3621	0.0006141	1932.4	1620.8	1483.8	1443.5	1739	1546.3	1242.7	1109.2	1010.3	1348.5	1471.3	1322.2	295.2	289.1	317.3	1869.8	1905.1	1999.2	1487.3	1767.9	1688.7	2178.3	2225.9	2084.7	2332.8	2114.7	1967.2	2010.2	2118.4	1827.9	1679.3	1786
ENSMUSG00000033400	Agl	protein_coding	433.2	0.3109	0.1019	0.3501	0.05862	0.3759	0.05627	0.6815	0.0002352	-0.1563	0.6461	0.08308	0.7328	1.5	1.3	0.9	0.7	1	1	1.4	1.3	1.4	0.9	1	0.9	1.2	1.6	1.3	1.1	1	1.3	0.9	1.2	1.3	1.5	1.3	1.3	1.6	1.4	1.1	1.1	1.2	1.2	1.1	1.3
ENSMUSG00000064043	Trerf1	processed_transcript	686.2	-0.2697	0.07612	0.3115	0.03277	0.299	0.05453	0.6814	1.801e-06	-0.0722	0.8163	-0.6913	1.738e-07	4.1	3	4	2.5	2.5	2	1.5	1.5	1.4	3.3	2.9	3.1	2.8	3	3.2	2	1.9	1.9	2.7	3.1	2.8	2.4	2.2	2.2	4.5	5.5	4.1	3.1	3.4	3.6	3.8	4.1
ENSMUSG00000078866	Zfp970	protein_coding	720	0.8068	8.476e-09	0.3155	0.04711	0.5544	0.0002002	0.6812	1.615e-05	0.1657	0.5261	0.00476	0.9866	18.2	14.7	14.6	9	8.8	9.3	10.4	7.9	9.3	9.2	9.5	10.1	7.8	8.4	7.4	15.6	16.3	15.9	8.5	13.7	11.8	15.9	16.6	15.4	14.2	16.7	17.7	17.7	18.2	13.1	15.7	13.7
ENSMUSG00000029119	Man2b2	protein_coding	303.6	-0.6596	0.003003	-0.4024	0.09291	0.2523	0.4179	0.6804	0.005662	0.1245	0.7898	0.3481	0.1543	4.3	3.8	3.4	2.7	3.1	1.9	4.3	3.7	2.9	2.1	1.7	1.6	5.8	7.4	7.9	1.8	1.4	1.6	2.4	1.5	1.8	5.4	5.1	4.3	3	2.9	4.8	3.7	4.3	2.3	1.7	2.5
ENSMUSG00000014846	Tppp3	protein_coding	101.4	0.2733	0.3777	1.006	3.415e-05	0.006345	0.9928	0.6803	0.0237	-0.4228	0.306	-0.4945	0.09313	2.9	1.7	2.4	2.4	2.8	2.2	2.6	1.7	1.9	1.3	1.5	1.3	0.2	0.6	0.3	2.8	3.1	3	3.7	5.8	5.5	1.9	1.4	1.5	2.2	2.3	1.6	1.6	1.9	1.6	1.2	1.3
ENSMUSG00000031565	Fgfr1	protein_coding	2947	0.3841	0.003703	0.9483	1.921e-15	0.3129	0.03354	0.6803	1.106e-06	0.04334	0.8971	0.2302	0.1198	12.1	9	12.4	8	8.5	8.7	11.8	11	10.2	9.5	8.4	8.5	10.2	12.9	12	11.7	10.6	10.7	15.5	16.9	16.6	14.5	12.9	11.7	13.7	14.7	13.5	10.1	10.8	11	10.5	11.4
ENSMUSG00000027408	Cpxm1	protein_coding	359.4	-1.044	5.432e-13	-0.4591	0.003163	-0.04061	0.8977	0.6802	3.169e-05	-0.2595	0.28	0.2579	0.1451	7	5.7	5.2	7	6.8	6.6	7	7.3	5.8	5.8	4.5	4.2	5.9	6.6	6.4	3.2	3.2	3.4	4.5	5.7	4.6	8	6.8	7	7.2	8.4	5.6	4.5	5.3	4.6	4.7	4.8
ENSMUSG00000062908	Acadm	protein_coding	2876	0.3563	0.00104	0.03007	0.8567	0.09937	0.547	0.68	2.432e-09	-0.01058	0.9776	0.4898	3.783e-06	37.7	30.6	26.1	23.1	27	26.1	19	17.8	18.2	25.7	23.8	27	13.1	14.3	13.8	33.4	32.3	32.3	24.8	27.7	25.5	45.6	46.4	42	37.8	44.2	30	34.1	30.4	27.8	27.2	26.9
ENSMUSG00000045973	Slc25a51	protein_coding	721.3	0.04988	0.7559	0.1045	0.4477	0.2392	0.05812	0.6797	7.546e-10	-0.05638	0.824	-0.1034	0.4563	5.7	5.4	5.7	3.8	4.9	4.5	5.3	5	4	4.3	3.9	4.4	5.7	6.2	5.9	4.7	4.5	4.6	4.5	5	4.8	5.6	5.3	4.7	6.5	6.9	5.6	5.1	5.4	4.8	5.1	4.9
ENSMUSG00000097177	9330159M07Rik	processed_transcript	144.1	0.2286	0.4549	-0.1727	0.5994	0.5973	0.01861	0.6794	0.009232	0.3073	0.4232	-0.4481	0.08321	1.7	1.7	0.8	0.6	0.8	0.7	0.4	0.7	0.4	1.1	0.8	1	0.5	0.3	0.4	0.9	0.8	1	0.6	0.7	0.6	1.2	1	1	1.7	1.5	2.1	1.7	1.8	1.8	1.6	1.2
ENSMUSG00000046574	Prr12	protein_coding	1042	0.08661	0.6957	0.2354	0.1864	0.1922	0.3788	0.6793	7.698e-05	-0.177	0.5275	-0.5824	0.000217	8.3	6.3	9.1	4.7	5.5	4.6	3.4	3.3	3.4	4.7	4.6	4.3	6.1	5.5	6.1	5.7	4.8	5.3	5.5	6.1	6	6	5.4	4.2	6.8	7.8	8.8	5.9	6.2	5.1	5.2	5.4
ENSMUSG00000027406	Idh3b	protein_coding	3054	0.2739	0.06437	0.02974	0.8912	0.3007	0.05863	0.6793	4.601e-06	0.1096	0.6942	0.1664	0.3212	47.3	37.5	27	30.6	31.1	28.7	32.5	28.9	29.7	28.8	29.8	27.8	23.4	27.9	26.4	37.7	35	36.8	26.3	33.8	32.2	44.7	43.3	38.6	46.1	46.8	41.1	39.4	41.2	34.7	34.3	37.7
ENSMUSG00000078706	Gm53	lincRNA	333.1	-1.254	2.002e-13	-0.6603	0.0002308	0.9025	6.316e-07	0.6785	0.001056	0.1491	0.6791	-0.2553	0.2308	6.7	5.3	5.3	4.3	4.5	4.4	0.9	0.8	0.6	2	1.9	1.7	0.3	0.3	0.2	1.4	2.2	1.9	2.2	3.5	2.6	5.2	4.9	4.4	2.9	3.2	7.1	6.1	6.2	3.8	3.6	3.4
ENSMUSG00000001482	Def8	protein_coding	1664	0.2386	0.1056	-0.02802	0.8955	0.2825	0.07174	0.6784	2.213e-06	0.1393	0.5741	0.002954	0.9915	19.7	14.1	14.5	12.6	15.2	13.5	13.3	12.6	11.5	12.5	12.7	11.1	8.9	10.9	10.5	17.2	15.2	16.5	12.4	13.9	14.3	18	16.1	14.6	17.6	21.4	17.9	17.1	18.5	14.4	13.9	15.9
ENSMUSG00000022507	1810013L24Rik	protein_coding	1446	0.2573	0.02981	0.548	2.499e-07	0.1902	0.1673	0.6781	3.822e-09	-0.009929	0.9793	-0.02695	0.8778	15.4	12.2	12.1	10.1	11.7	11.1	11	10	10.6	15.2	13.7	14.5	9.7	10.7	10.5	13.3	12.8	13.3	14.5	16.8	17	14.2	12.7	12.3	22.1	24.4	14.1	11.7	14	15.8	16.3	17.5
ENSMUSG00000078903	Gm14391	protein_coding	634.6	0.6138	0.002857	0.2585	0.2796	0.6253	0.003591	0.678	0.003196	0.01415	0.9831	-0.1992	0.4376	5.1	4.5	2.3	2.2	2.2	2.7	2.7	1.8	2	2.5	2.5	2.2	2.5	1.8	1.8	4.1	3.3	3.7	2.4	3.2	3.1	3.6	3.6	3.4	3.9	3.8	3.9	4.1	4.2	3.5	4.2	3.6
ENSMUSG00000050671	Ism2	protein_coding	230.1	-0.6586	0.01242	-0.7296	0.00478	0.2806	0.5113	0.6779	0.03968	-0.2894	0.516	-0.1782	0.5977	8.5	6.3	9.3	5.1	5.1	4.4	1.5	1.6	1.7	0.6	0.7	1.2	0	0.1	0.1	3	2.7	3.4	1.8	3.6	3.3	6.6	8.1	6.2	1.3	1.3	8	5.8	5.8	1.2	0.8	0.9
ENSMUSG00000001473	Tubb6	protein_coding	3066	1.009	4.565e-18	1.157	9.841e-24	0.5365	1.919e-05	0.6775	5.173e-07	0.3504	0.02001	0.208	0.155	55.8	45.9	58.2	35.1	39.6	29.4	90	82.5	77.9	46.4	43.1	40.3	110	127.3	123.1	74.1	67.6	69.1	71.3	83	79.5	70.6	58.7	54.7	66.6	72.5	70.7	61.3	71.5	62.1	59.9	66.9
ENSMUSG00000031706	Rfx1	protein_coding	720.5	0.4463	0.0062	0.7741	2.954e-07	0.234	0.2544	0.6774	7.229e-05	-0.1021	0.7627	-0.4248	0.01121	5	4	5.9	3.2	3.1	3	3.5	3.8	3	4.4	4.1	3.5	4	4.1	4.1	4.6	4.1	4.1	5.2	5.5	5.4	4.1	3.6	3.1	6	6.9	5.6	3.6	4.4	5	4.5	4.6
ENSMUSG00000048897	Zfp710	protein_coding	3805	-0.2121	0.04778	-0.1911	0.07719	0.2592	0.02201	0.677	1.72e-10	0.02645	0.9233	-0.1666	0.1513	31.7	24.6	27.2	29.9	29.5	29	14.6	13.7	12.5	14.4	13.2	12.6	7.7	8.1	8.5	25.9	25	25.3	25.7	26.5	25.1	26.8	25	22.7	20.7	22.3	31.6	25.8	27.9	15.2	16.8	16.1
ENSMUSG00000035596	Mboat7	protein_coding	915.7	0.5017	0.001303	-0.001355	0.9987	0.2562	0.1991	0.6766	7.317e-05	0.07559	0.8354	-0.05767	0.8023	5.6	4.4	4.6	3.4	4	4	4.6	4.5	3.8	3.4	3.2	2.7	2.9	3.2	3.7	5.4	5.2	5.7	3.3	4.3	3.8	5.3	4.5	4.2	4.8	5.2	6.3	4.5	4.7	3.4	3.6	4.2
ENSMUSG00000034220	Gpc1	protein_coding	1186	0.769	1.378e-06	1.206	2.067e-15	0.2452	0.2707	0.6763	0.0002555	-0.05677	0.894	0.56	0.0008326	9.1	6.9	9.7	4.9	6.2	5.2	11.8	11.8	12.3	4.4	3.8	3	12.1	14.4	15.4	9.3	9.4	9.3	10.8	14.7	12.7	13.8	12.4	11.7	5.7	6.4	9.3	7.6	7.7	4.7	3.6	5.1
ENSMUSG00000037112	Sik2	protein_coding	654.9	0.6078	3.541e-05	0.7878	2.885e-08	0.4026	0.01428	0.6763	2.723e-05	0.151	0.6031	0.1628	0.3904	3	2.1	1.9	1.6	2.2	2.3	2.8	2.5	2.6	2.2	1.9	2	2.2	2.4	2.6	3	3	3.4	3.2	3.8	3.8	2.7	2.8	2.5	3	3.6	2.7	2.5	2.7	2.8	2.7	2.7
ENSMUSG00000026433	Rab29	protein_coding	256.9	0.2258	0.2241	0.09264	0.6783	1.01	3.544e-11	0.6758	0.000115	0.5249	0.002266	-0.01493	0.9557	9.7	8.5	7.9	5.3	7.1	5.5	6	4.9	5.7	3.3	3.9	4.5	1.4	1.2	1.4	6.6	7.3	7.2	5.5	7.5	6.4	9.5	8.8	7.8	6.5	6	13.3	12.9	12.1	7.6	8.2	7.8
ENSMUSG00000050323	Ndufaf6	protein_coding	413.3	0.4909	7.799e-05	0.7086	2.742e-09	0.7574	2.209e-10	0.6757	2.254e-07	0.1931	0.345	-0.1825	0.2302	12.5	11	10	9.7	10.3	10	16.2	13.1	13.6	8.4	8.2	8	17.6	19.6	17.6	15.7	13.5	13.4	15	18.3	16.4	10.3	10.2	9.7	12.5	13.8	11.6	13.8	13.4	13.5	14.2	14.2
ENSMUSG00000029311	Hsd17b11	protein_coding	1223	-0.3795	0.01512	-0.06672	0.756	-0.2227	0.256	0.6753	3.153e-05	-0.1662	0.5453	0.4297	0.006191	18.9	14.5	10.6	12.8	16.1	12.7	10.2	8	8.6	15.1	16.2	15.2	15	15.4	13.6	10.7	11.3	9.9	11.9	14	13.9	20.1	20.9	19.5	24	26.1	11.9	12.9	14.9	13.3	13.3	13.3
ENSMUSG00000027447	Cst3	protein_coding	1148	0.0782	0.6743	-0.08489	0.6384	0.6991	4.573e-07	0.675	9.572e-06	0.1768	0.4379	0.3203	0.02779	46.8	40.3	39.9	43.4	50.2	49.2	18.8	19.3	18	11.7	12	10	25.9	31.6	26.9	52.2	50	48.8	41.2	49.5	44.1	56.7	53	49.8	18.4	17.7	50.7	42	51.7	17.5	14.8	22.9
ENSMUSG00000001962	Fam50a	protein_coding	813.5	0.2614	0.2168	-0.2155	0.3245	0.2174	0.4039	0.6745	0.001116	-0.1065	0.7932	0.1241	0.6207	19.5	15.2	9	13.3	15.6	14.4	16.7	12.5	13.5	9.3	10	9.3	10.7	14.1	13.9	17.5	16.6	18.1	10.3	14.3	12.7	17.3	16.2	15.3	15.1	15.8	12.1	14.3	15	10.9	10.7	11.8
ENSMUSG00000028470	Hint2	protein_coding	234.6	-0.1556	0.4988	0.1659	0.4593	0.4595	0.02505	0.6745	0.00069	-0.1599	0.6604	-0.006129	0.9855	7	6.3	7.2	6.7	5.7	6.1	6.1	5.3	4.3	3.9	4.2	3.3	6.1	7.4	5.3	5.3	5.2	5.9	6.6	6.4	7.6	6.5	7.2	6.5	6.4	6	7.6	4.5	6.4	5.6	4.9	5.4
ENSMUSG00000008206	Cers4	protein_coding	532.4	1.359	7.028e-16	1.122	5.224e-11	0.8432	7.604e-07	0.6744	0.0005274	1.242	1.805e-12	-0.7054	0.0002299	1	0.7	0.6	0.7	0.8	0.6	3.3	2.6	2.3	1.1	1.2	1	3.4	4.1	3.7	2	1.7	1.9	1.9	1.5	1.3	0.4	0.5	0.5	1.7	1.9	1.9	1.8	2	2.1	2.1	1.8
ENSMUSG00000033705	Stard9	protein_coding	429.8	0.5662	0.001876	-0.03952	0.8917	0.2045	0.4378	0.6744	0.0008787	0.0172	0.9787	0.3874	0.054	1.1	0.8	0.5	0.9	0.8	0.9	0.7	0.7	0.6	0.7	0.6	0.5	0.6	0.6	0.5	1.4	1.2	1.3	0.7	1	0.9	1.1	1.2	1	1	1	0.8	0.8	0.9	0.7	0.8	0.8
ENSMUSG00000018849	Wwc1	protein_coding	1060	1.035	3.608e-14	1.218	1.534e-19	0.3934	0.01282	0.6739	1.624e-05	0.645	2.244e-05	0.1856	0.3006	7.1	6	4.6	3.8	4.7	4.5	8.9	6.8	7.2	7.1	6.8	6.3	10.9	12.7	12.2	8.9	9	9.2	8.5	11.3	11.1	7	7.4	6.2	10.7	10.9	9.6	9.4	9.5	7.9	8.8	9.9
ENSMUSG00000028128	F3	protein_coding	119.6	-0.9236	0.002117	-0.4037	0.2385	0.01209	0.9844	0.6738	0.02934	0.2411	0.673	0.4693	0.1445	1.5	1.2	1.5	1	1.4	0.7	3.2	3.5	2.4	2.5	2.4	1.8	1.9	2.3	2.6	0.6	0.5	0.5	0.9	0.8	0.7	2	2.1	1.7	3.3	4.1	1.3	1.2	2.3	1.8	2.1	2.9
ENSMUSG00000044005	Gls2	protein_coding	618.7	1.014	3.686e-11	0.2055	0.2945	0.3909	0.03104	0.6738	0.0001246	0.3585	0.09519	-0.0516	0.8351	7.4	6.1	5.8	4.7	4	4.5	6.4	6	6.5	6.4	6.2	5.3	7.4	7	7.9	10.3	8	8.7	3.8	5.8	5.7	7.3	6	5.5	8.9	10.5	9	8.4	7.8	7.8	7.3	8.7
ENSMUSG00000040105	Plpp6	protein_coding	75.05	-0.3041	0.3796	0.4435	0.1538	1.005	0.0003092	0.6735	0.03532	0.2437	0.6548	-0.0882	0.8305	0.8	1	1.5	0.8	1	0.6	1.3	1.3	0.7	0.7	0.6	0.5	1.4	1.1	1.4	0.7	0.6	0.7	1	1.2	1.2	1.1	0.9	1	1	1	1.3	1.1	1.3	1	1.4	1.5
ENSMUSG00000049670	Morn4	protein_coding	201.7	0.5759	0.009106	0.3233	0.1883	0.3035	0.2828	0.6733	0.004446	0.06194	0.9156	-0.04543	0.8946	4.7	3.5	3.3	2.4	3.9	3.6	5.9	4	4.3	3.2	3.5	3.4	6.4	4.4	6.1	5.4	3.8	6	4	4.3	4.4	4.1	3.9	3.4	5.2	5.8	4.4	3.6	4.3	4.1	4.5	4
ENSMUSG00000070327	Rnf213	protein_coding	1931	-4.083	7.41e-91	-2.678	9.859e-41	-0.1238	0.7489	0.6732	0.008791	-0.2746	0.4633	0.5775	0.01312	11.1	8.4	5.6	4.7	4.9	5.6	2.3	2.1	1.6	2.5	2.3	1.6	4.5	5.6	4.6	0.3	0.3	0.2	0.9	0.6	0.7	12.6	14.3	10.9	3.6	3.4	8.2	6.6	5.9	2.2	2.1	1.7
ENSMUSG00000032788	Pdxk	protein_coding	1324	-0.03223	0.8719	-0.9941	4.596e-17	-0.1905	0.2722	0.673	9.427e-07	-0.3392	0.02668	0.5449	1.023e-05	17.3	14.2	12.3	10.5	9.9	9.2	7.2	6.2	6.2	5.9	5.7	5.2	5.8	6.1	6.3	10.2	8.9	9.8	4.6	5.2	4.9	23.7	21.6	19.4	8.9	9.1	13.8	10.4	10.9	4.9	4.8	5
ENSMUSG00000038539	Atf5	protein_coding	517.3	-0.04183	0.8904	0.03657	0.9063	0.2436	0.3357	0.673	0.001117	-0.03005	0.9572	-0.2887	0.1842	10.5	9.7	14	6.6	6.7	5.8	12.1	11.1	9.4	8.2	8.7	7.3	18.9	22.5	16.9	5.4	6	7.1	5.4	8	6.2	9.6	8.9	9	13.9	12.1	14.3	8.7	10.3	9	9.4	10.3
ENSMUSG00000025407	Gli1	protein_coding	225.2	-0.00951	0.9845	2.452	4.555e-27	-1.288	7.301e-08	0.6727	0.01495	-1.816	3.321e-13	-1.816	1.322e-14	2.5	2.2	2	0.7	1	0.9	1.6	1.4	1	3.4	2.6	1.8	0.7	0.6	0.5	0.8	1	0.9	5.1	5	5.1	0.7	0.7	0.5	4.3	4.3	0.7	0.6	0.5	1.3	0.9	0.9
ENSMUSG00000002504	Slc9a3r2	protein_coding	639.5	-0.2987	0.138	-0.7425	2.225e-05	-0.03873	0.9127	0.6719	0.0007208	-0.6952	0.0002728	-0.5188	0.005217	23.2	17.1	14.8	12.4	11.9	10.4	5.4	6.7	6.7	13.2	12.1	9.7	5.2	4.7	5.2	10.4	8.8	8.8	5.2	7.6	7.7	14.7	12.1	11.7	16.4	21.4	12	10.3	11.8	10.8	11.6	11.7
ENSMUSG00000017132	Cyth1	protein_coding	126.7	-0.3371	0.2271	-0.03941	0.9217	0.2343	0.5093	0.6716	0.01207	-0.1598	0.7537	0.01417	0.973	1.7	1.2	1.6	0.8	1.1	1.4	1.4	1.7	1.4	1	1.1	0.7	1.3	1.2	1.5	1.1	0.8	0.9	1	1.4	1	1.6	1.5	1.3	1.5	1.6	1.2	1.2	1.5	1.1	1.2	1.1
ENSMUSG00000028737	Aldh4a1	protein_coding	838.7	0.113	0.4559	0.6247	3.067e-08	0.4446	0.0004448	0.6712	1.707e-07	-0.03978	0.8991	-0.1522	0.2956	8.7	7.1	7.7	5.1	7.2	6.3	5.9	4.8	5.5	3.9	3.8	3.6	7	7.4	7.3	7	6.4	6.9	8.9	10.3	9.8	7.7	6.9	6.5	6.1	6	8.3	7.3	7.2	5	5.1	5.3
ENSMUSG00000037098	Rab11fip3	protein_coding	460.8	0.2939	0.192	-0.05839	0.8459	0.6395	0.002014	0.6704	0.002594	-0.04457	0.9358	-0.228	0.3478	3.3	2.8	2.7	2.1	2.4	2.2	3.5	2.4	2.7	1.7	1.9	1.5	3.3	4.2	3.4	3.3	2.3	2.7	1.6	2.5	2.4	2.6	2.7	2.2	2.4	3	2.9	2.6	3.1	2.6	2.5	2.9
ENSMUSG00000020937	Plcd3	protein_coding	315.2	0.3615	0.03357	1.318	8.317e-20	1.48	5.921e-24	0.6703	0.000169	0.3972	0.05007	-0.6383	0.0001044	3.3	3	4.3	3.2	3.2	2.7	2	2.1	1.7	2	1.7	1.9	3.1	2.5	2.9	4	3.6	4.1	7	8.3	7.4	2.6	2	1.9	3.2	2.7	4.7	4.5	4.3	5.6	4.8	5.1
ENSMUSG00000083111	Gm14421	unprocessed_pseudogene	233.5	0.6691	0.0002279	0.1936	0.3969	0.3497	0.1021	0.6702	0.0005283	0.2978	0.2733	0.2664	0.2041	6.1	5	4.1	3	3	4.2	3.2	2.7	2.2	3.9	4.2	4.5	1.6	1.9	1.8	4.8	5.7	6.1	3.1	4.6	4.3	6.3	6.3	6.3	7	6.5	6.8	5.9	6.7	5.6	5.1	5.4
ENSMUSG00000023191	P3h3	protein_coding	99.19	0.217	0.5144	0.7382	0.004432	0.09115	0.8513	0.6701	0.0161	-0.3608	0.4231	-0.2295	0.4961	0.9	0.7	0.8	0.7	0.5	0.9	1.4	1.3	1.3	1	0.7	0.8	1.7	2	1.6	0.8	0.6	1	1.4	1.1	1	0.8	0.6	0.6	1.2	1.4	0.5	0.6	0.6	0.8	1	0.9
ENSMUSG00000022377	Asap1	protein_coding	926.9	0.3415	0.04192	0.1594	0.4096	0.5778	0.0003597	0.669	0.0001157	0.1009	0.7641	0.00287	0.993	6.6	5.4	3.8	4	4.7	4.3	5	4.6	3.9	3.4	3.3	3	3.6	4.5	3.9	5.6	5.3	5.7	4.2	5.5	4.9	5.6	5.5	5	5	5.4	6.4	5.3	5.6	5.1	4.2	5.3
ENSMUSG00000090093	Gm14399	protein_coding	594.1	0.4086	0.01345	-0.05476	0.8199	0.8158	6.67e-08	0.6688	9.75e-05	0.4443	0.01611	0.03108	0.901	13.2	12.1	7.8	7	6.7	6.8	4.3	4.4	4.3	7.1	6.3	7.5	4	4.4	3.8	8.6	9.8	8.9	5.1	7.6	7.2	11.5	12.3	10.9	10.2	12.1	17	14.6	15	12	12.5	12.6
ENSMUSG00000059851	Kmt5c	protein_coding	1844	0.036	0.8599	0.3076	0.02545	0.2268	0.1702	0.6683	2.423e-06	-0.1114	0.673	-0.3508	0.01204	25.4	20	22.5	17.6	17.4	15.1	10.5	9.8	9.5	16.2	15	14.5	15.3	14.6	16.3	18.3	16.8	16.1	18	22.4	21.7	20.2	17.3	15.7	22.8	26	24.5	18	20.5	19.3	17.3	17
ENSMUSG00000052102	Gnpda1	protein_coding	2770	0.6581	1.584e-07	-0.09313	0.5938	0.07953	0.727	0.6679	2.909e-06	-0.1693	0.4529	0.336	0.01723	55.2	43.7	40	42.1	47.5	40.1	39.1	36.6	34.8	34.5	34.1	31.5	36.7	37.1	43.4	70.1	65.7	69.8	35.6	44	42	68.5	58.5	49.6	49.4	57.2	40.2	39.4	44.3	35.1	33.3	37.3
ENSMUSG00000030560	Ctsc	protein_coding	427.5	1.238	2.822e-09	-2.092	2.29e-21	1.588	7.57e-14	0.6678	0.01209	1.483	1.162e-12	0.7078	0.001621	3.4	2.4	1.6	2	1.8	1.2	2.6	2.8	2.3	0.6	0.8	0.7	3.2	3.6	4.9	4.4	3.9	3.9	0.4	0.3	0.4	4.3	4.4	4.1	1	1.4	6.8	7.5	7.7	2	2.1	2.7
ENSMUSG00000035642	Aamdc	protein_coding	165.4	0.1051	0.7347	0.001592	0.9993	0.5059	0.04378	0.6678	0.006402	0.3468	0.2865	0.4752	0.03889	2.4	2.1	1.2	1.5	1.8	1.6	1.3	0.8	0.9	1.1	1.2	0.9	0.8	0.7	0.8	2.1	1.5	1.7	1.3	1.6	2	2.8	2.9	2.8	1.8	1.7	2.3	2.6	2.7	1.7	1.4	1.6
ENSMUSG00000020658	Efr3b	protein_coding	273.2	0.5189	0.02732	1.4	9.145e-12	-0.08237	0.8449	0.6677	0.006362	-0.2398	0.5847	-0.0735	0.8318	0.7	0.6	0.4	0.5	0.7	0.6	1	0.8	1	0.9	0.9	0.8	2.3	2.7	2.8	0.7	0.9	1	1.4	1.9	1.6	0.7	0.5	0.5	1.2	1.5	0.7	0.4	0.5	0.7	0.8	0.9
ENSMUSG00000064367	mt-Nd5	protein_coding	34100	0.8893	0.001322	0.5419	0.06745	0.7343	0.0161	0.6673	0.04635	-0.04543	0.9567	0.3847	0.2436	1061.7	710.4	476.1	538.5	682.8	566.8	640.9	512.5	606.3	456.6	411.4	452	369.7	361.9	455.4	1160.1	1076.6	1172.3	656.4	1010.8	982.6	1123.3	1160	689.4	537.2	892.5	499.6	886.9	789.1	643	797.9	809.1
ENSMUSG00000029346	Srrd	protein_coding	255.2	0.5593	0.007693	0.4587	0.03407	0.2324	0.417	0.6672	0.002957	-0.03712	0.9506	0.3087	0.1887	7.2	5.7	7.1	3.8	4.4	5.4	4.2	5.4	5.8	5.6	5.2	4	3.4	3.5	5.2	7.3	6.6	6.5	6.3	6.4	6.3	9	8.8	7	7.4	8.5	8	6.2	5.5	5.3	5.7	6.5
ENSMUSG00000029026	Trp73	protein_coding	311.7	-1.25	3.766e-09	1.298	1.479e-10	0.6233	0.01049	0.6668	0.009077	-0.2682	0.4886	-0.5636	0.0171	2.5	1.8	3	2.2	2.2	1.8	1.3	1.2	1.4	1.3	1	1.3	3.5	3.4	3.3	0.7	0.8	1	7.1	4.1	4.5	1.7	1.8	1.4	1.7	2.2	2.3	1.9	1.8	1.7	2.1	1.8
ENSMUSG00000045482	Trrap	protein_coding	4100	0.1968	0.1282	0.04828	0.7724	0.2063	0.1501	0.6666	6.257e-08	-0.05595	0.8358	-0.03464	0.8438	10.4	8.3	7.3	6.2	6.9	6.7	7	6.1	5.5	7.4	6.9	6.4	6.3	6.8	6.5	7.8	7.4	7.3	6.8	6.7	6.9	8.8	9	7.6	11.3	10.7	9.3	7.8	8	7.5	8	8.4
ENSMUSG00000043987	Cep164	protein_coding	1233	0.1945	0.1837	0.04806	0.7985	0.4249	0.001699	0.6665	1.312e-06	0.09249	0.7323	-0.05566	0.7679	5.7	4.1	4.7	4.5	4.9	4.9	5.5	4.3	3.9	3.6	3.4	3.2	4.9	5.6	5	5.6	4.9	5.8	5	5.1	4.7	5.2	4.6	4.2	5.2	5.5	5.3	5	5.2	4.7	4.4	4.6
ENSMUSG00000021591	Glrx	protein_coding	390.1	-0.1564	0.4703	-2.268	2.646e-43	-0.2052	0.4445	0.6664	0.0007723	0.04938	0.9143	0.3765	0.04356	5.1	4.6	2.6	3.6	4.1	4.6	1.9	2	1.8	1.5	1.5	1.3	0.4	0.5	0.5	4	3.6	3.5	0.8	0.9	0.8	6.1	5.2	5.3	2.1	2.5	4.4	4.4	4.4	1.1	1.2	1.5
ENSMUSG00000039201	Tbc1d25	protein_coding	510.7	-0.03265	0.8821	0.03884	0.8565	0.1493	0.4713	0.6664	8.465e-06	-0.255	0.2069	-0.09134	0.6279	11.2	9.2	9.2	7	8	7.8	5.2	4.9	5.2	5.7	5.5	4.8	2.9	3.3	3.4	7.8	7.5	6.9	7.1	7.9	8.4	10.5	9.7	7.7	8	9	9.4	7.5	8.1	6.3	6.2	5.3
ENSMUSG00000031822	Gse1	protein_coding	1350	-0.02385	0.8953	0.7192	1.021e-11	0.2138	0.1197	0.6658	1.88e-08	-0.5575	2.041e-06	-0.8525	1.465e-15	6.3	5	5.7	4.3	4.6	3.8	3.7	3.6	3.5	5.2	4.7	4.5	6.6	6.8	7.4	4.1	4.3	4.1	6.9	7.2	6.8	3.5	3.1	2.8	7.4	7.9	4.5	3.6	3.5	5.6	5.3	5.8
ENSMUSG00000025140	Pycr1	protein_coding	813.6	-0.2759	0.09509	-0.09997	0.6192	0.06146	0.8283	0.6658	3.729e-05	-0.4138	0.02207	-0.06401	0.7682	11	8.8	7.9	6.9	8.1	6.6	7.7	6.2	7.4	7	6.6	6.6	12.1	12.9	12.5	6.5	5.1	6.3	5.4	7.3	7.4	9.8	8.9	8	10.9	10.7	6.6	6.8	7.5	6.7	6.6	7.9
ENSMUSG00000032491	Nradd	protein_coding	216.3	0.8624	1.778e-06	1.073	1.085e-09	0.2329	0.3572	0.6653	0.0008066	0.02339	0.9695	-0.6202	0.001214	6	4.2	3.5	3.8	2.8	3.1	5.1	3.8	4.8	4	3.6	3.3	4.3	5.1	4.5	5.6	6.4	5.4	5.8	7	7.4	3.6	2.8	2.8	6.1	5.6	4.9	4.7	4.9	4.3	4.5	4.1
ENSMUSG00000093594	Gm20707	lincRNA	200.2	-0.0008738	0.9989	0.1668	0.4289	0.04628	0.8974	0.665	0.0003126	-0.4531	0.03094	-0.3083	0.1008	4.9	4	3.5	2.9	3.4	3.2	2.8	2.5	2	2.6	2.2	1.8	3	2.8	3.1	3	2.9	3.8	3.4	3.6	3.7	3.5	3.1	3.6	3.6	3.5	3.3	2.9	3.2	2.2	2.1	2.6
ENSMUSG00000040511	Pvr	protein_coding	619.1	-1.049	7.307e-14	-1.375	1.139e-22	0.1381	0.5514	0.6649	4.796e-05	-0.4126	0.0214	0.1558	0.4029	7.4	6.2	5	5.1	4.9	4.4	3.6	2.9	2.7	3.1	3.3	2.7	2.1	2.3	2.2	2.5	2.1	2.3	1.4	2.1	1.9	7.2	7.2	6.7	4.5	5.2	4.7	4.7	4.8	3.2	3.2	3.6
ENSMUSG00000036402	Gng12	protein_coding	186.5	0.3167	0.1378	-0.2473	0.286	0.7351	4.999e-05	0.6649	0.0008123	0.3782	0.1607	0.08731	0.7522	1.3	1.3	0.8	1.2	1.2	1.1	2.8	2.6	2.1	1.2	1.4	1.1	1.5	2.1	1.6	1.3	1.5	1.4	1	1	0.8	1.2	1.4	1.1	1.8	2.2	1.4	1.4	1.9	2.1	1.9	2.2
ENSMUSG00000025481	Urah	protein_coding	121.8	0.849	3.745e-05	1.42	2.255e-13	0.9283	4.164e-06	0.6648	0.003578	1.175	4.341e-06	1.026	2.37e-05	1.2	1.1	0.3	2.4	2.9	1.7	2.4	2.6	2.5	2.4	2.1	1.9	6	5.8	5.9	4.2	4.7	3.7	7.2	6	5.8	2.4	2.1	2	3.3	3.6	2.4	2.4	2.4	4	4.3	4.2
ENSMUSG00000045348	Nyap1	protein_coding	252.6	0.182	0.5339	-0.1114	0.7278	0.2133	0.5227	0.6646	0.008568	-0.1659	0.7179	-0.2917	0.272	2.2	1.8	3.6	1.4	1.5	1.4	1.5	1.8	1.6	1.4	1.4	1.4	2.4	3.1	2.9	1.7	1.5	1.6	1	1.5	1.4	2.4	1.8	1.7	1.9	2.6	2.5	2	2	1.5	1.8	1.6
ENSMUSG00000073406	H2-Bl	polymorphic_pseudogene	145.6	-1.361	1.075e-08	-0.3138	0.2734	1.887	9.926e-18	0.6644	0.01898	1.015	9.568e-05	0.2893	0.3453	3.1	1.8	2	2.6	3.1	3.6	4.6	3.7	2.9	2.1	1.9	1.4	4	4.8	5.1	1.2	1.3	1.1	3	2.6	1.9	3.2	3.3	2.2	2.8	3	5.1	4.2	5.3	6.9	6.6	7.2
ENSMUSG00000057554	Lgals8	protein_coding	172.1	-0.2862	0.2556	-0.05829	0.8605	0.4284	0.1298	0.6644	0.009929	-0.2317	0.5741	-0.05244	0.8771	2.5	2.3	1.4	2.9	2.1	2.1	3.2	3.3	1.9	0.9	1	0.8	1	1	1	1.7	2	1.9	2.1	2.5	2.1	2	2.4	1.9	1.7	1.2	1.6	1.9	1.9	1.4	1.2	1.1
ENSMUSG00000024856	Cdk2ap2	protein_coding	447.4	-0.1919	0.2752	0.08605	0.674	0.4106	0.01213	0.6643	3.339e-05	-0.1393	0.6354	-0.1699	0.3552	14.9	11.8	13	11.3	11.6	10.6	7.7	6.3	6.5	8.8	8.7	7.2	8	8.3	8.8	9.3	10.7	9.1	11.8	12.8	11	14.1	10.9	10.3	12.8	13.6	12.4	11.4	12.3	12.9	9.8	10.4
ENSMUSG00000069631	Strada	protein_coding	955.4	0.07828	0.6629	0.2929	0.0318	0.09939	0.6266	0.6643	9.264e-07	-0.01176	0.979	0.05965	0.7476	8.6	6.9	7.4	5	6.2	5.3	4.5	4.3	4.9	6.6	6.5	6.4	4.5	4.7	4.7	6.1	6	5.4	6.1	7.5	6.7	9.1	7.8	6.9	9.8	11	8.1	6.9	7.7	6.4	6.6	8
ENSMUSG00000033960	9430020K01Rik	protein_coding	392.1	0.3563	0.1135	0.1181	0.673	0.2896	0.2807	0.6639	0.003584	-0.2873	0.3856	-0.2044	0.4261	3.4	2.3	1.7	1.8	2	1.9	3.4	2.9	2.2	2	2	1.4	2.3	2	2.4	2.2	2.5	2.6	1.7	2.4	2.1	2.4	2.1	2	2.7	3.1	2.1	2.1	2	2.1	2.1	2.5
ENSMUSG00000053560	Ier2	protein_coding	1081	0.1147	0.4694	-0.03727	0.8446	-0.04055	0.8677	0.6638	3.708e-07	-0.2504	0.1492	-0.5339	1.594e-05	33	24.2	34.7	22.7	25.9	24.6	33	32.9	30.2	27.2	27.3	26.6	27	31	26.2	28.5	23.6	27.6	24.1	23.4	24	23.4	18.5	20.5	41.3	44.9	26	24.1	26.2	26.1	25.4	27.3
ENSMUSG00000027777	Schip1	protein_coding	151.8	-0.5503	0.0702	1.168	8.957e-06	-0.06397	0.9071	0.6636	0.03616	-0.7574	0.02083	-0.8681	0.001881	2.7	1.9	0.7	0.9	0.9	1	0.4	0.3	0.3	1.4	1.3	1.1	0.7	0.5	0.5	0.6	0.7	0.7	2.1	2.3	2.2	1.1	1	0.8	1.9	2.2	0.8	1.2	1.1	1.2	1.2	1.2
ENSMUSG00000026791	Slc2a8	protein_coding	390.8	0.4663	0.01396	0.8648	6.188e-07	0.6238	0.0009242	0.6634	0.001033	0.1334	0.7283	-0.157	0.5146	5.3	3.7	5.1	3.9	4.5	3.5	2.2	2.4	2.1	4.2	3.6	2.8	4.1	5	4.1	5.3	5.5	5.8	6.9	7.3	7.8	5.1	3.9	3.5	5	6.4	5.8	4.6	5	5.5	5.4	5.7
ENSMUSG00000029463	Fam216a	protein_coding	752.2	0.07377	0.7124	0.1705	0.3063	0.4852	0.0009909	0.6631	1.38e-05	0.2557	0.2191	-0.1023	0.5962	21.6	16.2	20	20.9	22.4	20.2	27.2	22.1	19.5	14.4	14.7	14.6	22.7	22.9	23.6	23.1	20.5	23.3	21	25.4	25.3	19.1	18.5	15.9	21.2	25.2	26.4	22	20.7	18.6	21.5	21.5
ENSMUSG00000032812	Arap1	protein_coding	575.2	-0.2913	0.1521	0.2895	0.1488	0.1842	0.4878	0.663	0.0009861	-0.005708	0.9941	0.1064	0.6756	3	2.3	1.7	2.9	2.4	2.6	3.8	3.1	3.4	2.2	1.9	2	3	2.9	3	2.3	2.1	2.1	3.9	3.2	2.6	2.9	2.5	2.4	3.3	3.2	3.1	1.9	2.2	2.2	2.1	2.7
ENSMUSG00000040007	Bahd1	protein_coding	331.9	-1.741	2.734e-28	-1.256	3.585e-15	-0.2764	0.2594	0.6628	0.0006724	-0.4569	0.02997	-0.2931	0.1312	4	3.4	4.4	3.7	4.4	3.9	1	0.9	1.2	1.7	1.5	1.2	6.6	8	7.6	1.2	1.1	1.2	1.6	1.6	1.8	3.6	3	2.9	2.1	2.6	3.5	2.4	2.7	1.1	1	1.4
ENSMUSG00000061533	Cep128	protein_coding	482	0.7371	0.0002618	0.1827	0.4803	0.4434	0.06303	0.6628	0.004311	0.01484	0.9827	0.2161	0.3983	2	1.4	0.8	0.9	1.2	1	1.3	1	1.2	0.9	1	0.9	1.1	1.5	1	1.8	1.5	1.9	1.1	1.2	1.3	1.7	1.9	1.5	1.5	1.5	1.3	1.5	1.6	1.3	1.2	1.4
ENSMUSG00000028969	Cdk5	protein_coding	392.8	0.3063	0.1559	0.1669	0.4933	0.5605	0.007291	0.6627	0.002196	0.09647	0.8252	0.08453	0.7569	10.1	7.3	8.3	5.9	6.2	5.2	6.4	6.5	6.9	4.9	3.7	3.2	7.6	8	8.1	7.7	6.6	7.2	6.4	7.1	6	11.4	8.9	7	6.4	6.2	9.6	8.2	9.8	5.3	5	7.3
ENSMUSG00000033763	Mtss1l	protein_coding	301.2	0.4473	0.02341	-0.2572	0.2465	0.7134	0.0005789	0.6622	0.003147	0.0005968	1	-0.2276	0.3236	3.3	2.5	2.9	2.3	2.3	2.3	2.9	3.1	2.7	1.1	0.9	0.6	1.4	1.8	1.5	3	3	3.3	1.7	1.8	2.2	3	2.3	2.2	1.3	1.5	3.3	2.6	2.9	1.4	1.4	1.5
ENSMUSG00000035505	Cox18	protein_coding	591.2	0.1938	0.2565	0.5627	6.953e-05	0.6654	2.134e-06	0.6618	1.777e-05	0.3934	0.02452	-0.1169	0.5443	7.7	8	9.2	6.9	7	6.4	6.8	6.4	6	7.1	6.3	6.4	7.6	8.3	9.1	8.6	7.3	7.3	10.1	10.6	9.4	8.4	7.6	6.6	9.1	12	13	9.8	9.9	10.7	9.6	11.4
ENSMUSG00000031171	Ftsj1	protein_coding	746.6	0.3023	0.06466	0.3477	0.0285	0.2519	0.1771	0.6616	3.883e-05	-0.2051	0.4079	-0.1831	0.3169	9.4	6.1	6.6	4.7	4.9	4.4	5	4.3	4.1	6.4	5.8	6.3	3.1	3.7	3.6	6.3	5.7	5.4	5.8	5.4	6.7	7.4	6.3	5.9	9	10.7	6.9	5.9	6.5	7.4	7	7.7
ENSMUSG00000007039	Ddah2	protein_coding	1065	0.4195	0.00381	-0.0142	0.9557	0.7194	4.162e-07	0.6614	3.014e-05	0.09586	0.7564	0.1798	0.3066	26.6	21.4	19.7	25.6	24.3	21.3	41.2	30.8	30.5	11.8	12.9	10.6	41.8	50.7	47.4	33.8	29.9	31.4	20.3	25.2	24.8	29.4	24.3	23.9	17.9	19.6	23.6	24.5	25	20.6	19.6	18.4
ENSMUSG00000022602	Arc	protein_coding	483.9	-0.3143	0.07943	1.011	1.209e-11	0.2593	0.167	0.6611	4.946e-05	-0.3157	0.172	-3.001	1.341e-68	5.4	3.8	5.1	3.7	3.9	3.3	3.6	3.3	3.7	9.2	8.7	9.3	9.1	9.3	9.6	3.1	2.9	2.8	8.7	6.5	6.9	0.5	0.7	0.5	13.9	15	4.6	3.2	3.7	10.4	10.2	12
ENSMUSG00000053510	Nrd1	protein_coding	1864	0.2609	0.09651	0.5126	0.0002428	0.0901	0.7068	0.66	1.947e-05	-0.01956	0.9652	-0.03748	0.8652	11.7	9.7	7.2	6.7	8.8	8.2	10.6	9.5	9.7	8.9	9.2	9.8	10.8	12.1	12.3	10.1	8.9	9.6	9.8	12.5	11.8	10	9.5	8.7	14.2	15.4	9.6	9	10	9.3	9.1	11.3
ENSMUSG00000020623	Map2k6	protein_coding	273.3	-1.529	1.948e-14	-1.931	1.098e-20	0.8311	0.0001191	0.6599	0.006194	-0.09288	0.8396	0.5047	0.01426	6.8	5.6	4.5	2.5	2.6	2	1.6	1.5	1.4	1.1	1.3	1	4.2	3.9	4.4	1	0.7	0.7	0.8	0.3	0.5	8.2	8.5	7.7	2	1.7	5.4	5.4	5.2	2.4	1.6	2.1
ENSMUSG00000022272	Myo10	protein_coding	13200	-0.07677	0.6853	-0.07869	0.6697	0.1468	0.4508	0.6599	7.513e-06	0.05771	0.8583	0.2901	0.05015	76.6	56.9	52	38.9	46	40.7	35.8	29.3	32.3	43	44	42.3	41.7	51.8	46.8	41.3	37.2	40.5	34.6	43	41.4	78.6	79.3	69.6	67.3	69.8	63.3	60.4	69.6	43.7	45.1	54.5
ENSMUSG00000029009	Mthfr	protein_coding	1334	0.1924	0.179	-0.2424	0.07702	0.2075	0.192	0.6597	7.187e-07	-0.2474	0.1535	0.04441	0.8109	11.4	8.1	8.5	5.9	6.2	6.2	5.9	5.2	6.2	6.5	5.9	5.8	4.7	5	4.6	7.3	6.4	7.3	5.1	5.2	5.2	11	9	9.1	9.6	9.8	8.7	7	8.1	7.1	6.6	7.4
ENSMUSG00000028465	Tln1	protein_coding	7756	0.2291	0.1033	0.4222	0.0008128	0.2641	0.07858	0.6597	1.599e-06	0.1495	0.5018	0.01356	0.9505	39	29.7	28.4	21.9	23.8	19.9	28.8	26	24.1	32.3	31.1	26.4	22.8	28	24.9	26.5	25.2	25.4	26.2	31.8	30.2	35.3	33.8	29.1	46.4	48.7	39	34.8	34.3	34.1	36.6	37.2
ENSMUSG00000040364	Sec1	protein_coding	55.67	-1.183	0.0001137	-0.7688	0.01705	-0.6929	0.04328	0.6592	0.04826	-0.7079	0.08784	-0.1824	0.6611	1.1	1.1	0.9	0.7	1.1	1.2	0.8	0.6	0.8	1.5	1.1	1.4	0.4	0.4	0.3	0.5	0.4	0.3	0.8	0.5	0.5	1.1	0.9	0.8	1.8	2.5	0.6	0.6	0.7	0.7	0.7	1.1
ENSMUSG00000032571	Pik3r4	protein_coding	1735	0.3188	0.01033	0.06943	0.6752	0.077	0.706	0.6592	2.702e-07	-0.08748	0.7289	0.04403	0.806	8.9	8	6.3	6.5	7.3	6.3	5.9	5.4	5.4	6.2	5.8	5.9	4.4	5.3	5	8.8	7.8	8.6	6.3	7.8	7.1	9.2	7.9	7.1	9.2	9.7	7.7	7.1	7.3	6.5	6.2	6.1
ENSMUSG00000034105	Tldc1	protein_coding	290.8	0.246	0.1715	0.1592	0.4186	0.07734	0.7976	0.6581	0.0001356	0.1486	0.6497	0.3039	0.09362	2.9	2	2.2	2.4	2.6	2.8	3.7	3.1	3.1	2.1	1.8	1.6	3	3.4	3.5	3.2	2.9	3.3	2.9	3	2.9	3.1	3	2.8	2.8	3.1	3.2	2.5	2.4	1.9	1.8	2.3
ENSMUSG00000030717	Nupr1	protein_coding	625.5	0.4674	0.04371	-0.6701	0.002497	0.749	0.0006169	0.6577	0.007204	0.4987	0.06728	1.005	1.167e-06	13.4	9.9	7.5	5.5	6.3	4.4	3	2.3	2.9	7.3	7.8	9.8	5.7	6.1	7.1	8.2	6.8	7.5	2.5	4.1	3.4	22.8	20.2	20.7	14.1	12.5	11	15.1	18.2	13.4	13.1	16
ENSMUSG00000041245	Wnk3	protein_coding	1889	1.401	1.439e-24	1.918	5.86e-46	0.1632	0.4433	0.6576	5.156e-05	0.4738	0.005532	0.1326	0.4981	6	4.9	3.4	3.1	3.3	3.3	4.8	4.6	4	7.7	7.2	7	4.1	5.8	5.1	8.4	8.6	9	11	12.7	13.6	5.4	5.4	5.1	10.9	12.4	6.2	6.7	7.2	7.6	8.2	8.8
ENSMUSG00000028039	Efna3	protein_coding	206.2	-1.252	2.862e-11	-0.4286	0.04136	0.2981	0.3228	0.6573	0.006883	-0.1452	0.7268	-1.017	1.763e-07	5.2	4.9	5	5	5.8	3.9	4.2	3.7	3	1.5	1.3	1.2	3.9	4.3	5.1	2.1	2.2	1.6	3.7	3.9	3.3	2.8	2.3	2.2	2	2.2	5.9	3.7	4.2	1.6	1.8	1.5
ENSMUSG00000029602	Rasal1	protein_coding	102.3	0.7432	0.002725	1.381	1.244e-09	0.2701	0.3938	0.6571	0.008195	-0.17	0.7432	0.1071	0.7519	0.9	0.7	1.1	0.6	0.6	0.6	0.7	1	1.2	0.9	0.9	1	2.2	2.2	1.9	1.3	0.9	0.9	1.5	1.8	1.6	1	1	0.9	1.3	1.6	0.6	0.8	0.9	1.3	0.9	1.1
ENSMUSG00000028961	Pgd	protein_coding	2592	0.8996	1.459e-10	0.5264	0.0003563	0.2722	0.1441	0.6567	7.709e-05	0.2703	0.2101	0.2672	0.1167	21.7	16.4	14	11.1	14.7	14.1	11	8.4	9.8	9.8	9.6	9	7.2	8.8	8.9	24.4	24.6	26.4	17.7	20.8	19.5	22.2	21.5	19.5	14.1	15.9	21.7	20.2	21.5	9.7	11.6	13.1
ENSMUSG00000024963	Dnajc4	protein_coding	196.7	0.5432	0.003155	0.3341	0.09661	0.3138	0.167	0.6567	0.0007956	-0.1419	0.7112	0.06752	0.7999	8.4	7.5	7.2	6.3	6.1	6.3	6	4.2	3.8	6.4	5.2	5.6	5.5	6.7	5.8	9.2	8.6	9.8	7	8.9	7.9	8.1	7.1	9.1	8.6	9.7	5.2	7.6	7.8	7.4	6.3	7.7
ENSMUSG00000006456	Rbm14	protein_coding	1984	0.2339	0.1507	0.178	0.2958	0.1073	0.6463	0.6566	3.351e-05	-0.1748	0.4849	-0.2413	0.1465	30.4	23.9	25.5	17.2	19.1	18.8	15.9	14.7	14.3	17	15.1	14.3	11.5	14	12.9	21.8	20.9	22.1	18.9	21.7	21.8	25.8	21.8	19.9	23	26.2	29.1	19.7	22.1	14.3	17.7	18.3
ENSMUSG00000032346	Ooep	protein_coding	1462	0.857	9.387e-09	1.215	3.725e-17	0.8308	3.21e-08	0.6566	0.0001453	0.7292	6.163e-06	0.1194	0.5723	23.2	20.8	20.1	18.1	19.4	16.7	5.9	6.8	6.8	22.8	25.5	29.2	2.5	2.7	3	33.4	32	33.5	28.4	49.8	49.2	23.3	23.2	23.5	42	40.2	32.3	39.2	35.9	47.4	45.1	46.3
ENSMUSG00000037685	Atp8a1	protein_coding	608.9	-0.1986	0.3422	0.1629	0.4474	0.9164	2.9e-08	0.6563	0.0006367	0.2446	0.3911	-0.2923	0.1494	1.9	1.5	1.1	1.7	1.9	1.7	1.1	1.2	1.1	1.6	1.4	1.2	0.9	1.2	1	1.5	1.6	1.5	1.5	2.4	2.1	1.3	1.2	1.2	2	2.5	1.9	1.8	1.7	2.7	3	2.4
ENSMUSG00000049600	Zbtb45	protein_coding	571.6	0.1201	0.6265	0.5474	0.002667	0.1965	0.4417	0.6562	0.0009375	-0.223	0.4699	-0.4929	0.008981	7.8	6	8.2	3.5	4.4	3.8	3.5	2.9	2.1	6.5	5.9	5.1	1.7	1.9	2.3	4.3	4	4.5	5.3	6.1	5.9	5.6	5.3	4.5	9.1	9.5	7.8	4.9	6.1	7	6.5	6.6
ENSMUSG00000010609	Psen2	protein_coding	136.2	0.2016	0.5022	-0.135	0.6791	0.1588	0.6967	0.6561	0.01601	0.05785	0.9318	0.4388	0.1005	1.3	1.1	0.6	1.4	1.1	1.1	1.5	1.5	1.5	1	0.7	0.6	1.5	1.7	1.8	1.6	1.4	1.1	1.2	1.1	1	1.9	1.5	1.1	1.3	1.2	1.3	1	1.1	0.8	0.8	1.1
ENSMUSG00000021497	Txndc15	protein_coding	425.4	0.4689	0.0008657	0.3091	0.04048	0.5313	0.0001706	0.656	7.575e-06	0.2422	0.2234	0.5807	1.043e-05	14.2	13	10.5	6.8	8.2	8.1	8.1	9.4	8.4	7.8	7.8	5.8	6	7.1	6.2	10.3	11.1	11	9.5	10.1	9.5	21.1	18.5	18.4	11.6	11.2	17.3	14.3	14.5	10.9	9.4	10.9
ENSMUSG00000001995	Sipa1l2	protein_coding	2207	0.9482	2.887e-12	0.2781	0.07879	0.7987	1.447e-08	0.6557	4.729e-05	0.5706	0.0002482	0.7572	7.462e-08	9.2	6.7	7.8	7.5	7.5	6.8	5.6	4.6	4.6	5.2	4.9	4.8	7.3	7.8	8.2	14.7	13.3	14.4	6.8	10.2	9.4	14.5	13.3	12.4	7.4	8.3	13.8	10.5	11.1	8.5	8	9.6
ENSMUSG00000028637	Ccdc30	protein_coding	141.5	-0.1358	0.6652	-0.08579	0.7971	0.3392	0.255	0.6551	0.01053	0.004421	0.9964	-0.06721	0.8435	1.3	1.1	0.8	0.7	1	1	0.3	0.4	0.4	0.5	0.7	0.9	0.4	0.3	0.4	1	0.8	0.8	0.7	0.9	0.9	1	1.2	1	1	1.2	1	1.1	1.2	0.9	1	0.8
ENSMUSG00000024764	Naa40	protein_coding	2467	0.1426	0.2576	0.08185	0.5596	0.1791	0.192	0.655	7.83e-09	-0.02141	0.9441	0.1279	0.3301	42	34.4	40.1	29.1	28.6	27.2	21.7	19.4	20.1	23.7	20	21.7	11.9	13.1	12.8	31.6	30.5	31.6	29.3	30.6	30	47.1	42.7	37.3	34.8	34.1	44.3	35.1	35.5	25.8	23.5	24.8
ENSMUSG00000055407	Map6	protein_coding	400.8	0.9172	5.061e-07	2.449	7.938e-48	1.757	1.588e-26	0.655	0.001504	0.6497	0.00128	0.04401	0.879	1.6	1.3	0.8	0.7	0.9	0.6	0.6	0.4	0.4	0.9	0.8	0.8	2.4	2.3	2.4	1.3	1.3	1.6	3.6	4.2	4.5	1.5	1.2	1.3	1.3	1.3	2.2	2.1	1.8	2.9	2.8	2.7
ENSMUSG00000041936	Agrn	protein_coding	7388	0.2418	0.1493	0.2733	0.09122	0.4942	0.001523	0.6548	7.211e-05	0.002858	0.9965	-0.5458	0.0002791	46.8	36.2	37.2	27.2	28	25.1	25.2	23.3	19	27.8	25.5	19.3	23.2	26.5	22.5	32.5	30.9	31.7	28.9	34.8	33.4	31	26.5	24.6	38.1	38.7	47.7	34.8	38.1	35.2	31.5	36
ENSMUSG00000002983	Relb	protein_coding	408.6	-0.4854	0.01857	-1.126	1.856e-09	0.00592	0.9918	0.6546	0.005498	-0.3714	0.1849	-0.7687	0.000102	8.9	6.2	8	6.5	6.4	6.1	4.7	4.2	3.9	2.1	1.7	1.2	2	2.6	1.9	4.4	4.5	4.5	2.9	2.8	2.9	5.3	4.3	3.9	2.5	2.9	7.5	5.5	4.9	1.5	1.4	2.2
ENSMUSG00000034055	Phka1	protein_coding	417.8	0.1689	0.4927	-1.102	3.402e-09	0.6286	0.001561	0.6545	0.002276	0.1797	0.6312	-0.07055	0.8034	3.9	2.9	1.8	2.1	2.4	2.1	3.2	2.7	2.6	2.5	2.2	1.6	2.2	2.4	2.2	2.5	2.6	2.5	0.8	1.2	1	2.9	2.7	2.9	3.1	3.6	3.4	3.2	3.5	3	3.3	3.7
ENSMUSG00000054662	Ano9	protein_coding	501.2	0.596	0.0002679	0.716	6.674e-06	0.4762	0.006169	0.6542	0.0002232	0.2106	0.4464	-0.1978	0.3212	5.8	4.5	4	2.6	3.4	2.9	3.3	3.4	2.9	3.8	3.8	2.9	4.8	4.7	4.7	5.1	4.5	4.1	3.9	5.5	5.4	4.6	4.3	3.7	5.6	5.5	5.9	5.1	5.8	5	4.8	4.8
ENSMUSG00000054716	Zfp771	protein_coding	351.9	0.2763	0.3258	0.2144	0.4655	-0.285	0.3808	0.6539	0.01492	-0.5316	0.0752	-0.4702	0.06502	11.5	6.9	15.7	4.4	6.2	5.5	5.9	5.3	3.9	7.4	5.9	5.5	3.6	4.2	4.4	6.6	6.3	6.9	5.3	6.5	7.1	9.8	7.1	6.9	9.6	10.5	9.1	7.2	6.7	5.4	4.5	5.4
ENSMUSG00000054199	Gon4l	protein_coding	3429	0.4082	5.18e-05	0.5556	9.69e-09	0.1405	0.308	0.6538	1.248e-09	0.061	0.7864	0.2815	0.009469	17.2	13.8	14.4	10.6	12	11	12.6	12.1	11.3	14.7	13.2	13.7	10.6	12.8	11.2	14.4	15.2	15.1	15.1	17.7	16.7	19.4	18.6	17.4	21.8	22	17.9	14.5	15.2	14.9	15.5	15.6
ENSMUSG00000071176	Arhgef10	protein_coding	395.3	0.5648	0.002242	1.254	7.108e-14	0.2984	0.1525	0.6537	0.0003958	-0.3929	0.08704	-0.4586	0.01234	1.8	1.6	1.7	0.7	0.8	0.7	1.8	1.5	1.7	1.9	1.4	1.6	2.7	3.3	3.1	1.2	1.1	1	1.4	1.8	2.1	1.3	1.3	1.1	2.6	2.5	1.7	1.1	1.1	2	2	1.9
ENSMUSG00000074218	Cox7a1	protein_coding	148.7	-0.1359	0.7244	-0.6192	0.03041	0.7867	0.008462	0.6537	0.04686	0.4522	0.2745	0.624	0.03511	11.9	13.3	7.9	12.7	13.4	17	7.2	4.2	3.4	6.3	7.9	5.6	3.4	3.4	2.9	11.8	13.1	14.2	13.9	6.7	6.8	17.3	18.2	17.9	11.5	9.9	17.7	12.2	17.6	13.1	12.5	9.7
ENSMUSG00000028756	Pink1	protein_coding	341.7	-0.06601	0.8324	0.4952	0.02041	0.4533	0.06051	0.6532	0.005553	0.1872	0.6567	0.3673	0.1244	4.1	3.2	5.4	5	5.1	5.1	5.2	6.4	4.1	4.6	3.8	2.5	3.9	3.9	4.1	5	4.5	5	6.5	7.6	7.4	5.6	5.4	4.8	5.3	6.2	6	4.1	4	5.3	5	4.7
ENSMUSG00000018861	Fdxr	protein_coding	293.6	0.185	0.3803	0.5711	0.0007884	0.4699	0.01114	0.6529	0.0004056	-0.01214	0.9831	-0.03781	0.8882	4.8	3.9	3.9	4.2	3.3	2.9	4.3	3.4	3.1	3.6	3.1	2.8	4	3.5	3.7	4.3	3.5	3.9	5.4	5.5	4.4	4.5	4.1	3.8	4.6	5.4	4.7	3.9	4.1	4	4.3	4.9
ENSMUSG00000007817	Zmiz1	protein_coding	718.4	0.8011	5.849e-06	0.8393	1.57e-06	0.1394	0.6218	0.6524	0.0009861	-0.4179	0.06561	-0.1484	0.5225	3.7	2.9	3.3	1.4	1	0.9	1.7	1.4	1.3	2.3	2.2	2.3	1.4	1.4	1.5	2	1.8	2	1.4	2.3	2.3	3.2	2.9	2.7	3.5	3.7	3	2.2	2.2	2.6	2.4	2.5
[truncated: 2,197 more rows]

## Sheet: DOWN Etv5-KO N16h 
ensemblids	names	biotype	mean	log2FC [ER-dKO.CH-p5/Control.2i-p5]	padj [ER-dKO.CH-p5/Control.2i-p5]	log2FC [ETR-tKO.N-p5/Control.2i-p5]	padj [ETR-tKO.N-p5/Control.2i-p5]	log2FC [RbpJ-KO.N-16h/Control.N-16h]	padj [RbpJ-KO.N-16h/Control.N-16h]	log2FC [Etv5-KO.N-16h/Control.N-16h]	padj [Etv5-KO.N-16h/Control.N-16h]	log2FC [RbpJ-KO.2i/Control.2i]	padj [RbpJ-KO.2i/Control.2i]	log2FC [Etv5-KO.2i/Control.2i]	padj [Etv5-KO.2i/Control.2i]	Control.2i.31	Control.2i.32	Control.2i.33	Control.2i-p5.1	Control.2i-p5.2	Control.2i-p5.3	Control.CH-p2.4	Control.CH-p2.5	Control.CH-p2.6	Control.N-16h.22	Control.N-16h.23	Control.N-16h.24	Control.N-72h.7	Control.N-72h.8	Control.N-72h.9	ER-dKO.CH-p5.10	ER-dKO.CH-p5.11	ER-dKO.CH-p5.12	ETR-tKO.N-p5.13	ETR-tKO.N-p5.14	ETR-tKO.N-p5.15	Etv5-KO.2i.25	Etv5-KO.2i.26	Etv5-KO.2i.27	Etv5-KO.N-16h.17	Etv5-KO.N-16h.18	RbpJ-KO.2i.28	RbpJ-KO.2i.29	RbpJ-KO.2i.30	RbpJ-KO.N-16h.19	RbpJ-KO.N-16h.20	RbpJ-KO.N-16h.21
[truncated: 347 more rows]

[truncated: 3 more sheets: UP Etv5-KO 2i , DOWN Etv5-KO 2i, Etv5, Tcf3, Rbpj targets ]
