# Supplementary material for: Complementary Activity of ETV5, RBPJ, and TCF3 Drives Formative Transition from Naive Pluripotency
Source: Cell Stem Cell. 2019 May 2;24(5):785–801.e7. doi: 10.1016/j.stem.2019.03.017 (PMC6509416; doi:10.1016/j.stem.2019.03.017)
Supplement: Table S7. Reagents, Related to STAR Methods [file mmc7.xlsx]

## Sheet: Antibodies
Antibody name	Source	Catalog No	Species	Application
				Immunofluorescent staining	Western Blot	ChIP
pERK p44/42 MAPK (T202/T204) XP®	Cell Signalling Technology	4370	rabbit		1/500
total ERK1/2	Cell Signalling Technology	9107	mouse		1/2000
Flag M2	Sigma Aldrich	F1804	mouse		1/1000	3µg/5x10^6 cells
Tfcp2l1	R& D Systems	AF5726	goat	1/300
Oct4 (C-10)	Santa Cruz	sc-5279	mouse	1/100
Nanog	eBioscience	14-5761-80	rat	1/100
beta-tubulin	Abcam	ab6046	mouse		1/5000
Etv5	Abcam	ab102010	rabbit		1/500
GAPDH	Sigma	G8795	mouse		1/2000
GFP	ThermoFisher Scientific	A-11122	rabbit	1/300
Rbpj	Cell Signalling Technology	5442S	rabbit		1/500	4ul/5x10^6 cells
Normal rabbit IgG	Cell Signalling Technology	2729S	rabbit
Normal rabbit IgG	Abcam	Ab171870	rabbit
H3K27Ac	Active Motif	39135	rabbit			2µg/3x10^6 cells
Pou3f1	Santa Cruz	sc-11661	goat		1/500
Lef1	Abcam	ab137872	rabbit		1/500
GATA4	Santa Cruz	sc1237	goat	1/100
Sox2	eBioscience	14-9811-80	rat	1/200
Tuj1	R&D Systems	MAB1195	mouse	1/500
Sox1	Cell Signalling	4194	rabbit	1/200
Klf4	R& D Systems	AF3158	goat	1/500
H3K4me3	Diagenode	pAb-MEHAHS-024	rabbit			3µg/3x10^6 cells
T (brachyury)	R&D Systems	AF2085	goat	1/500

## Sheet: siRNAs
siRNA	Source	Catalog No
Nanog siRNA, Mm_Nanog_3 FlexiTube siRNA	Qiagen	Cat#SI01323357
Nanog siRNA, Mm_LOC100038891_2 FlexiTube siRNA	Qiagen	Cat#SI04460869
Tbx3 pre-designed siRNA Assay ID: 223884	Thermofisher Scientific	Cat#AM16708
Tbx3 pre-designed siRNA Assay ID 223885	Thermofisher Scientific	Cat#AM16708
AllStars Negative Control siRNA	Qiagen	Cat#SI03650318

## Sheet: gRNAs
	Black in BOLD: sequence for gRNA Purple: Adapter sequence to clone into PX459
gRNA Name	gRNA Sequence 5' to 3'for cloning into PX459	Targeted exon
U_Etv4_ex9	caccgAGGTACATTGATGCACATCC	9
D_Etv4_ex9	aaacGGATGTGCATCAATGTACCTc	9
U_Etv4_ex13	caccgACTGGCCCCGCTCCGCCCTT	13
D_Etv4_ex13	aaacAAGGGCGGAGCGGGGCCAGTc	13
F_RbpJ_Ex5	caccgTGACCTTTATCCGCTTGCTG	5
D_RbpJ_Ex5	aaacCAGCAAGCGGATAAAGGTCAc	5
F_RbpJ_Ex7	caccgGCTTGACAGTCTGCCCGTAA	7
D_RbpJ_Ex7	aaacTTACGGGCAGACTGTCAAGCc	7
F_Etv5_gRNA_ex8	caccgCGCAGCTCCGCCACCCCTTC	8
R_Etv5_gRNA_ex8	aaacGAAGGGGTGGCGGAGCTGCGc	8
F_Etv5_gRNA_ex9	caccgGAAATACCCGCCTCTCATGT	9
R_Etv5_gRNA_ex9	aaacACATGAGAGGCGGGTATTTCc	9
F_Tcf3_gRNA_ex1	caccgTCAGCTCGTCGTTCGCTCCG	1
R_Tcf3_gRNA_ex1	aaacCGGAGCGAACGACGAGCTGAc	1
F_Tcf3_gRNA_ex3	caccgGAGACAGGGGTCCGTTGGAG	3
R_Tcf3_gRNA_ex3	aaacCTCCAACGGACCCCTGTCTCc	3
U_Id3_ex1_gRNA	caccgCGGTAAGAGCCCGTCGACCG	1
D_Id3_ex1_gRNA	aaacCGGTCGACGGGCTCTTACCGc	1
U_Id3_ex2_gRNA	caccgGCAAAAGCTCCTCTTGTCCT	2
D_Id3_ex2_gRNA	aaacAGGACAAGAGGAGCTTTTGCc	2
F_Lef1_ex8	caccgTCCTTTCTCTGTTCGTGTTG	8
R_Lef1_ex8	aaacCAACACGAACAGAGAAAGGAc	8
F_Lef1_ex9	caccgCTACACATGCAGCTTTATCC	9
R_Lef1_ex9	aaacGGATAAAGCTGCATGTGTAGc	9
F_Pou3f1_gRNA_1	caccgCTTCTGCACTTCGCGGTACG	1
R_Pou3f1_gRNA_1	aaacCGTACCGCGAAGTGCAGAAGc	1
F_Pou3f1_gRNA_2	caccgGGCGGTGGTGGCTCGTCGGT	1
R_Pou3f1_gRNA_2	aaacACCGACGAGCCACCACCGCCc	1
F_Hes1_gRNA_ex1	caccgGTCCGGTGTCGTGTTGACAC	1
R_Hes1_gRNA_ex1	aaacGTGTCAACACGACACCGGACc	1
F_Hes1_gRNA_ex3	caccgCGGTCATCTGCGCCCGCTGC	3
R_Hes1_gRNA_ex3	aaacGCAGCGGGCGCAGATGACCGc	3

## Sheet: Primers for ChIP-qPCR
Primers for Etv5-Flag ChIP-qPCR
Name	Sequence	SYBR/Roche UPL probe	Target
U_Fgf5_ChIP1_SYBR	GGGCTCAGTCCTCCAGATAAA	SYBR	Etv5 peak on Fgf5 enhancer
D_Fgf5_ChIP1_SYBR	AGAGCCACCAGGAAGACAA	SYBR	Etv5 peak on Fgf5 enhancer
U_Oct6_ChIP_1_upl88	acatttcccccaggtctagc	upl88	Etv5 peak on Pou3f1 (Oct6) enhancer
D_Oct6_ChIP_1_upl88	ggagcagcaggagctgaa	upl88	Etv5 peak on Pou3f1 (Oct6) enhancer
U_Lef1_ChIP_1_upl3	gaagcgtggagggacaag	upl3	Etv5 peak on Lef1 enhancer
U_Lef1_ChIP_1_upl3	ggcaccccgctagtcttc	upl3	Etv5 peak on Lef1 enhancer
Primers for H3K27Ac CHIP-qPCR
Name	Sequence	SYBR/UPL probe	Target
U_Fgf5_ChIP2_SYBR	TAGGCTGAGACCCTGACAAT	SYBR	adjacent to Etv5 peak on Fgf5 enhancer- Upstream
D_Fgf5_ChIP2_SYBR	ACAACCATTTCCAACCTCATCT	SYBR	adjacent to Etv5 peak on Fgf5 enhancer- Upstream
U_Fgf5_ChIP3_SYBR	CCGTTCTGATAAGGGTGGATTT	SYBR	adjacent to Etv5 peak on Fgf5 enhancer- Downstream
D_Fgf5_ChIP3_SYBR	GCTGTCTTGTGGTAGAACTGAA	SYBR	adjacent to Etv5 peak on Fgf5 enhancer- Downstream
U_Oct6_ChIP_2_upl64	aggccctaccatttcagtcc	upl64	adjacent to Etv5 peak on Pou3f1 (Oct6) enhancer- Upstream
D_Oct6_ChIP_2_upl64	aagccttcaggcaaagctg	upl65	adjacent to Etv5 peak on Pou3f1 (Oct6) enhancer- Upstream
U_Oct6_ChIP_3_upl11	ggcctttctcaacctggaat	upl11	adjacent to Etv5 peak on Pou3f1 (Oct6) enhancer- Downstream
D_Oct6_ChIP_3_upl11	ctgtaaggaggcctcagtgg	upl11	adjacent to Etv5 peak on Pou3f1 (Oct6) enhancer- Downstream
U_Lef1_ChIP_3_upl19	ctgaagtagcaacacaagtggttt	upl19	adjacent to Etv5 peak on Lef1 enhancer- Upstream
U_Lef1_ChIP_3_upl19	cctaatgctgcaacccttaaa	upl19	adjacent to Etv5 peak on Lef1 enhancer- Upstream
U_Lef1_ChIP_4_upl53	acctaagggaagtgggcttg	upl53	adjacent to Etv5 peak on Lef1 enhancer- Downstream
U_Lef1_ChIP_4_upl53	tgaatttgacttaagaggtcctgaa	upl53	adjacent to Etv5 peak on Lef1 enhancer- Downstream
Primers for Rbpj ChIP-qPCR
Name	Sequence	SYBR/UPL probe	Location
U_Hes1_TSS_upl81	aagtttcacacgagccgttc	upl81	near Hes1 TSS
D_Hes1_TSS_upl81	cagctccagatcctgtgtga	upl82	near Hes1 TSS
U_Nanog_TSS_upl15	gggtagggtaggaggcttga	upl15	near Nanog TSS
D_Nanog_TSS_upl15	cggctcaaggcgatagatt	upl16	near Nanog TSS
U_Tbx3_ChIP_(-)1938_SYBR	GCAAAGTCATGGAGCTCGTA	SYBR	Tbx3 (-) 1938 TSS
D_Tbx3_ChIP_(-)1938_SYBR	ACAAGCTAGCCGGAGAGA	SYBR	Tbx3 (-) 1938 TSS
U-Tbx3_TSS_(-)1938_upl29	ggttctagggcggctctg	upl29	Tbx3 (-) 1938 TSS
D-Tbx3_TSS_(-)1938_upl29	gtcagcgcggattctctg	upl29	Tbx3 (-) 1938 TSS
U_gene desert	GATTGCAGAGTAAGATCCCTTGAT	SYBR	gene desert region
D_gene gesert	GCGTAAGTTCTACATGCTGCTTTA	SYBR	gene desert region

## Sheet: Taqman & UPL assays RT-qPCR
Taqman Gene Expression assays
Gene	Source	Identifier
Nanog	ThermoFisher Scientific	Mm02019550_s1
Oct4 (Pou5f1)	ThermoFisher Scientific	Mm03053917_g1
Klf2	ThermoFisher Scientific	Mm00500486_g1
Tfcp2l1	ThermoFisher Scientific	Mm00470119_m1
Otx2	ThermoFisher Scientific	Mm00446859_m1
Oct6 (Pou3f1)	ThermoFisher Scientific	Mm00843534_s1
GAPDH Endogenous Control	ThermoFisher Scientific	Mm99999915_g1
TBP endogenous control	ThermoFisher Scientific	Mm00446973_m1
Mouse Universal Probe Sets (Roche Life Science)
Oligo Name	Sequence 5' to 3'	Roche mouse UPL probe number	Detected region
U_ETV5_ETS_79	gctgtggcagttccttgtc	79	Etv5-ETS domain
D_ETV5_ETS_79	ttcttctggataccccaacg	79	Etv5-ETS domain
U_ETV5_N_upl10	gcagtttgtcccagattttca	10	Etv5-N-terminal
D_ETV5_N_upl10	gcagctcccgtttgatctt	10	Etv5-N-terminal
U_Etv4_upl4	tctgcattgtccctgaaaaa	4	Etv4-ETS domain
D_Etv4_upl4	ctcccggaaagctccaat	4	Etv4-ETS domain
U_Tcf7l1_upl64	tggtttccggcatccttac	64
D_Tcf7l1_upl64	ccaccatgtgtgggaacc	64
U_Rbpj_upl63	agtcttacggaaatgaaaaacga	63
D_Rbpj_upl63	ccaaccactgcccataagat	63
U_Fgf5_upl105	gtttccagtggagcccttc	105
D_Fgf5_upl105	aacttacagtcatccgtaaatttgg	105
U_Id3_upl19_95	gaggagcttttgccactgac	95
D_Id3_upl19_95	gctcatccatgccctcag	95
U_Hes1_upl20	tgccagctgatataatggagaa	20
D_Hes1_upl20	ccatgataggctttgatgacttt	20
U_Lef1_upl20	tggttaacgagtccgaaatca	20
D_Lef1_upl20	agaggacggggcttgtct	20
U_Sox3_70	caggagcagctgggctac	70
D_Sox3_70	cgtagcggtgcatctgag	70
